# Supplementary material for: Identification of β-strand mediated protein–protein interaction inhibitors using ligand-directed fragment ligation
Source: Chem Sci. 2021 Jan 6;12(6):2286–93. doi: 10.1039/d0sc05694d (PMC8179271; doi:10.1039/d0sc05694d)
Supplement: SC-012-D0SC05694D-s001 [file SC-012-D0SC05694D-s001.pdb]

HEADER    PEPTIDE BINDING PROTEIN                 30-APR-20   6YWZ              
TITLE     CRYSTAL STRUCTURE OF SHANK1 PDZ IN COMPLEX WITH A PEPTIDE-SMALL       
TITLE    2 MOLECULE HYBRID                                                      
COMPND    MOL_ID: 1;                                                            
COMPND   2 MOLECULE: SH3 AND MULTIPLE ANKYRIN REPEAT DOMAINS PROTEIN 1;         
COMPND   3 CHAIN: B, A;                                                         
COMPND   4 SYNONYM: SHANK1,SOMATOSTATIN RECEPTOR-INTERACTING PROTEIN,SSTRIP;    
COMPND   5 ENGINEERED: YES                                                      
SOURCE    MOL_ID: 1;                                                            
SOURCE   2 ORGANISM_SCIENTIFIC: HOMO SAPIENS;                                   
SOURCE   3 ORGANISM_COMMON: HUMAN;                                              
SOURCE   4 ORGANISM_TAXID: 9606;                                                
SOURCE   5 GENE: SHANK1;                                                        
SOURCE   6 EXPRESSION_SYSTEM: ESCHERICHIA COLI;                                 
SOURCE   7 EXPRESSION_SYSTEM_TAXID: 562                                         
KEYWDS    PROTEIN-PROTEIN INTERACTIONS PDZ DOMAIN, HYBRID STRUCTURES, FRAGMENT- 
KEYWDS   2 BASED DRUG DISCOVERY, BETA-SHEETS, ACYLHYDRAZONE, PEPTIDE BINDING    
KEYWDS   3 PROTEIN                                                              
EXPDTA    X-RAY DIFFRACTION                                                     
AUTHOR    Z.HEGEDUS,F.HOBOR,D.K.SHOEMARK,S.CELIS,L.J.LIAN,C.H.TRINH,            
AUTHOR   2 R.B.SESSIONS,T.A.EDWARDS,A.J.WILSON                                  
JRNL        AUTH   Z.HEGEDUS,F.HOBOR,D.K.SHOEMARK,S.CELIS,L.J.LIAN,C.H.TRINH,   
JRNL        AUTH 2 R.B.SESSIONS,T.A.EDWARDS,A.J.WILSON                          
JRNL        TITL   LIGAND DIRECTED FRAGMENT LIGATION TARGETING CHALLENGING      
JRNL        TITL 2 BETA-SHEET MEDIATED INTERACTIONS                             
JRNL        REF    TO BE PUBLISHED                                              
JRNL        REFN                                                                
REMARK   2                                                                      
REMARK   2 RESOLUTION.    2.12 ANGSTROMS.                                       
REMARK   3                                                                      
REMARK   3 REFINEMENT.                                                          
REMARK   3   PROGRAM     : REFMAC 5.5.0026                                      
REMARK   3   AUTHORS     : MURSHUDOV,SKUBAK,LEBEDEV,PANNU,STEINER,              
REMARK   3               : NICHOLLS,WINN,LONG,VAGIN                             
REMARK   3                                                                      
REMARK   3    REFINEMENT TARGET : GEOSTD + MONOMER LIBRARY + CDL V1.2           
REMARK   3                                                                      
REMARK   3  DATA USED IN REFINEMENT.                                            
REMARK   3   RESOLUTION RANGE HIGH (ANGSTROMS) : 2.12                           
REMARK   3   RESOLUTION RANGE LOW  (ANGSTROMS) : 43.45                          
REMARK   3   DATA CUTOFF            (SIGMA(F)) : 1.340                          
REMARK   3   COMPLETENESS FOR RANGE        (%) : 99.7                           
REMARK   3   NUMBER OF REFLECTIONS             : 15065                          
REMARK   3                                                                      
REMARK   3  FIT TO DATA USED IN REFINEMENT.                                     
REMARK   3   CROSS-VALIDATION METHOD          : FREE R-VALUE                    
REMARK   3   FREE R VALUE TEST SET SELECTION  : NULL                            
REMARK   3   R VALUE     (WORKING + TEST SET) : 0.216                           
REMARK   3   R VALUE            (WORKING SET) : 0.215                           
REMARK   3   FREE R VALUE                     : 0.246                           
REMARK   3   FREE R VALUE TEST SET SIZE   (%) : 4.710                           
REMARK   3   FREE R VALUE TEST SET COUNT      : 709                             
REMARK   3                                                                      
REMARK   3  FIT IN THE HIGHEST RESOLUTION BIN.                                  
REMARK   3   TOTAL NUMBER OF BINS USED           : NULL                         
REMARK   3   BIN RESOLUTION RANGE HIGH       (A) : 2.12                         
REMARK   3   BIN RESOLUTION RANGE LOW        (A) : 2.28                         
REMARK   3   REFLECTION IN BIN     (WORKING SET) : 2800                         
REMARK   3   BIN COMPLETENESS (WORKING+TEST) (%) : 99.63                        
REMARK   3   BIN R VALUE           (WORKING SET) : 0.3268                       
REMARK   3   BIN FREE R VALUE SET COUNT          : 136                          
REMARK   3   BIN FREE R VALUE                    : 0.3629                       
REMARK   3                                                                      
REMARK   3  NUMBER OF NON-HYDROGEN ATOMS USED IN REFINEMENT.                    
REMARK   3   PROTEIN ATOMS            : 1610                                    
REMARK   3   NUCLEIC ACID ATOMS       : 0                                       
REMARK   3   HETEROGEN ATOMS          : 97                                      
REMARK   3   SOLVENT ATOMS            : 76                                      
REMARK   3                                                                      
REMARK   3  B VALUES.                                                           
REMARK   3   FROM WILSON PLOT           (A**2) : 45.69                          
REMARK   3   MEAN B VALUE      (OVERALL, A**2) : 54.81                          
REMARK   3   OVERALL ANISOTROPIC B VALUE.                                       
REMARK   3    B11 (A**2) : NULL                                                 
REMARK   3    B22 (A**2) : NULL                                                 
REMARK   3    B33 (A**2) : NULL                                                 
REMARK   3    B12 (A**2) : NULL                                                 
REMARK   3    B13 (A**2) : NULL                                                 
REMARK   3    B23 (A**2) : NULL                                                 
REMARK   3                                                                      
REMARK   3  ESTIMATED OVERALL COORDINATE ERROR.                                 
REMARK   3   ESU BASED ON R VALUE                            (A): NULL          
REMARK   3   ESU BASED ON FREE R VALUE                       (A): NULL          
REMARK   3   ESU BASED ON MAXIMUM LIKELIHOOD                 (A): 0.235         
REMARK   3   ESU FOR B VALUES BASED ON MAXIMUM LIKELIHOOD (A**2): NULL          
REMARK   3                                                                      
REMARK   3 CORRELATION COEFFICIENTS.                                            
REMARK   3   CORRELATION COEFFICIENT FO-FC      : NULL                          
REMARK   3   CORRELATION COEFFICIENT FO-FC FREE : NULL                          
REMARK   3                                                                      
REMARK   3  RMS DEVIATIONS FROM IDEAL VALUES        COUNT    RMS    WEIGHT      
REMARK   3   BOND LENGTHS REFINED ATOMS        (A):  NULL ;  NULL ;  NULL       
REMARK   3   BOND LENGTHS OTHERS               (A):  NULL ;  NULL ;  NULL       
REMARK   3   BOND ANGLES REFINED ATOMS   (DEGREES):  NULL ;  NULL ;  NULL       
REMARK   3   BOND ANGLES OTHERS          (DEGREES):  NULL ;  NULL ;  NULL       
REMARK   3   TORSION ANGLES, PERIOD 1    (DEGREES):  NULL ;  NULL ;  NULL       
REMARK   3   TORSION ANGLES, PERIOD 2    (DEGREES):  NULL ;  NULL ;  NULL       
REMARK   3   TORSION ANGLES, PERIOD 3    (DEGREES):  NULL ;  NULL ;  NULL       
REMARK   3   TORSION ANGLES, PERIOD 4    (DEGREES):  NULL ;  NULL ;  NULL       
REMARK   3   CHIRAL-CENTER RESTRAINTS       (A**3):  NULL ;  NULL ;  NULL       
REMARK   3   GENERAL PLANES REFINED ATOMS      (A):  NULL ;  NULL ;  NULL       
REMARK   3   GENERAL PLANES OTHERS             (A):  NULL ;  NULL ;  NULL       
REMARK   3   NON-BONDED CONTACTS REFINED ATOMS (A):  NULL ;  NULL ;  NULL       
REMARK   3   NON-BONDED CONTACTS OTHERS        (A):  NULL ;  NULL ;  NULL       
REMARK   3   NON-BONDED TORSION REFINED ATOMS  (A):  NULL ;  NULL ;  NULL       
REMARK   3   NON-BONDED TORSION OTHERS         (A):  NULL ;  NULL ;  NULL       
REMARK   3   H-BOND (X...Y) REFINED ATOMS      (A):  NULL ;  NULL ;  NULL       
REMARK   3   H-BOND (X...Y) OTHERS             (A):  NULL ;  NULL ;  NULL       
REMARK   3   POTENTIAL METAL-ION REFINED ATOMS (A):  NULL ;  NULL ;  NULL       
REMARK   3   POTENTIAL METAL-ION OTHERS        (A):  NULL ;  NULL ;  NULL       
REMARK   3   SYMMETRY VDW REFINED ATOMS        (A):  NULL ;  NULL ;  NULL       
REMARK   3   SYMMETRY VDW OTHERS               (A):  NULL ;  NULL ;  NULL       
REMARK   3   SYMMETRY H-BOND REFINED ATOMS     (A):  NULL ;  NULL ;  NULL       
REMARK   3   SYMMETRY H-BOND OTHERS            (A):  NULL ;  NULL ;  NULL       
REMARK   3   SYMMETRY METAL-ION REFINED ATOMS  (A):  NULL ;  NULL ;  NULL       
REMARK   3   SYMMETRY METAL-ION OTHERS         (A):  NULL ;  NULL ;  NULL       
REMARK   3                                                                      
REMARK   3  ISOTROPIC THERMAL FACTOR RESTRAINTS.     COUNT   RMS    WEIGHT      
REMARK   3   MAIN-CHAIN BOND REFINED ATOMS  (A**2):  NULL ;  NULL ;  NULL       
REMARK   3   MAIN-CHAIN BOND OTHER ATOMS    (A**2):  NULL ;  NULL ;  NULL       
REMARK   3   MAIN-CHAIN ANGLE REFINED ATOMS (A**2):  NULL ;  NULL ;  NULL       
REMARK   3   MAIN-CHAIN ANGLE OTHER ATOMS   (A**2):  NULL ;  NULL ;  NULL       
REMARK   3   SIDE-CHAIN BOND REFINED ATOMS  (A**2):  NULL ;  NULL ;  NULL       
REMARK   3   SIDE-CHAIN BOND OTHER ATOMS    (A**2):  NULL ;  NULL ;  NULL       
REMARK   3   SIDE-CHAIN ANGLE REFINED ATOMS (A**2):  NULL ;  NULL ;  NULL       
REMARK   3   SIDE-CHAIN ANGLE OTHER ATOMS   (A**2):  NULL ;  NULL ;  NULL       
REMARK   3   LONG RANGE B REFINED ATOMS     (A**2):  NULL ;  NULL ;  NULL       
REMARK   3   LONG RANGE B OTHER ATOMS       (A**2):  NULL ;  NULL ;  NULL       
REMARK   3                                                                      
REMARK   3 ANISOTROPIC THERMAL FACTOR RESTRAINTS.    COUNT   RMS   WEIGHT       
REMARK   3   RIGID-BOND RESTRAINTS          (A**2):  NULL ;  NULL ;  NULL       
REMARK   3   SPHERICITY; FREE ATOMS         (A**2):  NULL ;  NULL ;  NULL       
REMARK   3   SPHERICITY; BONDED ATOMS       (A**2):  NULL ;  NULL ;  NULL       
REMARK   3                                                                      
REMARK   3  NCS RESTRAINTS STATISTICS                                           
REMARK   3   NUMBER OF DIFFERENT NCS GROUPS : NULL                              
REMARK   3                                                                      
REMARK   3  TLS DETAILS                                                         
REMARK   3   NUMBER OF TLS GROUPS  : 11                                         
REMARK   3                                                                      
REMARK   3   TLS GROUP : 1                                                      
REMARK   3    NUMBER OF COMPONENTS GROUP : 1                                    
REMARK   3    COMPONENTS        C SSSEQI   TO  C SSSEQI                         
REMARK   3    RESIDUE RANGE :  NULL  NULL       NULL  NULL                      
REMARK   3    ORIGIN FOR THE GROUP (A):   9.1130   6.2536   1.8009              
REMARK   3    T TENSOR                                                          
REMARK   3      T11:   0.4624 T22:   0.4281                                     
REMARK   3      T33:   0.4250 T12:   0.0449                                     
REMARK   3      T13:   0.0596 T23:   0.0826                                     
REMARK   3    L TENSOR                                                          
REMARK   3      L11:   1.1044 L22:   0.5733                                     
REMARK   3      L33:   2.1417 L12:   0.1404                                     
REMARK   3      L13:  -0.9441 L23:   0.8108                                     
REMARK   3    S TENSOR                                                          
REMARK   3      S11:   0.2800 S12:   0.1101 S13:   0.4573                       
REMARK   3      S21:  -0.0058 S22:  -0.0455 S23:  -0.0972                       
REMARK   3      S31:  -0.5961 S32:   0.1270 S33:  -0.2231                       
REMARK   3                                                                      
REMARK   3   TLS GROUP : 2                                                      
REMARK   3    NUMBER OF COMPONENTS GROUP : 1                                    
REMARK   3    COMPONENTS        C SSSEQI   TO  C SSSEQI                         
REMARK   3    RESIDUE RANGE :  NULL  NULL       NULL  NULL                      
REMARK   3    ORIGIN FOR THE GROUP (A):  11.8666  -8.2409  11.4980              
REMARK   3    T TENSOR                                                          
REMARK   3      T11:   0.5185 T22:   0.4265                                     
REMARK   3      T33:   0.5740 T12:   0.0500                                     
REMARK   3      T13:  -0.0042 T23:   0.0458                                     
REMARK   3    L TENSOR                                                          
REMARK   3      L11:   0.1337 L22:   3.2053                                     
REMARK   3      L33:   5.5772 L12:   0.2305                                     
REMARK   3      L13:  -0.4433 L23:  -2.3088                                     
REMARK   3    S TENSOR                                                          
REMARK   3      S11:  -0.1177 S12:  -0.2824 S13:   0.1042                       
REMARK   3      S21:   0.1092 S22:  -0.2251 S23:   0.1972                       
REMARK   3      S31:   0.6071 S32:   0.8073 S33:   0.3234                       
REMARK   3                                                                      
REMARK   3   TLS GROUP : 3                                                      
REMARK   3    NUMBER OF COMPONENTS GROUP : 1                                    
REMARK   3    COMPONENTS        C SSSEQI   TO  C SSSEQI                         
REMARK   3    RESIDUE RANGE :  NULL  NULL       NULL  NULL                      
REMARK   3    ORIGIN FOR THE GROUP (A):  11.0855   0.3198   3.0825              
REMARK   3    T TENSOR                                                          
REMARK   3      T11:   0.3299 T22:   0.3468                                     
REMARK   3      T33:   0.3714 T12:  -0.0023                                     
REMARK   3      T13:  -0.0215 T23:   0.0822                                     
REMARK   3    L TENSOR                                                          
REMARK   3      L11:   5.3998 L22:   3.8526                                     
REMARK   3      L33:   6.1495 L12:   0.7881                                     
REMARK   3      L13:  -3.1311 L23:   0.9841                                     
REMARK   3    S TENSOR                                                          
REMARK   3      S11:  -0.0137 S12:   0.0046 S13:   0.0072                       
REMARK   3      S21:   0.2707 S22:  -0.0064 S23:   0.0808                       
REMARK   3      S31:   0.0252 S32:   0.3108 S33:  -0.0103                       
REMARK   3                                                                      
REMARK   3   TLS GROUP : 4                                                      
REMARK   3    NUMBER OF COMPONENTS GROUP : 1                                    
REMARK   3    COMPONENTS        C SSSEQI   TO  C SSSEQI                         
REMARK   3    RESIDUE RANGE :  NULL  NULL       NULL  NULL                      
REMARK   3    ORIGIN FOR THE GROUP (A):  -0.0971  11.1728   2.5217              
REMARK   3    T TENSOR                                                          
REMARK   3      T11:   1.1685 T22:   0.7256                                     
REMARK   3      T33:   0.6019 T12:   0.2861                                     
REMARK   3      T13:   0.2732 T23:   0.1614                                     
REMARK   3    L TENSOR                                                          
REMARK   3      L11:   2.0112 L22:   1.3003                                     
REMARK   3      L33:   6.5213 L12:   1.3534                                     
REMARK   3      L13:   3.0042 L23:   2.9147                                     
REMARK   3    S TENSOR                                                          
REMARK   3      S11:  -0.0097 S12:   1.1111 S13:   0.9436                       
REMARK   3      S21:  -0.5109 S22:  -0.3895 S23:  -0.0165                       
REMARK   3      S31:  -0.0520 S32:  -1.9684 S33:   0.3976                       
REMARK   3                                                                      
REMARK   3   TLS GROUP : 5                                                      
REMARK   3    NUMBER OF COMPONENTS GROUP : 1                                    
REMARK   3    COMPONENTS        C SSSEQI   TO  C SSSEQI                         
REMARK   3    RESIDUE RANGE :  NULL  NULL       NULL  NULL                      
REMARK   3    ORIGIN FOR THE GROUP (A): -11.9781   4.7225  30.7007              
REMARK   3    T TENSOR                                                          
REMARK   3      T11:   0.3481 T22:   0.4770                                     
REMARK   3      T33:   0.3505 T12:  -0.0289                                     
REMARK   3      T13:  -0.0250 T23:  -0.1002                                     
REMARK   3    L TENSOR                                                          
REMARK   3      L11:   2.5903 L22:   2.7477                                     
REMARK   3      L33:   2.8954 L12:   0.3760                                     
REMARK   3      L13:  -0.8469 L23:  -0.5020                                     
REMARK   3    S TENSOR                                                          
REMARK   3      S11:   0.1043 S12:  -0.1884 S13:   0.0643                       
REMARK   3      S21:   0.0609 S22:   0.0238 S23:   0.0700                       
REMARK   3      S31:  -0.2535 S32:  -0.5241 S33:  -0.1180                       
REMARK   3                                                                      
REMARK   3   TLS GROUP : 6                                                      
REMARK   3    NUMBER OF COMPONENTS GROUP : 1                                    
REMARK   3    COMPONENTS        C SSSEQI   TO  C SSSEQI                         
REMARK   3    RESIDUE RANGE :  NULL  NULL       NULL  NULL                      
REMARK   3    ORIGIN FOR THE GROUP (A): -10.1290  -2.2386  13.9145              
REMARK   3    T TENSOR                                                          
REMARK   3      T11:   0.6609 T22:   0.6356                                     
REMARK   3      T33:   0.5525 T12:   0.0607                                     
REMARK   3      T13:  -0.0212 T23:  -0.1796                                     
REMARK   3    L TENSOR                                                          
REMARK   3      L11:   2.5982 L22:   1.3951                                     
REMARK   3      L33:   4.9631 L12:  -0.3013                                     
REMARK   3      L13:  -2.0512 L23:   0.7491                                     
REMARK   3    S TENSOR                                                          
REMARK   3      S11:   0.4645 S12:   1.7022 S13:  -0.7336                       
REMARK   3      S21:  -1.1228 S22:  -0.5856 S23:  -0.1154                       
REMARK   3      S31:  -0.7009 S32:  -1.4983 S33:   0.0139                       
REMARK   3                                                                      
REMARK   3   TLS GROUP : 7                                                      
REMARK   3    NUMBER OF COMPONENTS GROUP : 1                                    
REMARK   3    COMPONENTS        C SSSEQI   TO  C SSSEQI                         
REMARK   3    RESIDUE RANGE :  NULL  NULL       NULL  NULL                      
REMARK   3    ORIGIN FOR THE GROUP (A): -14.4315   5.6345  23.7193              
REMARK   3    T TENSOR                                                          
REMARK   3      T11:   0.4354 T22:   0.4787                                     
REMARK   3      T33:   0.4012 T12:   0.1168                                     
REMARK   3      T13:  -0.0600 T23:  -0.0613                                     
REMARK   3    L TENSOR                                                          
REMARK   3      L11:   2.6440 L22:   3.3696                                     
REMARK   3      L33:   3.9841 L12:   1.5285                                     
REMARK   3      L13:  -0.8020 L23:   0.6481                                     
REMARK   3    S TENSOR                                                          
REMARK   3      S11:   0.1039 S12:   0.2975 S13:   0.1012                       
REMARK   3      S21:  -0.3375 S22:   0.0236 S23:   0.0307                       
REMARK   3      S31:  -0.5100 S32:  -0.5412 S33:  -0.1376                       
REMARK   3                                                                      
REMARK   3   TLS GROUP : 8                                                      
REMARK   3    NUMBER OF COMPONENTS GROUP : 1                                    
REMARK   3    COMPONENTS        C SSSEQI   TO  C SSSEQI                         
REMARK   3    RESIDUE RANGE :  NULL  NULL       NULL  NULL                      
REMARK   3    ORIGIN FOR THE GROUP (A): -10.7524  -8.5483  24.9536              
REMARK   3    T TENSOR                                                          
REMARK   3      T11:   0.4744 T22:   0.4051                                     
REMARK   3      T33:   0.6939 T12:  -0.0685                                     
REMARK   3      T13:  -0.0587 T23:  -0.1180                                     
REMARK   3    L TENSOR                                                          
REMARK   3      L11:   4.0742 L22:   2.2384                                     
REMARK   3      L33:   4.2940 L12:   1.8062                                     
REMARK   3      L13:  -0.1015 L23:  -0.2798                                     
REMARK   3    S TENSOR                                                          
REMARK   3      S11:  -0.0471 S12:   0.2772 S13:  -1.5079                       
REMARK   3      S21:   0.1367 S22:  -0.0266 S23:   0.1000                       
REMARK   3      S31:   1.3188 S32:  -0.1062 S33:  -0.0250                       
REMARK   3                                                                      
REMARK   3   TLS GROUP : 9                                                      
REMARK   3    NUMBER OF COMPONENTS GROUP : 1                                    
REMARK   3    COMPONENTS        C SSSEQI   TO  C SSSEQI                         
REMARK   3    RESIDUE RANGE :  NULL  NULL       NULL  NULL                      
REMARK   3    ORIGIN FOR THE GROUP (A):  -8.3427   3.6268  24.8715              
REMARK   3    T TENSOR                                                          
REMARK   3      T11:   0.4312 T22:   0.4966                                     
REMARK   3      T33:   0.4564 T12:   0.0540                                     
REMARK   3      T13:  -0.0537 T23:  -0.1121                                     
REMARK   3    L TENSOR                                                          
REMARK   3      L11:   3.0061 L22:   2.2331                                     
REMARK   3      L33:   8.0803 L12:   0.7340                                     
REMARK   3      L13:  -2.9841 L23:  -3.0303                                     
REMARK   3    S TENSOR                                                          
REMARK   3      S11:   0.2616 S12:  -0.0212 S13:   0.1720                       
REMARK   3      S21:   0.1246 S22:   0.1481 S23:   0.1686                       
REMARK   3      S31:  -0.4277 S32:   0.0947 S33:  -0.4956                       
REMARK   3                                                                      
REMARK   3   TLS GROUP : 10                                                     
REMARK   3    NUMBER OF COMPONENTS GROUP : 1                                    
REMARK   3    COMPONENTS        C SSSEQI   TO  C SSSEQI                         
REMARK   3    RESIDUE RANGE :  NULL  NULL       NULL  NULL                      
REMARK   3    ORIGIN FOR THE GROUP (A): -20.5151  -4.0674  21.9436              
REMARK   3    T TENSOR                                                          
REMARK   3      T11:   0.5357 T22:   0.7405                                     
REMARK   3      T33:   0.6427 T12:  -0.0510                                     
REMARK   3      T13:  -0.0548 T23:  -0.2692                                     
REMARK   3    L TENSOR                                                          
REMARK   3      L11:   3.2290 L22:   2.4067                                     
REMARK   3      L33:   1.9068 L12:   0.0661                                     
REMARK   3      L13:   1.0261 L23:  -1.8391                                     
REMARK   3    S TENSOR                                                          
REMARK   3      S11:  -0.4318 S12:   0.6790 S13:   0.3772                       
REMARK   3      S21:  -0.0317 S22:   0.0846 S23:  -0.0325                       
REMARK   3      S31:  -0.2156 S32:   0.3196 S33:   0.5208                       
REMARK   3                                                                      
REMARK   3   TLS GROUP : 11                                                     
REMARK   3    NUMBER OF COMPONENTS GROUP : 1                                    
REMARK   3    COMPONENTS        C SSSEQI   TO  C SSSEQI                         
REMARK   3    RESIDUE RANGE :  NULL  NULL       NULL  NULL                      
REMARK   3    ORIGIN FOR THE GROUP (A):  21.4782  -3.9702   2.1687              
REMARK   3    T TENSOR                                                          
REMARK   3      T11:   0.4480 T22:   0.7573                                     
REMARK   3      T33:   0.7687 T12:   0.0156                                     
REMARK   3      T13:   0.0620 T23:   0.1404                                     
REMARK   3    L TENSOR                                                          
REMARK   3      L11:   7.4876 L22:   8.6536                                     
REMARK   3      L33:   2.5018 L12:   0.3469                                     
REMARK   3      L13:  -3.5369 L23:   0.1206                                     
REMARK   3    S TENSOR                                                          
REMARK   3      S11:   0.4642 S12:  -1.4392 S13:  -0.0070                       
REMARK   3      S21:   0.2557 S22:   0.8687 S23:   0.3663                       
REMARK   3      S31:  -0.6366 S32:   0.3414 S33:  -1.5391                       
REMARK   3                                                                      
REMARK   3  BULK SOLVENT MODELLING.                                             
REMARK   3   METHOD USED : FLAT BULK SOLVENT MODEL                              
REMARK   3   PARAMETERS FOR MASK CALCULATION                                    
REMARK   3   VDW PROBE RADIUS   : 1.11                                          
REMARK   3   ION PROBE RADIUS   : NULL                                          
REMARK   3   SHRINKAGE RADIUS   : 0.90                                          
REMARK   3                                                                      
REMARK   3  OTHER REFINEMENT REMARKS: NULL                                      
REMARK   4                                                                      
REMARK   4 6YWZ COMPLIES WITH FORMAT V. 3.30, 13-JUL-11                         
REMARK 100                                                                      
REMARK 100 THIS ENTRY HAS BEEN PROCESSED BY PDBE ON 30-APR-20.                  
REMARK 100 THE DEPOSITION ID IS D_1292107231.                                   
REMARK 200                                                                      
REMARK 200 EXPERIMENTAL DETAILS                                                 
REMARK 200  EXPERIMENT TYPE                : X-RAY DIFFRACTION                  
REMARK 200  DATE OF DATA COLLECTION        : 10-DEC-18                          
REMARK 200  TEMPERATURE           (KELVIN) : 100                                
REMARK 200  PH                             : 7                                  
REMARK 200  NUMBER OF CRYSTALS USED        : 1                                  
REMARK 200                                                                      
REMARK 200  SYNCHROTRON              (Y/N) : Y                                  
REMARK 200  RADIATION SOURCE               : DIAMOND                            
REMARK 200  BEAMLINE                       : I03                                
REMARK 200  X-RAY GENERATOR MODEL          : NULL                               
REMARK 200  MONOCHROMATIC OR LAUE    (M/L) : M                                  
REMARK 200  WAVELENGTH OR RANGE        (A) : 0.9762                             
REMARK 200  MONOCHROMATOR                  : NULL                               
REMARK 200  OPTICS                         : NULL                               
REMARK 200                                                                      
REMARK 200  DETECTOR TYPE                  : PIXEL                              
REMARK 200  DETECTOR MANUFACTURER          : DECTRIS PILATUS3 6M                
REMARK 200  INTENSITY-INTEGRATION SOFTWARE : NULL                               
REMARK 200  DATA SCALING SOFTWARE          : AIMLESS, POINTLESS                 
REMARK 200                                                                      
REMARK 200  NUMBER OF UNIQUE REFLECTIONS   : 15149                              
REMARK 200  RESOLUTION RANGE HIGH      (A) : 2.120                              
REMARK 200  RESOLUTION RANGE LOW       (A) : 65.970                             
REMARK 200  REJECTION CRITERIA  (SIGMA(I)) : NULL                               
REMARK 200                                                                      
REMARK 200 OVERALL.                                                             
REMARK 200  COMPLETENESS FOR RANGE     (%) : 100.0                              
REMARK 200  DATA REDUNDANCY                : 6.800                              
REMARK 200  R MERGE                    (I) : 0.10200                            
REMARK 200  R SYM                      (I) : NULL                               
REMARK 200  <I/SIGMA(I)> FOR THE DATA SET  : 7.4000                             
REMARK 200                                                                      
REMARK 200 IN THE HIGHEST RESOLUTION SHELL.                                     
REMARK 200  HIGHEST RESOLUTION SHELL, RANGE HIGH (A) : 2.12                     
REMARK 200  HIGHEST RESOLUTION SHELL, RANGE LOW  (A) : 2.16                     
REMARK 200  COMPLETENESS FOR SHELL     (%) : NULL                               
REMARK 200  DATA REDUNDANCY IN SHELL       : NULL                               
REMARK 200  R MERGE FOR SHELL          (I) : 1.23400                            
REMARK 200  R SYM FOR SHELL            (I) : NULL                               
REMARK 200  <I/SIGMA(I)> FOR SHELL         : NULL                               
REMARK 200                                                                      
REMARK 200 DIFFRACTION PROTOCOL: SINGLE WAVELENGTH                              
REMARK 200 METHOD USED TO DETERMINE THE STRUCTURE: MOLECULAR REPLACEMENT        
REMARK 200 SOFTWARE USED: PHASER                                                
REMARK 200 STARTING MODEL: 1Q3O                                                 
REMARK 200                                                                      
REMARK 200 REMARK: NULL                                                         
REMARK 280                                                                      
REMARK 280 CRYSTAL                                                              
REMARK 280 SOLVENT CONTENT, VS   (%): 55.40                                     
REMARK 280 MATTHEWS COEFFICIENT, VM (ANGSTROMS**3/DA): 2.76                     
REMARK 280                                                                      
REMARK 280 CRYSTALLIZATION CONDITIONS: 0.1 M HEPES PH 7 PEG 400 35%, VAPOR      
REMARK 280  DIFFUSION, SITTING DROP, TEMPERATURE 293K                           
REMARK 290                                                                      
REMARK 290 CRYSTALLOGRAPHIC SYMMETRY                                            
REMARK 290 SYMMETRY OPERATORS FOR SPACE GROUP: P 21 21 21                       
REMARK 290                                                                      
REMARK 290      SYMOP   SYMMETRY                                                
REMARK 290     NNNMMM   OPERATOR                                                
REMARK 290       1555   X,Y,Z                                                   
REMARK 290       2555   -X+1/2,-Y,Z+1/2                                         
REMARK 290       3555   -X,Y+1/2,-Z+1/2                                         
REMARK 290       4555   X+1/2,-Y+1/2,-Z                                         
REMARK 290                                                                      
REMARK 290     WHERE NNN -> OPERATOR NUMBER                                     
REMARK 290           MMM -> TRANSLATION VECTOR                                  
REMARK 290                                                                      
REMARK 290 CRYSTALLOGRAPHIC SYMMETRY TRANSFORMATIONS                            
REMARK 290 THE FOLLOWING TRANSFORMATIONS OPERATE ON THE ATOM/HETATM             
REMARK 290 RECORDS IN THIS ENTRY TO PRODUCE CRYSTALLOGRAPHICALLY                
REMARK 290 RELATED MOLECULES.                                                   
REMARK 290   SMTRY1   1  1.000000  0.000000  0.000000        0.00000            
REMARK 290   SMTRY2   1  0.000000  1.000000  0.000000        0.00000            
REMARK 290   SMTRY3   1  0.000000  0.000000  1.000000        0.00000            
REMARK 290   SMTRY1   2 -1.000000  0.000000  0.000000       22.28300            
REMARK 290   SMTRY2   2  0.000000 -1.000000  0.000000        0.00000            
REMARK 290   SMTRY3   2  0.000000  0.000000  1.000000       43.45200            
REMARK 290   SMTRY1   3 -1.000000  0.000000  0.000000        0.00000            
REMARK 290   SMTRY2   3  0.000000  1.000000  0.000000       32.98650            
REMARK 290   SMTRY3   3  0.000000  0.000000 -1.000000       43.45200            
REMARK 290   SMTRY1   4  1.000000  0.000000  0.000000       22.28300            
REMARK 290   SMTRY2   4  0.000000 -1.000000  0.000000       32.98650            
REMARK 290   SMTRY3   4  0.000000  0.000000 -1.000000        0.00000            
REMARK 290                                                                      
REMARK 290 REMARK: NULL                                                         
REMARK 300                                                                      
REMARK 300 BIOMOLECULE: 1, 2                                                    
REMARK 300 SEE REMARK 350 FOR THE AUTHOR PROVIDED AND/OR PROGRAM                
REMARK 300 GENERATED ASSEMBLY INFORMATION FOR THE STRUCTURE IN                  
REMARK 300 THIS ENTRY. THE REMARK MAY ALSO PROVIDE INFORMATION ON               
REMARK 300 BURIED SURFACE AREA.                                                 
REMARK 350                                                                      
REMARK 350 COORDINATES FOR A COMPLETE MULTIMER REPRESENTING THE KNOWN           
REMARK 350 BIOLOGICALLY SIGNIFICANT OLIGOMERIZATION STATE OF THE                
REMARK 350 MOLECULE CAN BE GENERATED BY APPLYING BIOMT TRANSFORMATIONS          
REMARK 350 GIVEN BELOW.  BOTH NON-CRYSTALLOGRAPHIC AND                          
REMARK 350 CRYSTALLOGRAPHIC OPERATIONS ARE GIVEN.                               
REMARK 350                                                                      
REMARK 350 BIOMOLECULE: 1                                                       
REMARK 350 AUTHOR DETERMINED BIOLOGICAL UNIT: MONOMERIC                         
REMARK 350 APPLY THE FOLLOWING TO CHAINS: B                                     
REMARK 350   BIOMT1   1  1.000000  0.000000  0.000000        0.00000            
REMARK 350   BIOMT2   1  0.000000  1.000000  0.000000        0.00000            
REMARK 350   BIOMT3   1  0.000000  0.000000  1.000000        0.00000            
REMARK 350                                                                      
REMARK 350 BIOMOLECULE: 2                                                       
REMARK 350 AUTHOR DETERMINED BIOLOGICAL UNIT: MONOMERIC                         
REMARK 350 APPLY THE FOLLOWING TO CHAINS: A                                     
REMARK 350   BIOMT1   1  1.000000  0.000000  0.000000        0.00000            
REMARK 350   BIOMT2   1  0.000000  1.000000  0.000000        0.00000            
REMARK 350   BIOMT3   1  0.000000  0.000000  1.000000        0.00000            
REMARK 465                                                                      
REMARK 465 MISSING RESIDUES                                                     
REMARK 465 THE FOLLOWING RESIDUES WERE NOT LOCATED IN THE                       
REMARK 465 EXPERIMENT. (M=MODEL NUMBER; RES=RESIDUE NAME; C=CHAIN               
REMARK 465 IDENTIFIER; SSSEQ=SEQUENCE NUMBER; I=INSERTION CODE.)                
REMARK 465                                                                      
REMARK 465   M RES C SSSEQI                                                     
REMARK 465     PRO B   760                                                      
REMARK 465     ASP B   761                                                      
REMARK 465     MET B   762                                                      
REMARK 465     ALA A   683                                                      
REMARK 465     GLN A   684                                                      
REMARK 465     THR A   685                                                      
REMARK 465     PRO A   686                                                      
REMARK 465     ILE A   687                                                      
REMARK 465     GLU A   688                                                      
REMARK 465     HIS A   759                                                      
REMARK 465     PRO A   760                                                      
REMARK 465     ASP A   761                                                      
REMARK 465     MET A   762                                                      
REMARK 470                                                                      
REMARK 470 MISSING ATOM                                                         
REMARK 470 THE FOLLOWING RESIDUES HAVE MISSING ATOMS (M=MODEL NUMBER;           
REMARK 470 RES=RESIDUE NAME; C=CHAIN IDENTIFIER; SSEQ=SEQUENCE NUMBER;          
REMARK 470 I=INSERTION CODE):                                                   
REMARK 470   M RES CSSEQI  ATOMS                                                
REMARK 470     HIS B 759    CG   ND1  CD2  CE1  NE2                             
REMARK 470     LYS A 682    CG   CD   CE   NZ                                   
REMARK 470     GLU A 689    CG   CD   OE1  OE2                                  
REMARK 470     ARG A 758    CG   CD   NE   CZ   NH1  NH2                        
REMARK 500                                                                      
REMARK 500 GEOMETRY AND STEREOCHEMISTRY                                         
REMARK 500 SUBTOPIC: CLOSE CONTACTS IN SAME ASYMMETRIC UNIT                     
REMARK 500                                                                      
REMARK 500 THE FOLLOWING ATOMS ARE IN CLOSE CONTACT.                            
REMARK 500                                                                      
REMARK 500  ATM1  RES C  SSEQI   ATM2  RES C  SSEQI           DISTANCE          
REMARK 500   C    THR A   802     N    ARG A   803              1.34            
REMARK 500   C    ARG B   804     N    LEU B   805              1.34            
REMARK 500   C    ARG A   803     N    LEU A   804              1.34            
REMARK 500   C    THR B   803     N    ARG B   804              1.34            
REMARK 500   O    HOH A   931     O    HOH A   939              2.17            
REMARK 500                                                                      
REMARK 500 REMARK: NULL                                                         
REMARK 500                                                                      
REMARK 500 GEOMETRY AND STEREOCHEMISTRY                                         
REMARK 500 SUBTOPIC: TORSION ANGLES                                             
REMARK 500                                                                      
REMARK 500 TORSION ANGLES OUTSIDE THE EXPECTED RAMACHANDRAN REGIONS:            
REMARK 500 (M=MODEL NUMBER; RES=RESIDUE NAME; C=CHAIN IDENTIFIER;               
REMARK 500 SSEQ=SEQUENCE NUMBER; I=INSERTION CODE).                             
REMARK 500                                                                      
REMARK 500 STANDARD TABLE:                                                      
REMARK 500 FORMAT:(10X,I3,1X,A3,1X,A1,I4,A1,4X,F7.2,3X,F7.2)                    
REMARK 500                                                                      
REMARK 500 EXPECTED VALUES: GJ KLEYWEGT AND TA JONES (1996). PHI/PSI-           
REMARK 500 CHOLOGY: RAMACHANDRAN REVISITED. STRUCTURE 4, 1395 - 1400            
REMARK 500                                                                      
REMARK 500  M RES CSSEQI        PSI       PHI                                   
REMARK 500    SER B 671       30.33    -91.82                                   
REMARK 500    SER A 671       30.79    -91.65                                   
REMARK 500                                                                      
REMARK 500 REMARK: NULL                                                         
REMARK 500                                                                      
REMARK 500 GEOMETRY AND STEREOCHEMISTRY                                         
REMARK 500 SUBTOPIC: PLANAR GROUPS                                              
REMARK 500                                                                      
REMARK 500 PLANAR GROUPS IN THE FOLLOWING RESIDUES HAVE A TOTAL                 
REMARK 500 RMS DISTANCE OF ALL ATOMS FROM THE BEST-FIT PLANE                    
REMARK 500 BY MORE THAN AN EXPECTED VALUE OF 6*RMSD, WITH AN                    
REMARK 500 RMSD 0.02 ANGSTROMS, OR AT LEAST ONE ATOM HAS                        
REMARK 500 AN RMSD GREATER THAN THIS VALUE                                      
REMARK 500 (M=MODEL NUMBER; RES=RESIDUE NAME; C=CHAIN IDENTIFIER;               
REMARK 500 SSEQ=SEQUENCE NUMBER; I=INSERTION CODE).                             
REMARK 500                                                                      
REMARK 500  M RES CSSEQI        RMS     TYPE                                    
REMARK 500    ARG B 804         0.08    SIDE CHAIN                              
REMARK 500                                                                      
REMARK 500 REMARK: NULL                                                         
REMARK 610                                                                      
REMARK 610 MISSING HETEROATOM                                                   
REMARK 610 THE FOLLOWING RESIDUES HAVE MISSING ATOMS (M=MODEL NUMBER;           
REMARK 610 RES=RESIDUE NAME; C=CHAIN IDENTIFIER; SSEQ=SEQUENCE NUMBER;          
REMARK 610 I=INSERTION CODE):                                                   
REMARK 610   M RES C SSEQI                                                      
REMARK 610     THR B  803                                                       
REMARK 610     ARG B  804                                                       
REMARK 610     THR A  802                                                       
REMARK 610     ARG A  803                                                       
REMARK 800                                                                      
REMARK 800 SITE                                                                 
REMARK 800 SITE_IDENTIFIER: AC1                                                 
REMARK 800 EVIDENCE_CODE: SOFTWARE                                              
REMARK 800 SITE_DESCRIPTION: binding site for residue PEG B 801                 
REMARK 800                                                                      
REMARK 800 SITE_IDENTIFIER: AC2                                                 
REMARK 800 EVIDENCE_CODE: SOFTWARE                                              
REMARK 800 SITE_DESCRIPTION: binding site for residue ARG B 804                 
REMARK 800                                                                      
REMARK 800 SITE_IDENTIFIER: AC3                                                 
REMARK 800 EVIDENCE_CODE: SOFTWARE                                              
REMARK 800 SITE_DESCRIPTION: binding site for residue LEU B 805                 
REMARK 800                                                                      
REMARK 800 SITE_IDENTIFIER: AC4                                                 
REMARK 800 EVIDENCE_CODE: SOFTWARE                                              
REMARK 800 SITE_DESCRIPTION: binding site for residue ARG A 803                 
REMARK 800                                                                      
REMARK 800 SITE_IDENTIFIER: AC5                                                 
REMARK 800 EVIDENCE_CODE: SOFTWARE                                              
REMARK 800 SITE_DESCRIPTION: binding site for residue LEU A 804                 
REMARK 800                                                                      
REMARK 800 SITE_IDENTIFIER: AC6                                                 
REMARK 800 EVIDENCE_CODE: SOFTWARE                                              
REMARK 800 SITE_DESCRIPTION: binding site for Di-peptide PWN A 801 and THR A    
REMARK 800  802                                                                 
REMARK 800                                                                      
REMARK 800 SITE_IDENTIFIER: AC7                                                 
REMARK 800 EVIDENCE_CODE: SOFTWARE                                              
REMARK 800 SITE_DESCRIPTION: binding site for Di-peptide PWN B 802 and THR B    
REMARK 800  803                                                                 
REMARK 900                                                                      
REMARK 900 RELATED ENTRIES                                                      
REMARK 900 RELATED ID: 6YX0   RELATED DB: PDB                                   
REMARK 900 RELATED ID: 6YX2   RELATED DB: PDB                                   
REMARK 900 RELATED ID: 6YX1   RELATED DB: PDB                                   
DBREF  6YWZ B  654   762  UNP    Q9Y566   SHAN1_HUMAN    654    762             
DBREF  6YWZ A  654   762  UNP    Q9Y566   SHAN1_HUMAN    654    762             
SEQADV 6YWZ GLY B  651  UNP  Q9Y566              EXPRESSION TAG                 
SEQADV 6YWZ PRO B  652  UNP  Q9Y566              EXPRESSION TAG                 
SEQADV 6YWZ LEU B  653  UNP  Q9Y566              EXPRESSION TAG                 
SEQADV 6YWZ GLY A  651  UNP  Q9Y566              EXPRESSION TAG                 
SEQADV 6YWZ PRO A  652  UNP  Q9Y566              EXPRESSION TAG                 
SEQADV 6YWZ LEU A  653  UNP  Q9Y566              EXPRESSION TAG                 
SEQRES   1 B  112  GLY PRO LEU GLY SER ASP TYR ILE ILE LYS GLU LYS THR          
SEQRES   2 B  112  VAL LEU LEU GLN LYS LYS ASP SER GLU GLY PHE GLY PHE          
SEQRES   3 B  112  VAL LEU ARG GLY ALA LYS ALA GLN THR PRO ILE GLU GLU          
SEQRES   4 B  112  PHE THR PRO THR PRO ALA PHE PRO ALA LEU GLN TYR LEU          
SEQRES   5 B  112  GLU SER VAL ASP GLU GLY GLY VAL ALA TRP ARG ALA GLY          
SEQRES   6 B  112  LEU ARG MET GLY ASP PHE LEU ILE GLU VAL ASN GLY GLN          
SEQRES   7 B  112  ASN VAL VAL LYS VAL GLY HIS ARG GLN VAL VAL ASN MET          
SEQRES   8 B  112  ILE ARG GLN GLY GLY ASN THR LEU MET VAL LYS VAL VAL          
SEQRES   9 B  112  MET VAL THR ARG HIS PRO ASP MET                              
SEQRES   1 A  112  GLY PRO LEU GLY SER ASP TYR ILE ILE LYS GLU LYS THR          
SEQRES   2 A  112  VAL LEU LEU GLN LYS LYS ASP SER GLU GLY PHE GLY PHE          
SEQRES   3 A  112  VAL LEU ARG GLY ALA LYS ALA GLN THR PRO ILE GLU GLU          
SEQRES   4 A  112  PHE THR PRO THR PRO ALA PHE PRO ALA LEU GLN TYR LEU          
SEQRES   5 A  112  GLU SER VAL ASP GLU GLY GLY VAL ALA TRP ARG ALA GLY          
SEQRES   6 A  112  LEU ARG MET GLY ASP PHE LEU ILE GLU VAL ASN GLY GLN          
SEQRES   7 A  112  ASN VAL VAL LYS VAL GLY HIS ARG GLN VAL VAL ASN MET          
SEQRES   8 A  112  ILE ARG GLN GLY GLY ASN THR LEU MET VAL LYS VAL VAL          
SEQRES   9 A  112  MET VAL THR ARG HIS PRO ASP MET                              
HET    PEG  B 801       7                                                       
HET    PWN  B 802      18                                                       
HET    THR  B 803       7                                                       
HET    ARG  B 804      11                                                       
HET    LEU  B 805       9                                                       
HET    PWN  A 801      18                                                       
HET    THR  A 802       7                                                       
HET    ARG  A 803      11                                                       
HET    LEU  A 804       9                                                       
HETNAM     PEG DI(HYDROXYETHYL)ETHER                                            
HETNAM     PWN 2-[(~{E})-(4-OXIDANYLIDENEBUTANOYLHYDRAZINYLIDENE)               
HETNAM   2 PWN  METHYL]BENZOIC ACID                                             
HETNAM     THR THREONINE                                                        
HETNAM     ARG ARGININE                                                         
HETNAM     LEU LEUCINE                                                          
FORMUL   3  PEG    C4 H10 O3                                                    
FORMUL   4  PWN    2(C12 H12 N2 O4)                                             
FORMUL   5  THR    2(C4 H9 N O3)                                                
FORMUL   6  ARG    2(C6 H15 N4 O2 1+)                                           
FORMUL   7  LEU    2(C6 H13 N O2)                                               
FORMUL  12  HOH   *76(H2 O)                                                     
HELIX    1 AA1 GLY B  709  GLY B  715  1                                   7    
HELIX    2 AA2 GLY B  734  GLY B  745  1                                  12    
HELIX    3 AA3 GLY A  709  GLY A  715  1                                   7    
HELIX    4 AA4 GLY A  734  GLY A  745  1                                  12    
SHEET    1 AA1 8 GLN B 728  ASN B 729  0                                        
SHEET    2 AA1 8 PHE B 721  VAL B 725 -1  N  VAL B 725   O  GLN B 728           
SHEET    3 AA1 8 THR B 748  ARG B 758 -1  O  LYS B 752   N  ILE B 723           
SHEET    4 AA1 8 ASP B 656  GLN B 667 -1  N  ILE B 658   O  THR B 757           
SHEET    5 AA1 8 ASP A 656  GLN A 667 -1  O  ILE A 659   N  TYR B 657           
SHEET    6 AA1 8 THR A 748  THR A 757 -1  O  LEU A 749   N  LEU A 666           
SHEET    7 AA1 8 PHE A 721  VAL A 725 -1  N  ILE A 723   O  LYS A 752           
SHEET    8 AA1 8 GLN A 728  ASN A 729 -1  O  GLN A 728   N  VAL A 725           
SHEET    1 AA2 2 PHE B 676  GLY B 680  0                                        
SHEET    2 AA2 2 GLN B 700  VAL B 705 -1  O  TYR B 701   N  ARG B 679           
SHEET    1 AA3 2 PHE A 676  GLY A 680  0                                        
SHEET    2 AA3 2 GLN A 700  VAL A 705 -1  O  TYR A 701   N  ARG A 679           
LINK         C14 PWN B 802                 N   THR B 803     1555   1555  1.33  
LINK         C14 PWN A 801                 N   THR A 802     1555   1555  1.34  
SITE     1 AC1  1 ARG B 804                                                     
SITE     1 AC2  5 VAL B 677  ASP B 706  PEG B 801  THR B 803                    
SITE     2 AC2  5 LEU B 805                                                     
SITE     1 AC3  7 GLY B 673  PHE B 674  GLY B 675  PHE B 676                    
SITE     2 AC3  7 ILE B 742  THR B 803  ARG B 804                               
SITE     1 AC4  4 PHE A 676  ASP A 706  THR A 802  LEU A 804                    
SITE     1 AC5  6 GLY A 673  PHE A 674  GLY A 675  PHE A 676                    
SITE     2 AC5  6 ILE A 742  ARG A 803                                          
SITE     1 AC6  8 VAL A 677  LEU A 678  ARG A 679  GLY A 680                    
SITE     2 AC6  8 ALA A 681  GLN A 700  HIS A 735  ARG A 803                    
SITE     1 AC7 12 VAL B 677  LEU B 678  ARG B 679  GLY B 680                    
SITE     2 AC7 12 LYS B 682  ALA B 683  HIS B 735  ARG B 743                    
SITE     3 AC7 12 ARG B 804  LEU B 805  HOH B 902  HOH B 914                    
CRYST1   44.566   65.973   86.904  90.00  90.00  90.00 P 21 21 21    8          
ORIGX1      1.000000  0.000000  0.000000        0.00000                         
ORIGX2      0.000000  1.000000  0.000000        0.00000                         
ORIGX3      0.000000  0.000000  1.000000        0.00000                         
SCALE1      0.022439  0.000000  0.000000        0.00000                         
SCALE2      0.000000  0.015158  0.000000        0.00000                         
SCALE3      0.000000  0.000000  0.011507        0.00000                         
ATOM      1  N   GLY B 651       0.263  13.980  23.872  1.00 64.74           N  
ANISOU    1  N   GLY B 651     9374   6855   8368   -791   1324  -1149       N  
ATOM      2  CA  GLY B 651      -0.543  14.753  24.799  1.00 59.23           C  
ANISOU    2  CA  GLY B 651     8740   6044   7720   -843   1436  -1274       C  
ATOM      3  C   GLY B 651      -0.472  14.188  26.198  1.00 55.95           C  
ANISOU    3  C   GLY B 651     8298   5753   7206  -1009   1370  -1412       C  
ATOM      4  O   GLY B 651       0.338  13.309  26.476  1.00 57.83           O  
ANISOU    4  O   GLY B 651     8478   6156   7340  -1088   1245  -1408       O  
ATOM      5  N   PRO B 652      -1.330  14.680  27.087  1.00 63.94           N  
ANISOU    5  N   PRO B 652     9355   6691   8246  -1052   1452  -1531       N  
ATOM      6  CA  PRO B 652      -1.315  14.163  28.464  1.00 57.83           C  
ANISOU    6  CA  PRO B 652     8565   6036   7370  -1216   1396  -1665       C  
ATOM      7  C   PRO B 652      -1.613  12.673  28.564  1.00 59.81           C  
ANISOU    7  C   PRO B 652     8761   6470   7493  -1158   1231  -1619       C  
ATOM      8  O   PRO B 652      -1.150  12.035  29.517  1.00 56.13           O  
ANISOU    8  O   PRO B 652     8279   6136   6912  -1291   1150  -1686       O  
ATOM      9  CB  PRO B 652      -2.415  14.979  29.154  1.00 59.90           C  
ANISOU    9  CB  PRO B 652     8887   6167   7704  -1228   1527  -1785       C  
ATOM     10  CG  PRO B 652      -2.586  16.189  28.324  1.00 65.82           C  
ANISOU   10  CG  PRO B 652     9700   6709   8601  -1128   1678  -1737       C  
ATOM     11  CD  PRO B 652      -2.253  15.811  26.915  1.00 61.19           C  
ANISOU   11  CD  PRO B 652     9082   6142   8023   -964   1612  -1556       C  
ATOM     12  N   LEU B 653      -2.346  12.082  27.608  1.00 50.79           N  
ANISOU   12  N   LEU B 653     7594   5344   6359   -966   1184  -1508       N  
ATOM     13  CA  LEU B 653      -2.739  10.685  27.743  1.00 48.48           C  
ANISOU   13  CA  LEU B 653     7266   5207   5948   -925   1055  -1482       C  
ATOM     14  C   LEU B 653      -1.836   9.731  26.978  1.00 48.85           C  
ANISOU   14  C   LEU B 653     7263   5369   5929   -875    930  -1354       C  
ATOM     15  O   LEU B 653      -1.946   8.513  27.161  1.00 46.56           O  
ANISOU   15  O   LEU B 653     6957   5204   5528   -861    825  -1332       O  
ATOM     16  CB  LEU B 653      -4.201  10.500  27.298  1.00 44.41           C  
ANISOU   16  CB  LEU B 653     6743   4670   5462   -768   1083  -1472       C  
ATOM     17  CG  LEU B 653      -5.187  11.395  28.071  1.00 43.78           C  
ANISOU   17  CG  LEU B 653     6704   4484   5447   -802   1206  -1608       C  
ATOM     18  CD1 LEU B 653      -6.603  11.258  27.524  1.00 44.47           C  
ANISOU   18  CD1 LEU B 653     6761   4572   5563   -627   1232  -1602       C  
ATOM     19  CD2 LEU B 653      -5.167  11.102  29.567  1.00 41.24           C  
ANISOU   19  CD2 LEU B 653     6412   4224   5034   -995   1193  -1752       C  
ATOM     20  N   GLY B 654      -0.932  10.241  26.159  1.00 42.26           N  
ANISOU   20  N   GLY B 654     6411   4492   5155   -854    947  -1275       N  
ATOM     21  CA  GLY B 654      -0.014   9.376  25.448  1.00 46.87           C  
ANISOU   21  CA  GLY B 654     6940   5188   5679   -813    832  -1164       C  
ATOM     22  C   GLY B 654       0.619  10.114  24.289  1.00 47.96           C  
ANISOU   22  C   GLY B 654     7065   5245   5914   -754    885  -1072       C  
ATOM     23  O   GLY B 654       0.311  11.273  24.011  1.00 48.58           O  
ANISOU   23  O   GLY B 654     7190   5169   6101   -735   1014  -1082       O  
ATOM     24  N   SER B 655       1.502   9.398  23.603  1.00 53.05           N  
ANISOU   24  N   SER B 655     7653   5991   6511   -722    790   -978       N  
ATOM     25  CA  SER B 655       2.276  10.007  22.535  1.00 53.32           C  
ANISOU   25  CA  SER B 655     7673   5968   6619   -691    833   -895       C  
ATOM     26  C   SER B 655       1.398  10.319  21.334  1.00 52.16           C  
ANISOU   26  C   SER B 655     7542   5722   6552   -508    889   -788       C  
ATOM     27  O   SER B 655       0.415   9.620  21.046  1.00 54.62           O  
ANISOU   27  O   SER B 655     7836   6081   6836   -381    844   -750       O  
ATOM     28  CB  SER B 655       3.438   9.101  22.135  1.00 56.01           C  
ANISOU   28  CB  SER B 655     7939   6460   6883   -702    711   -832       C  
ATOM     29  OG  SER B 655       4.266   8.810  23.253  1.00 56.36           O  
ANISOU   29  OG  SER B 655     7960   6616   6838   -853    650   -928       O  
ATOM     30  N   ASP B 656       1.742  11.415  20.659  1.00 54.95           N  
ANISOU   30  N   ASP B 656     7936   5942   7002   -497    999   -748       N  
ATOM     31  CA  ASP B 656       1.104  11.841  19.420  1.00 53.17           C  
ANISOU   31  CA  ASP B 656     7733   5622   6847   -315   1059   -630       C  
ATOM     32  C   ASP B 656       2.122  11.740  18.288  1.00 55.72           C  
ANISOU   32  C   ASP B 656     8024   5974   7174   -293   1034   -517       C  
ATOM     33  O   ASP B 656       3.307  12.014  18.488  1.00 53.52           O  
ANISOU   33  O   ASP B 656     7739   5703   6893   -440   1048   -555       O  
ATOM     34  CB  ASP B 656       0.582  13.268  19.550  1.00 54.79           C  
ANISOU   34  CB  ASP B 656     8039   5619   7159   -304   1228   -665       C  
ATOM     35  CG  ASP B 656      -0.433  13.424  20.695  1.00 61.86           C  
ANISOU   35  CG  ASP B 656     8963   6484   8056   -332   1262   -790       C  
ATOM     36  OD1 ASP B 656      -0.957  12.392  21.173  1.00 60.91           O  
ANISOU   36  OD1 ASP B 656     8787   6502   7855   -321   1156   -826       O  
ATOM     37  OD2 ASP B 656      -0.677  14.569  21.144  1.00 60.81           O  
ANISOU   37  OD2 ASP B 656     8914   6187   8004   -375   1402   -859       O  
ATOM     38  N   TYR B 657       1.665  11.323  17.105  1.00 58.77           N  
ANISOU   38  N   TYR B 657     8379   6394   7559   -117    997   -390       N  
ATOM     39  CA  TYR B 657       2.555  11.085  15.979  1.00 53.45           C  
ANISOU   39  CA  TYR B 657     7664   5765   6877    -87    963   -281       C  
ATOM     40  C   TYR B 657       2.011  11.693  14.691  1.00 59.94           C  
ANISOU   40  C   TYR B 657     8527   6492   7757     88   1038   -152       C  
ATOM     41  O   TYR B 657       0.794  11.732  14.464  1.00 54.88           O  
ANISOU   41  O   TYR B 657     7894   5833   7125    242   1052   -123       O  
ATOM     42  CB  TYR B 657       2.756   9.587  15.755  1.00 52.70           C  
ANISOU   42  CB  TYR B 657     7468   5867   6688    -54    807   -247       C  
ATOM     43  CG  TYR B 657       3.362   8.855  16.925  1.00 53.69           C  
ANISOU   43  CG  TYR B 657     7559   6104   6738   -198    719   -349       C  
ATOM     44  CD1 TYR B 657       4.733   8.618  16.976  1.00 54.22           C  
ANISOU   44  CD1 TYR B 657     7578   6252   6771   -308    669   -362       C  
ATOM     45  CD2 TYR B 657       2.568   8.385  17.965  1.00 50.08           C  
ANISOU   45  CD2 TYR B 657     7113   5682   6232   -217    685   -434       C  
ATOM     46  CE1 TYR B 657       5.302   7.937  18.033  1.00 54.80           C  
ANISOU   46  CE1 TYR B 657     7616   6444   6760   -416    580   -447       C  
ATOM     47  CE2 TYR B 657       3.125   7.700  19.021  1.00 55.03           C  
ANISOU   47  CE2 TYR B 657     7720   6413   6775   -335    603   -514       C  
ATOM     48  CZ  TYR B 657       4.494   7.483  19.057  1.00 56.05           C  
ANISOU   48  CZ  TYR B 657     7802   6627   6868   -426    548   -517       C  
ATOM     49  OH  TYR B 657       5.066   6.806  20.116  1.00 58.54           O  
ANISOU   49  OH  TYR B 657     8094   7061   7086   -524    460   -591       O  
ATOM     50  N   ILE B 658       2.936  12.071  13.804  1.00 63.92           N  
ANISOU   50  N   ILE B 658     9043   6958   8285     69   1077    -74       N  
ATOM     51  CA  ILE B 658       2.624  12.430  12.422  1.00 64.40           C  
ANISOU   51  CA  ILE B 658     9132   6965   8373    238   1123     73       C  
ATOM     52  C   ILE B 658       3.078  11.280  11.538  1.00 59.53           C  
ANISOU   52  C   ILE B 658     8406   6525   7689    284    998    152       C  
ATOM     53  O   ILE B 658       4.252  10.888  11.560  1.00 58.76           O  
ANISOU   53  O   ILE B 658     8261   6501   7566    156    950    131       O  
ATOM     54  CB  ILE B 658       3.300  13.742  11.991  1.00 67.39           C  
ANISOU   54  CB  ILE B 658     9626   7154   8826    182   1280    108       C  
ATOM     55  CG1 ILE B 658       3.010  14.858  13.002  1.00 74.46           C  
ANISOU   55  CG1 ILE B 658    10634   7867   9791    100   1416      5       C  
ATOM     56  CG2 ILE B 658       2.809  14.145  10.592  1.00 59.68           C  
ANISOU   56  CG2 ILE B 658     8696   6113   7866    385   1332    272       C  
ATOM     57  CD1 ILE B 658       4.274  15.520  13.575  1.00 75.49           C  
ANISOU   57  CD1 ILE B 658    10810   7923   9950   -143   1506    -96       C  
ATOM     58  N   ILE B 659       2.145  10.744  10.762  1.00 54.71           N  
ANISOU   58  N   ILE B 659     7750   5992   7046    465    947    235       N  
ATOM     59  CA  ILE B 659       2.388   9.627   9.868  1.00 52.01           C  
ANISOU   59  CA  ILE B 659     7306   5817   6639    523    838    308       C  
ATOM     60  C   ILE B 659       2.265  10.145   8.447  1.00 58.76           C  
ANISOU   60  C   ILE B 659     8185   6631   7511    666    894    451       C  
ATOM     61  O   ILE B 659       1.212  10.667   8.059  1.00 60.06           O  
ANISOU   61  O   ILE B 659     8388   6744   7689    827    946    504       O  
ATOM     62  CB  ILE B 659       1.395   8.486  10.113  1.00 55.80           C  
ANISOU   62  CB  ILE B 659     7706   6444   7052    601    740    273       C  
ATOM     63  CG1 ILE B 659       1.328   8.165  11.606  1.00 50.25           C  
ANISOU   63  CG1 ILE B 659     7012   5749   6332    473    709    135       C  
ATOM     64  CG2 ILE B 659       1.766   7.265   9.257  1.00 54.81           C  
ANISOU   64  CG2 ILE B 659     7480   6487   6860    635    636    332       C  
ATOM     65  CD1 ILE B 659       2.618   7.710  12.202  1.00 56.52           C  
ANISOU   65  CD1 ILE B 659     7783   6593   7100    306    651     82       C  
ATOM     66  N   LYS B 660       3.338  10.028   7.678  1.00 58.19           N  
ANISOU   66  N   LYS B 660     8091   6587   7431    612    886    512       N  
ATOM     67  CA  LYS B 660       3.305  10.391   6.271  1.00 52.92           C  
ANISOU   67  CA  LYS B 660     7444   5902   6762    738    929    653       C  
ATOM     68  C   LYS B 660       3.546   9.136   5.451  1.00 52.77           C  
ANISOU   68  C   LYS B 660     7298   6080   6672    775    812    700       C  
ATOM     69  O   LYS B 660       4.625   8.533   5.533  1.00 50.59           O  
ANISOU   69  O   LYS B 660     6964   5877   6379    648    756    664       O  
ATOM     70  CB  LYS B 660       4.331  11.475   5.966  1.00 56.19           C  
ANISOU   70  CB  LYS B 660     7961   6159   7231    638   1050    686       C  
ATOM     71  CG  LYS B 660       3.905  12.825   6.508  1.00 62.88           C  
ANISOU   71  CG  LYS B 660     8956   6786   8150    642   1197    666       C  
ATOM     72  CD  LYS B 660       4.561  13.963   5.734  1.00 77.07           C  
ANISOU   72  CD  LYS B 660    10883   8409   9989    619   1346    751       C  
ATOM     73  CE  LYS B 660       3.668  15.198   5.721  1.00 75.55           C  
ANISOU   73  CE  LYS B 660    10849   8007   9851    752   1489    805       C  
ATOM     74  NZ  LYS B 660       3.559  15.776   7.086  1.00 79.75           N  
ANISOU   74  NZ  LYS B 660    11444   8415  10442    631   1559    665       N  
ATOM     75  N   GLU B 661       2.537   8.739   4.680  1.00 50.87           N  
ANISOU   75  N   GLU B 661     7009   5934   6387    950    777    769       N  
ATOM     76  CA  GLU B 661       2.665   7.603   3.780  1.00 52.78           C  
ANISOU   76  CA  GLU B 661     7135   6358   6561    993    684    815       C  
ATOM     77  C   GLU B 661       3.188   8.085   2.437  1.00 56.38           C  
ANISOU   77  C   GLU B 661     7613   6794   7015   1046    734    945       C  
ATOM     78  O   GLU B 661       2.743   9.102   1.911  1.00 55.76           O  
ANISOU   78  O   GLU B 661     7622   6609   6956   1158    824   1033       O  
ATOM     79  CB  GLU B 661       1.328   6.891   3.592  1.00 52.06           C  
ANISOU   79  CB  GLU B 661     6967   6404   6410   1136    629    807       C  
ATOM     80  CG  GLU B 661       0.749   6.299   4.886  1.00 59.16           C  
ANISOU   80  CG  GLU B 661     7846   7333   7298   1077    584    674       C  
ATOM     81  CD  GLU B 661      -0.404   5.329   4.645  1.00 58.46           C  
ANISOU   81  CD  GLU B 661     7662   7415   7136   1178    526    644       C  
ATOM     82  OE1 GLU B 661      -1.131   5.488   3.633  1.00 55.91           O  
ANISOU   82  OE1 GLU B 661     7299   7165   6780   1332    539    718       O  
ATOM     83  OE2 GLU B 661      -0.584   4.404   5.477  1.00 58.09           O  
ANISOU   83  OE2 GLU B 661     7582   7434   7056   1098    471    541       O  
ATOM     84  N   LYS B 662       4.155   7.355   1.896  1.00 43.09           N  
ANISOU   84  N   LYS B 662     5856   5211   5305    969    679    958       N  
ATOM     85  CA  LYS B 662       4.754   7.680   0.613  1.00 42.56           C  
ANISOU   85  CA  LYS B 662     5800   5144   5227    996    721   1071       C  
ATOM     86  C   LYS B 662       4.799   6.409  -0.211  1.00 40.06           C  
ANISOU   86  C   LYS B 662     5350   5032   4841   1033    623   1093       C  
ATOM     87  O   LYS B 662       5.381   5.402   0.212  1.00 37.26           O  
ANISOU   87  O   LYS B 662     4914   4771   4472    935    543   1014       O  
ATOM     88  CB  LYS B 662       6.155   8.278   0.794  1.00 42.70           C  
ANISOU   88  CB  LYS B 662     5875   5055   5295    821    783   1047       C  
ATOM     89  CG  LYS B 662       6.127   9.565   1.618  1.00 45.77           C  
ANISOU   89  CG  LYS B 662     6404   5232   5753    764    900   1012       C  
ATOM     90  CD  LYS B 662       7.510  10.183   1.789  1.00 51.32           C  
ANISOU   90  CD  LYS B 662     7158   5843   6500    570    976    968       C  
ATOM     91  CE  LYS B 662       8.403   9.336   2.686  1.00 48.52           C  
ANISOU   91  CE  LYS B 662     6697   5601   6136    408    881    834       C  
ATOM     92  NZ  LYS B 662       9.711   9.999   2.911  1.00 48.43           N  
ANISOU   92  NZ  LYS B 662     6721   5522   6160    215    961    769       N  
ATOM     93  N   THR B 663       4.167   6.442  -1.371  1.00 44.21           N  
ANISOU   93  N   THR B 663     5852   5629   5317   1182    632   1197       N  
ATOM     94  CA  THR B 663       4.281   5.363  -2.328  1.00 43.23           C  
ANISOU   94  CA  THR B 663     5607   5693   5126   1209    561   1224       C  
ATOM     95  C   THR B 663       5.014   5.911  -3.529  1.00 46.67           C  
ANISOU   95  C   THR B 663     6075   6104   5554   1213    618   1338       C  
ATOM     96  O   THR B 663       4.667   6.982  -4.021  1.00 46.54           O  
ANISOU   96  O   THR B 663     6158   5986   5540   1309    702   1438       O  
ATOM     97  CB  THR B 663       2.917   4.830  -2.734  1.00 42.56           C  
ANISOU   97  CB  THR B 663     5446   5753   4970   1367    520   1236       C  
ATOM     98  OG1 THR B 663       2.281   4.268  -1.579  1.00 43.30           O  
ANISOU   98  OG1 THR B 663     5515   5868   5068   1340    476   1116       O  
ATOM     99  CG2 THR B 663       3.083   3.753  -3.811  1.00 39.87           C  
ANISOU   99  CG2 THR B 663     4983   5608   4559   1382    463   1259       C  
ATOM    100  N   VAL B 664       6.066   5.227  -3.956  1.00 41.55           N  
ANISOU  100  N   VAL B 664     5355   5537   4896   1107    581   1322       N  
ATOM    101  CA  VAL B 664       6.875   5.727  -5.057  1.00 38.25           C  
ANISOU  101  CA  VAL B 664     4967   5097   4471   1082    641   1416       C  
ATOM    102  C   VAL B 664       7.205   4.596  -6.011  1.00 39.42           C  
ANISOU  102  C   VAL B 664     4981   5437   4558   1081    573   1426       C  
ATOM    103  O   VAL B 664       7.273   3.426  -5.622  1.00 39.09           O  
ANISOU  103  O   VAL B 664     4836   5511   4505   1040    487   1337       O  
ATOM    104  CB  VAL B 664       8.157   6.408  -4.540  1.00 42.64           C  
ANISOU  104  CB  VAL B 664     5596   5510   5095    906    705   1371       C  
ATOM    105  CG1 VAL B 664       7.800   7.643  -3.719  1.00 45.68           C  
ANISOU  105  CG1 VAL B 664     6128   5690   5538    907    798   1367       C  
ATOM    106  CG2 VAL B 664       8.947   5.431  -3.714  1.00 45.26           C  
ANISOU  106  CG2 VAL B 664     5830   5923   5445    773    618   1241       C  
ATOM    107  N   LEU B 665       7.426   4.962  -7.270  1.00 42.71           N  
ANISOU  107  N   LEU B 665     5412   5880   4937   1123    621   1535       N  
ATOM    108  CA  LEU B 665       7.887   4.058  -8.315  1.00 43.05           C  
ANISOU  108  CA  LEU B 665     5339   6092   4925   1105    578   1551       C  
ATOM    109  C   LEU B 665       9.349   4.398  -8.633  1.00 43.61           C  
ANISOU  109  C   LEU B 665     5435   6103   5032    953    628   1551       C  
ATOM    110  O   LEU B 665       9.634   5.457  -9.199  1.00 48.16           O  
ANISOU  110  O   LEU B 665     6120   6570   5610    949    726   1640       O  
ATOM    111  CB  LEU B 665       6.996   4.208  -9.555  1.00 43.72           C  
ANISOU  111  CB  LEU B 665     5412   6278   4922   1269    594   1672       C  
ATOM    112  CG  LEU B 665       7.472   3.504 -10.819  1.00 46.24           C  
ANISOU  112  CG  LEU B 665     5630   6762   5178   1251    573   1708       C  
ATOM    113  CD1 LEU B 665       7.388   2.016 -10.591  1.00 35.41           C  
ANISOU  113  CD1 LEU B 665     4109   5555   3789   1214    479   1595       C  
ATOM    114  CD2 LEU B 665       6.645   3.916 -12.043  1.00 49.25           C  
ANISOU  114  CD2 LEU B 665     6022   7230   5462   1416    603   1842       C  
ATOM    115  N   LEU B 666      10.268   3.494  -8.301  1.00 41.41           N  
ANISOU  115  N   LEU B 666     5057   5902   4775    832    567   1449       N  
ATOM    116  CA  LEU B 666      11.695   3.666  -8.588  1.00 40.89           C  
ANISOU  116  CA  LEU B 666     4980   5821   4738    682    604   1422       C  
ATOM    117  C   LEU B 666      12.062   2.907  -9.854  1.00 40.71           C  
ANISOU  117  C   LEU B 666     4851   5957   4658    687    581   1456       C  
ATOM    118  O   LEU B 666      11.800   1.704  -9.951  1.00 37.85           O  
ANISOU  118  O   LEU B 666     4373   5742   4267    727    497   1412       O  
ATOM    119  CB  LEU B 666      12.556   3.159  -7.427  1.00 37.44           C  
ANISOU  119  CB  LEU B 666     4486   5386   4352    556    547   1282       C  
ATOM    120  CG  LEU B 666      12.225   3.717  -6.040  1.00 40.32           C  
ANISOU  120  CG  LEU B 666     4934   5620   4766    534    555   1222       C  
ATOM    121  CD1 LEU B 666      13.139   3.166  -4.991  1.00 43.16           C  
ANISOU  121  CD1 LEU B 666     5226   6016   5156    418    492   1090       C  
ATOM    122  CD2 LEU B 666      12.335   5.205  -6.089  1.00 42.19           C  
ANISOU  122  CD2 LEU B 666     5317   5677   5036    494    682   1275       C  
ATOM    123  N   GLN B 667      12.671   3.600 -10.820  1.00 46.19           N  
ANISOU  123  N   GLN B 667     5593   6621   5337    641    665   1529       N  
ATOM    124  CA AGLN B 667      13.196   2.970 -12.029  0.60 44.66           C  
ANISOU  124  CA AGLN B 667     5301   6573   5093    618    656   1553       C  
ATOM    125  CA BGLN B 667      13.193   2.973 -12.029  0.40 45.16           C  
ANISOU  125  CA BGLN B 667     5366   6637   5157    618    656   1553       C  
ATOM    126  C   GLN B 667      14.668   3.350 -12.147  1.00 49.45           C  
ANISOU  126  C   GLN B 667     5911   7141   5738    442    715   1501       C  
ATOM    127  O   GLN B 667      14.994   4.513 -12.397  0.97 52.53           O  
ANISOU  127  O   GLN B 667     6427   7397   6136    385    826   1557       O  
ATOM    128  CB AGLN B 667      12.415   3.396 -13.275  0.60 46.65           C  
ANISOU  128  CB AGLN B 667     5602   6860   5264    742    704   1700       C  
ATOM    129  CB BGLN B 667      12.380   3.405 -13.257  0.40 47.19           C  
ANISOU  129  CB BGLN B 667     5671   6926   5332    746    704   1701       C  
ATOM    130  CG AGLN B 667      12.868   2.700 -14.562  0.60 47.12           C  
ANISOU  130  CG AGLN B 667     5554   7088   5261    720    694   1722       C  
ATOM    131  CG BGLN B 667      10.884   3.095 -13.105  0.40 44.43           C  
ANISOU  131  CG BGLN B 667     5306   6637   4938    922    648   1736       C  
ATOM    132  CD AGLN B 667      12.401   1.256 -14.635  0.60 43.11           C  
ANISOU  132  CD AGLN B 667     4889   6769   4723    773    590   1655       C  
ATOM    133  CD BGLN B 667      10.004   3.599 -14.242  0.40 45.97           C  
ANISOU  133  CD BGLN B 667     5546   6882   5039   1074    688   1882       C  
ATOM    134  OE1AGLN B 667      11.264   0.953 -14.302  0.60 44.86           O  
ANISOU  134  OE1AGLN B 667     5098   7028   4918    890    545   1658       O  
ATOM    135  OE1BGLN B 667      10.103   4.748 -14.669  0.40 44.85           O  
ANISOU  135  OE1BGLN B 667     5541   6614   4884   1097    783   1991       O  
ATOM    136  NE2AGLN B 667      13.278   0.364 -15.067  0.60 38.51           N  
ANISOU  136  NE2AGLN B 667     4188   6303   4141    683    562   1586       N  
ATOM    137  NE2BGLN B 667       9.118   2.735 -14.721  0.40 40.46           N  
ANISOU  137  NE2BGLN B 667     4734   6372   4268   1181    621   1882       N  
ATOM    138  N   LYS B 668      15.561   2.383 -11.941  1.00 42.46           N  
ANISOU  138  N   LYS B 668     4890   6371   4874    355    647   1388       N  
ATOM    139  CA  LYS B 668      17.003   2.629 -11.971  1.00 46.78           C  
ANISOU  139  CA  LYS B 668     5406   6917   5453    184    690   1310       C  
ATOM    140  C   LYS B 668      17.619   2.072 -13.242  1.00 45.54           C  
ANISOU  140  C   LYS B 668     5150   6900   5253    149    697   1323       C  
ATOM    141  O   LYS B 668      16.997   1.304 -13.986  1.00 42.59           O  
ANISOU  141  O   LYS B 668     4712   6642   4828    251    652   1374       O  
ATOM    142  CB  LYS B 668      17.710   2.014 -10.749  1.00 39.72           C  
ANISOU  142  CB  LYS B 668     4421   6060   4609    112    610   1160       C  
ATOM    143  CG  LYS B 668      17.649   0.489 -10.681  1.00 38.02           C  
ANISOU  143  CG  LYS B 668     4063   6005   4379    182    490   1104       C  
ATOM    144  CD  LYS B 668      18.472  -0.055  -9.517  1.00 39.53           C  
ANISOU  144  CD  LYS B 668     4176   6235   4608    121    415    968       C  
ATOM    145  CE  LYS B 668      18.746  -1.540  -9.671  1.00 34.49           C  
ANISOU  145  CE  LYS B 668     3400   5751   3952    174    321    913       C  
ATOM    146  NZ  LYS B 668      19.636  -1.786 -10.869  1.00 38.13           N  
ANISOU  146  NZ  LYS B 668     3768   6322   4398    113    353    906       N  
ATOM    147  N   LYS B 669      18.866   2.476 -13.481  1.00 45.91           N  
ANISOU  147  N   LYS B 669     5181   6946   5319     -8    761   1265       N  
ATOM    148  CA  LYS B 669      19.648   1.908 -14.562  1.00 46.17           C  
ANISOU  148  CA  LYS B 669     5103   7121   5320    -68    767   1246       C  
ATOM    149  C   LYS B 669      20.304   0.622 -14.085  1.00 40.90           C  
ANISOU  149  C   LYS B 669     4260   6601   4679    -81    656   1112       C  
ATOM    150  O   LYS B 669      20.383   0.355 -12.884  1.00 39.36           O  
ANISOU  150  O   LYS B 669     4043   6387   4526    -75    589   1029       O  
ATOM    151  CB  LYS B 669      20.719   2.889 -15.042  1.00 49.11           C  
ANISOU  151  CB  LYS B 669     5530   7434   5696   -240    893   1228       C  
ATOM    152  CG  LYS B 669      20.151   4.190 -15.559  1.00 50.63           C  
ANISOU  152  CG  LYS B 669     5922   7459   5856   -224   1022   1370       C  
ATOM    153  CD  LYS B 669      19.418   3.948 -16.874  1.00 52.79           C  
ANISOU  153  CD  LYS B 669     6205   7807   6046   -105   1027   1512       C  
ATOM    154  CE  LYS B 669      18.702   5.197 -17.335  1.00 62.80           C  
ANISOU  154  CE  LYS B 669     7681   8909   7270    -40   1143   1673       C  
ATOM    155  NZ  LYS B 669      19.684   6.254 -17.707  1.00 74.82           N  
ANISOU  155  NZ  LYS B 669     9320  10314   8794   -215   1298   1670       N  
ATOM    156  N   ASP B 670      20.788  -0.175 -15.044  1.00 46.59           N  
ANISOU  156  N   ASP B 670     4862   7470   5371    -95    640   1093       N  
ATOM    157  CA  ASP B 670      21.449  -1.430 -14.687  1.00 49.94           C  
ANISOU  157  CA  ASP B 670     5125   8031   5819    -92    543    971       C  
ATOM    158  C   ASP B 670      22.646  -1.176 -13.786  1.00 50.41           C  
ANISOU  158  C   ASP B 670     5135   8091   5926   -211    535    838       C  
ATOM    159  O   ASP B 670      22.864  -1.901 -12.813  1.00 50.74           O  
ANISOU  159  O   ASP B 670     5106   8180   5995   -170    442    751       O  
ATOM    160  CB  ASP B 670      21.917  -2.170 -15.941  1.00 49.46           C  
ANISOU  160  CB  ASP B 670     4950   8120   5724   -111    552    964       C  
ATOM    161  CG  ASP B 670      20.779  -2.756 -16.755  1.00 50.72           C  
ANISOU  161  CG  ASP B 670     5112   8332   5827     12    537   1060       C  
ATOM    162  OD1 ASP B 670      19.944  -3.491 -16.188  1.00 47.90           O  
ANISOU  162  OD1 ASP B 670     4748   7982   5472    125    465   1058       O  
ATOM    163  OD2 ASP B 670      20.734  -2.480 -17.975  1.00 48.97           O  
ANISOU  163  OD2 ASP B 670     4898   8155   5552    -13    603   1133       O  
ATOM    164  N   SER B 671      23.423  -0.134 -14.090  1.00 45.54           N  
ANISOU  164  N   SER B 671     4560   7430   5315   -361    639    818       N  
ATOM    165  CA  SER B 671      24.728   0.110 -13.488  1.00 43.65           C  
ANISOU  165  CA  SER B 671     4241   7239   5107   -505    648    669       C  
ATOM    166  C   SER B 671      24.656   0.997 -12.251  1.00 45.51           C  
ANISOU  166  C   SER B 671     4572   7347   5375   -557    669    630       C  
ATOM    167  O   SER B 671      25.602   1.757 -11.969  1.00 46.23           O  
ANISOU  167  O   SER B 671     4657   7430   5480   -721    741    531       O  
ATOM    168  CB  SER B 671      25.661   0.729 -14.529  1.00 47.64           C  
ANISOU  168  CB  SER B 671     4732   7777   5593   -667    766    645       C  
ATOM    169  OG  SER B 671      25.240   2.047 -14.825  1.00 47.59           O  
ANISOU  169  OG  SER B 671     4912   7596   5573   -730    898    743       O  
ATOM    170  N   GLU B 672      23.552   0.937 -11.520  1.00 46.19           N  
ANISOU  170  N   GLU B 672     4743   7337   5468   -433    617    696       N  
ATOM    171  CA  GLU B 672      23.407   1.697 -10.295  1.00 48.53           C  
ANISOU  171  CA  GLU B 672     5127   7518   5796   -474    631    656       C  
ATOM    172  C   GLU B 672      22.488   0.922  -9.373  1.00 47.44           C  
ANISOU  172  C   GLU B 672     4990   7374   5664   -319    513    673       C  
ATOM    173  O   GLU B 672      21.804  -0.017  -9.792  1.00 45.20           O  
ANISOU  173  O   GLU B 672     4673   7144   5359   -185    447    736       O  
ATOM    174  CB  GLU B 672      22.868   3.112 -10.556  1.00 52.59           C  
ANISOU  174  CB  GLU B 672     5833   7834   6313   -526    773    752       C  
ATOM    175  CG  GLU B 672      21.413   3.180 -11.024  1.00 50.85           C  
ANISOU  175  CG  GLU B 672     5731   7518   6070   -361    776    920       C  
ATOM    176  CD  GLU B 672      20.950   4.610 -11.305  1.00 51.53           C  
ANISOU  176  CD  GLU B 672     6017   7406   6156   -394    923   1021       C  
ATOM    177  OE1 GLU B 672      21.634   5.554 -10.846  1.00 55.01           O  
ANISOU  177  OE1 GLU B 672     6524   7753   6626   -548   1021    950       O  
ATOM    178  OE2 GLU B 672      19.918   4.789 -12.009  1.00 54.52           O  
ANISOU  178  OE2 GLU B 672     6488   7729   6500   -264    946   1169       O  
ATOM    179  N   GLY B 673      22.500   1.313  -8.100  1.00 47.01           N  
ANISOU  179  N   GLY B 673     4972   7258   5633   -351    493    606       N  
ATOM    180  CA  GLY B 673      21.563   0.793  -7.135  1.00 39.32           C  
ANISOU  180  CA  GLY B 673     4031   6248   4661   -224    403    625       C  
ATOM    181  C   GLY B 673      20.375   1.731  -6.998  1.00 43.13           C  
ANISOU  181  C   GLY B 673     4685   6548   5155   -183    474    727       C  
ATOM    182  O   GLY B 673      20.357   2.823  -7.559  1.00 42.29           O  
ANISOU  182  O   GLY B 673     4679   6332   5055   -251    594    782       O  
ATOM    183  N   PHE B 674      19.369   1.279  -6.233  1.00 42.42           N  
ANISOU  183  N   PHE B 674     4632   6423   5063    -65    402    751       N  
ATOM    184  CA  PHE B 674      18.258   2.168  -5.886  1.00 44.31           C  
ANISOU  184  CA  PHE B 674     5022   6498   5317    -21    461    825       C  
ATOM    185  C   PHE B 674      18.722   3.295  -4.979  1.00 48.64           C  
ANISOU  185  C   PHE B 674     5644   6934   5902   -153    532    752       C  
ATOM    186  O   PHE B 674      18.038   4.321  -4.867  1.00 47.51           O  
ANISOU  186  O   PHE B 674     5643   6629   5779   -149    622    811       O  
ATOM    187  CB  PHE B 674      17.121   1.384  -5.236  1.00 41.46           C  
ANISOU  187  CB  PHE B 674     4671   6141   4943    119    371    845       C  
ATOM    188  CG  PHE B 674      16.437   0.454  -6.185  1.00 39.32           C  
ANISOU  188  CG  PHE B 674     4352   5957   4632    241    332    920       C  
ATOM    189  CD1 PHE B 674      15.683   0.953  -7.238  1.00 39.25           C  
ANISOU  189  CD1 PHE B 674     4404   5909   4601    304    399   1036       C  
ATOM    190  CD2 PHE B 674      16.553  -0.917  -6.032  1.00 36.54           C  
ANISOU  190  CD2 PHE B 674     3898   5729   4258    295    234    871       C  
ATOM    191  CE1 PHE B 674      15.057   0.097  -8.125  1.00 37.10           C  
ANISOU  191  CE1 PHE B 674     4074   5742   4282    406    366   1091       C  
ATOM    192  CE2 PHE B 674      15.951  -1.786  -6.922  1.00 36.46           C  
ANISOU  192  CE2 PHE B 674     3842   5802   4209    388    213    924       C  
ATOM    193  CZ  PHE B 674      15.186  -1.275  -7.975  1.00 40.55           C  
ANISOU  193  CZ  PHE B 674     4404   6300   4701    438    277   1029       C  
ATOM    194  N   GLY B 675      19.894   3.137  -4.362  1.00 43.55           N  
ANISOU  194  N   GLY B 675     4904   6380   5262   -270    501    619       N  
ATOM    195  CA  GLY B 675      20.461   4.206  -3.579  1.00 41.66           C  
ANISOU  195  CA  GLY B 675     4717   6062   5051   -424    581    528       C  
ATOM    196  C   GLY B 675      19.965   4.236  -2.156  1.00 40.81           C  
ANISOU  196  C   GLY B 675     4645   5907   4952   -404    529    472       C  
ATOM    197  O   GLY B 675      19.780   5.329  -1.619  1.00 45.20           O  
ANISOU  197  O   GLY B 675     5313   6321   5538   -486    625    451       O  
ATOM    198  N   PHE B 676      19.731   3.067  -1.541  1.00 45.46           N  
ANISOU  198  N   PHE B 676     4398   6386   6488   -725  -1104   1221       N  
ATOM    199  CA  PHE B 676      19.407   3.015  -0.116  1.00 42.47           C  
ANISOU  199  CA  PHE B 676     3988   6029   6118   -813  -1152   1139       C  
ATOM    200  C   PHE B 676      19.967   1.739   0.501  1.00 44.36           C  
ANISOU  200  C   PHE B 676     4105   6511   6238   -525  -1018   1304       C  
ATOM    201  O   PHE B 676      20.342   0.786  -0.191  1.00 46.65           O  
ANISOU  201  O   PHE B 676     4408   6857   6460   -211   -866   1441       O  
ATOM    202  CB  PHE B 676      17.885   3.126   0.158  1.00 40.42           C  
ANISOU  202  CB  PHE B 676     3982   5326   6049   -849  -1191    868       C  
ATOM    203  CG  PHE B 676      17.058   1.960  -0.357  1.00 39.22           C  
ANISOU  203  CG  PHE B 676     4010   4908   5985   -567  -1084    810       C  
ATOM    204  CD1 PHE B 676      16.883   0.814   0.403  1.00 43.75           C  
ANISOU  204  CD1 PHE B 676     4607   5494   6522   -367   -983    828       C  
ATOM    205  CD2 PHE B 676      16.418   2.040  -1.575  1.00 38.38           C  
ANISOU  205  CD2 PHE B 676     4082   4519   5980   -536  -1104    736       C  
ATOM    206  CE1 PHE B 676      16.122  -0.240  -0.065  1.00 38.39           C  
ANISOU  206  CE1 PHE B 676     4140   4553   5893   -161   -901    781       C  
ATOM    207  CE2 PHE B 676      15.639   0.994  -2.049  1.00 37.65           C  
ANISOU  207  CE2 PHE B 676     4193   4171   5941   -340  -1041    692       C  
ATOM    208  CZ  PHE B 676      15.502  -0.147  -1.292  1.00 40.00           C  
ANISOU  208  CZ  PHE B 676     4526   4483   6188   -163   -939    715       C  
ATOM    209  N   VAL B 677      20.041   1.751   1.829  1.00 47.18           N  
ANISOU  209  N   VAL B 677     4376   7002   6546   -627  -1069   1296       N  
ATOM    210  CA  VAL B 677      20.429   0.592   2.624  1.00 53.88           C  
ANISOU  210  CA  VAL B 677     5139   8047   7286   -370   -960   1425       C  
ATOM    211  C   VAL B 677      19.228   0.204   3.478  1.00 49.41           C  
ANISOU  211  C   VAL B 677     4794   7153   6828   -354   -949   1201       C  
ATOM    212  O   VAL B 677      18.689   1.036   4.223  1.00 48.85           O  
ANISOU  212  O   VAL B 677     4782   6959   6819   -620  -1059   1044       O  
ATOM    213  CB  VAL B 677      21.665   0.872   3.498  1.00 56.85           C  
ANISOU  213  CB  VAL B 677     5198   8922   7482   -508  -1038   1655       C  
ATOM    214  CG1 VAL B 677      21.994  -0.338   4.358  1.00 57.46           C  
ANISOU  214  CG1 VAL B 677     5203   9183   7445   -217   -928   1788       C  
ATOM    215  CG2 VAL B 677      22.867   1.245   2.642  1.00 52.35           C  
ANISOU  215  CG2 VAL B 677     4358   8724   6808   -534  -1039   1918       C  
ATOM    216  N   LEU B 678      18.784  -1.038   3.332  1.00 44.09           N  
ANISOU  216  N   LEU B 678     4272   6316   6163    -45   -804   1191       N  
ATOM    217  CA  LEU B 678      17.695  -1.576   4.121  1.00 45.97           C  
ANISOU  217  CA  LEU B 678     4699   6276   6490    -12   -770   1018       C  
ATOM    218  C   LEU B 678      18.267  -2.236   5.362  1.00 50.06           C  
ANISOU  218  C   LEU B 678     5118   7046   6856     94   -721   1132       C  
ATOM    219  O   LEU B 678      19.335  -2.849   5.311  1.00 54.10           O  
ANISOU  219  O   LEU B 678     5482   7875   7200    307   -646   1364       O  
ATOM    220  CB  LEU B 678      16.917  -2.602   3.314  1.00 43.29           C  
ANISOU  220  CB  LEU B 678     4614   5622   6211    217   -659    961       C  
ATOM    221  CG  LEU B 678      15.591  -3.078   3.871  1.00 43.83           C  
ANISOU  221  CG  LEU B 678     4884   5362   6408    196   -640    779       C  
ATOM    222  CD1 LEU B 678      14.598  -1.932   3.868  1.00 41.56           C  
ANISOU  222  CD1 LEU B 678     4606   4858   6328    -78   -761    591       C  
ATOM    223  CD2 LEU B 678      15.091  -4.250   3.049  1.00 41.92           C  
ANISOU  223  CD2 LEU B 678     4907   4869   6150    406   -541    785       C  
ATOM    224  N   ARG B 679      17.550  -2.128   6.471  1.00 56.09           N  
ANISOU  224  N   ARG B 679     5967   7673   7673    -30   -751    984       N  
ATOM    225  CA  ARG B 679      17.965  -2.769   7.709  1.00 55.81           C  
ANISOU  225  CA  ARG B 679     5883   7830   7492     60   -711   1071       C  
ATOM    226  C   ARG B 679      16.733  -3.243   8.458  1.00 52.98           C  
ANISOU  226  C   ARG B 679     5752   7143   7235     74   -644    879       C  
ATOM    227  O   ARG B 679      15.697  -2.568   8.464  1.00 50.87           O  
ANISOU  227  O   ARG B 679     5593   6598   7140   -107   -683    686       O  
ATOM    228  CB  ARG B 679      18.772  -1.815   8.590  1.00 55.57           C  
ANISOU  228  CB  ARG B 679     5660   8110   7345   -212   -863   1148       C  
ATOM    229  CG  ARG B 679      19.114  -2.380   9.956  1.00 64.15           C  
ANISOU  229  CG  ARG B 679     6721   9375   8279   -161   -853   1224       C  
ATOM    230  CD  ARG B 679      19.881  -1.360  10.733  1.00 62.82           C  
ANISOU  230  CD  ARG B 679     6402   9491   7976   -493  -1042   1303       C  
ATOM    231  NE  ARG B 679      20.181  -1.762  12.099  1.00 69.86           N  
ANISOU  231  NE  ARG B 679     7294  10542   8707   -499  -1068   1368       N  
ATOM    232  CZ  ARG B 679      20.706  -0.932  13.000  1.00 76.61           C  
ANISOU  232  CZ  ARG B 679     8101  11592   9415   -828  -1250   1414       C  
ATOM    233  NH1 ARG B 679      20.954   0.330  12.649  1.00 75.67           N  
ANISOU  233  NH1 ARG B 679     7951  11510   9292  -1177  -1408   1395       N  
ATOM    234  NH2 ARG B 679      20.982  -1.346  14.240  1.00 73.10           N  
ANISOU  234  NH2 ARG B 679     7677  11288   8808   -831  -1284   1482       N  
ATOM    235  N   GLY B 680      16.843  -4.418   9.072  1.00 54.60           N  
ANISOU  235  N   GLY B 680     6028   7389   7328    304   -530    951       N  
ATOM    236  CA  GLY B 680      15.782  -4.899   9.944  1.00 51.06           C  
ANISOU  236  CA  GLY B 680     5776   6678   6946    299   -460    798       C  
ATOM    237  C   GLY B 680      15.916  -4.306  11.338  1.00 53.41           C  
ANISOU  237  C   GLY B 680     6026   7094   7175    113   -526    762       C  
ATOM    238  O   GLY B 680      17.013  -4.190  11.884  1.00 59.80           O  
ANISOU  238  O   GLY B 680     6676   8242   7802     97   -595    921       O  
ATOM    239  N   ALA B 681      14.776  -3.907  11.910  1.00 53.92           N  
ANISOU  239  N   ALA B 681     6233   6878   7375    -35   -505    568       N  
ATOM    240  CA  ALA B 681      14.767  -3.359  13.260  1.00 55.92           C  
ANISOU  240  CA  ALA B 681     6531   7171   7547   -204   -540    513       C  
ATOM    241  C   ALA B 681      14.683  -4.445  14.318  1.00 62.46           C  
ANISOU  241  C   ALA B 681     7468   8003   8260    -46   -429    542       C  
ATOM    242  O   ALA B 681      14.898  -4.162  15.504  1.00 60.80           O  
ANISOU  242  O   ALA B 681     7306   7873   7922   -157   -461    535       O  
ATOM    243  CB  ALA B 681      13.598  -2.385  13.443  1.00 46.07           C  
ANISOU  243  CB  ALA B 681     5410   5618   6475   -392   -528    311       C  
ATOM    244  N   LYS B 682      14.412  -5.676  13.905  1.00 67.68           N  
ANISOU  244  N   LYS B 682     8209   8569   8936    197   -306    579       N  
ATOM    245  CA  LYS B 682      14.153  -6.791  14.800  1.00 70.66           C  
ANISOU  245  CA  LYS B 682     8747   8882   9217    353   -179    589       C  
ATOM    246  C   LYS B 682      14.198  -8.047  13.945  1.00 71.66           C  
ANISOU  246  C   LYS B 682     8974   8944   9310    622    -76    677       C  
ATOM    247  O   LYS B 682      14.024  -7.991  12.721  1.00 68.00           O  
ANISOU  247  O   LYS B 682     8502   8384   8949    642    -90    671       O  
ATOM    248  CB  LYS B 682      12.795  -6.629  15.495  1.00 68.42           C  
ANISOU  248  CB  LYS B 682     8625   8290   9081    225    -90    402       C  
ATOM    249  CG  LYS B 682      12.452  -7.636  16.585  1.00 69.21           C  
ANISOU  249  CG  LYS B 682     8907   8310   9079    332     45    397       C  
ATOM    250  CD  LYS B 682      11.142  -7.213  17.267  1.00 65.10           C  
ANISOU  250  CD  LYS B 682     8496   7523   8717    181    140    230       C  
ATOM    251  CE  LYS B 682      10.788  -8.086  18.468  1.00 70.19           C  
ANISOU  251  CE  LYS B 682     9328   8088   9252    254    282    220       C  
ATOM    252  NZ  LYS B 682       9.417  -7.783  18.994  1.00 76.97           N  
ANISOU  252  NZ  LYS B 682    10273   8688  10284    140    416     86       N  
ATOM    253  N   ALA B 683      14.451  -9.175  14.594  1.00 66.95           N  
ANISOU  253  N   ALA B 683     8514   8382   8542    830     29    761       N  
ATOM    254  CA  ALA B 683      14.349 -10.439  13.892  1.00 67.06           C  
ANISOU  254  CA  ALA B 683     8736   8253   8489   1082    153    826       C  
ATOM    255  C   ALA B 683      12.888 -10.812  13.703  1.00 65.48           C  
ANISOU  255  C   ALA B 683     8759   7661   8458    962    223    661       C  
ATOM    256  O   ALA B 683      12.011 -10.421  14.479  1.00 61.05           O  
ANISOU  256  O   ALA B 683     8203   6971   8020    772    233    530       O  
ATOM    257  CB  ALA B 683      15.096 -11.548  14.633  1.00 70.73           C  
ANISOU  257  CB  ALA B 683     9315   8866   8693   1367    254    984       C  
ATOM    258  N   GLN B 684      12.631 -11.533  12.625  1.00 72.05           N  
ANISOU  258  N   GLN B 684     9776   8310   9288   1065    268    686       N  
ATOM    259  CA  GLN B 684      11.345 -12.162  12.403  1.00 68.11           C  
ANISOU  259  CA  GLN B 684     9522   7464   8892    953    323    584       C  
ATOM    260  C   GLN B 684      11.476 -13.629  12.799  1.00 70.67           C  
ANISOU  260  C   GLN B 684    10187   7684   8981   1170    468    662       C  
ATOM    261  O   GLN B 684      12.307 -14.355  12.244  1.00 71.39           O  
ANISOU  261  O   GLN B 684    10440   7821   8863   1444    530    797       O  
ATOM    262  CB  GLN B 684      10.925 -12.015  10.946  1.00 61.34           C  
ANISOU  262  CB  GLN B 684     8714   6438   8153    876    251    562       C  
ATOM    263  CG  GLN B 684       9.483 -12.329  10.688  1.00 63.98           C  
ANISOU  263  CG  GLN B 684     9201   6459   8648    655    242    465       C  
ATOM    264  CD  GLN B 684       9.319 -13.567   9.844  1.00 71.01           C  
ANISOU  264  CD  GLN B 684    10488   7111   9382    738    286    525       C  
ATOM    265  OE1 GLN B 684      10.026 -14.563  10.036  1.00 76.09           O  
ANISOU  265  OE1 GLN B 684    11390   7759   9761    993    404    620       O  
ATOM    266  NE2 GLN B 684       8.397 -13.510   8.882  1.00 71.57           N  
ANISOU  266  NE2 GLN B 684    10637   6964   9593    526    188    482       N  
ATOM    267  N   THR B 685      10.691 -14.046  13.778  1.00 67.43           N  
ANISOU  267  N   THR B 685     9898   7135   8586   1068    540    591       N  
ATOM    268  CA  THR B 685      10.623 -15.441  14.168  1.00 61.46           C  
ANISOU  268  CA  THR B 685     9518   6223   7613   1225    679    646       C  
ATOM    269  C   THR B 685       9.237 -15.985  13.860  1.00 64.40           C  
ANISOU  269  C   THR B 685    10124   6252   8095    987    698    561       C  
ATOM    270  O   THR B 685       8.237 -15.266  13.974  1.00 64.83           O  
ANISOU  270  O   THR B 685     9980   6246   8406    708    640    459       O  
ATOM    271  CB  THR B 685      10.920 -15.643  15.662  1.00 65.71           C  
ANISOU  271  CB  THR B 685    10049   6891   8028   1303    756    660       C  
ATOM    272  OG1 THR B 685      10.179 -14.689  16.440  1.00 66.49           O  
ANISOU  272  OG1 THR B 685     9924   7000   8339   1037    718    532       O  
ATOM    273  CG2 THR B 685      12.409 -15.468  15.940  1.00 70.65           C  
ANISOU  273  CG2 THR B 685    10509   7870   8464   1572    734    810       C  
ATOM    274  N   PRO B 686       9.135 -17.250  13.455  1.00 66.52           N  
ANISOU  274  N   PRO B 686    10825   6290   8160   1084    778    619       N  
ATOM    275  CA  PRO B 686       7.805 -17.853  13.305  1.00 65.59           C  
ANISOU  275  CA  PRO B 686    10948   5860   8114    800    780    562       C  
ATOM    276  C   PRO B 686       7.098 -18.075  14.637  1.00 61.18           C  
ANISOU  276  C   PRO B 686    10382   5269   7595    665    873    512       C  
ATOM    277  O   PRO B 686       5.900 -18.383  14.628  1.00 66.72           O  
ANISOU  277  O   PRO B 686    11171   5772   8408    378    868    478       O  
ATOM    278  CB  PRO B 686       8.101 -19.179  12.593  1.00 69.53           C  
ANISOU  278  CB  PRO B 686    11995   6117   8306    966    851    650       C  
ATOM    279  CG  PRO B 686       9.505 -19.517  13.021  1.00 68.35           C  
ANISOU  279  CG  PRO B 686    11906   6168   7894   1405    970    760       C  
ATOM    280  CD  PRO B 686      10.227 -18.210  13.209  1.00 64.86           C  
ANISOU  280  CD  PRO B 686    10926   6096   7620   1462    884    758       C  
ATOM    281  N   ILE B 687       7.795 -17.902  15.770  1.00 57.63           N  
ANISOU  281  N   ILE B 687     9820   5022   7055    847    950    521       N  
ATOM    282  CA  ILE B 687       7.206 -18.185  17.077  1.00 59.12           C  
ANISOU  282  CA  ILE B 687    10060   5165   7239    752   1061    480       C  
ATOM    283  C   ILE B 687       6.069 -17.215  17.378  1.00 63.71           C  
ANISOU  283  C   ILE B 687    10317   5747   8144    443   1031    383       C  
ATOM    284  O   ILE B 687       5.048 -17.590  17.974  1.00 57.56           O  
ANISOU  284  O   ILE B 687     9614   4828   7428    254   1121    360       O  
ATOM    285  CB  ILE B 687       8.293 -18.150  18.172  1.00 55.08           C  
ANISOU  285  CB  ILE B 687     9508   4883   6537   1017   1122    523       C  
ATOM    286  CG1 ILE B 687       9.352 -19.232  17.908  1.00 58.09           C  
ANISOU  286  CG1 ILE B 687    10219   5267   6584   1372   1187    659       C  
ATOM    287  CG2 ILE B 687       7.678 -18.345  19.563  1.00 54.00           C  
ANISOU  287  CG2 ILE B 687     9434   4691   6392    912   1241    470       C  
ATOM    288  CD1 ILE B 687      10.535 -19.192  18.858  1.00 54.89           C  
ANISOU  288  CD1 ILE B 687     9724   5146   5985   1656   1216    751       C  
ATOM    289  N   GLU B 688       6.220 -15.961  16.964  1.00 85.89           N  
ANISOU  289  N   GLU B 688    12769   8713  11152    400    920    341       N  
ATOM    290  CA  GLU B 688       5.221 -14.944  17.246  1.00 87.85           C  
ANISOU  290  CA  GLU B 688    12719   8970  11691    174    915    265       C  
ATOM    291  C   GLU B 688       5.267 -13.880  16.159  1.00 82.06           C  
ANISOU  291  C   GLU B 688    11717   8308  11152    112    761    243       C  
ATOM    292  O   GLU B 688       6.345 -13.498  15.698  1.00 80.72           O  
ANISOU  292  O   GLU B 688    11490   8285  10897    265    675    262       O  
ATOM    293  CB  GLU B 688       5.456 -14.315  18.621  1.00 85.05           C  
ANISOU  293  CB  GLU B 688    12250   8749  11315    226   1005    215       C  
ATOM    294  CG  GLU B 688       4.552 -13.138  18.907  1.00 92.91           C  
ANISOU  294  CG  GLU B 688    12970   9751  12579     59   1030    145       C  
ATOM    295  CD  GLU B 688       5.226 -12.094  19.772  1.00 98.96           C  
ANISOU  295  CD  GLU B 688    13628  10677  13297    131   1034     90       C  
ATOM    296  OE1 GLU B 688       6.162 -12.455  20.522  1.00 98.22           O  
ANISOU  296  OE1 GLU B 688    13674  10684  12960    268   1047    112       O  
ATOM    297  OE2 GLU B 688       4.823 -10.909  19.690  1.00101.09           O  
ANISOU  297  OE2 GLU B 688    13694  10965  13752     45   1014     35       O  
ATOM    298  N   GLU B 689       4.097 -13.404  15.756  1.00 71.65           N  
ANISOU  298  N   GLU B 689    10226   6903  10095   -107    729    221       N  
ATOM    299  CA  GLU B 689       4.039 -12.380  14.727  1.00 74.37           C  
ANISOU  299  CA  GLU B 689    10332   7296  10630   -168    584    203       C  
ATOM    300  C   GLU B 689       4.462 -11.029  15.279  1.00 74.37           C  
ANISOU  300  C   GLU B 689    10091   7460  10705   -112    585    135       C  
ATOM    301  O   GLU B 689       4.169 -10.685  16.430  1.00 77.50           O  
ANISOU  301  O   GLU B 689    10446   7881  11121   -117    709     96       O  
ATOM    302  CB  GLU B 689       2.634 -12.270  14.139  1.00 73.18           C  
ANISOU  302  CB  GLU B 689    10049   7024  10731   -411    540    230       C  
ATOM    303  CG  GLU B 689       2.146 -13.562  13.530  1.00 76.73           C  
ANISOU  303  CG  GLU B 689    10772   7292  11090   -546    501    305       C  
ATOM    304  CD  GLU B 689       1.150 -13.330  12.424  1.00 85.95           C  
ANISOU  304  CD  GLU B 689    11804   8384  12471   -786    348    359       C  
ATOM    305  OE1 GLU B 689       0.610 -12.198  12.344  1.00 83.59           O  
ANISOU  305  OE1 GLU B 689    11156   8178  12426   -836    319    348       O  
ATOM    306  OE2 GLU B 689       0.922 -14.281  11.635  1.00 90.79           O  
ANISOU  306  OE2 GLU B 689    12687   8834  12974   -922    256    421       O  
ATOM    307  N   PHE B 690       5.175 -10.275  14.447  1.00 57.38           N  
ANISOU  307  N   PHE B 690     7825   5406   8572    -68    449    127       N  
ATOM    308  CA  PHE B 690       5.473  -8.889  14.764  1.00 58.34           C  
ANISOU  308  CA  PHE B 690     7748   5648   8770    -75    418     65       C  
ATOM    309  C   PHE B 690       4.167  -8.120  14.693  1.00 51.38           C  
ANISOU  309  C   PHE B 690     6694   4663   8163   -211    452     32       C  
ATOM    310  O   PHE B 690       3.404  -8.288  13.740  1.00 49.20           O  
ANISOU  310  O   PHE B 690     6354   4295   8046   -308    383     71       O  
ATOM    311  CB  PHE B 690       6.481  -8.313  13.771  1.00 52.45           C  
ANISOU  311  CB  PHE B 690     6925   5023   7981    -27    262     82       C  
ATOM    312  CG  PHE B 690       6.562  -6.818  13.786  1.00 46.67           C  
ANISOU  312  CG  PHE B 690     6016   4357   7357   -100    200     19       C  
ATOM    313  CD1 PHE B 690       7.278  -6.162  14.769  1.00 48.97           C  
ANISOU  313  CD1 PHE B 690     6308   4781   7517    -89    216    -11       C  
ATOM    314  CD2 PHE B 690       5.926  -6.067  12.814  1.00 47.20           C  
ANISOU  314  CD2 PHE B 690     5955   4342   7635   -191    118     -3       C  
ATOM    315  CE1 PHE B 690       7.362  -4.783  14.780  1.00 50.45           C  
ANISOU  315  CE1 PHE B 690     6411   4994   7766   -180    157    -70       C  
ATOM    316  CE2 PHE B 690       6.006  -4.692  12.825  1.00 44.57           C  
ANISOU  316  CE2 PHE B 690     5515   4042   7377   -245     73    -59       C  
ATOM    317  CZ  PHE B 690       6.730  -4.047  13.804  1.00 47.45           C  
ANISOU  317  CZ  PHE B 690     5922   4514   7593   -246     96    -97       C  
ATOM    318  N   THR B 691       3.879  -7.320  15.715  1.00 54.31           N  
ANISOU  318  N   THR B 691     9038   5460   6137   -391   1908   1454       N  
ATOM    319  CA  THR B 691       2.667  -6.520  15.665  1.00 56.02           C  
ANISOU  319  CA  THR B 691     9059   5706   6520   -628   2056   1161       C  
ATOM    320  C   THR B 691       3.032  -5.053  15.516  1.00 54.29           C  
ANISOU  320  C   THR B 691     8601   5746   6281   -596   1793   1016       C  
ATOM    321  O   THR B 691       3.779  -4.504  16.344  1.00 53.64           O  
ANISOU  321  O   THR B 691     8630   5850   5900   -539   1657   1091       O  
ATOM    322  CB  THR B 691       1.814  -6.737  16.916  1.00 62.58           C  
ANISOU  322  CB  THR B 691    10140   6459   7180   -802   2402   1172       C  
ATOM    323  OG1 THR B 691       1.418  -8.114  16.994  1.00 66.06           O  
ANISOU  323  OG1 THR B 691    10828   6598   7674   -866   2708   1302       O  
ATOM    324  CG2 THR B 691       0.579  -5.843  16.882  1.00 59.57           C  
ANISOU  324  CG2 THR B 691     9505   6132   6996  -1011   2566    853       C  
ATOM    325  N   PRO B 692       2.540  -4.403  14.462  1.00 47.74           N  
ANISOU  325  N   PRO B 692     7451   4940   5749   -635   1723    811       N  
ATOM    326  CA  PRO B 692       2.872  -2.998  14.234  1.00 47.79           C  
ANISOU  326  CA  PRO B 692     7266   5117   5776   -595   1523    694       C  
ATOM    327  C   PRO B 692       2.170  -2.081  15.220  1.00 52.23           C  
ANISOU  327  C   PRO B 692     7862   5713   6268   -717   1711    540       C  
ATOM    328  O   PRO B 692       1.065  -2.351  15.692  1.00 52.71           O  
ANISOU  328  O   PRO B 692     7951   5682   6393   -846   2003    452       O  
ATOM    329  CB  PRO B 692       2.386  -2.741  12.801  1.00 42.87           C  
ANISOU  329  CB  PRO B 692     6323   4483   5483   -578   1442    572       C  
ATOM    330  CG  PRO B 692       2.039  -4.065  12.251  1.00 46.01           C  
ANISOU  330  CG  PRO B 692     6738   4752   5991   -623   1547    603       C  
ATOM    331  CD  PRO B 692       1.725  -4.962  13.379  1.00 47.20           C  
ANISOU  331  CD  PRO B 692     7186   4757   5990   -715   1819    690       C  
ATOM    332  N   THR B 693       2.833  -0.977  15.508  1.00 50.10           N  
ANISOU  332  N   THR B 693     7584   5572   5879   -698   1571    480       N  
ATOM    333  CA  THR B 693       2.373   0.095  16.371  1.00 52.48           C  
ANISOU  333  CA  THR B 693     7925   5896   6119   -811   1744    290       C  
ATOM    334  C   THR B 693       2.694   1.382  15.644  1.00 52.65           C  
ANISOU  334  C   THR B 693     7753   5925   6325   -756   1606    169       C  
ATOM    335  O   THR B 693       3.487   1.373  14.697  1.00 48.25           O  
ANISOU  335  O   THR B 693     7087   5411   5835   -654   1354    263       O  
ATOM    336  CB  THR B 693       3.102   0.060  17.718  1.00 56.27           C  
ANISOU  336  CB  THR B 693     8693   6538   6149   -892   1740    338       C  
ATOM    337  OG1 THR B 693       4.490   0.363  17.487  1.00 53.05           O  
ANISOU  337  OG1 THR B 693     8260   6314   5581   -819   1416    407       O  
ATOM    338  CG2 THR B 693       2.948  -1.319  18.365  1.00 53.12           C  
ANISOU  338  CG2 THR B 693     8538   6109   5536   -894   1860    551       C  
ATOM    339  N   PRO B 694       2.081   2.508  16.028  1.00 56.84           N  
ANISOU  339  N   PRO B 694     8251   6384   6961   -817   1803    -35       N  
ATOM    340  CA  PRO B 694       2.469   3.783  15.392  1.00 55.12           C  
ANISOU  340  CA  PRO B 694     7917   6111   6916   -762   1718   -124       C  
ATOM    341  C   PRO B 694       3.954   4.107  15.522  1.00 50.82           C  
ANISOU  341  C   PRO B 694     7476   5713   6120   -824   1485   -106       C  
ATOM    342  O   PRO B 694       4.563   4.569  14.553  1.00 53.06           O  
ANISOU  342  O   PRO B 694     7639   5979   6542   -753   1314    -64       O  
ATOM    343  CB  PRO B 694       1.582   4.807  16.113  1.00 59.31           C  
ANISOU  343  CB  PRO B 694     8476   6504   7556   -829   2050   -358       C  
ATOM    344  CG  PRO B 694       0.366   4.012  16.513  1.00 55.68           C  
ANISOU  344  CG  PRO B 694     7978   6023   7156   -849   2279   -370       C  
ATOM    345  CD  PRO B 694       0.888   2.658  16.885  1.00 52.41           C  
ANISOU  345  CD  PRO B 694     7734   5742   6439   -917   2158   -194       C  
ATOM    346  N   ALA B 695       4.576   3.837  16.672  1.00 63.83           N  
ANISOU  346  N   ALA B 695     9327   7546   7380   -960   1466   -130       N  
ATOM    347  CA  ALA B 695       6.002   4.127  16.826  1.00 63.26           C  
ANISOU  347  CA  ALA B 695     9287   7701   7050  -1033   1223   -137       C  
ATOM    348  C   ALA B 695       6.889   3.178  16.023  1.00 68.21           C  
ANISOU  348  C   ALA B 695     9808   8455   7654   -873    917    111       C  
ATOM    349  O   ALA B 695       8.008   3.547  15.646  1.00 68.79           O  
ANISOU  349  O   ALA B 695     9791   8679   7668   -891    710    101       O  
ATOM    350  CB  ALA B 695       6.392   4.060  18.300  1.00 71.13           C  
ANISOU  350  CB  ALA B 695    10496   8946   7582  -1211   1255   -222       C  
ATOM    351  N   PHE B 696       6.409   1.969  15.737  1.00 54.27           N  
ANISOU  351  N   PHE B 696     8049   6619   5953   -733    922    308       N  
ATOM    352  CA  PHE B 696       7.234   0.885  15.196  1.00 53.37           C  
ANISOU  352  CA  PHE B 696     7894   6601   5783   -572    695    541       C  
ATOM    353  C   PHE B 696       6.379   0.137  14.176  1.00 50.42           C  
ANISOU  353  C   PHE B 696     7428   6005   5725   -468    776    619       C  
ATOM    354  O   PHE B 696       5.878  -0.960  14.444  1.00 45.99           O  
ANISOU  354  O   PHE B 696     6983   5354   5138   -435    894    735       O  
ATOM    355  CB  PHE B 696       7.708  -0.022  16.340  1.00 55.26           C  
ANISOU  355  CB  PHE B 696     8340   7024   5633   -537    653    711       C  
ATOM    356  CG  PHE B 696       8.759  -1.036  15.966  1.00 52.87           C  
ANISOU  356  CG  PHE B 696     8003   6842   5242   -324    422    963       C  
ATOM    357  CD1 PHE B 696       9.272  -1.120  14.677  1.00 54.66           C  
ANISOU  357  CD1 PHE B 696     8023   7023   5721   -213    277    987       C  
ATOM    358  CD2 PHE B 696       9.242  -1.914  16.934  1.00 55.43           C  
ANISOU  358  CD2 PHE B 696     8512   7332   5217   -211    366   1192       C  
ATOM    359  CE1 PHE B 696      10.244  -2.076  14.359  1.00 51.69           C  
ANISOU  359  CE1 PHE B 696     7609   6744   5287      4    106   1202       C  
ATOM    360  CE2 PHE B 696      10.210  -2.863  16.635  1.00 56.89           C  
ANISOU  360  CE2 PHE B 696     8662   7610   5343     46    177   1450       C  
ATOM    361  CZ  PHE B 696      10.714  -2.947  15.345  1.00 56.81           C  
ANISOU  361  CZ  PHE B 696     8428   7533   5624    153     58   1438       C  
ATOM    362  N   PRO B 697       6.164   0.726  12.991  1.00 50.09           N  
ANISOU  362  N   PRO B 697     7183   5877   5971   -437    733    550       N  
ATOM    363  CA  PRO B 697       5.138   0.200  12.073  1.00 43.84           C  
ANISOU  363  CA  PRO B 697     6265   4940   5454   -388    821    559       C  
ATOM    364  C   PRO B 697       5.570  -0.971  11.201  1.00 43.56           C  
ANISOU  364  C   PRO B 697     6190   4901   5462   -292    706    691       C  
ATOM    365  O   PRO B 697       4.701  -1.563  10.545  1.00 42.45           O  
ANISOU  365  O   PRO B 697     5959   4668   5502   -307    799    661       O  
ATOM    366  CB  PRO B 697       4.802   1.416  11.198  1.00 48.25           C  
ANISOU  366  CB  PRO B 697     6631   5456   6244   -366    801    462       C  
ATOM    367  CG  PRO B 697       6.076   2.212  11.163  1.00 47.29           C  
ANISOU  367  CG  PRO B 697     6533   5429   6005   -384    642    457       C  
ATOM    368  CD  PRO B 697       6.746   1.996  12.507  1.00 49.68           C  
ANISOU  368  CD  PRO B 697     7022   5863   5991   -471    636    446       C  
ATOM    369  N   ALA B 698       6.859  -1.318  11.143  1.00 44.97           N  
ANISOU  369  N   ALA B 698     6407   5190   5490   -204    523    807       N  
ATOM    370  CA  ALA B 698       7.308  -2.400  10.268  1.00 45.82           C  
ANISOU  370  CA  ALA B 698     6480   5261   5670    -94    454    909       C  
ATOM    371  C   ALA B 698       8.674  -2.901  10.718  1.00 46.80           C  
ANISOU  371  C   ALA B 698     6682   5518   5583     45    305   1067       C  
ATOM    372  O   ALA B 698       9.411  -2.199  11.411  1.00 49.87           O  
ANISOU  372  O   ALA B 698     7070   6104   5776     30    183   1064       O  
ATOM    373  CB  ALA B 698       7.375  -1.941   8.805  1.00 39.93           C  
ANISOU  373  CB  ALA B 698     5513   4544   5115    -85    347    836       C  
ATOM    374  N   LEU B 699       9.030  -4.107  10.265  1.00 38.79           N  
ANISOU  374  N   LEU B 699     5710   4409   4619    182    321   1188       N  
ATOM    375  CA  LEU B 699      10.318  -4.682  10.645  1.00 44.21           C  
ANISOU  375  CA  LEU B 699     6437   5226   5136    389    185   1374       C  
ATOM    376  C   LEU B 699      11.497  -4.080   9.871  1.00 43.62           C  
ANISOU  376  C   LEU B 699     6120   5374   5079    443    -38   1326       C  
ATOM    377  O   LEU B 699      12.596  -3.986  10.429  1.00 43.26           O  
ANISOU  377  O   LEU B 699     6018   5579   4841    554   -206   1418       O  
ATOM    378  CB  LEU B 699      10.313  -6.205  10.461  1.00 42.51           C  
ANISOU  378  CB  LEU B 699     6379   4770   5003    554    337   1532       C  
ATOM    379  CG  LEU B 699       9.539  -7.087  11.443  1.00 44.77           C  
ANISOU  379  CG  LEU B 699     6970   4830   5211    552    581   1669       C  
ATOM    380  CD1 LEU B 699       9.658  -8.541  11.039  1.00 47.36           C  
ANISOU  380  CD1 LEU B 699     7458   4856   5680    711    768   1804       C  
ATOM    381  CD2 LEU B 699      10.043  -6.900  12.840  1.00 45.53           C  
ANISOU  381  CD2 LEU B 699     7204   5134   4962    649    485   1858       C  
ATOM    382  N   GLN B 700      11.310  -3.677   8.614  1.00 41.87           N  
ANISOU  382  N   GLN B 700     5743   5106   5061    360    -42   1188       N  
ATOM    383  CA  GLN B 700      12.397  -3.163   7.777  1.00 37.84           C  
ANISOU  383  CA  GLN B 700     5022   4780   4575    385   -200   1141       C  
ATOM    384  C   GLN B 700      12.315  -1.652   7.625  1.00 42.02           C  
ANISOU  384  C   GLN B 700     5453   5407   5107    194   -254    999       C  
ATOM    385  O   GLN B 700      11.221  -1.089   7.488  1.00 40.06           O  
ANISOU  385  O   GLN B 700     5245   5021   4956     78   -154    921       O  
ATOM    386  CB  GLN B 700      12.365  -3.801   6.390  1.00 40.20           C  
ANISOU  386  CB  GLN B 700     5247   4963   5062    426   -140   1100       C  
ATOM    387  CG  GLN B 700      12.200  -5.285   6.467  1.00 43.94           C  
ANISOU  387  CG  GLN B 700     5869   5231   5594    572      4   1195       C  
ATOM    388  CD  GLN B 700      13.337  -5.917   7.234  1.00 54.15           C  
ANISOU  388  CD  GLN B 700     7192   6622   6762    827    -69   1389       C  
ATOM    389  OE1 GLN B 700      14.487  -5.460   7.149  1.00 47.76           O  
ANISOU  389  OE1 GLN B 700     6190   6078   5879    905   -243   1400       O  
ATOM    390  NE2 GLN B 700      13.027  -6.961   8.007  1.00 45.56           N  
ANISOU  390  NE2 GLN B 700     6335   5337   5640    964     71   1555       N  
ATOM    391  N   TYR B 701      13.475  -0.992   7.629  1.00 37.70           N  
ANISOU  391  N   TYR B 701     4765   5089   4469    163   -391    963       N  
ATOM    392  CA  TYR B 701      13.467   0.456   7.461  1.00 36.71           C  
ANISOU  392  CA  TYR B 701     4587   4993   4366    -41   -386    822       C  
ATOM    393  C   TYR B 701      14.694   0.891   6.676  1.00 38.96           C  
ANISOU  393  C   TYR B 701     4681   5459   4664    -84   -476    773       C  
ATOM    394  O   TYR B 701      15.639   0.122   6.473  1.00 42.18           O  
ANISOU  394  O   TYR B 701     4962   6030   5035     54   -566    833       O  
ATOM    395  CB  TYR B 701      13.373   1.166   8.824  1.00 41.56           C  
ANISOU  395  CB  TYR B 701     5296   5688   4806   -174   -377    743       C  
ATOM    396  CG  TYR B 701      14.620   1.045   9.673  1.00 46.25           C  
ANISOU  396  CG  TYR B 701     5798   6625   5151   -166   -542    746       C  
ATOM    397  CD1 TYR B 701      14.791  -0.020  10.543  1.00 45.74           C  
ANISOU  397  CD1 TYR B 701     5799   6680   4900     19   -616    908       C  
ATOM    398  CD2 TYR B 701      15.631   1.997   9.587  1.00 46.04           C  
ANISOU  398  CD2 TYR B 701     5607   6821   5066   -345   -619    593       C  
ATOM    399  CE1 TYR B 701      15.929  -0.135  11.315  1.00 51.26           C  
ANISOU  399  CE1 TYR B 701     6374   7766   5337     68   -806    941       C  
ATOM    400  CE2 TYR B 701      16.782   1.891  10.358  1.00 55.10           C  
ANISOU  400  CE2 TYR B 701     6599   8371   5964   -353   -799    569       C  
ATOM    401  CZ  TYR B 701      16.919   0.819  11.221  1.00 57.56           C  
ANISOU  401  CZ  TYR B 701     6951   8850   6070   -124   -915    756       C  
ATOM    402  OH  TYR B 701      18.047   0.697  11.987  1.00 62.47           O  
ANISOU  402  OH  TYR B 701     7385   9938   6412    -87  -1130    766       O  
ATOM    403  N   LEU B 702      14.664   2.145   6.221  1.00 39.53           N  
ANISOU  403  N   LEU B 702     4736   5480   4805   -269   -417    668       N  
ATOM    404  CA  LEU B 702      15.741   2.700   5.401  1.00 41.12           C  
ANISOU  404  CA  LEU B 702     4779   5816   5029   -369   -442    607       C  
ATOM    405  C   LEU B 702      16.801   3.248   6.336  1.00 47.10           C  
ANISOU  405  C   LEU B 702     5428   6843   5624   -526   -520    477       C  
ATOM    406  O   LEU B 702      16.652   4.336   6.896  1.00 48.16           O  
ANISOU  406  O   LEU B 702     5643   6929   5728   -747   -439    339       O  
ATOM    407  CB  LEU B 702      15.212   3.777   4.459  1.00 39.08           C  
ANISOU  407  CB  LEU B 702     4592   5347   4910   -491   -309    590       C  
ATOM    408  CG  LEU B 702      14.117   3.306   3.474  1.00 35.71           C  
ANISOU  408  CG  LEU B 702     4223   4745   4599   -348   -269    707       C  
ATOM    409  CD1 LEU B 702      13.799   4.398   2.457  1.00 32.53           C  
ANISOU  409  CD1 LEU B 702     3867   4207   4287   -422   -170    749       C  
ATOM    410  CD2 LEU B 702      14.565   2.021   2.755  1.00 38.30           C  
ANISOU  410  CD2 LEU B 702     4447   5188   4917   -209   -336    753       C  
ATOM    411  N   GLU B 703      17.879   2.490   6.514  1.00 47.77           N  
ANISOU  411  N   GLU B 703     5314   7230   5604   -412   -667    505       N  
ATOM    412  CA  GLU B 703      18.929   2.956   7.408  1.00 55.42           C  
ANISOU  412  CA  GLU B 703     6111   8564   6381   -565   -782    367       C  
ATOM    413  C   GLU B 703      19.611   4.198   6.853  1.00 54.54           C  
ANISOU  413  C   GLU B 703     5889   8503   6332   -887   -687    163       C  
ATOM    414  O   GLU B 703      20.015   5.082   7.619  1.00 59.05           O  
ANISOU  414  O   GLU B 703     6423   9235   6780  -1166   -681    -42       O  
ATOM    415  CB  GLU B 703      19.931   1.839   7.664  1.00 51.47           C  
ANISOU  415  CB  GLU B 703     5375   8413   5769   -307   -974    478       C  
ATOM    416  CG  GLU B 703      21.244   2.337   8.188  1.00 64.08           C  
ANISOU  416  CG  GLU B 703     6663  10492   7192   -470  -1118    314       C  
ATOM    417  CD  GLU B 703      22.149   1.215   8.620  1.00 69.86           C  
ANISOU  417  CD  GLU B 703     7143  11609   7790   -138  -1335    471       C  
ATOM    418  OE1 GLU B 703      21.838   0.542   9.625  1.00 69.73           O  
ANISOU  418  OE1 GLU B 703     7241  11666   7588     70  -1446    639       O  
ATOM    419  OE2 GLU B 703      23.157   0.983   7.927  1.00 76.89           O  
ANISOU  419  OE2 GLU B 703     7730  12716   8769    -61  -1371    446       O  
ATOM    420  N   SER B 704      19.740   4.285   5.534  1.00 47.68           N  
ANISOU  420  N   SER B 704     4986   7494   5637   -883   -585    201       N  
ATOM    421  CA  SER B 704      20.295   5.461   4.890  1.00 49.79           C  
ANISOU  421  CA  SER B 704     5209   7731   5977  -1192   -434     47       C  
ATOM    422  C   SER B 704      19.774   5.501   3.467  1.00 43.34           C  
ANISOU  422  C   SER B 704     4516   6624   5328  -1118   -294    185       C  
ATOM    423  O   SER B 704      19.390   4.472   2.899  1.00 44.38           O  
ANISOU  423  O   SER B 704     4652   6712   5497   -855   -350    337       O  
ATOM    424  CB  SER B 704      21.827   5.434   4.901  1.00 53.77           C  
ANISOU  424  CB  SER B 704     5354   8674   6400  -1318   -520   -103       C  
ATOM    425  OG  SER B 704      22.271   4.274   4.227  1.00 53.39           O  
ANISOU  425  OG  SER B 704     5127   8762   6395  -1023   -608     34       O  
ATOM    426  N   VAL B 705      19.758   6.706   2.898  1.00 48.54           N  
ANISOU  426  N   VAL B 705     5292   7084   6069  -1362    -94    129       N  
ATOM    427  CA  VAL B 705      19.332   6.934   1.520  1.00 46.88           C  
ANISOU  427  CA  VAL B 705     5210   6640   5961  -1315     42    282       C  
ATOM    428  C   VAL B 705      20.384   7.823   0.856  1.00 49.05           C  
ANISOU  428  C   VAL B 705     5414   6966   6256  -1613    219    174       C  
ATOM    429  O   VAL B 705      20.676   8.913   1.362  1.00 52.24           O  
ANISOU  429  O   VAL B 705     5884   7284   6680  -1908    366     17       O  
ATOM    430  CB  VAL B 705      17.938   7.586   1.447  1.00 46.49           C  
ANISOU  430  CB  VAL B 705     5454   6206   6002  -1248    151    414       C  
ATOM    431  CG1 VAL B 705      17.550   7.852   0.006  1.00 45.40           C  
ANISOU  431  CG1 VAL B 705     5429   5907   5915  -1180    257    605       C  
ATOM    432  CG2 VAL B 705      16.884   6.721   2.137  1.00 43.86           C  
ANISOU  432  CG2 VAL B 705     5168   5839   5658  -1002     12    486       C  
ATOM    433  N   ASP B 706      20.958   7.357  -0.261  1.00 50.35           N  
ANISOU  433  N   ASP B 706     5457   7261   6414  -1568    241    230       N  
ATOM    434  CA  ASP B 706      21.979   8.125  -0.983  1.00 53.30           C  
ANISOU  434  CA  ASP B 706     5758   7693   6800  -1866    446    132       C  
ATOM    435  C   ASP B 706      21.405   9.434  -1.494  1.00 55.15           C  
ANISOU  435  C   ASP B 706     6329   7524   7102  -2034    707    239       C  
ATOM    436  O   ASP B 706      20.516   9.434  -2.351  1.00 57.53           O  
ANISOU  436  O   ASP B 706     6841   7611   7405  -1845    741    485       O  
ATOM    437  CB  ASP B 706      22.523   7.344  -2.181  1.00 54.29           C  
ANISOU  437  CB  ASP B 706     5734   7999   6894  -1760    458    192       C  
ATOM    438  CG  ASP B 706      23.177   6.045  -1.799  1.00 59.86           C  
ANISOU  438  CG  ASP B 706     6113   9057   7575  -1551    257    108       C  
ATOM    439  OD1 ASP B 706      23.509   5.859  -0.610  1.00 64.09           O  
ANISOU  439  OD1 ASP B 706     6481   9785   8086  -1538    102     -4       O  
ATOM    440  OD2 ASP B 706      23.372   5.210  -2.709  1.00 58.20           O  
ANISOU  440  OD2 ASP B 706     5822   8934   7358  -1391    269    159       O  
ATOM    441  N   GLU B 707      21.935  10.546  -1.010  1.00 58.75           N  
ANISOU  441  N   GLU B 707     6831   7888   7605  -2388    905     56       N  
ATOM    442  CA  GLU B 707      21.497  11.838  -1.513  1.00 60.24           C  
ANISOU  442  CA  GLU B 707     7372   7629   7887  -2543   1220    172       C  
ATOM    443  C   GLU B 707      21.734  11.908  -3.018  1.00 60.05           C  
ANISOU  443  C   GLU B 707     7430   7564   7824  -2534   1371    378       C  
ATOM    444  O   GLU B 707      22.802  11.536  -3.503  1.00 61.49           O  
ANISOU  444  O   GLU B 707     7370   8047   7946  -2681   1394    258       O  
ATOM    445  CB  GLU B 707      22.243  12.957  -0.792  1.00 68.64           C  
ANISOU  445  CB  GLU B 707     8455   8612   9015  -3004   1464   -128       C  
ATOM    446  CG  GLU B 707      21.484  14.267  -0.745  1.00 72.26           C  
ANISOU  446  CG  GLU B 707     9339   8499   9617  -3101   1786    -39       C  
ATOM    447  CD  GLU B 707      22.122  15.254   0.208  1.00 85.71           C  
ANISOU  447  CD  GLU B 707    11065  10119  11384  -3581   2026   -419       C  
ATOM    448  OE1 GLU B 707      23.372  15.282   0.262  1.00 91.85           O  
ANISOU  448  OE1 GLU B 707    11567  11230  12103  -3948   2068   -701       O  
ATOM    449  OE2 GLU B 707      21.380  15.972   0.925  1.00 88.40           O  
ANISOU  449  OE2 GLU B 707    11669  10092  11829  -3603   2175   -468       O  
ATOM    450  N   GLY B 708      20.709  12.317  -3.767  1.00 64.49           N  
ANISOU  450  N   GLY B 708     8309   7796   8397  -2329   1458    699       N  
ATOM    451  CA  GLY B 708      20.804  12.393  -5.212  1.00 68.21           C  
ANISOU  451  CA  GLY B 708     8900   8252   8766  -2295   1585    938       C  
ATOM    452  C   GLY B 708      20.542  11.098  -5.955  1.00 66.65           C  
ANISOU  452  C   GLY B 708     8539   8367   8416  -2010   1330   1042       C  
ATOM    453  O   GLY B 708      20.443  11.123  -7.193  1.00 64.84           O  
ANISOU  453  O   GLY B 708     8434   8153   8050  -1957   1412   1255       O  
ATOM    454  N   GLY B 709      20.442   9.968  -5.251  1.00 54.06           N  
ANISOU  454  N   GLY B 709     6694   7018   6827  -1840   1049    895       N  
ATOM    455  CA  GLY B 709      20.173   8.699  -5.886  1.00 52.25           C  
ANISOU  455  CA  GLY B 709     6335   7032   6486  -1596    854    948       C  
ATOM    456  C   GLY B 709      18.707   8.530  -6.231  1.00 49.18           C  
ANISOU  456  C   GLY B 709     6125   6510   6050  -1310    725   1192       C  
ATOM    457  O   GLY B 709      17.863   9.391  -5.979  1.00 45.76           O  
ANISOU  457  O   GLY B 709     5902   5799   5685  -1246    776   1352       O  
ATOM    458  N   VAL B 710      18.406   7.363  -6.802  1.00 52.46           N  
ANISOU  458  N   VAL B 710     6431   7144   6358  -1139    568   1193       N  
ATOM    459  CA  VAL B 710      17.077   7.119  -7.347  1.00 51.38           C  
ANISOU  459  CA  VAL B 710     6404   6987   6131   -914    441   1388       C  
ATOM    460  C   VAL B 710      16.025   7.231  -6.252  1.00 51.37           C  
ANISOU  460  C   VAL B 710     6436   6805   6276   -760    323   1414       C  
ATOM    461  O   VAL B 710      15.054   7.985  -6.381  1.00 49.17           O  
ANISOU  461  O   VAL B 710     6313   6355   6016   -639    337   1624       O  
ATOM    462  CB  VAL B 710      17.035   5.758  -8.059  1.00 49.19           C  
ANISOU  462  CB  VAL B 710     5986   6985   5720   -831    326   1290       C  
ATOM    463  CG1 VAL B 710      15.611   5.414  -8.498  1.00 45.99           C  
ANISOU  463  CG1 VAL B 710     5632   6626   5215   -642    168   1424       C  
ATOM    464  CG2 VAL B 710      17.974   5.785  -9.272  1.00 52.65           C  
ANISOU  464  CG2 VAL B 710     6423   7596   5986   -988    488   1278       C  
ATOM    465  N   ALA B 711      16.204   6.477  -5.164  1.00 49.89           N  
ANISOU  465  N   ALA B 711     6102   6665   6190   -741    220   1215       N  
ATOM    466  CA  ALA B 711      15.246   6.538  -4.065  1.00 45.44           C  
ANISOU  466  CA  ALA B 711     5576   5945   5744   -624    140   1216       C  
ATOM    467  C   ALA B 711      15.120   7.958  -3.541  1.00 48.85           C  
ANISOU  467  C   ALA B 711     6179   6095   6285   -708    297   1280       C  
ATOM    468  O   ALA B 711      14.010   8.448  -3.304  1.00 48.65           O  
ANISOU  468  O   ALA B 711     6264   5883   6338   -563    305   1406       O  
ATOM    469  CB  ALA B 711      15.669   5.598  -2.939  1.00 45.45           C  
ANISOU  469  CB  ALA B 711     5428   6046   5794   -616     38   1017       C  
ATOM    470  N   TRP B 712      16.246   8.646  -3.380  1.00 46.82           N  
ANISOU  470  N   TRP B 712     5939   5801   6049   -952    453   1176       N  
ATOM    471  CA  TRP B 712      16.203   9.999  -2.845  1.00 47.31           C  
ANISOU  471  CA  TRP B 712     6192   5550   6232  -1089    663   1181       C  
ATOM    472  C   TRP B 712      15.364  10.910  -3.729  1.00 49.00           C  
ANISOU  472  C   TRP B 712     6647   5500   6469   -947    799   1488       C  
ATOM    473  O   TRP B 712      14.512  11.655  -3.232  1.00 51.74           O  
ANISOU  473  O   TRP B 712     7149   5556   6954   -836    891   1574       O  
ATOM    474  CB  TRP B 712      17.616  10.545  -2.694  1.00 54.54           C  
ANISOU  474  CB  TRP B 712     7062   6509   7151  -1437    833    984       C  
ATOM    475  CG  TRP B 712      17.650  12.008  -2.408  1.00 57.15           C  
ANISOU  475  CG  TRP B 712     7638   6468   7607  -1641   1130    976       C  
ATOM    476  CD1 TRP B 712      17.608  13.029  -3.320  1.00 57.35           C  
ANISOU  476  CD1 TRP B 712     7921   6205   7665  -1692   1395   1190       C  
ATOM    477  CD2 TRP B 712      17.724  12.622  -1.116  1.00 60.37           C  
ANISOU  477  CD2 TRP B 712     8093   6726   8120  -1829   1231    739       C  
ATOM    478  NE1 TRP B 712      17.662  14.241  -2.672  1.00 63.17           N  
ANISOU  478  NE1 TRP B 712     8874   6566   8562  -1900   1686   1094       N  
ATOM    479  CE2 TRP B 712      17.732  14.019  -1.319  1.00 66.75           C  
ANISOU  479  CE2 TRP B 712     9194   7112   9057  -2007   1590    790       C  
ATOM    480  CE3 TRP B 712      17.806  12.127   0.191  1.00 56.11           C  
ANISOU  480  CE3 TRP B 712     7393   6372   7554  -1876   1071    489       C  
ATOM    481  CZ2 TRP B 712      17.807  14.928  -0.254  1.00 68.90           C  
ANISOU  481  CZ2 TRP B 712     9598   7128   9454  -2258   1810    545       C  
ATOM    482  CZ3 TRP B 712      17.876  13.028   1.245  1.00 61.43           C  
ANISOU  482  CZ3 TRP B 712     8183   6854   8303  -2124   1253    258       C  
ATOM    483  CH2 TRP B 712      17.873  14.411   1.017  1.00 68.99           C  
ANISOU  483  CH2 TRP B 712     9426   7376   9409  -2326   1627    262       C  
ATOM    484  N   ARG B 713      15.579  10.854  -5.048  1.00 52.02           N  
ANISOU  484  N   ARG B 713     7063   5994   6706   -923    819   1670       N  
ATOM    485  CA  ARG B 713      14.858  11.756  -5.941  1.00 54.16           C  
ANISOU  485  CA  ARG B 713     7573   6052   6952   -760    941   2021       C  
ATOM    486  C   ARG B 713      13.358  11.474  -5.931  1.00 57.77           C  
ANISOU  486  C   ARG B 713     7996   6532   7424   -402    746   2200       C  
ATOM    487  O   ARG B 713      12.557  12.392  -6.129  1.00 56.99           O  
ANISOU  487  O   ARG B 713     8074   6180   7400   -200    850   2470       O  
ATOM    488  CB  ARG B 713      15.413  11.657  -7.363  1.00 57.21           C  
ANISOU  488  CB  ARG B 713     8000   6627   7109   -819    986   2179       C  
ATOM    489  CG  ARG B 713      16.872  11.985  -7.456  1.00 57.33           C  
ANISOU  489  CG  ARG B 713     8024   6638   7122  -1185   1215   2003       C  
ATOM    490  CD  ARG B 713      17.319  12.215  -8.898  1.00 65.70           C  
ANISOU  490  CD  ARG B 713     9214   7790   7958  -1254   1358   2216       C  
ATOM    491  NE  ARG B 713      17.127  11.046  -9.762  1.00 62.96           N  
ANISOU  491  NE  ARG B 713     8698   7852   7371  -1123   1127   2227       N  
ATOM    492  CZ  ARG B 713      18.037  10.087  -9.941  1.00 63.26           C  
ANISOU  492  CZ  ARG B 713     8505   8194   7336  -1276   1086   1961       C  
ATOM    493  NH1 ARG B 713      19.206  10.144  -9.303  1.00 62.12           N  
ANISOU  493  NH1 ARG B 713     8222   8051   7331  -1540   1217   1684       N  
ATOM    494  NH2 ARG B 713      17.781   9.068 -10.758  1.00 61.17           N  
ANISOU  494  NH2 ARG B 713     8131   8249   6861  -1166    924   1953       N  
ATOM    495  N   ALA B 714      12.954  10.232  -5.673  1.00 49.32           N  
ANISOU  495  N   ALA B 714     6691   5745   6301   -316    491   2050       N  
ATOM    496  CA  ALA B 714      11.530   9.927  -5.622  1.00 49.27           C  
ANISOU  496  CA  ALA B 714     6604   5799   6318    -29    322   2167       C  
ATOM    497  C   ALA B 714      10.892  10.285  -4.288  1.00 43.54           C  
ANISOU  497  C   ALA B 714     5893   4821   5829     37    380   2068       C  
ATOM    498  O   ALA B 714       9.661  10.268  -4.184  1.00 48.27           O  
ANISOU  498  O   ALA B 714     6424   5422   6492    281    298   2175       O  
ATOM    499  CB  ALA B 714      11.283   8.446  -5.907  1.00 46.03           C  
ANISOU  499  CB  ALA B 714     5961   5760   5768     -7     81   2022       C  
ATOM    500  N   GLY B 715      11.686  10.600  -3.272  1.00 47.95           N  
ANISOU  500  N   GLY B 715     6516   5205   6500   -187    521   1846       N  
ATOM    501  CA  GLY B 715      11.159  11.062  -2.006  1.00 52.24           C  
ANISOU  501  CA  GLY B 715     7115   5502   7232   -168    623   1728       C  
ATOM    502  C   GLY B 715      11.387  10.156  -0.816  1.00 49.05           C  
ANISOU  502  C   GLY B 715     6574   5246   6818   -290    511   1435       C  
ATOM    503  O   GLY B 715      10.837  10.430   0.254  1.00 45.85           O  
ANISOU  503  O   GLY B 715     6211   4680   6529   -273    588   1328       O  
ATOM    504  N   LEU B 716      12.150   9.077  -0.962  1.00 43.62           N  
ANISOU  504  N   LEU B 716     5734   4851   5990   -387    351   1319       N  
ATOM    505  CA  LEU B 716      12.418   8.226   0.181  1.00 42.35           C  
ANISOU  505  CA  LEU B 716     5468   4821   5801   -460    253   1100       C  
ATOM    506  C   LEU B 716      13.529   8.834   1.025  1.00 49.47           C  
ANISOU  506  C   LEU B 716     6409   5689   6697   -724    361    902       C  
ATOM    507  O   LEU B 716      14.475   9.452   0.511  1.00 49.45           O  
ANISOU  507  O   LEU B 716     6434   5676   6678   -904    469    884       O  
ATOM    508  CB  LEU B 716      12.817   6.826  -0.265  1.00 40.99           C  
ANISOU  508  CB  LEU B 716     5128   4939   5508   -420     71   1067       C  
ATOM    509  CG  LEU B 716      11.796   6.062  -1.098  1.00 42.76           C  
ANISOU  509  CG  LEU B 716     5286   5258   5704   -235    -37   1182       C  
ATOM    510  CD1 LEU B 716      12.384   4.723  -1.479  1.00 40.88           C  
ANISOU  510  CD1 LEU B 716     4923   5244   5367   -245   -143   1094       C  
ATOM    511  CD2 LEU B 716      10.434   5.917  -0.366  1.00 40.85           C  
ANISOU  511  CD2 LEU B 716     5039   4922   5558   -103    -51   1184       C  
ATOM    512  N   ARG B 717      13.416   8.643   2.333  1.00 39.52           N  
ANISOU  512  N   ARG B 717     5143   4446   5426   -775    340    737       N  
ATOM    513  CA  ARG B 717      14.340   9.272   3.259  1.00 46.18           C  
ANISOU  513  CA  ARG B 717     6009   5311   6228  -1053    430    510       C  
ATOM    514  C   ARG B 717      14.767   8.258   4.301  1.00 44.72           C  
ANISOU  514  C   ARG B 717     5681   5426   5883  -1065    241    376       C  
ATOM    515  O   ARG B 717      14.050   7.295   4.580  1.00 42.16           O  
ANISOU  515  O   ARG B 717     5334   5153   5532   -865    124    454       O  
ATOM    516  CB  ARG B 717      13.710  10.495   3.937  1.00 44.42           C  
ANISOU  516  CB  ARG B 717     5997   4746   6133  -1140    675    428       C  
ATOM    517  CG  ARG B 717      13.403  11.632   2.969  1.00 47.85           C  
ANISOU  517  CG  ARG B 717     6611   4833   6737  -1106    906    596       C  
ATOM    518  CD  ARG B 717      14.700  12.212   2.414  1.00 48.02           C  
ANISOU  518  CD  ARG B 717     6643   4877   6725  -1390   1022    525       C  
ATOM    519  NE  ARG B 717      14.500  13.375   1.552  1.00 57.00           N  
ANISOU  519  NE  ARG B 717     8013   5632   8011  -1384   1298    706       N  
ATOM    520  CZ  ARG B 717      14.278  13.319   0.236  1.00 53.89           C  
ANISOU  520  CZ  ARG B 717     7648   5220   7607  -1189   1271   1011       C  
ATOM    521  NH1 ARG B 717      14.205  12.150  -0.391  1.00 53.24           N  
ANISOU  521  NH1 ARG B 717     7367   5477   7386  -1016    993   1119       N  
ATOM    522  NH2 ARG B 717      14.131  14.434  -0.459  1.00 60.05           N  
ANISOU  522  NH2 ARG B 717     8678   5638   8503  -1170   1543   1210       N  
ATOM    523  N   MET B 718      15.965   8.475   4.840  1.00 49.45           N  
ANISOU  523  N   MET B 718     6178   6244   6368  -1305    219    182       N  
ATOM    524  CA  MET B 718      16.471   7.703   5.969  1.00 52.08           C  
ANISOU  524  CA  MET B 718     6377   6904   6506  -1317     36     70       C  
ATOM    525  C   MET B 718      15.439   7.657   7.089  1.00 50.61           C  
ANISOU  525  C   MET B 718     6349   6601   6280  -1262     68     40       C  
ATOM    526  O   MET B 718      14.780   8.657   7.390  1.00 49.64           O  
ANISOU  526  O   MET B 718     6407   6196   6256  -1370    277    -47       O  
ATOM    527  CB  MET B 718      17.785   8.326   6.460  1.00 52.98           C  
ANISOU  527  CB  MET B 718     6351   7280   6500  -1646     40   -182       C  
ATOM    528  CG  MET B 718      18.244   7.892   7.837  1.00 63.88           C  
ANISOU  528  CG  MET B 718     7615   9028   7626  -1707   -134   -326       C  
ATOM    529  SD  MET B 718      19.824   8.657   8.290  1.00 73.00           S  
ANISOU  529  SD  MET B 718     8521  10595   8622  -2137   -152   -666       S  
ATOM    530  CE  MET B 718      19.438  10.401   8.111  1.00 60.59           C  
ANISOU  530  CE  MET B 718     7234   8542   7243  -2522    253   -883       C  
ATOM    531  N   GLY B 719      15.264   6.471   7.676  1.00 40.18           N  
ANISOU  531  N   GLY B 719     4976   5465   4826  -1076   -103    124       N  
ATOM    532  CA  GLY B 719      14.287   6.281   8.720  1.00 45.72           C  
ANISOU  532  CA  GLY B 719     5829   6078   5465  -1025    -57    112       C  
ATOM    533  C   GLY B 719      12.885   5.909   8.269  1.00 43.68           C  
ANISOU  533  C   GLY B 719     5671   5540   5386   -813     28    268       C  
ATOM    534  O   GLY B 719      12.036   5.637   9.131  1.00 44.07           O  
ANISOU  534  O   GLY B 719     5828   5528   5390   -771     89    257       O  
ATOM    535  N   ASP B 720      12.608   5.902   6.961  1.00 49.78           N  
ANISOU  535  N   ASP B 720     6397   6181   6335   -698     40    398       N  
ATOM    536  CA  ASP B 720      11.319   5.433   6.457  1.00 48.61           C  
ANISOU  536  CA  ASP B 720     6272   5871   6325   -507     77    529       C  
ATOM    537  C   ASP B 720      11.162   3.935   6.708  1.00 43.76           C  
ANISOU  537  C   ASP B 720     5621   5382   5626   -375    -35    603       C  
ATOM    538  O   ASP B 720      12.094   3.160   6.498  1.00 47.48           O  
ANISOU  538  O   ASP B 720     6006   6028   6004   -332   -163    643       O  
ATOM    539  CB  ASP B 720      11.196   5.705   4.943  1.00 46.88           C  
ANISOU  539  CB  ASP B 720     5992   5579   6240   -426     74    654       C  
ATOM    540  CG  ASP B 720      10.976   7.185   4.598  1.00 50.33           C  
ANISOU  540  CG  ASP B 720     6526   5785   6811   -485    245    660       C  
ATOM    541  OD1 ASP B 720      10.713   8.014   5.501  1.00 50.01           O  
ANISOU  541  OD1 ASP B 720     6604   5584   6812   -579    403    542       O  
ATOM    542  OD2 ASP B 720      11.059   7.524   3.392  1.00 49.52           O  
ANISOU  542  OD2 ASP B 720     6404   5645   6767   -431    248    792       O  
ATOM    543  N   PHE B 721       9.959   3.520   7.100  1.00 37.58           N  
ANISOU  543  N   PHE B 721     4896   4484   4897   -304     47    622       N  
ATOM    544  CA  PHE B 721       9.625   2.118   7.328  1.00 38.19           C  
ANISOU  544  CA  PHE B 721     4987   4597   4927   -207     18    689       C  
ATOM    545  C   PHE B 721       8.941   1.535   6.095  1.00 35.13           C  
ANISOU  545  C   PHE B 721     4502   4160   4686   -122     13    744       C  
ATOM    546  O   PHE B 721       8.034   2.159   5.548  1.00 35.47           O  
ANISOU  546  O   PHE B 721     4488   4128   4862   -108     68    739       O  
ATOM    547  CB  PHE B 721       8.674   1.989   8.523  1.00 40.48           C  
ANISOU  547  CB  PHE B 721     5401   4801   5178   -239    156    645       C  
ATOM    548  CG  PHE B 721       9.314   2.248   9.863  1.00 42.80           C  
ANISOU  548  CG  PHE B 721     5812   5209   5242   -334    151    586       C  
ATOM    549  CD1 PHE B 721       9.941   1.226  10.558  1.00 44.75           C  
ANISOU  549  CD1 PHE B 721     6122   5606   5277   -272     61    682       C  
ATOM    550  CD2 PHE B 721       9.274   3.519  10.436  1.00 48.87           C  
ANISOU  550  CD2 PHE B 721     6636   5941   5993   -480    249    433       C  
ATOM    551  CE1 PHE B 721      10.524   1.466  11.812  1.00 51.03           C  
ANISOU  551  CE1 PHE B 721     7004   6590   5793   -357     20    638       C  
ATOM    552  CE2 PHE B 721       9.847   3.765  11.700  1.00 49.40           C  
ANISOU  552  CE2 PHE B 721     6802   6170   5796   -618    242    330       C  
ATOM    553  CZ  PHE B 721      10.476   2.738  12.377  1.00 48.43           C  
ANISOU  553  CZ  PHE B 721     6713   6275   5414   -556    103    439       C  
ATOM    554  N   LEU B 722       9.345   0.326   5.684  1.00 33.84           N  
ANISOU  554  N   LEU B 722     4316   4049   4491    -57    -43    790       N  
ATOM    555  CA  LEU B 722       8.792  -0.314   4.488  1.00 35.86           C  
ANISOU  555  CA  LEU B 722     4483   4296   4848    -30    -39    786       C  
ATOM    556  C   LEU B 722       7.484  -1.007   4.814  1.00 38.31           C  
ANISOU  556  C   LEU B 722     4817   4508   5232    -58     86    740       C  
ATOM    557  O   LEU B 722       7.453  -1.906   5.657  1.00 37.88           O  
ANISOU  557  O   LEU B 722     4890   4370   5132    -56    174    755       O  
ATOM    558  CB  LEU B 722       9.737  -1.360   3.913  1.00 42.01           C  
ANISOU  558  CB  LEU B 722     5246   5129   5589     29    -86    806       C  
ATOM    559  CG  LEU B 722      10.548  -1.087   2.657  1.00 46.23           C  
ANISOU  559  CG  LEU B 722     5666   5782   6117     31   -167    801       C  
ATOM    560  CD1 LEU B 722      11.639  -0.097   3.026  1.00 46.70           C  
ANISOU  560  CD1 LEU B 722     5701   5934   6106      6   -238    825       C  
ATOM    561  CD2 LEU B 722      11.144  -2.397   2.131  1.00 38.87           C  
ANISOU  561  CD2 LEU B 722     4727   4851   5189    100   -138    780       C  
ATOM    562  N   ILE B 723       6.420  -0.644   4.105  1.00 34.46           N  
ANISOU  562  N   ILE B 723     4195   4049   4848    -81    102    695       N  
ATOM    563  CA  ILE B 723       5.122  -1.274   4.290  1.00 34.33           C  
ANISOU  563  CA  ILE B 723     4129   3997   4918   -146    226    608       C  
ATOM    564  C   ILE B 723       4.820  -2.274   3.179  1.00 36.88           C  
ANISOU  564  C   ILE B 723     4347   4400   5266   -214    217    521       C  
ATOM    565  O   ILE B 723       4.333  -3.371   3.449  1.00 41.68           O  
ANISOU  565  O   ILE B 723     5006   4919   5910   -314    362    429       O  
ATOM    566  CB  ILE B 723       4.030  -0.185   4.392  1.00 35.92           C  
ANISOU  566  CB  ILE B 723     4197   4226   5225   -117    260    593       C  
ATOM    567  CG1 ILE B 723       4.427   0.844   5.454  1.00 34.83           C  
ANISOU  567  CG1 ILE B 723     4196   3978   5060    -85    311    630       C  
ATOM    568  CG2 ILE B 723       2.649  -0.796   4.726  1.00 38.94           C  
ANISOU  568  CG2 ILE B 723     4477   4610   5707   -204    412    474       C  
ATOM    569  CD1 ILE B 723       4.486   0.292   6.891  1.00 34.88           C  
ANISOU  569  CD1 ILE B 723     4394   3884   4975   -158    446    596       C  
ATOM    570  N   GLU B 724       5.099  -1.917   1.919  1.00 35.52           N  
ANISOU  570  N   GLU B 724     4046   4390   5059   -187     77    532       N  
ATOM    571  CA  GLU B 724       4.757  -2.767   0.783  1.00 41.88           C  
ANISOU  571  CA  GLU B 724     4736   5329   5848   -289     66    405       C  
ATOM    572  C   GLU B 724       5.860  -2.712  -0.264  1.00 38.76           C  
ANISOU  572  C   GLU B 724     4348   5032   5346   -254    -43    442       C  
ATOM    573  O   GLU B 724       6.475  -1.665  -0.498  1.00 38.25           O  
ANISOU  573  O   GLU B 724     4282   5020   5232   -161   -147    575       O  
ATOM    574  CB  GLU B 724       3.433  -2.363   0.088  1.00 43.28           C  
ANISOU  574  CB  GLU B 724     4651   5743   6050   -329      1    340       C  
ATOM    575  CG  GLU B 724       2.195  -2.359   0.951  1.00 48.76           C  
ANISOU  575  CG  GLU B 724     5254   6403   6869   -374    122    269       C  
ATOM    576  CD  GLU B 724       0.979  -1.819   0.190  1.00 55.12           C  
ANISOU  576  CD  GLU B 724     5725   7519   7698   -351     15    233       C  
ATOM    577  OE1 GLU B 724       1.140  -1.504  -1.006  1.00 49.61           O  
ANISOU  577  OE1 GLU B 724     4905   7062   6881   -302   -165    285       O  
ATOM    578  OE2 GLU B 724      -0.123  -1.718   0.779  1.00 54.31           O  
ANISOU  578  OE2 GLU B 724     5470   7448   7718   -373    111    162       O  
ATOM    579  N   VAL B 725       6.069  -3.847  -0.924  1.00 38.11           N  
ANISOU  579  N   VAL B 725     4282   4960   5238   -353     23    299       N  
ATOM    580  CA  VAL B 725       7.018  -3.972  -2.028  1.00 42.08           C  
ANISOU  580  CA  VAL B 725     4778   5575   5636   -351    -33    279       C  
ATOM    581  C   VAL B 725       6.292  -4.634  -3.178  1.00 41.04           C  
ANISOU  581  C   VAL B 725     4520   5641   5432   -528    -20     70       C  
ATOM    582  O   VAL B 725       5.893  -5.797  -3.061  1.00 46.36           O  
ANISOU  582  O   VAL B 725     5241   6199   6175   -670    148   -125       O  
ATOM    583  CB  VAL B 725       8.246  -4.813  -1.645  1.00 39.25           C  
ANISOU  583  CB  VAL B 725     4582   5017   5314   -281     79    280       C  
ATOM    584  CG1 VAL B 725       9.033  -5.166  -2.880  1.00 39.05           C  
ANISOU  584  CG1 VAL B 725     4525   5108   5205   -314     86    187       C  
ATOM    585  CG2 VAL B 725       9.116  -4.054  -0.658  1.00 35.40           C  
ANISOU  585  CG2 VAL B 725     4162   4457   4832   -128     12    469       C  
ATOM    586  N   ASN B 726       6.114  -3.910  -4.278  1.00 39.36           N  
ANISOU  586  N   ASN B 726     4161   5729   5064   -536   -180    106       N  
ATOM    587  CA  ASN B 726       5.537  -4.467  -5.497  1.00 43.25           C  
ANISOU  587  CA  ASN B 726     4514   6513   5407   -722   -207   -104       C  
ATOM    588  C   ASN B 726       4.206  -5.163  -5.210  1.00 49.25           C  
ANISOU  588  C   ASN B 726     5143   7323   6246   -901   -135   -317       C  
ATOM    589  O   ASN B 726       3.960  -6.285  -5.651  1.00 51.36           O  
ANISOU  589  O   ASN B 726     5407   7611   6496  -1136      3   -606       O  
ATOM    590  CB  ASN B 726       6.518  -5.424  -6.183  1.00 45.26           C  
ANISOU  590  CB  ASN B 726     4890   6708   5600   -822    -71   -279       C  
ATOM    591  CG  ASN B 726       7.865  -4.770  -6.474  1.00 45.09           C  
ANISOU  591  CG  ASN B 726     4955   6666   5511   -671   -116    -99       C  
ATOM    592  OD1 ASN B 726       7.926  -3.573  -6.756  1.00 44.98           O  
ANISOU  592  OD1 ASN B 726     4888   6807   5395   -573   -273    114       O  
ATOM    593  ND2 ASN B 726       8.949  -5.557  -6.435  1.00 46.83           N  
ANISOU  593  ND2 ASN B 726     5302   6692   5798   -651     49   -186       N  
ATOM    594  N   GLY B 727       3.345  -4.484  -4.438  1.00 46.53           N  
ANISOU  594  N   GLY B 727     4690   6984   6005   -808   -192   -197       N  
ATOM    595  CA  GLY B 727       2.011  -4.968  -4.157  1.00 51.36           C  
ANISOU  595  CA  GLY B 727     5116   7698   6699   -978   -126   -392       C  
ATOM    596  C   GLY B 727       1.892  -5.935  -3.004  1.00 53.95           C  
ANISOU  596  C   GLY B 727     5626   7648   7225  -1093    151   -512       C  
ATOM    597  O   GLY B 727       0.768  -6.337  -2.670  1.00 55.70           O  
ANISOU  597  O   GLY B 727     5701   7927   7536  -1268    255   -686       O  
ATOM    598  N   GLN B 728       3.006  -6.312  -2.379  1.00 53.81           N  
ANISOU  598  N   GLN B 728     5909   7266   7269   -994    278   -411       N  
ATOM    599  CA  GLN B 728       3.028  -7.286  -1.293  1.00 52.64           C  
ANISOU  599  CA  GLN B 728     5992   6735   7273  -1057    551   -458       C  
ATOM    600  C   GLN B 728       3.345  -6.604   0.027  1.00 49.64           C  
ANISOU  600  C   GLN B 728     5752   6160   6950   -842    540   -198       C  
ATOM    601  O   GLN B 728       4.279  -5.801   0.111  1.00 51.64           O  
ANISOU  601  O   GLN B 728     6058   6422   7140   -639    390      2       O  
ATOM    602  CB  GLN B 728       4.061  -8.371  -1.583  1.00 52.86           C  
ANISOU  602  CB  GLN B 728     6256   6515   7313  -1073    719   -530       C  
ATOM    603  CG  GLN B 728       3.924  -8.936  -2.983  1.00 61.61           C  
ANISOU  603  CG  GLN B 728     7247   7835   8326  -1295    734   -816       C  
ATOM    604  CD  GLN B 728       4.696 -10.217  -3.188  1.00 68.34           C  
ANISOU  604  CD  GLN B 728     8348   8364   9254  -1353   1010   -964       C  
ATOM    605  OE1 GLN B 728       5.893 -10.195  -3.485  1.00 73.80           O  
ANISOU  605  OE1 GLN B 728     9141   8987   9914  -1166    984   -858       O  
ATOM    606  NE2 GLN B 728       4.013 -11.348  -3.037  1.00 78.21           N  
ANISOU  606  NE2 GLN B 728     9694   9399  10624  -1616   1311  -1220       N  
ATOM    607  N   ASN B 729       2.591  -6.946   1.057  1.00 54.04           N  
ANISOU  607  N   ASN B 729     6374   6550   7608   -924    723   -227       N  
ATOM    608  CA  ASN B 729       2.833  -6.389   2.380  1.00 52.40           C  
ANISOU  608  CA  ASN B 729     6320   6176   7412   -762    743    -17       C  
ATOM    609  C   ASN B 729       4.117  -6.973   2.975  1.00 50.18           C  
ANISOU  609  C   ASN B 729     6342   5633   7090   -615    809    142       C  
ATOM    610  O   ASN B 729       4.340  -8.185   2.922  1.00 52.17           O  
ANISOU  610  O   ASN B 729     6765   5669   7391   -676   1004     80       O  
ATOM    611  CB  ASN B 729       1.628  -6.665   3.280  1.00 49.66           C  
ANISOU  611  CB  ASN B 729     5964   5744   7161   -915    958   -108       C  
ATOM    612  CG  ASN B 729       1.571  -5.730   4.466  1.00 54.21           C  
ANISOU  612  CG  ASN B 729     6604   6273   7719   -777    946     57       C  
ATOM    613  OD1 ASN B 729       2.128  -6.025   5.522  1.00 56.21           O  
ANISOU  613  OD1 ASN B 729     7134   6308   7914   -712   1054    192       O  
ATOM    614  ND2 ASN B 729       0.920  -4.581   4.293  1.00 50.42           N  
ANISOU  614  ND2 ASN B 729     5876   6005   7275   -717    820     52       N  
ATOM    615  N   VAL B 730       4.983  -6.110   3.511  1.00 40.30           N  
ANISOU  615  N   VAL B 730     5145   4412   5755   -417    654    341       N  
ATOM    616  CA  VAL B 730       6.236  -6.567   4.101  1.00 43.45           C  
ANISOU  616  CA  VAL B 730     5758   4663   6089   -245    663    507       C  
ATOM    617  C   VAL B 730       6.372  -6.152   5.560  1.00 45.30           C  
ANISOU  617  C   VAL B 730     6138   4843   6230   -158    671    670       C  
ATOM    618  O   VAL B 730       7.463  -6.263   6.134  1.00 43.09           O  
ANISOU  618  O   VAL B 730     5978   4550   5844     12    605    833       O  
ATOM    619  CB  VAL B 730       7.450  -6.075   3.287  1.00 41.21           C  
ANISOU  619  CB  VAL B 730     5377   4536   5745   -117    463    558       C  
ATOM    620  CG1 VAL B 730       7.491  -6.755   1.929  1.00 44.14           C  
ANISOU  620  CG1 VAL B 730     5670   4936   6164   -201    505    395       C  
ATOM    621  CG2 VAL B 730       7.408  -4.576   3.123  1.00 35.85           C  
ANISOU  621  CG2 VAL B 730     4541   4064   5017   -109    272    591       C  
ATOM    622  N   VAL B 731       5.285  -5.671   6.167  1.00 39.13           N  
ANISOU  622  N   VAL B 731     5328   4069   5471   -271    750    615       N  
ATOM    623  CA  VAL B 731       5.336  -5.137   7.521  1.00 40.34           C  
ANISOU  623  CA  VAL B 731     5615   4208   5505   -227    771    724       C  
ATOM    624  C   VAL B 731       5.911  -6.172   8.487  1.00 45.06           C  
ANISOU  624  C   VAL B 731     6502   4638   5982   -135    891    895       C  
ATOM    625  O   VAL B 731       6.716  -5.845   9.371  1.00 42.43           O  
ANISOU  625  O   VAL B 731     6274   4386   5460    -12    790   1046       O  
ATOM    626  CB  VAL B 731       3.923  -4.677   7.944  1.00 39.28           C  
ANISOU  626  CB  VAL B 731     5400   4075   5451   -377    918    599       C  
ATOM    627  CG1 VAL B 731       3.788  -4.683   9.429  1.00 40.46           C  
ANISOU  627  CG1 VAL B 731     5770   4138   5464   -392   1065    679       C  
ATOM    628  CG2 VAL B 731       3.617  -3.277   7.397  1.00 38.77           C  
ANISOU  628  CG2 VAL B 731     5091   4186   5453   -352    765    533       C  
ATOM    629  N   LYS B 732       5.525  -7.436   8.321  1.00 45.19           N  
ANISOU  629  N   LYS B 732     6650   4426   6092   -193   1115    878       N  
ATOM    630  CA  LYS B 732       5.882  -8.495   9.254  1.00 47.72           C  
ANISOU  630  CA  LYS B 732     7293   4519   6319    -88   1295   1082       C  
ATOM    631  C   LYS B 732       6.952  -9.433   8.712  1.00 54.83           C  
ANISOU  631  C   LYS B 732     8282   5290   7260    118   1287   1199       C  
ATOM    632  O   LYS B 732       7.193 -10.488   9.308  1.00 55.52           O  
ANISOU  632  O   LYS B 732     8654   5120   7320    242   1484   1389       O  
ATOM    633  CB  LYS B 732       4.637  -9.305   9.625  1.00 50.27           C  
ANISOU  633  CB  LYS B 732     7771   4590   6740   -312   1653    994       C  
ATOM    634  CG  LYS B 732       3.478  -8.451  10.149  1.00 51.67           C  
ANISOU  634  CG  LYS B 732     7825   4893   6913   -511   1712    851       C  
ATOM    635  CD  LYS B 732       2.288  -9.327  10.515  1.00 57.63           C  
ANISOU  635  CD  LYS B 732     8710   5415   7772   -763   2100    745       C  
ATOM    636  CE  LYS B 732       1.760 -10.062   9.294  1.00 64.52           C  
ANISOU  636  CE  LYS B 732     9434   6203   8878   -958   2218    500       C  
ATOM    637  NZ  LYS B 732       0.657 -10.993   9.654  1.00 65.86           N  
ANISOU  637  NZ  LYS B 732     9734   6130   9160  -1257   2638    363       N  
ATOM    638  N   VAL B 733       7.619  -9.067   7.622  1.00 42.93           N  
ANISOU  638  N   VAL B 733     6553   3943   5817    177   1089   1109       N  
ATOM    639  CA  VAL B 733       8.489  -9.988   6.898  1.00 47.35           C  
ANISOU  639  CA  VAL B 733     7156   4365   6468    339   1138   1144       C  
ATOM    640  C   VAL B 733       9.954  -9.741   7.255  1.00 48.61           C  
ANISOU  640  C   VAL B 733     7277   4702   6489    654    911   1370       C  
ATOM    641  O   VAL B 733      10.397  -8.591   7.387  1.00 45.19           O  
ANISOU  641  O   VAL B 733     6657   4582   5932    661    649   1370       O  
ATOM    642  CB  VAL B 733       8.236  -9.842   5.391  1.00 46.89           C  
ANISOU  642  CB  VAL B 733     6871   4396   6551    168   1105    867       C  
ATOM    643  CG1 VAL B 733       9.182 -10.712   4.597  1.00 53.72           C  
ANISOU  643  CG1 VAL B 733     7770   5133   7507    321   1179    859       C  
ATOM    644  CG2 VAL B 733       6.790 -10.218   5.105  1.00 46.51           C  
ANISOU  644  CG2 VAL B 733     6823   4230   6619   -148   1325    634       C  
ATOM    645  N   GLY B 734      10.710 -10.827   7.395  1.00 50.38           N  
ANISOU  645  N   GLY B 734     7666   4726   6750    916   1031   1552       N  
ATOM    646  CA  GLY B 734      12.119 -10.739   7.731  1.00 54.93           C  
ANISOU  646  CA  GLY B 734     8157   5509   7206   1255    820   1775       C  
ATOM    647  C   GLY B 734      12.975 -10.154   6.609  1.00 51.48           C  
ANISOU  647  C   GLY B 734     7404   5323   6833   1271    628   1619       C  
ATOM    648  O   GLY B 734      12.547  -9.973   5.466  1.00 48.28           O  
ANISOU  648  O   GLY B 734     6887   4896   6561   1058    676   1366       O  
ATOM    649  N   HIS B 735      14.236  -9.875   6.965  1.00 49.10           N  
ANISOU  649  N   HIS B 735     6946   5300   6410   1529    408   1780       N  
ATOM    650  CA  HIS B 735      15.091  -9.019   6.142  1.00 52.01           C  
ANISOU  650  CA  HIS B 735     6988   5989   6784   1493    202   1637       C  
ATOM    651  C   HIS B 735      15.456  -9.667   4.810  1.00 55.50           C  
ANISOU  651  C   HIS B 735     7357   6290   7440   1538    352   1493       C  
ATOM    652  O   HIS B 735      15.288  -9.050   3.748  1.00 53.57           O  
ANISOU  652  O   HIS B 735     6964   6147   7245   1309    323   1265       O  
ATOM    653  CB  HIS B 735      16.356  -8.647   6.914  1.00 52.57           C  
ANISOU  653  CB  HIS B 735     6875   6431   6669   1730    -51   1815       C  
ATOM    654  CG  HIS B 735      17.290  -7.785   6.132  1.00 55.62           C  
ANISOU  654  CG  HIS B 735     6920   7145   7067   1660   -223   1656       C  
ATOM    655  ND1 HIS B 735      17.141  -6.418   6.040  1.00 53.34           N  
ANISOU  655  ND1 HIS B 735     6498   7080   6687   1360   -367   1490       N  
ATOM    656  CD2 HIS B 735      18.362  -8.103   5.368  1.00 54.94           C  
ANISOU  656  CD2 HIS B 735     6615   7169   7091   1838   -225   1628       C  
ATOM    657  CE1 HIS B 735      18.089  -5.929   5.257  1.00 54.53           C  
ANISOU  657  CE1 HIS B 735     6378   7462   6879   1334   -448   1377       C  
ATOM    658  NE2 HIS B 735      18.843  -6.931   4.835  1.00 55.62           N  
ANISOU  658  NE2 HIS B 735     6440   7558   7133   1615   -371   1447       N  
ATOM    659  N   ARG B 736      15.986 -10.896   4.849  1.00 57.53           N  
ANISOU  659  N   ARG B 736     7729   6315   7815   1846    531   1632       N  
ATOM    660  CA  ARG B 736      16.421 -11.569   3.621  1.00 63.96           C  
ANISOU  660  CA  ARG B 736     8484   6979   8838   1904    720   1468       C  
ATOM    661  C   ARG B 736      15.273 -11.748   2.642  1.00 58.58           C  
ANISOU  661  C   ARG B 736     7917   6074   8265   1540    924   1169       C  
ATOM    662  O   ARG B 736      15.454 -11.621   1.427  1.00 59.07           O  
ANISOU  662  O   ARG B 736     7840   6217   8389   1402    962    932       O  
ATOM    663  CB  ARG B 736      17.032 -12.928   3.944  1.00 70.45           C  
ANISOU  663  CB  ARG B 736     9471   7494   9803   2321    945   1683       C  
ATOM    664  CG  ARG B 736      18.178 -12.853   4.904  1.00 82.82           C  
ANISOU  664  CG  ARG B 736    10885   9343  11239   2735    719   2008       C  
ATOM    665  CD  ARG B 736      19.439 -12.350   4.230  1.00 85.16           C  
ANISOU  665  CD  ARG B 736    10772  10027  11557   2850    548   1911       C  
ATOM    666  NE  ARG B 736      20.551 -12.381   5.171  1.00 97.70           N  
ANISOU  666  NE  ARG B 736    12162  11940  13019   3264    325   2214       N  
ATOM    667  CZ  ARG B 736      21.205 -13.488   5.519  1.00108.56           C  
ANISOU  667  CZ  ARG B 736    13596  13152  14501   3754    450   2481       C  
ATOM    668  NH1 ARG B 736      20.861 -14.663   4.999  1.00101.46           N  
ANISOU  668  NH1 ARG B 736    12986  11708  13856   3835    838   2439       N  
ATOM    669  NH2 ARG B 736      22.205 -13.422   6.394  1.00112.80           N  
ANISOU  669  NH2 ARG B 736    13910  14095  14854   3972    178   2657       N  
ATOM    670  N   GLN B 737      14.102 -12.123   3.152  1.00 64.26           N  
ANISOU  670  N   GLN B 737     8885   6534   8996   1378   1077   1171       N  
ATOM    671  CA  GLN B 737      12.941 -12.272   2.290  1.00 62.18           C  
ANISOU  671  CA  GLN B 737     8674   6139   8812   1004   1244    866       C  
ATOM    672  C   GLN B 737      12.590 -10.946   1.617  1.00 58.32           C  
ANISOU  672  C   GLN B 737     7926   6032   8202    741    985    699       C  
ATOM    673  O   GLN B 737      12.309 -10.908   0.414  1.00 59.24           O  
ANISOU  673  O   GLN B 737     7945   6222   8342    533   1028    448       O  
ATOM    674  CB  GLN B 737      11.766 -12.808   3.114  1.00 60.38           C  
ANISOU  674  CB  GLN B 737     8714   5617   8611    864   1447    905       C  
ATOM    675  CG  GLN B 737      10.487 -13.059   2.330  1.00 68.10           C  
ANISOU  675  CG  GLN B 737     9710   6493   9672    453   1632    567       C  
ATOM    676  CD  GLN B 737       9.521 -13.979   3.070  1.00 78.31           C  
ANISOU  676  CD  GLN B 737    11303   7395  11057    325   1961    579       C  
ATOM    677  OE1 GLN B 737       9.878 -14.598   4.083  1.00 76.63           O  
ANISOU  677  OE1 GLN B 737    11349   6911  10857    581   2099    869       O  
ATOM    678  NE2 GLN B 737       8.283 -14.057   2.577  1.00 77.12           N  
ANISOU  678  NE2 GLN B 737    11107   7241  10954    -76   2088    274       N  
ATOM    679  N   VAL B 738      12.623  -9.845   2.371  1.00 46.87           N  
ANISOU  679  N   VAL B 738     6378   4826   6606    754    731    842       N  
ATOM    680  CA  VAL B 738      12.330  -8.543   1.779  1.00 45.24           C  
ANISOU  680  CA  VAL B 738     5963   4918   6307    549    523    729       C  
ATOM    681  C   VAL B 738      13.384  -8.177   0.745  1.00 45.78           C  
ANISOU  681  C   VAL B 738     5838   5195   6360    592    435    659       C  
ATOM    682  O   VAL B 738      13.055  -7.644  -0.325  1.00 46.94           O  
ANISOU  682  O   VAL B 738     5876   5490   6470    400    393    504       O  
ATOM    683  CB  VAL B 738      12.209  -7.462   2.870  1.00 40.08           C  
ANISOU  683  CB  VAL B 738     5283   4421   5527    551    333    873       C  
ATOM    684  CG1 VAL B 738      11.960  -6.095   2.230  1.00 34.54           C  
ANISOU  684  CG1 VAL B 738     4402   3957   4767    377    167    781       C  
ATOM    685  CG2 VAL B 738      11.075  -7.796   3.807  1.00 41.17           C  
ANISOU  685  CG2 VAL B 738     5606   4366   5670    472    458    910       C  
ATOM    686  N   VAL B 739      14.666  -8.462   1.039  1.00 44.72           N  
ANISOU  686  N   VAL B 739     5647   5107   6239    853    409    782       N  
ATOM    687  CA  VAL B 739      15.722  -8.215   0.064  1.00 45.31           C  
ANISOU  687  CA  VAL B 739     5521   5377   6318    888    376    696       C  
ATOM    688  C   VAL B 739      15.450  -8.989  -1.218  1.00 51.06           C  
ANISOU  688  C   VAL B 739     6295   5972   7132    774    594    467       C  
ATOM    689  O   VAL B 739      15.583  -8.446  -2.322  1.00 51.01           O  
ANISOU  689  O   VAL B 739     6164   6161   7057    609    562    320       O  
ATOM    690  CB  VAL B 739      17.102  -8.563   0.656  1.00 49.40           C  
ANISOU  690  CB  VAL B 739     5927   5982   6863   1220    335    857       C  
ATOM    691  CG1 VAL B 739      18.159  -8.521  -0.438  1.00 51.38           C  
ANISOU  691  CG1 VAL B 739     5961   6401   7160   1254    378    726       C  
ATOM    692  CG2 VAL B 739      17.466  -7.590   1.760  1.00 44.86           C  
ANISOU  692  CG2 VAL B 739     5245   5665   6136   1249     81   1014       C  
ATOM    693  N   ASN B 740      15.035 -10.261  -1.097  1.00 50.57           N  
ANISOU  693  N   ASN B 740     6438   5571   7205    833    844    422       N  
ATOM    694  CA  ASN B 740      14.717 -11.052  -2.287  1.00 51.32           C  
ANISOU  694  CA  ASN B 740     6596   5529   7373    667   1090    139       C  
ATOM    695  C   ASN B 740      13.574 -10.421  -3.080  1.00 54.37           C  
ANISOU  695  C   ASN B 740     6929   6104   7624    295   1003    -57       C  
ATOM    696  O   ASN B 740      13.667 -10.258  -4.303  1.00 51.90           O  
ANISOU  696  O   ASN B 740     6520   5977   7223    131   1018   -256       O  
ATOM    697  CB  ASN B 740      14.349 -12.487  -1.907  1.00 57.54           C  
ANISOU  697  CB  ASN B 740     7654   5861   8346    745   1420    109       C  
ATOM    698  CG  ASN B 740      15.548 -13.343  -1.584  1.00 67.46           C  
ANISOU  698  CG  ASN B 740     8961   6906   9764   1151   1584    260       C  
ATOM    699  OD1 ASN B 740      16.630 -12.848  -1.238  1.00 68.04           O  
ANISOU  699  OD1 ASN B 740     8842   7212   9798   1419   1393    453       O  
ATOM    700  ND2 ASN B 740      15.355 -14.655  -1.676  1.00 73.55           N  
ANISOU  700  ND2 ASN B 740     9985   7230  10730   1205   1961    170       N  
ATOM    701  N   MET B 741      12.485 -10.061  -2.392  1.00 54.15           N  
ANISOU  701  N   MET B 741     6951   6060   7562    175    914      6       N  
ATOM    702  CA  MET B 741      11.339  -9.436  -3.051  1.00 52.15           C  
ANISOU  702  CA  MET B 741     6600   6025   7190   -120    807   -142       C  
ATOM    703  C   MET B 741      11.747  -8.196  -3.828  1.00 47.89           C  
ANISOU  703  C   MET B 741     5871   5841   6483   -151    576   -100       C  
ATOM    704  O   MET B 741      11.280  -7.973  -4.951  1.00 51.38           O  
ANISOU  704  O   MET B 741     6226   6502   6795   -347    541   -258       O  
ATOM    705  CB  MET B 741      10.265  -9.077  -2.019  1.00 50.85           C  
ANISOU  705  CB  MET B 741     6473   5809   7039   -175    739    -37       C  
ATOM    706  CG  MET B 741       9.616 -10.285  -1.357  1.00 53.55           C  
ANISOU  706  CG  MET B 741     7023   5799   7524   -228   1010   -102       C  
ATOM    707  SD  MET B 741       8.583  -9.839   0.059  1.00 54.33           S  
ANISOU  707  SD  MET B 741     7180   5834   7629   -255    966     58       S  
ATOM    708  CE  MET B 741       7.314  -8.904  -0.755  1.00 44.91           C  
ANISOU  708  CE  MET B 741     5720   4998   6346   -525    795   -120       C  
ATOM    709  N   ILE B 742      12.615  -7.371  -3.249  1.00 47.76           N  
ANISOU  709  N   ILE B 742     5795   5903   6449     24    428    112       N  
ATOM    710  CA  ILE B 742      13.076  -6.188  -3.967  1.00 48.03           C  
ANISOU  710  CA  ILE B 742     5689   6217   6345    -26    270    158       C  
ATOM    711  C   ILE B 742      13.915  -6.574  -5.188  1.00 51.75           C  
ANISOU  711  C   ILE B 742     6106   6794   6764    -60    382      8       C  
ATOM    712  O   ILE B 742      13.786  -5.967  -6.257  1.00 49.58           O  
ANISOU  712  O   ILE B 742     5766   6749   6322   -209    326    -45       O  
ATOM    713  CB  ILE B 742      13.852  -5.271  -3.015  1.00 45.43           C  
ANISOU  713  CB  ILE B 742     5310   5932   6021    110    133    361       C  
ATOM    714  CG1 ILE B 742      12.874  -4.576  -2.073  1.00 43.41           C  
ANISOU  714  CG1 ILE B 742     5102   5629   5763     76     28    469       C  
ATOM    715  CG2 ILE B 742      14.729  -4.300  -3.822  1.00 45.00           C  
ANISOU  715  CG2 ILE B 742     5131   6103   5863     56     68    379       C  
ATOM    716  CD1 ILE B 742      13.518  -3.991  -0.786  1.00 36.23           C  
ANISOU  716  CD1 ILE B 742     4194   4714   4859    190    -63    620       C  
ATOM    717  N   ARG B 743      14.781  -7.581  -5.053  1.00 47.22           N  
ANISOU  717  N   ARG B 743     5564   6056   6321     96    558    -49       N  
ATOM    718  CA  ARG B 743      15.624  -7.996  -6.175  1.00 52.06           C  
ANISOU  718  CA  ARG B 743     6119   6752   6908     77    714   -221       C  
ATOM    719  C   ARG B 743      14.807  -8.637  -7.286  1.00 57.61           C  
ANISOU  719  C   ARG B 743     6897   7471   7520   -169    857   -499       C  
ATOM    720  O   ARG B 743      15.186  -8.560  -8.458  1.00 56.78           O  
ANISOU  720  O   ARG B 743     6739   7561   7272   -295    925   -654       O  
ATOM    721  CB  ARG B 743      16.703  -8.968  -5.686  1.00 54.02           C  
ANISOU  721  CB  ARG B 743     6370   6796   7361    363    891   -204       C  
ATOM    722  CG  ARG B 743      17.718  -8.269  -4.805  1.00 53.82           C  
ANISOU  722  CG  ARG B 743     6187   6901   7360    577    721     27       C  
ATOM    723  CD  ARG B 743      18.846  -9.156  -4.339  1.00 58.09           C  
ANISOU  723  CD  ARG B 743     6661   7331   8082    918    850     85       C  
ATOM    724  NE  ARG B 743      19.863  -8.302  -3.732  1.00 59.94           N  
ANISOU  724  NE  ARG B 743     6658   7839   8278   1041    650    245       N  
ATOM    725  CZ  ARG B 743      20.835  -8.703  -2.915  1.00 62.62           C  
ANISOU  725  CZ  ARG B 743     6859   8216   8718   1372    622    391       C  
ATOM    726  NH1 ARG B 743      20.952  -9.982  -2.569  1.00 66.14           N  
ANISOU  726  NH1 ARG B 743     7417   8380   9334   1677    802    452       N  
ATOM    727  NH2 ARG B 743      21.695  -7.806  -2.441  1.00 56.80           N  
ANISOU  727  NH2 ARG B 743     5864   7810   7906   1396    421    477       N  
ATOM    728  N   GLN B 744      13.659  -9.218  -6.940  1.00 64.37           N  
ANISOU  728  N   GLN B 744     7863   8165   8427   -278    905   -582       N  
ATOM    729  CA  GLN B 744      12.813  -9.878  -7.924  1.00 61.34           C  
ANISOU  729  CA  GLN B 744     7523   7837   7948   -565   1040   -898       C  
ATOM    730  C   GLN B 744      12.389  -8.926  -9.034  1.00 65.36           C  
ANISOU  730  C   GLN B 744     7899   8785   8149   -774    841   -935       C  
ATOM    731  O   GLN B 744      12.165  -9.361 -10.169  1.00 67.53           O  
ANISOU  731  O   GLN B 744     8169   9234   8255  -1002    943  -1213       O  
ATOM    732  CB  GLN B 744      11.582 -10.447  -7.214  1.00 61.67           C  
ANISOU  732  CB  GLN B 744     7660   7677   8096   -677   1096   -957       C  
ATOM    733  CG  GLN B 744      10.910 -11.576  -7.933  1.00 76.64           C  
ANISOU  733  CG  GLN B 744     9639   9487   9995   -967   1356  -1346       C  
ATOM    734  CD  GLN B 744      11.837 -12.772  -8.094  1.00 88.29           C  
ANISOU  734  CD  GLN B 744    11285  10600  11661   -860   1724  -1506       C  
ATOM    735  OE1 GLN B 744      12.662 -13.043  -7.216  1.00 85.93           O  
ANISOU  735  OE1 GLN B 744    11075  10004  11571   -526   1805  -1278       O  
ATOM    736  NE2 GLN B 744      11.722 -13.482  -9.225  1.00 84.45           N  
ANISOU  736  NE2 GLN B 744    10836  10158  11093  -1130   1953  -1901       N  
ATOM    737  N   GLY B 745      12.291  -7.624  -8.731  1.00 50.98           N  
ANISOU  737  N   GLY B 745     5987   7146   6239   -695    574   -655       N  
ATOM    738  CA  GLY B 745      11.846  -6.613  -9.673  1.00 47.86           C  
ANISOU  738  CA  GLY B 745     5494   7133   5558   -824    379   -594       C  
ATOM    739  C   GLY B 745      12.897  -6.064 -10.627  1.00 44.79           C  
ANISOU  739  C   GLY B 745     5083   6945   4991   -830    400   -557       C  
ATOM    740  O   GLY B 745      12.542  -5.314 -11.541  1.00 46.66           O  
ANISOU  740  O   GLY B 745     5279   7503   4948   -939    269   -492       O  
ATOM    741  N   GLY B 746      14.175  -6.402 -10.457  1.00 48.08           N  
ANISOU  741  N   GLY B 746     5515   7205   5549   -707    566   -580       N  
ATOM    742  CA  GLY B 746      15.182  -5.905 -11.389  1.00 41.41           C  
ANISOU  742  CA  GLY B 746     4630   6564   4540   -748    629   -577       C  
ATOM    743  C   GLY B 746      15.384  -4.408 -11.252  1.00 39.95           C  
ANISOU  743  C   GLY B 746     4410   6508   4263   -710    446   -268       C  
ATOM    744  O   GLY B 746      15.757  -3.917 -10.176  1.00 38.11           O  
ANISOU  744  O   GLY B 746     4146   6115   4218   -562    376    -93       O  
ATOM    745  N   ASN B 747      15.137  -3.657 -12.324  1.00 43.81           N  
ANISOU  745  N   ASN B 747     4920   7281   4447   -849    382   -197       N  
ATOM    746  CA  ASN B 747      15.396  -2.221 -12.296  1.00 41.87           C  
ANISOU  746  CA  ASN B 747     4690   7094   4124   -820    280    106       C  
ATOM    747  C   ASN B 747      14.205  -1.395 -11.860  1.00 41.93           C  
ANISOU  747  C   ASN B 747     4724   7096   4110   -755     58    342       C  
ATOM    748  O   ASN B 747      14.349  -0.173 -11.717  1.00 40.59           O  
ANISOU  748  O   ASN B 747     4603   6894   3925   -711      7    602       O  
ATOM    749  CB  ASN B 747      15.888  -1.762 -13.668  1.00 44.55           C  
ANISOU  749  CB  ASN B 747     5078   7708   4143   -970    373    123       C  
ATOM    750  CG  ASN B 747      17.282  -2.270 -13.940  1.00 47.11           C  
ANISOU  750  CG  ASN B 747     5346   8012   4542  -1009    627    -71       C  
ATOM    751  OD1 ASN B 747      18.057  -2.459 -12.994  1.00 45.54           O  
ANISOU  751  OD1 ASN B 747     5052   7612   4639   -882    683    -93       O  
ATOM    752  ND2 ASN B 747      17.599  -2.531 -15.189  1.00 47.01           N  
ANISOU  752  ND2 ASN B 747     5369   8234   4258  -1170    780   -220       N  
ATOM    753  N   THR B 748      13.064  -2.041 -11.597  1.00 43.38           N  
ANISOU  753  N   THR B 748     4872   7284   4327   -752    -38    240       N  
ATOM    754  CA  THR B 748      11.832  -1.388 -11.176  1.00 45.12           C  
ANISOU  754  CA  THR B 748     5064   7527   4553   -674   -234    426       C  
ATOM    755  C   THR B 748      11.462  -1.839  -9.766  1.00 38.75           C  
ANISOU  755  C   THR B 748     4237   6431   4056   -581   -236    377       C  
ATOM    756  O   THR B 748      11.466  -3.038  -9.473  1.00 43.27           O  
ANISOU  756  O   THR B 748     4807   6890   4745   -626   -129    143       O  
ATOM    757  CB  THR B 748      10.701  -1.712 -12.148  1.00 45.74           C  
ANISOU  757  CB  THR B 748     5065   7954   4359   -783   -352    335       C  
ATOM    758  OG1 THR B 748      11.069  -1.226 -13.442  1.00 50.74           O  
ANISOU  758  OG1 THR B 748     5744   8887   4647   -859   -357    421       O  
ATOM    759  CG2 THR B 748       9.385  -1.057 -11.693  1.00 43.49           C  
ANISOU  759  CG2 THR B 748     4686   7728   4109   -661   -556    526       C  
ATOM    760  N   LEU B 749      11.153  -0.878  -8.896  1.00 44.60           N  
ANISOU  760  N   LEU B 749     4993   7030   4924   -455   -323    599       N  
ATOM    761  CA  LEU B 749      10.700  -1.144  -7.532  1.00 42.21           C  
ANISOU  761  CA  LEU B 749     4686   6486   4864   -376   -326    580       C  
ATOM    762  C   LEU B 749       9.550  -0.199  -7.193  1.00 39.97           C  
ANISOU  762  C   LEU B 749     4364   6220   4604   -287   -452    763       C  
ATOM    763  O   LEU B 749       9.721   1.025  -7.227  1.00 41.81           O  
ANISOU  763  O   LEU B 749     4649   6418   4819   -206   -481    986       O  
ATOM    764  CB  LEU B 749      11.846  -0.957  -6.540  1.00 39.21           C  
ANISOU  764  CB  LEU B 749     4366   5882   4650   -306   -251    624       C  
ATOM    765  CG  LEU B 749      11.465  -0.976  -5.075  1.00 40.95           C  
ANISOU  765  CG  LEU B 749     4614   5886   5058   -222   -264    656       C  
ATOM    766  CD1 LEU B 749      10.811  -2.343  -4.741  1.00 39.53           C  
ANISOU  766  CD1 LEU B 749     4437   5628   4957   -243   -202    483       C  
ATOM    767  CD2 LEU B 749      12.730  -0.711  -4.237  1.00 37.60           C  
ANISOU  767  CD2 LEU B 749     4215   5356   4718   -174   -225    693       C  
ATOM    768  N   MET B 750       8.381  -0.757  -6.884  1.00 43.96           N  
ANISOU  768  N   MET B 750     4776   6762   5165   -304   -492    659       N  
ATOM    769  CA  MET B 750       7.263   0.000  -6.329  1.00 41.01           C  
ANISOU  769  CA  MET B 750     4326   6375   4879   -191   -575    797       C  
ATOM    770  C   MET B 750       7.220  -0.282  -4.847  1.00 37.84           C  
ANISOU  770  C   MET B 750     3989   5679   4711   -166   -478    741       C  
ATOM    771  O   MET B 750       7.214  -1.440  -4.442  1.00 40.44           O  
ANISOU  771  O   MET B 750     4338   5920   5105   -257   -388    554       O  
ATOM    772  CB  MET B 750       5.918  -0.383  -6.969  1.00 46.10           C  
ANISOU  772  CB  MET B 750     4764   7332   5419   -243   -685    704       C  
ATOM    773  CG  MET B 750       5.673   0.279  -8.289  1.00 55.86           C  
ANISOU  773  CG  MET B 750     5915   8924   6385   -194   -840    861       C  
ATOM    774  SD  MET B 750       3.950   0.373  -8.852  1.00 66.96           S  
ANISOU  774  SD  MET B 750     6994  10782   7664   -146  -1048    870       S  
ATOM    775  CE  MET B 750       3.271   1.658  -7.778  1.00 52.38           C  
ANISOU  775  CE  MET B 750     5120   8695   6089    162  -1052   1160       C  
ATOM    776  N   VAL B 751       7.219   0.766  -4.043  1.00 40.07           N  
ANISOU  776  N   VAL B 751     4331   5792   5103    -50   -470    903       N  
ATOM    777  CA  VAL B 751       7.363   0.606  -2.610  1.00 41.36           C  
ANISOU  777  CA  VAL B 751     4586   5706   5425    -41   -376    858       C  
ATOM    778  C   VAL B 751       6.490   1.641  -1.929  1.00 41.13           C  
ANISOU  778  C   VAL B 751     4536   5581   5509     64   -364    967       C  
ATOM    779  O   VAL B 751       6.416   2.790  -2.367  1.00 42.64           O  
ANISOU  779  O   VAL B 751     4732   5778   5690    165   -393   1136       O  
ATOM    780  CB  VAL B 751       8.858   0.698  -2.168  1.00 40.59           C  
ANISOU  780  CB  VAL B 751     4617   5484   5322    -56   -329    872       C  
ATOM    781  CG1 VAL B 751       9.455   2.062  -2.463  1.00 38.64           C  
ANISOU  781  CG1 VAL B 751     4421   5214   5046    -33   -335   1022       C  
ATOM    782  CG2 VAL B 751       9.013   0.347  -0.691  1.00 40.48           C  
ANISOU  782  CG2 VAL B 751     4688   5291   5402    -47   -262    825       C  
ATOM    783  N   LYS B 752       5.793   1.216  -0.880  1.00 38.87           N  
ANISOU  783  N   LYS B 752     4243   5189   5336     48   -287    873       N  
ATOM    784  CA  LYS B 752       5.105   2.121   0.032  1.00 39.32           C  
ANISOU  784  CA  LYS B 752     4309   5106   5524    136   -214    929       C  
ATOM    785  C   LYS B 752       5.859   2.141   1.355  1.00 34.74           C  
ANISOU  785  C   LYS B 752     3916   4317   4968     81   -113    884       C  
ATOM    786  O   LYS B 752       6.193   1.090   1.900  1.00 32.54           O  
ANISOU  786  O   LYS B 752     3702   4009   4652      6    -81    794       O  
ATOM    787  CB  LYS B 752       3.650   1.695   0.255  1.00 39.37           C  
ANISOU  787  CB  LYS B 752     4138   5200   5622    139   -180    838       C  
ATOM    788  CG  LYS B 752       2.931   2.501   1.331  1.00 39.79           C  
ANISOU  788  CG  LYS B 752     4198   5090   5830    226    -52    856       C  
ATOM    789  CD  LYS B 752       1.450   2.116   1.428  1.00 43.62           C  
ANISOU  789  CD  LYS B 752     4440   5716   6419    229     -9    755       C  
ATOM    790  CE  LYS B 752       0.716   2.988   2.440  1.00 47.04           C  
ANISOU  790  CE  LYS B 752     4860   5989   7023    340    153    763       C  
ATOM    791  NZ  LYS B 752      -0.766   2.721   2.454  1.00 59.65           N  
ANISOU  791  NZ  LYS B 752     6149   7771   8743    363    201    663       N  
ATOM    792  N   VAL B 753       6.134   3.332   1.862  1.00 36.69           N  
ANISOU  792  N   VAL B 753     4257   4422   5261    119    -54    947       N  
ATOM    793  CA  VAL B 753       6.797   3.498   3.144  1.00 34.91           C  
ANISOU  793  CA  VAL B 753     4187   4064   5013     39     29    875       C  
ATOM    794  C   VAL B 753       5.946   4.424   3.998  1.00 38.80           C  
ANISOU  794  C   VAL B 753     4720   4396   5626     76    178    849       C  
ATOM    795  O   VAL B 753       4.993   5.051   3.521  1.00 43.71           O  
ANISOU  795  O   VAL B 753     5243   4989   6375    206    215    920       O  
ATOM    796  CB  VAL B 753       8.231   4.068   3.005  1.00 34.65           C  
ANISOU  796  CB  VAL B 753     4238   4030   4897    -35     -4    895       C  
ATOM    797  CG1 VAL B 753       9.134   3.147   2.159  1.00 31.22           C  
ANISOU  797  CG1 VAL B 753     3744   3759   4361    -54   -120    905       C  
ATOM    798  CG2 VAL B 753       8.169   5.498   2.427  1.00 36.20           C  
ANISOU  798  CG2 VAL B 753     4472   4108   5176      3     63    992       C  
ATOM    799  N   VAL B 754       6.302   4.508   5.279  1.00 38.07           N  
ANISOU  799  N   VAL B 754     4765   4219   5479    -24    270    746       N  
ATOM    800  CA  VAL B 754       5.722   5.492   6.181  1.00 41.61           C  
ANISOU  800  CA  VAL B 754     5296   4493   6022    -29    457    672       C  
ATOM    801  C   VAL B 754       6.855   6.178   6.918  1.00 43.54           C  
ANISOU  801  C   VAL B 754     5704   4683   6155   -188    502    576       C  
ATOM    802  O   VAL B 754       7.854   5.546   7.288  1.00 45.51           O  
ANISOU  802  O   VAL B 754     5985   5085   6219   -292    388    541       O  
ATOM    803  CB  VAL B 754       4.705   4.888   7.180  1.00 44.09           C  
ANISOU  803  CB  VAL B 754     5606   4793   6351    -45    581    576       C  
ATOM    804  CG1 VAL B 754       3.449   4.458   6.457  1.00 46.26           C  
ANISOU  804  CG1 VAL B 754     5667   5138   6774     78    574    621       C  
ATOM    805  CG2 VAL B 754       5.298   3.715   7.929  1.00 41.37           C  
ANISOU  805  CG2 VAL B 754     5362   4553   5805   -156    527    541       C  
ATOM    806  N   MET B 755       6.710   7.478   7.097  1.00 48.93           N  
ANISOU  806  N   MET B 755     6475   5159   6957   -204    676    529       N  
ATOM    807  CA  MET B 755       7.609   8.274   7.908  1.00 53.83           C  
ANISOU  807  CA  MET B 755     7252   5712   7487   -418    780    362       C  
ATOM    808  C   MET B 755       6.861   8.657   9.179  1.00 53.27           C  
ANISOU  808  C   MET B 755     7294   5513   7435   -477   1003    186       C  
ATOM    809  O   MET B 755       5.748   9.191   9.103  1.00 52.56           O  
ANISOU  809  O   MET B 755     7190   5217   7564   -326   1184    207       O  
ATOM    810  CB  MET B 755       8.048   9.506   7.124  1.00 52.86           C  
ANISOU  810  CB  MET B 755     7197   5386   7500   -437    886    408       C  
ATOM    811  CG  MET B 755       9.123  10.328   7.757  1.00 60.85           C  
ANISOU  811  CG  MET B 755     8348   6347   8425   -727   1001    199       C  
ATOM    812  SD  MET B 755       8.651  12.060   7.648  1.00 77.29           S  
ANISOU  812  SD  MET B 755    10636   7942  10790   -724   1383    161       S  
ATOM    813  CE  MET B 755       7.308  12.075   8.847  1.00 65.05           C  
ANISOU  813  CE  MET B 755     9130   6265   9321   -629   1579     20       C  
ATOM    814  N   VAL B 756       7.450   8.360  10.336  1.00 45.19           N  
ANISOU  814  N   VAL B 756     6362   4641   6166   -680    990     19       N  
ATOM    815  CA  VAL B 756       6.808   8.590  11.631  1.00 51.82           C  
ANISOU  815  CA  VAL B 756     7328   5417   6945   -776   1204   -170       C  
ATOM    816  C   VAL B 756       7.610   9.622  12.418  1.00 53.76           C  
ANISOU  816  C   VAL B 756     7732   5627   7066  -1060   1344   -433       C  
ATOM    817  O   VAL B 756       8.821   9.461  12.597  1.00 56.24           O  
ANISOU  817  O   VAL B 756     8033   6190   7145  -1240   1169   -494       O  
ATOM    818  CB  VAL B 756       6.677   7.288  12.444  1.00 53.02           C  
ANISOU  818  CB  VAL B 756     7486   5810   6848   -789   1096   -142       C  
ATOM    819  CG1 VAL B 756       6.054   7.587  13.805  1.00 51.18           C  
ANISOU  819  CG1 VAL B 756     7409   5530   6505   -921   1346   -348       C  
ATOM    820  CG2 VAL B 756       5.842   6.274  11.708  1.00 42.03           C  
ANISOU  820  CG2 VAL B 756     5952   4422   5594   -577   1018     54       C  
ATOM    821  N   THR B 757       6.937  10.672  12.890  1.00 52.07           N  
ANISOU  821  N   THR B 757     7650   5118   7016  -1107   1673   -611       N  
ATOM    822  CA  THR B 757       7.532  11.671  13.773  1.00 59.77           C  
ANISOU  822  CA  THR B 757     8807   6027   7875  -1430   1882   -939       C  
ATOM    823  C   THR B 757       6.627  11.896  14.968  1.00 58.43           C  
ANISOU  823  C   THR B 757     8774   5761   7665  -1499   2171  -1162       C  
ATOM    824  O   THR B 757       5.407  11.910  14.818  1.00 59.69           O  
ANISOU  824  O   THR B 757     8896   5704   8080  -1256   2343  -1076       O  
ATOM    825  CB  THR B 757       7.714  13.010  13.083  1.00 59.44           C  
ANISOU  825  CB  THR B 757     8859   5598   8127  -1463   2119   -991       C  
ATOM    826  OG1 THR B 757       8.118  12.795  11.733  1.00 66.79           O  
ANISOU  826  OG1 THR B 757     9659   6544   9176  -1294   1908   -703       O  
ATOM    827  CG2 THR B 757       8.755  13.828  13.808  1.00 64.86           C  
ANISOU  827  CG2 THR B 757     9695   6317   8632  -1895   2254  -1351       C  
ATOM    828  N   ARG B 758       7.220  12.132  16.138  1.00 83.84           N  
ANISOU  828  N   ARG B 758    12134   9164  10558  -1840   2239  -1470       N  
ATOM    829  CA  ARG B 758       6.469  12.401  17.363  1.00 88.17           C  
ANISOU  829  CA  ARG B 758    12845   9650  11004  -1968   2546  -1736       C  
ATOM    830  C   ARG B 758       6.311  13.909  17.561  1.00 94.79           C  
ANISOU  830  C   ARG B 758    13869  10065  12082  -2134   2985  -2059       C  
ATOM    831  O   ARG B 758       7.271  14.590  17.933  1.00100.01           O  
ANISOU  831  O   ARG B 758    14642  10783  12573  -2495   3043  -2349       O  
ATOM    832  CB  ARG B 758       7.165  11.776  18.570  1.00 91.78           C  
ANISOU  832  CB  ARG B 758    13371  10592  10908  -2250   2377  -1888       C  
ATOM    833  CG  ARG B 758       6.457  12.082  19.884  1.00 97.13           C  
ANISOU  833  CG  ARG B 758    14250  11247  11410  -2436   2715  -2194       C  
ATOM    834  CD  ARG B 758       7.072  11.355  21.067  1.00104.68           C  
ANISOU  834  CD  ARG B 758    15281  12741  11753  -2672   2516  -2274       C  
ATOM    835  NE  ARG B 758       6.554  11.860  22.335  1.00109.02           N  
ANISOU  835  NE  ARG B 758    16055  13288  12079  -2935   2874  -2641       N  
ATOM    836  CZ  ARG B 758       6.894  11.375  23.524  1.00113.16           C  
ANISOU  836  CZ  ARG B 758    16698  14274  12025  -3162   2781  -2748       C  
ATOM    837  NH1 ARG B 758       7.753  10.368  23.606  1.00115.10           N  
ANISOU  837  NH1 ARG B 758    16846  15003  11883  -3112   2333  -2482       N  
ATOM    838  NH2 ARG B 758       6.375  11.894  24.631  1.00120.63           N  
ANISOU  838  NH2 ARG B 758    17862  15205  12768  -3420   3148  -3110       N  
ATOM    839  N   HIS B 759       5.093  14.423  17.345  1.00 84.37           N  
ANISOU  839  N   HIS B 759    12572   8325  11160  -1876   3316  -2028       N  
ATOM    840  CA  HIS B 759       4.792  15.854  17.543  1.00 83.70           C  
ANISOU  840  CA  HIS B 759    12691   7742  11370  -1960   3811  -2313       C  
ATOM    841  C   HIS B 759       5.105  16.330  18.955  1.00 94.71           C  
ANISOU  841  C   HIS B 759    14318   9222  12445  -2417   4079  -2815       C  
ATOM    842  O   HIS B 759       5.784  17.345  19.140  1.00100.52           O  
ANISOU  842  O   HIS B 759    15237   9765  13192  -2740   4311  -3134       O  
ATOM    843  CB  HIS B 759       3.324  16.151  17.230  1.00 83.17           C  
ANISOU  843  CB  HIS B 759    12558   7289  11753  -1542   4107  -2175       C  
TER     844      HIS B 759                                                      
ATOM    845  N   GLY A 651       0.482  14.057   1.731  1.00 86.10           N  
ANISOU  845  N   GLY A 651    14231   9328   9155   3838   2511   2408       N  
ATOM    846  CA  GLY A 651       1.192  14.726   0.660  1.00 87.72           C  
ANISOU  846  CA  GLY A 651    14608   9335   9387   4006   2506   2845       C  
ATOM    847  C   GLY A 651       0.917  14.162  -0.721  1.00 87.95           C  
ANISOU  847  C   GLY A 651    14610   9863   8944   3872   2536   2932       C  
ATOM    848  O   GLY A 651      -0.003  13.361  -0.894  1.00 86.46           O  
ANISOU  848  O   GLY A 651    14235  10221   8395   3714   2522   2660       O  
ATOM    849  N   PRO A 652       1.697  14.603  -1.711  1.00 89.44           N  
ANISOU  849  N   PRO A 652    14972   9897   9113   3901   2573   3300       N  
ATOM    850  CA  PRO A 652       1.522  14.083  -3.075  1.00 91.16           C  
ANISOU  850  CA  PRO A 652    15179  10586   8872   3764   2618   3406       C  
ATOM    851  C   PRO A 652       1.818  12.598  -3.205  1.00 87.69           C  
ANISOU  851  C   PRO A 652    14758  10347   8215   3351   2833   3095       C  
ATOM    852  O   PRO A 652       1.351  11.975  -4.167  1.00 88.42           O  
ANISOU  852  O   PRO A 652    14770  10941   7886   3224   2844   3056       O  
ATOM    853  CB  PRO A 652       2.499  14.928  -3.905  1.00 92.11           C  
ANISOU  853  CB  PRO A 652    15354  10470   9174   3696   2564   3666       C  
ATOM    854  CG  PRO A 652       3.548  15.336  -2.947  1.00 84.85           C  
ANISOU  854  CG  PRO A 652    14417   9036   8785   3552   2588   3500       C  
ATOM    855  CD  PRO A 652       2.863  15.499  -1.608  1.00 89.31           C  
ANISOU  855  CD  PRO A 652    14905   9462   9567   3749   2505   3302       C  
ATOM    856  N   LEU A 653       2.602  12.012  -2.295  1.00 80.87           N  
ANISOU  856  N   LEU A 653    14027   9084   7615   3151   2975   2869       N  
ATOM    857  CA  LEU A 653       2.983  10.611  -2.421  1.00 72.87           C  
ANISOU  857  CA  LEU A 653    13109   8173   6404   2791   3114   2564       C  
ATOM    858  C   LEU A 653       2.090   9.675  -1.620  1.00 72.94           C  
ANISOU  858  C   LEU A 653    13063   8390   6262   2571   3058   2159       C  
ATOM    859  O   LEU A 653       2.241   8.456  -1.742  1.00 69.91           O  
ANISOU  859  O   LEU A 653    12806   8103   5654   2257   3110   1893       O  
ATOM    860  CB  LEU A 653       4.446  10.397  -2.007  1.00 66.37           C  
ANISOU  860  CB  LEU A 653    12440   6819   5958   2663   3219   2452       C  
ATOM    861  CG  LEU A 653       5.520  11.195  -2.750  1.00 67.64           C  
ANISOU  861  CG  LEU A 653    12529   6847   6324   2706   3233   2662       C  
ATOM    862  CD1 LEU A 653       6.892  10.909  -2.145  1.00 65.07           C  
ANISOU  862  CD1 LEU A 653    12279   6104   6341   2581   3326   2423       C  
ATOM    863  CD2 LEU A 653       5.503  10.898  -4.248  1.00 70.45           C  
ANISOU  863  CD2 LEU A 653    12832   7665   6270   2606   3267   2796       C  
ATOM    864  N   GLY A 654       1.174  10.197  -0.820  1.00 68.65           N  
ANISOU  864  N   GLY A 654    12345   7934   5804   2706   2935   2087       N  
ATOM    865  CA  GLY A 654       0.252   9.341  -0.106  1.00 72.03           C  
ANISOU  865  CA  GLY A 654    12696   8664   6010   2422   2888   1700       C  
ATOM    866  C   GLY A 654      -0.430  10.092   1.015  1.00 72.72           C  
ANISOU  866  C   GLY A 654    12588   8727   6316   2595   2781   1601       C  
ATOM    867  O   GLY A 654      -0.195  11.278   1.233  1.00 71.45           O  
ANISOU  867  O   GLY A 654    12372   8277   6499   2976   2718   1835       O  
ATOM    868  N   SER A 655      -1.295   9.362   1.720  1.00 70.65           N  
ANISOU  868  N   SER A 655    12229   8797   5816   2278   2748   1232       N  
ATOM    869  CA  SER A 655      -2.107   9.950   2.782  1.00 73.59           C  
ANISOU  869  CA  SER A 655    12343   9317   6300   2385   2648   1044       C  
ATOM    870  C   SER A 655      -1.255  10.309   3.995  1.00 70.09           C  
ANISOU  870  C   SER A 655    12085   8184   6362   2421   2690   1043       C  
ATOM    871  O   SER A 655      -0.300   9.607   4.345  1.00 69.52           O  
ANISOU  871  O   SER A 655    12357   7629   6427   2154   2790   1001       O  
ATOM    872  CB  SER A 655      -3.210   8.979   3.214  1.00 74.31           C  
ANISOU  872  CB  SER A 655    12292  10007   5936   1918   2628    623       C  
ATOM    873  OG  SER A 655      -3.993   8.547   2.111  1.00 79.01           O  
ANISOU  873  OG  SER A 655    12722  11258   6042   1841   2599    595       O  
ATOM    874  N   ASP A 656      -1.621  11.404   4.656  1.00 79.86           N  
ANISOU  874  N   ASP A 656    13092   9382   7871   2776   2585   1058       N  
ATOM    875  CA  ASP A 656      -0.986  11.820   5.901  1.00 79.52           C  
ANISOU  875  CA  ASP A 656    13166   8754   8295   2825   2609   1023       C  
ATOM    876  C   ASP A 656      -2.006  11.718   7.024  1.00 75.72           C  
ANISOU  876  C   ASP A 656    12417   8658   7695   2650   2542    623       C  
ATOM    877  O   ASP A 656      -3.189  12.004   6.823  1.00 81.17           O  
ANISOU  877  O   ASP A 656    12719  10021   8100   2778   2423    456       O  
ATOM    878  CB  ASP A 656      -0.433  13.249   5.802  1.00 73.98           C  
ANISOU  878  CB  ASP A 656    12455   7613   8043   3381   2531   1377       C  
ATOM    879  CG  ASP A 656       0.566  13.418   4.649  1.00 81.33           C  
ANISOU  879  CG  ASP A 656    13632   8238   9034   3493   2606   1777       C  
ATOM    880  OD1 ASP A 656       1.014  12.400   4.068  1.00 79.63           O  
ANISOU  880  OD1 ASP A 656    13599   8062   8594   3165   2738   1748       O  
ATOM    881  OD2 ASP A 656       0.908  14.572   4.311  1.00 83.06           O  
ANISOU  881  OD2 ASP A 656    13854   8206   9498   3870   2509   2096       O  
ATOM    882  N   TYR A 657      -1.547  11.306   8.205  1.00 75.69           N  
ANISOU  882  N   TYR A 657    12612   8261   7887   2347   2611    446       N  
ATOM    883  CA  TYR A 657      -2.413  11.080   9.350  1.00 71.56           C  
ANISOU  883  CA  TYR A 657    11879   8098   7212   2054   2574     46       C  
ATOM    884  C   TYR A 657      -1.836  11.749  10.588  1.00 70.80           C  
ANISOU  884  C   TYR A 657    11840   7439   7622   2209   2575     36       C  
ATOM    885  O   TYR A 657      -0.635  12.011  10.681  1.00 65.51           O  
ANISOU  885  O   TYR A 657    11479   6032   7378   2371   2636    292       O  
ATOM    886  CB  TYR A 657      -2.584   9.589   9.669  1.00 66.49           C  
ANISOU  886  CB  TYR A 657    11496   7615   6151   1315   2638   -235       C  
ATOM    887  CG  TYR A 657      -3.167   8.744   8.570  1.00 75.13           C  
ANISOU  887  CG  TYR A 657    12578   9263   6706   1055   2639   -278       C  
ATOM    888  CD1 TYR A 657      -4.543   8.618   8.415  1.00 79.66           C  
ANISOU  888  CD1 TYR A 657    12742  10730   6796    893   2584   -551       C  
ATOM    889  CD2 TYR A 657      -2.343   8.042   7.707  1.00 72.76           C  
ANISOU  889  CD2 TYR A 657    12656   8629   6360    959   2692    -85       C  
ATOM    890  CE1 TYR A 657      -5.082   7.830   7.411  1.00 84.95           C  
ANISOU  890  CE1 TYR A 657    13402  11914   6961    638   2587   -594       C  
ATOM    891  CE2 TYR A 657      -2.871   7.251   6.705  1.00 82.65           C  
ANISOU  891  CE2 TYR A 657    13905  10383   7117    720   2687   -133       C  
ATOM    892  CZ  TYR A 657      -4.241   7.149   6.558  1.00 86.67           C  
ANISOU  892  CZ  TYR A 657    14026  11744   7159    553   2637   -371       C  
ATOM    893  OH  TYR A 657      -4.759   6.360   5.554  1.00 86.88           O  
ANISOU  893  OH  TYR A 657    14052  12269   6689    306   2634   -417       O  
ATOM    894  N   ILE A 658      -2.725  12.057  11.527  1.00 65.78           N  
ANISOU  894  N   ILE A 658     9897   7611   7484   -143   1074   -410       N  
ATOM    895  CA  ILE A 658      -2.357  12.368  12.906  1.00 64.31           C  
ANISOU  895  CA  ILE A 658     9570   7313   7551   -164   1056   -479       C  
ATOM    896  C   ILE A 658      -2.817  11.214  13.784  1.00 58.01           C  
ANISOU  896  C   ILE A 658     8596   6649   6795   -195    898   -604       C  
ATOM    897  O   ILE A 658      -3.985  10.810  13.716  1.00 58.25           O  
ANISOU  897  O   ILE A 658     8602   6848   6681   -132    743   -590       O  
ATOM    898  CB  ILE A 658      -2.969  13.692  13.391  1.00 67.37           C  
ANISOU  898  CB  ILE A 658    10006   7616   7973    -41   1018   -379       C  
ATOM    899  CG1 ILE A 658      -2.635  14.825  12.418  1.00 75.35           C  
ANISOU  899  CG1 ILE A 658    11219   8484   8924      1   1174   -224       C  
ATOM    900  CG2 ILE A 658      -2.465  14.006  14.795  1.00 59.09           C  
ANISOU  900  CG2 ILE A 658     8839   6446   7166    -93   1015   -478       C  
ATOM    901  CD1 ILE A 658      -1.148  15.142  12.319  1.00 70.39           C  
ANISOU  901  CD1 ILE A 658    10621   7662   8464   -140   1387   -253       C  
ATOM    902  N   ILE A 659      -1.891  10.655  14.565  1.00 55.30           N  
ANISOU  902  N   ILE A 659     8124   6240   6649   -296    938   -713       N  
ATOM    903  CA  ILE A 659      -2.167   9.564  15.501  1.00 53.70           C  
ANISOU  903  CA  ILE A 659     7758   6134   6513   -332    808   -816       C  
ATOM    904  C   ILE A 659      -2.016  10.112  16.912  1.00 54.25           C  
ANISOU  904  C   ILE A 659     7719   6141   6754   -332    751   -846       C  
ATOM    905  O   ILE A 659      -0.939  10.593  17.290  1.00 54.37           O  
ANISOU  905  O   ILE A 659     7706   6021   6933   -400    845   -866       O  
ATOM    906  CB  ILE A 659      -1.228   8.364  15.299  1.00 58.24           C  
ANISOU  906  CB  ILE A 659     8270   6690   7170   -434    891   -905       C  
ATOM    907  CG1 ILE A 659      -1.199   7.926  13.841  1.00 55.95           C  
ANISOU  907  CG1 ILE A 659     8124   6433   6702   -449    992   -897       C  
ATOM    908  CG2 ILE A 659      -1.634   7.211  16.212  1.00 55.64           C  
ANISOU  908  CG2 ILE A 659     7794   6452   6894   -460    753   -985       C  
ATOM    909  CD1 ILE A 659      -2.511   7.475  13.328  1.00 64.25           C  
ANISOU  909  CD1 ILE A 659     9237   7654   7521   -412    850   -889       C  
ATOM    910  N   LYS A 660      -3.089  10.060  17.684  1.00 51.19           N  
ANISOU  910  N   LYS A 660     7268   5860   6321   -267    602   -852       N  
ATOM    911  CA  LYS A 660      -3.058  10.455  19.087  1.00 50.92           C  
ANISOU  911  CA  LYS A 660     7143   5792   6411   -271    543   -900       C  
ATOM    912  C   LYS A 660      -3.320   9.212  19.926  1.00 44.46           C  
ANISOU  912  C   LYS A 660     6176   5099   5618   -318    426   -968       C  
ATOM    913  O   LYS A 660      -4.379   8.583  19.787  1.00 44.04           O  
ANISOU  913  O   LYS A 660     6097   5190   5447   -278    332   -957       O  
ATOM    914  CB  LYS A 660      -4.079  11.555  19.381  1.00 50.25           C  
ANISOU  914  CB  LYS A 660     7121   5709   6262   -141    502   -844       C  
ATOM    915  CG  LYS A 660      -3.704  12.961  18.876  1.00 57.78           C  
ANISOU  915  CG  LYS A 660     8231   6482   7242    -96    630   -774       C  
ATOM    916  CD  LYS A 660      -4.449  14.026  19.700  1.00 67.72           C  
ANISOU  916  CD  LYS A 660     9524   7687   8518     18    605   -765       C  
ATOM    917  CE  LYS A 660      -3.697  15.367  19.839  1.00 72.41           C  
ANISOU  917  CE  LYS A 660    10247   8035   9231     -6    739   -762       C  
ATOM    918  NZ  LYS A 660      -3.593  16.184  18.580  1.00 64.90           N  
ANISOU  918  NZ  LYS A 660     9468   6961   8230     57    861   -625       N  
ATOM    919  N   GLU A 661      -2.329   8.823  20.737  1.00 43.05           N  
ANISOU  919  N   GLU A 661     5896   4868   5593   -411    432  -1028       N  
ATOM    920  CA  GLU A 661      -2.471   7.698  21.657  1.00 42.71           C  
ANISOU  920  CA  GLU A 661     5719   4921   5588   -452    327  -1071       C  
ATOM    921  C   GLU A 661      -3.007   8.196  22.987  1.00 45.46           C  
ANISOU  921  C   GLU A 661     6020   5317   5935   -428    233  -1092       C  
ATOM    922  O   GLU A 661      -2.540   9.208  23.516  1.00 48.58           O  
ANISOU  922  O   GLU A 661     6445   5623   6392   -441    261  -1115       O  
ATOM    923  CB  GLU A 661      -1.141   6.968  21.875  1.00 45.30           C  
ANISOU  923  CB  GLU A 661     5949   5185   6080   -545    371  -1100       C  
ATOM    924  CG  GLU A 661      -0.603   6.320  20.607  1.00 49.30           C  
ANISOU  924  CG  GLU A 661     6499   5643   6590   -564    492  -1096       C  
ATOM    925  CD  GLU A 661       0.533   5.333  20.844  1.00 52.12           C  
ANISOU  925  CD  GLU A 661     6733   5953   7119   -623    536  -1117       C  
ATOM    926  OE1 GLU A 661       1.323   5.512  21.809  1.00 47.34           O  
ANISOU  926  OE1 GLU A 661     6006   5324   6658   -664    499  -1117       O  
ATOM    927  OE2 GLU A 661       0.632   4.363  20.048  1.00 53.32           O  
ANISOU  927  OE2 GLU A 661     6910   6092   7257   -624    607  -1134       O  
ATOM    928  N   LYS A 662      -3.993   7.480  23.519  1.00 38.10           N  
ANISOU  928  N   LYS A 662     5023   4523   4929   -403    132  -1092       N  
ATOM    929  CA  LYS A 662      -4.613   7.817  24.791  1.00 36.16           C  
ANISOU  929  CA  LYS A 662     4735   4348   4658   -376     58  -1114       C  
ATOM    930  C   LYS A 662      -4.710   6.550  25.621  1.00 37.53           C  
ANISOU  930  C   LYS A 662     4790   4624   4846   -438    -29  -1120       C  
ATOM    931  O   LYS A 662      -5.330   5.569  25.196  1.00 35.06           O  
ANISOU  931  O   LYS A 662     4444   4392   4485   -445    -60  -1096       O  
ATOM    932  CB  LYS A 662      -5.996   8.440  24.592  1.00 38.12           C  
ANISOU  932  CB  LYS A 662     5026   4677   4782   -252     44  -1079       C  
ATOM    933  CG  LYS A 662      -5.969   9.732  23.799  1.00 37.91           C  
ANISOU  933  CG  LYS A 662     5130   4535   4740   -167    131  -1045       C  
ATOM    934  CD  LYS A 662      -7.384  10.305  23.699  1.00 45.76           C  
ANISOU  934  CD  LYS A 662     6137   5621   5628    -15    107   -991       C  
ATOM    935  CE  LYS A 662      -8.267   9.415  22.839  1.00 39.40           C  
ANISOU  935  CE  LYS A 662     5275   4980   4716      2     37   -932       C  
ATOM    936  NZ  LYS A 662      -9.625   9.978  22.658  1.00 42.60           N  
ANISOU  936  NZ  LYS A 662     5658   5500   5030    156      2   -858       N  
ATOM    937  N   THR A 663      -4.096   6.576  26.800  1.00 39.51           N  
ANISOU  937  N   THR A 663     4986   4869   5157   -494    -71  -1148       N  
ATOM    938  CA  THR A 663      -4.221   5.500  27.771  1.00 39.53           C  
ANISOU  938  CA  THR A 663     4889   4971   5160   -542   -157  -1131       C  
ATOM    939  C   THR A 663      -4.960   6.025  28.980  1.00 41.18           C  
ANISOU  939  C   THR A 663     5099   5275   5274   -516   -204  -1156       C  
ATOM    940  O   THR A 663      -4.545   7.027  29.555  1.00 40.49           O  
ANISOU  940  O   THR A 663     5059   5137   5189   -524   -194  -1210       O  
ATOM    941  CB  THR A 663      -2.850   4.988  28.178  1.00 38.24           C  
ANISOU  941  CB  THR A 663     4650   4748   5129   -625   -179  -1124       C  
ATOM    942  OG1 THR A 663      -2.229   4.401  27.025  1.00 37.15           O  
ANISOU  942  OG1 THR A 663     4511   4524   5083   -634   -106  -1105       O  
ATOM    943  CG2 THR A 663      -3.005   3.945  29.283  1.00 36.81           C  
ANISOU  943  CG2 THR A 663     4381   4669   4937   -661   -275  -1080       C  
ATOM    944  N   VAL A 664      -6.057   5.357  29.368  1.00 38.91           N  
ANISOU  944  N   VAL A 664     4762   5119   4901   -495   -244  -1123       N  
ATOM    945  CA  VAL A 664      -6.872   5.860  30.464  1.00 35.80           C  
ANISOU  945  CA  VAL A 664     4370   4827   4404   -456   -257  -1146       C  
ATOM    946  C   VAL A 664      -7.225   4.739  31.430  1.00 38.83           C  
ANISOU  946  C   VAL A 664     4670   5338   4747   -515   -320  -1098       C  
ATOM    947  O   VAL A 664      -7.277   3.557  31.067  1.00 38.30           O  
ANISOU  947  O   VAL A 664     4545   5286   4720   -562   -346  -1039       O  
ATOM    948  CB  VAL A 664      -8.163   6.538  29.955  1.00 40.55           C  
ANISOU  948  CB  VAL A 664     4998   5483   4927   -335   -206  -1142       C  
ATOM    949  CG1 VAL A 664      -7.802   7.711  29.077  1.00 40.11           C  
ANISOU  949  CG1 VAL A 664     5046   5288   4908   -268   -138  -1167       C  
ATOM    950  CG2 VAL A 664      -9.062   5.540  29.238  1.00 38.38           C  
ANISOU  950  CG2 VAL A 664     4644   5312   4625   -336   -234  -1078       C  
ATOM    951  N   LEU A 665      -7.478   5.135  32.671  1.00 35.27           N  
ANISOU  951  N   LEU A 665     4230   4966   4206   -514   -333  -1127       N  
ATOM    952  CA  LEU A 665      -7.955   4.262  33.733  1.00 37.83           C  
ANISOU  952  CA  LEU A 665     4494   5426   4453   -561   -375  -1073       C  
ATOM    953  C   LEU A 665      -9.427   4.599  34.015  1.00 39.58           C  
ANISOU  953  C   LEU A 665     4699   5777   4564   -481   -313  -1079       C  
ATOM    954  O   LEU A 665      -9.735   5.705  34.473  1.00 43.17           O  
ANISOU  954  O   LEU A 665     5217   6238   4948   -410   -256  -1153       O  
ATOM    955  CB  LEU A 665      -7.097   4.451  34.984  1.00 36.57           C  
ANISOU  955  CB  LEU A 665     4363   5286   4247   -628   -435  -1097       C  
ATOM    956  CG  LEU A 665      -7.590   3.775  36.267  1.00 45.81           C  
ANISOU  956  CG  LEU A 665     5504   6611   5292   -670   -469  -1040       C  
ATOM    957  CD1 LEU A 665      -7.467   2.271  36.079  1.00 36.92           C  
ANISOU  957  CD1 LEU A 665     4293   5491   4244   -727   -518   -910       C  
ATOM    958  CD2 LEU A 665      -6.821   4.230  37.533  1.00 49.99           C  
ANISOU  958  CD2 LEU A 665     6088   7184   5722   -734   -536  -1085       C  
ATOM    959  N   LEU A 666     -10.325   3.656  33.748  1.00 39.73           N  
ANISOU  959  N   LEU A 666     4629   5891   4577   -497   -314  -1004       N  
ATOM    960  CA  LEU A 666     -11.759   3.811  34.033  1.00 41.13           C  
ANISOU  960  CA  LEU A 666     4741   6220   4666   -433   -256   -990       C  
ATOM    961  C   LEU A 666     -12.096   3.102  35.333  1.00 40.06           C  
ANISOU  961  C   LEU A 666     4566   6213   4443   -503   -256   -939       C  
ATOM    962  O   LEU A 666     -11.820   1.907  35.479  1.00 40.34           O  
ANISOU  962  O   LEU A 666     4564   6250   4513   -609   -308   -859       O  
ATOM    963  CB  LEU A 666     -12.613   3.236  32.907  1.00 35.88           C  
ANISOU  963  CB  LEU A 666     3985   5604   4045   -431   -265   -938       C  
ATOM    964  CG  LEU A 666     -12.255   3.783  31.523  1.00 37.41           C  
ANISOU  964  CG  LEU A 666     4229   5682   4301   -375   -273   -967       C  
ATOM    965  CD1 LEU A 666     -13.141   3.221  30.451  1.00 42.58           C  
ANISOU  965  CD1 LEU A 666     4801   6417   4962   -388   -301   -924       C  
ATOM    966  CD2 LEU A 666     -12.393   5.269  31.593  1.00 40.66           C  
ANISOU  966  CD2 LEU A 666     4708   6059   4681   -233   -208  -1022       C  
ATOM    967  N   GLN A 667     -12.681   3.829  36.274  0.91 42.02           N  
ANISOU  967  N   GLN A 667     4835   6557   4574   -440   -183   -982       N  
ATOM    968  CA AGLN A 667     -13.186   3.245  37.512  0.56 46.53           C  
ANISOU  968  CA AGLN A 667     5374   7277   5029   -497   -154   -930       C  
ATOM    969  CA BGLN A 667     -13.185   3.250  37.512  0.44 45.64           C  
ANISOU  969  CA BGLN A 667     5261   7164   4916   -496   -154   -930       C  
ATOM    970  C   GLN A 667     -14.658   3.628  37.618  0.95 48.19           C  
ANISOU  970  C   GLN A 667     5493   7634   5183   -400    -37   -930       C  
ATOM    971  O   GLN A 667     -14.985   4.801  37.820  0.82 48.92           O  
ANISOU  971  O   GLN A 667     5634   7726   5226   -273     52  -1019       O  
ATOM    972  CB AGLN A 667     -12.379   3.721  38.724  0.56 48.40           C  
ANISOU  972  CB AGLN A 667     5732   7510   5147   -527   -169   -989       C  
ATOM    973  CB BGLN A 667     -12.370   3.740  38.712  0.44 47.84           C  
ANISOU  973  CB BGLN A 667     5662   7436   5078   -526   -169   -991       C  
ATOM    974  CG AGLN A 667     -12.860   3.185  40.079  0.56 52.03           C  
ANISOU  974  CG AGLN A 667     6187   8136   5444   -585   -132   -931       C  
ATOM    975  CG BGLN A 667     -10.984   3.114  38.763  0.44 44.70           C  
ANISOU  975  CG BGLN A 667     5300   6944   4740   -632   -300   -948       C  
ATOM    976  CD AGLN A 667     -12.767   1.672  40.196  0.56 46.54           C  
ANISOU  976  CD AGLN A 667     5419   7475   4788   -705   -200   -772       C  
ATOM    977  CD BGLN A 667      -9.992   3.861  39.628  0.44 46.06           C  
ANISOU  977  CD BGLN A 667     5587   7091   4823   -664   -350  -1035       C  
ATOM    978  OE1AGLN A 667     -11.807   1.060  39.736  0.56 46.57           O  
ANISOU  978  OE1AGLN A 667     5427   7363   4905   -764   -306   -723       O  
ATOM    979  OE1BGLN A 667     -10.135   5.055  39.894  0.44 47.48           O  
ANISOU  979  OE1BGLN A 667     5857   7255   4930   -605   -283  -1166       O  
ATOM    980  NE2AGLN A 667     -13.768   1.065  40.818  0.56 47.51           N  
ANISOU  980  NE2AGLN A 667     5477   7748   4828   -738   -122   -688       N  
ATOM    981  NE2BGLN A 667      -8.962   3.155  40.061  0.44 45.60           N  
ANISOU  981  NE2BGLN A 667     5524   7024   4776   -761   -471   -961       N  
ATOM    982  N   LYS A 668     -15.538   2.646  37.444  1.00 43.03           N  
ANISOU  982  N   LYS A 668     4701   7096   4554   -461    -30   -831       N  
ATOM    983  CA  LYS A 668     -16.983   2.858  37.493  1.00 48.14           C  
ANISOU  983  CA  LYS A 668     5209   7912   5172   -384     75   -809       C  
ATOM    984  C   LYS A 668     -17.571   2.280  38.773  1.00 52.64           C  
ANISOU  984  C   LYS A 668     5734   8641   5625   -454    158   -747       C  
ATOM    985  O   LYS A 668     -16.898   1.582  39.545  1.00 50.86           O  
ANISOU  985  O   LYS A 668     5588   8398   5340   -570    117   -701       O  
ATOM    986  CB  LYS A 668     -17.682   2.244  36.275  1.00 42.07           C  
ANISOU  986  CB  LYS A 668     4288   7184   4514   -418     22   -746       C  
ATOM    987  CG  LYS A 668     -17.626   0.717  36.175  1.00 43.01           C  
ANISOU  987  CG  LYS A 668     4354   7307   4681   -612    -46   -654       C  
ATOM    988  CD  LYS A 668     -18.494   0.227  34.997  1.00 40.91           C  
ANISOU  988  CD  LYS A 668     3936   7108   4499   -659    -91   -620       C  
ATOM    989  CE  LYS A 668     -18.826  -1.273  35.066  1.00 38.79           C  
ANISOU  989  CE  LYS A 668     3593   6873   4274   -866   -117   -534       C  
ATOM    990  NZ  LYS A 668     -19.721  -1.658  36.231  1.00 43.46           N  
ANISOU  990  NZ  LYS A 668     4078   7636   4798   -922    -12   -455       N  
ATOM    991  N   LYS A 669     -18.835   2.629  39.014  1.00 49.98           N  
ANISOU  991  N   LYS A 669     5268   8469   5253   -368    286   -738       N  
ATOM    992  CA  LYS A 669     -19.643   2.063  40.085  1.00 49.03           C  
ANISOU  992  CA  LYS A 669     5067   8530   5033   -431    398   -665       C  
ATOM    993  C   LYS A 669     -20.303   0.768  39.613  1.00 48.36           C  
ANISOU  993  C   LYS A 669     4808   8527   5041   -584    357   -537       C  
ATOM    994  O   LYS A 669     -20.369   0.484  38.419  1.00 47.02           O  
ANISOU  994  O   LYS A 669     4562   8304   5000   -612    258   -527       O  
ATOM    995  CB  LYS A 669     -20.715   3.060  40.538  1.00 50.39           C  
ANISOU  995  CB  LYS A 669     5161   8842   5143   -258    581   -716       C  
ATOM    996  CG  LYS A 669     -20.189   4.374  41.086  1.00 51.00           C  
ANISOU  996  CG  LYS A 669     5429   8826   5122   -112    655   -863       C  
ATOM    997  CD  LYS A 669     -19.526   4.155  42.434  1.00 56.13           C  
ANISOU  997  CD  LYS A 669     6252   9492   5584   -215    678   -888       C  
ATOM    998  CE  LYS A 669     -18.894   5.436  42.973  1.00 67.95           C  
ANISOU  998  CE  LYS A 669     7964  10881   6973   -112    731  -1060       C  
ATOM    999  NZ  LYS A 669     -19.957   6.432  43.323  1.00 74.43           N  
ANISOU  999  NZ  LYS A 669     8748  11781   7749     79    954  -1141       N  
ATOM   1000  N   ASP A 670     -20.799  -0.023  40.570  1.00 49.17           N  
ANISOU 1000  N   ASP A 670     4859   8756   5065   -698    441   -442       N  
ATOM   1001  CA  ASP A 670     -21.469  -1.270  40.202  1.00 54.66           C  
ANISOU 1001  CA  ASP A 670     5396   9518   5855   -871    419   -323       C  
ATOM   1002  C   ASP A 670     -22.682  -1.009  39.322  1.00 55.75           C  
ANISOU 1002  C   ASP A 670     5295   9793   6093   -818    443   -325       C  
ATOM   1003  O   ASP A 670     -22.947  -1.757  38.367  1.00 55.09           O  
ANISOU 1003  O   ASP A 670     5107   9698   6129   -942    344   -288       O  
ATOM   1004  CB  ASP A 670     -21.901  -2.044  41.451  1.00 56.51           C  
ANISOU 1004  CB  ASP A 670     5614   9876   5982   -994    537   -208       C  
ATOM   1005  CG  ASP A 670     -20.728  -2.606  42.220  1.00 57.00           C  
ANISOU 1005  CG  ASP A 670     5887   9814   5956  -1080    474   -156       C  
ATOM   1006  OD1 ASP A 670     -19.860  -3.250  41.597  1.00 55.84           O  
ANISOU 1006  OD1 ASP A 670     5814   9488   5915  -1157    330   -133       O  
ATOM   1007  OD2 ASP A 670     -20.687  -2.422  43.449  1.00 59.41           O  
ANISOU 1007  OD2 ASP A 670     6281  10209   6082  -1066    570   -132       O  
ATOM   1008  N   SER A 671     -23.447   0.038  39.642  1.00 51.01           N  
ANISOU 1008  N   SER A 671     4605   9332   5445   -636    576   -368       N  
ATOM   1009  CA  SER A 671     -24.752   0.268  39.035  1.00 52.01           C  
ANISOU 1009  CA  SER A 671     4457   9643   5660   -571    619   -336       C  
ATOM   1010  C   SER A 671     -24.675   1.151  37.791  1.00 49.99           C  
ANISOU 1010  C   SER A 671     4180   9322   5491   -408    514   -401       C  
ATOM   1011  O   SER A 671     -25.618   1.901  37.506  1.00 50.24           O  
ANISOU 1011  O   SER A 671     4031   9496   5563   -240    580   -394       O  
ATOM   1012  CB  SER A 671     -25.694   0.885  40.063  1.00 50.01           C  
ANISOU 1012  CB  SER A 671     4094   9583   5324   -440    845   -329       C  
ATOM   1013  OG  SER A 671     -25.286   2.211  40.312  1.00 51.18           O  
ANISOU 1013  OG  SER A 671     4394   9644   5406   -208    915   -446       O  
ATOM   1014  N   GLU A 672     -23.570   1.092  37.055  1.00 50.34           N  
ANISOU 1014  N   GLU A 672     4404   9158   5565   -443    363   -452       N  
ATOM   1015  CA  GLU A 672     -23.414   1.858  35.833  1.00 51.17           C  
ANISOU 1015  CA  GLU A 672     4516   9189   5736   -308    263   -498       C  
ATOM   1016  C   GLU A 672     -22.487   1.094  34.894  1.00 49.46           C  
ANISOU 1016  C   GLU A 672     4417   8805   5573   -465     92   -511       C  
ATOM   1017  O   GLU A 672     -21.793   0.154  35.302  1.00 45.88           O  
ANISOU 1017  O   GLU A 672     4071   8251   5110   -634     64   -497       O  
ATOM   1018  CB  GLU A 672     -22.871   3.267  36.130  1.00 52.30           C  
ANISOU 1018  CB  GLU A 672     4828   9213   5832    -79    340   -591       C  
ATOM   1019  CG  GLU A 672     -21.421   3.302  36.604  1.00 51.25           C  
ANISOU 1019  CG  GLU A 672     4969   8864   5641   -135    306   -667       C  
ATOM   1020  CD  GLU A 672     -20.933   4.710  36.954  1.00 50.17           C  
ANISOU 1020  CD  GLU A 672     5001   8607   5456     58    389   -775       C  
ATOM   1021  OE1 GLU A 672     -21.609   5.688  36.578  1.00 55.15           O  
ANISOU 1021  OE1 GLU A 672     5561   9272   6122    257    460   -788       O  
ATOM   1022  OE2 GLU A 672     -19.864   4.846  37.599  1.00 55.80           O  
ANISOU 1022  OE2 GLU A 672     5916   9186   6100      9    380   -846       O  
ATOM   1023  N   GLY A 673     -22.498   1.496  33.618  1.00 49.06           N  
ANISOU 1023  N   GLY A 673     4344   8723   5573   -398    -13   -529       N  
ATOM   1024  CA  GLY A 673     -21.549   0.986  32.647  1.00 47.06           C  
ANISOU 1024  CA  GLY A 673     4229   8296   5356   -507   -148   -563       C  
ATOM   1025  C   GLY A 673     -20.351   1.916  32.494  1.00 43.55           C  
ANISOU 1025  C   GLY A 673     4008   7642   4898   -375   -149   -638       C  
ATOM   1026  O   GLY A 673     -20.315   3.015  33.048  1.00 44.18           O  
ANISOU 1026  O   GLY A 673     4139   7705   4943   -201    -57   -672       O  
ATOM   1027  N   PHE A 674     -19.360   1.452  31.721  1.00 43.66           N  
ANISOU 1027  N   PHE A 674     4155   7486   4946   -470   -242   -671       N  
ATOM   1028  CA  PHE A 674     -18.239   2.324  31.370  1.00 42.81           C  
ANISOU 1028  CA  PHE A 674     4234   7188   4845   -363   -248   -735       C  
ATOM   1029  C   PHE A 674     -18.678   3.459  30.450  1.00 49.50           C  
ANISOU 1029  C   PHE A 674     5058   8062   5688   -183   -256   -734       C  
ATOM   1030  O   PHE A 674     -17.988   4.481  30.364  1.00 46.65           O  
ANISOU 1030  O   PHE A 674     4837   7560   5329    -57   -219   -778       O  
ATOM   1031  CB  PHE A 674     -17.095   1.504  30.747  1.00 41.49           C  
ANISOU 1031  CB  PHE A 674     4193   6844   4726   -502   -323   -762       C  
ATOM   1032  CG  PHE A 674     -16.376   0.608  31.748  1.00 40.99           C  
ANISOU 1032  CG  PHE A 674     4190   6704   4680   -628   -308   -750       C  
ATOM   1033  CD1 PHE A 674     -15.579   1.152  32.727  1.00 38.58           C  
ANISOU 1033  CD1 PHE A 674     3986   6325   4347   -573   -266   -776       C  
ATOM   1034  CD2 PHE A 674     -16.543  -0.771  31.720  1.00 37.67           C  
ANISOU 1034  CD2 PHE A 674     3725   6290   4299   -804   -340   -706       C  
ATOM   1035  CE1 PHE A 674     -14.935   0.333  33.658  1.00 38.56           C  
ANISOU 1035  CE1 PHE A 674     4029   6276   4345   -679   -273   -740       C  
ATOM   1036  CE2 PHE A 674     -15.920  -1.591  32.637  1.00 39.31           C  
ANISOU 1036  CE2 PHE A 674     3987   6424   4526   -900   -326   -664       C  
ATOM   1037  CZ  PHE A 674     -15.104  -1.038  33.612  1.00 39.22           C  
ANISOU 1037  CZ  PHE A 674     4066   6360   4475   -830   -300   -672       C  
ATOM   1038  N   GLY A 675     -19.831   3.321  29.801  1.00 46.02           N  
ANISOU 1038  N   GLY A 675     4437   7805   5243   -169   -304   -673       N  
ATOM   1039  CA  GLY A 675     -20.368   4.389  28.993  1.00 43.74           C  
ANISOU 1039  CA  GLY A 675     4103   7571   4947     24   -319   -637       C  
ATOM   1040  C   GLY A 675     -19.899   4.425  27.556  1.00 42.30           C  
ANISOU 1040  C   GLY A 675     4012   7310   4751      6   -428   -636       C  
ATOM   1041  O   GLY A 675     -19.727   5.511  26.999  1.00 47.95           O  
ANISOU 1041  O   GLY A 675     4808   7954   5458    180   -414   -617       O  
ATOM   1042  N   PHE A 676     -19.699   3.262  26.936  1.00 43.83           N  
ANISOU 1042  N   PHE A 676     5001   6092   5562   1049  -1488     -7       N  
ATOM   1043  CA  PHE A 676     -19.359   3.227  25.524  1.00 46.44           C  
ANISOU 1043  CA  PHE A 676     5450   6619   5578   1283  -1459   -107       C  
ATOM   1044  C   PHE A 676     -19.933   1.977  24.885  1.00 47.32           C  
ANISOU 1044  C   PHE A 676     5084   7200   5697   1099  -1670   -576       C  
ATOM   1045  O   PHE A 676     -20.330   1.024  25.565  1.00 43.29           O  
ANISOU 1045  O   PHE A 676     4195   6721   5534    692  -1790   -814       O  
ATOM   1046  CB  PHE A 676     -17.838   3.300  25.285  1.00 48.41           C  
ANISOU 1046  CB  PHE A 676     6063   6288   6043   1085  -1211     68       C  
ATOM   1047  CG  PHE A 676     -17.053   2.118  25.819  1.00 44.48           C  
ANISOU 1047  CG  PHE A 676     5358   5416   6125    485  -1195    -87       C  
ATOM   1048  CD1 PHE A 676     -16.897   0.954  25.066  1.00 46.91           C  
ANISOU 1048  CD1 PHE A 676     5409   5873   6540    272  -1269   -436       C  
ATOM   1049  CD2 PHE A 676     -16.422   2.203  27.041  1.00 40.12           C  
ANISOU 1049  CD2 PHE A 676     4896   4358   5988    160  -1087    127       C  
ATOM   1050  CE1 PHE A 676     -16.163  -0.121  25.556  1.00 38.44           C  
ANISOU 1050  CE1 PHE A 676     4184   4428   5994   -232  -1228   -554       C  
ATOM   1051  CE2 PHE A 676     -15.653   1.142  27.540  1.00 33.17           C  
ANISOU 1051  CE2 PHE A 676     3846   3137   5621   -337  -1060     23       C  
ATOM   1052  CZ  PHE A 676     -15.536  -0.029  26.802  1.00 33.33           C  
ANISOU 1052  CZ  PHE A 676     3623   3286   5756   -520  -1126   -310       C  
ATOM   1053  N   VAL A 677     -19.969   1.999  23.556  1.00 44.25           N  
ANISOU 1053  N   VAL A 677     4732   7173   4906   1396  -1698   -713       N  
ATOM   1054  CA  VAL A 677     -20.370   0.852  22.756  1.00 51.00           C  
ANISOU 1054  CA  VAL A 677     5189   8468   5721   1220  -1865  -1184       C  
ATOM   1055  C   VAL A 677     -19.166   0.421  21.930  1.00 48.33           C  
ANISOU 1055  C   VAL A 677     5056   7813   5494   1063  -1708  -1232       C  
ATOM   1056  O   VAL A 677     -18.620   1.212  21.145  1.00 50.54           O  
ANISOU 1056  O   VAL A 677     5712   8041   5450   1418  -1570  -1015       O  
ATOM   1057  CB  VAL A 677     -21.585   1.165  21.868  1.00 52.87           C  
ANISOU 1057  CB  VAL A 677     5213   9536   5338   1711  -2068  -1366       C  
ATOM   1058  CG1 VAL A 677     -21.935  -0.022  20.997  1.00 52.89           C  
ANISOU 1058  CG1 VAL A 677     4882   9877   5336   1442  -2120  -1831       C  
ATOM   1059  CG2 VAL A 677     -22.782   1.544  22.721  1.00 49.35           C  
ANISOU 1059  CG2 VAL A 677     4631   9239   4879   1765  -2061  -1272       C  
ATOM   1060  N   LEU A 678     -18.761  -0.831  22.116  1.00 50.80           N  
ANISOU 1060  N   LEU A 678     5136   7906   6261    540  -1710  -1513       N  
ATOM   1061  CA  LEU A 678     -17.656  -1.419  21.385  1.00 54.62           C  
ANISOU 1061  CA  LEU A 678     5753   8101   6898    351  -1565  -1612       C  
ATOM   1062  C   LEU A 678     -18.185  -2.073  20.122  1.00 56.22           C  
ANISOU 1062  C   LEU A 678     5713   8879   6768    433  -1697  -2047       C  
ATOM   1063  O   LEU A 678     -19.269  -2.659  20.127  1.00 56.34           O  
ANISOU 1063  O   LEU A 678     5325   9378   6702    341  -1900  -2394       O  
ATOM   1064  CB  LEU A 678     -16.947  -2.457  22.246  1.00 46.55           C  
ANISOU 1064  CB  LEU A 678     4618   6537   6530   -220  -1482  -1684       C  
ATOM   1065  CG  LEU A 678     -15.613  -2.985  21.728  1.00 44.16           C  
ANISOU 1065  CG  LEU A 678     4492   5817   6468   -417  -1289  -1702       C  
ATOM   1066  CD1 LEU A 678     -14.567  -1.852  21.721  1.00 47.09           C  
ANISOU 1066  CD1 LEU A 678     5320   5814   6758   -196  -1075  -1255       C  
ATOM   1067  CD2 LEU A 678     -15.168  -4.153  22.606  1.00 36.51           C  
ANISOU 1067  CD2 LEU A 678     3394   4424   6056   -905  -1192  -1742       C  
ATOM   1068  N   ARG A 679     -17.407  -1.989  19.044  1.00 51.98           N  
ANISOU 1068  N   ARG A 679     5412   8303   6036    581  -1573  -2048       N  
ATOM   1069  CA  ARG A 679     -17.815  -2.592  17.782  1.00 58.14           C  
ANISOU 1069  CA  ARG A 679     5990   9629   6474    659  -1683  -2467       C  
ATOM   1070  C   ARG A 679     -16.600  -3.099  17.023  1.00 54.28           C  
ANISOU 1070  C   ARG A 679     5694   8801   6128    499  -1489  -2542       C  
ATOM   1071  O   ARG A 679     -15.554  -2.452  17.027  1.00 51.60           O  
ANISOU 1071  O   ARG A 679     5742   8015   5849    601  -1276  -2184       O  
ATOM   1072  CB  ARG A 679     -18.586  -1.589  16.928  1.00 57.98           C  
ANISOU 1072  CB  ARG A 679     6046  10246   5738   1280  -1795  -2381       C  
ATOM   1073  CG  ARG A 679     -18.917  -2.081  15.553  1.00 67.78           C  
ANISOU 1073  CG  ARG A 679     7114  12085   6554   1412  -1900  -2780       C  
ATOM   1074  CD  ARG A 679     -19.711  -1.010  14.867  1.00 77.55           C  
ANISOU 1074  CD  ARG A 679     8432  13957   7079   2076  -2015  -2628       C  
ATOM   1075  NE  ARG A 679     -20.062  -1.299  13.483  1.00 88.39           N  
ANISOU 1075  NE  ARG A 679     9674  15892   8019   2272  -2061  -2907       N  
ATOM   1076  CZ  ARG A 679     -20.624  -0.398  12.686  1.00 87.29           C  
ANISOU 1076  CZ  ARG A 679     9642  16155   7370   2837  -2038  -2693       C  
ATOM   1077  NH1 ARG A 679     -20.865   0.818  13.163  1.00 87.53           N  
ANISOU 1077  NH1 ARG A 679     9933  16092   7231   3260  -1981  -2246       N  
ATOM   1078  NH2 ARG A 679     -20.935  -0.700  11.428  1.00 90.86           N  
ANISOU 1078  NH2 ARG A 679     9946  17055   7522   2972  -2047  -2917       N  
ATOM   1079  N   GLY A 680     -16.748  -4.256  16.379  1.00 58.08           N  
ANISOU 1079  N   GLY A 680     5902   9503   6661    235  -1550  -3025       N  
ATOM   1080  CA  GLY A 680     -15.718  -4.776  15.490  1.00 60.77           C  
ANISOU 1080  CA  GLY A 680     6400   9628   7063    131  -1378  -3157       C  
ATOM   1081  C   GLY A 680     -15.842  -4.189  14.092  1.00 64.59           C  
ANISOU 1081  C   GLY A 680     7028  10626   6889    595  -1398  -3198       C  
ATOM   1082  O   GLY A 680     -16.936  -4.065  13.554  1.00 75.39           O  
ANISOU 1082  O   GLY A 680     8174  12685   7787    842  -1610  -3415       O  
ATOM   1083  N   ALA A 681     -14.702  -3.810  13.518  1.00 74.32           N  
ANISOU 1083  N   ALA A 681     8627  11535   8076    720  -1171  -2977       N  
ATOM   1084  CA  ALA A 681     -14.670  -3.260  12.169  1.00 82.65           C  
ANISOU 1084  CA  ALA A 681     9874  13013   8518   1155  -1146  -2980       C  
ATOM   1085  C   ALA A 681     -14.521  -4.404  11.164  1.00 90.06           C  
ANISOU 1085  C   ALA A 681    10618  14175   9424    935  -1153  -3495       C  
ATOM   1086  O   ALA A 681     -14.741  -5.570  11.500  1.00 87.71           O  
ANISOU 1086  O   ALA A 681    10003  13817   9506    491  -1217  -3882       O  
ATOM   1087  CB  ALA A 681     -13.561  -2.213  12.045  1.00 78.00           C  
ANISOU 1087  CB  ALA A 681     9794  11979   7861   1396   -873  -2483       C  
ATOM   1088  N   LYS A 682     -14.138  -4.076   9.931  1.00107.59           N  
ANISOU 1088  N   LYS A 682    13054  16636  11190   1241  -1065  -3502       N  
ATOM   1089  CA  LYS A 682     -13.961  -5.043   8.844  1.00111.64           C  
ANISOU 1089  CA  LYS A 682    13430  17398  11589   1088  -1051  -3982       C  
ATOM   1090  C   LYS A 682     -13.095  -6.240   9.239  1.00114.35           C  
ANISOU 1090  C   LYS A 682    13698  17150  12602    536   -888  -4204       C  
ATOM   1091  O   LYS A 682     -13.545  -7.388   9.200  1.00115.70           O  
ANISOU 1091  O   LYS A 682    13543  17459  12959    182   -980  -4694       O  
ATOM   1092  CB  LYS A 682     -13.351  -4.351   7.624  1.00107.88           C  
ANISOU 1092  CB  LYS A 682    13308  17078  10603   1498   -899  -3816       C  
ATOM   1093  N   GLU A 689      -5.537 -12.887   9.385  1.00 84.84           N  
ANISOU 1093  N   GLU A 689    10235   9891  12110  -1357    736  -4586       N  
ATOM   1094  CA  GLU A 689      -4.816 -12.285   8.269  1.00 91.71           C  
ANISOU 1094  CA  GLU A 689    11322  10865  12660  -1163    888  -4738       C  
ATOM   1095  C   GLU A 689      -4.861 -10.755   8.310  1.00 93.38           C  
ANISOU 1095  C   GLU A 689    11730  11226  12524   -896    855  -4527       C  
ATOM   1096  O   GLU A 689      -4.278 -10.097   7.447  1.00 92.06           O  
ANISOU 1096  O   GLU A 689    11780  11195  12003   -649    989  -4395       O  
ATOM   1097  CB  GLU A 689      -5.382 -12.783   6.937  1.00 92.70           C  
ANISOU 1097  CB  GLU A 689    11392  11461  12370  -1122    840  -5200       C  
ATOM   1098  N   PHE A 690      -5.561 -10.198   9.301  1.00 86.26           N  
ANISOU 1098  N   PHE A 690    10759  10338  11679   -896    668  -4279       N  
ATOM   1099  CA  PHE A 690      -5.584  -8.750   9.501  1.00 78.09           C  
ANISOU 1099  CA  PHE A 690     9928   9407  10334   -603    633  -3806       C  
ATOM   1100  C   PHE A 690      -4.266  -8.226  10.067  1.00 65.88           C  
ANISOU 1100  C   PHE A 690     8582   7361   9090   -622    874  -3365       C  
ATOM   1101  O   PHE A 690      -3.805  -8.668  11.127  1.00 56.54           O  
ANISOU 1101  O   PHE A 690     7297   5743   8441   -868    922  -3246       O  
ATOM   1102  CB  PHE A 690      -6.731  -8.363  10.440  1.00 71.99           C  
ANISOU 1102  CB  PHE A 690     9012   8785   9557   -608    374  -3695       C  
ATOM   1103  CG  PHE A 690      -6.611  -6.975  11.018  1.00 67.62           C  
ANISOU 1103  CG  PHE A 690     8682   8148   8863   -381    384  -3163       C  
ATOM   1104  CD1 PHE A 690      -6.950  -5.862  10.264  1.00 67.39           C  
ANISOU 1104  CD1 PHE A 690     8873   8500   8231     17    360  -2993       C  
ATOM   1105  CD2 PHE A 690      -6.171  -6.784  12.326  1.00 60.26           C  
ANISOU 1105  CD2 PHE A 690     7754   6752   8390   -560    431  -2836       C  
ATOM   1106  CE1 PHE A 690      -6.837  -4.584  10.802  1.00 73.07           C  
ANISOU 1106  CE1 PHE A 690     9841   9092   8829    218    408  -2510       C  
ATOM   1107  CE2 PHE A 690      -6.062  -5.509  12.864  1.00 56.79           C  
ANISOU 1107  CE2 PHE A 690     7535   6223   7820   -382    461  -2378       C  
ATOM   1108  CZ  PHE A 690      -6.396  -4.413  12.110  1.00 60.99           C  
ANISOU 1108  CZ  PHE A 690     8311   7088   7773     -2    461  -2218       C  
ATOM   1109  N   THR A 691      -3.691  -7.243   9.381  1.00 64.97           N  
ANISOU 1109  N   THR A 691     8748   7332   8605   -361   1027  -3115       N  
ATOM   1110  CA  THR A 691      -2.510  -6.522   9.827  1.00 65.08           C  
ANISOU 1110  CA  THR A 691     8969   6959   8798   -368   1263  -2690       C  
ATOM   1111  C   THR A 691      -2.858  -5.049  10.018  1.00 67.32           C  
ANISOU 1111  C   THR A 691     9508   7360   8712   -114   1236  -2286       C  
ATOM   1112  O   THR A 691      -3.452  -4.437   9.117  1.00 69.37           O  
ANISOU 1112  O   THR A 691     9925   8022   8409    198   1184  -2304       O  
ATOM   1113  CB  THR A 691      -1.359  -6.676   8.828  1.00 69.47           C  
ANISOU 1113  CB  THR A 691     9671   7451   9275   -325   1546  -2754       C  
ATOM   1114  OG1 THR A 691      -1.047  -8.067   8.702  1.00 71.84           O  
ANISOU 1114  OG1 THR A 691     9749   7607   9938   -546   1588  -3129       O  
ATOM   1115  CG2 THR A 691      -0.125  -5.946   9.322  1.00 61.18           C  
ANISOU 1115  CG2 THR A 691     8795   6032   8417   -376   1799  -2340       C  
ATOM   1116  N   PRO A 692      -2.527  -4.449  11.160  1.00 60.94           N  
ANISOU 1116  N   PRO A 692     8756   6218   8180   -221   1276  -1923       N  
ATOM   1117  CA  PRO A 692      -2.925  -3.057  11.402  1.00 60.13           C  
ANISOU 1117  CA  PRO A 692     8920   6188   7738     13   1267  -1553       C  
ATOM   1118  C   PRO A 692      -2.196  -2.087  10.488  1.00 64.80           C  
ANISOU 1118  C   PRO A 692     9893   6799   7927    238   1539  -1333       C  
ATOM   1119  O   PRO A 692      -1.080  -2.340  10.027  1.00 62.91           O  
ANISOU 1119  O   PRO A 692     9710   6391   7801    131   1780  -1359       O  
ATOM   1120  CB  PRO A 692      -2.538  -2.823  12.868  1.00 53.04           C  
ANISOU 1120  CB  PRO A 692     7970   4875   7306   -237   1286  -1268       C  
ATOM   1121  CG  PRO A 692      -2.160  -4.158  13.402  1.00 50.17           C  
ANISOU 1121  CG  PRO A 692     7278   4290   7494   -560   1249  -1502       C  
ATOM   1122  CD  PRO A 692      -1.744  -5.004  12.270  1.00 53.05           C  
ANISOU 1122  CD  PRO A 692     7592   4769   7796   -548   1348  -1832       C  
ATOM   1123  N   THR A 693      -2.874  -0.984  10.194  1.00 71.52           N  
ANISOU 1123  N   THR A 693    11014   7877   8285    572   1509  -1120       N  
ATOM   1124  CA  THR A 693      -2.365   0.105   9.378  1.00 75.74           C  
ANISOU 1124  CA  THR A 693    11981   8427   8372    831   1776   -857       C  
ATOM   1125  C   THR A 693      -2.732   1.410  10.058  1.00 76.44           C  
ANISOU 1125  C   THR A 693    12362   8388   8296    991   1812   -449       C  
ATOM   1126  O   THR A 693      -3.629   1.440  10.908  1.00 75.30           O  
ANISOU 1126  O   THR A 693    12063   8291   8257    996   1575   -426       O  
ATOM   1127  CB  THR A 693      -2.952   0.077   7.961  1.00 85.82           C  
ANISOU 1127  CB  THR A 693    13346  10208   9055   1195   1718  -1058       C  
ATOM   1128  OG1 THR A 693      -4.361   0.339   8.026  1.00 82.38           O  
ANISOU 1128  OG1 THR A 693    12840  10167   8294   1479   1425  -1090       O  
ATOM   1129  CG2 THR A 693      -2.711  -1.270   7.313  1.00 80.66           C  
ANISOU 1129  CG2 THR A 693    12392   9694   8560   1022   1668  -1513       C  
ATOM   1130  N   PRO A 694      -2.060   2.513   9.711  1.00 77.43           N  
ANISOU 1130  N   PRO A 694    12927   8334   8159   1117   2129   -126       N  
ATOM   1131  CA  PRO A 694      -2.465   3.807  10.290  1.00 72.11           C  
ANISOU 1131  CA  PRO A 694    12592   7522   7285   1300   2197    257       C  
ATOM   1132  C   PRO A 694      -3.926   4.137  10.039  1.00 73.82           C  
ANISOU 1132  C   PRO A 694    12831   8167   7052   1741   1932    250       C  
ATOM   1133  O   PRO A 694      -4.611   4.640  10.933  1.00 74.41           O  
ANISOU 1133  O   PRO A 694    12920   8180   7172   1802   1812    418       O  
ATOM   1134  CB  PRO A 694      -1.523   4.798   9.599  1.00 78.47           C  
ANISOU 1134  CB  PRO A 694    13894   8128   7793   1392   2616    531       C  
ATOM   1135  CG  PRO A 694      -0.304   3.983   9.295  1.00 70.65           C  
ANISOU 1135  CG  PRO A 694    12721   6996   7128   1050   2779    340       C  
ATOM   1136  CD  PRO A 694      -0.816   2.622   8.926  1.00 66.66           C  
ANISOU 1136  CD  PRO A 694    11770   6820   6736   1037   2475    -88       C  
ATOM   1137  N   ALA A 695      -4.440   3.826   8.854  1.00 94.43           N  
ANISOU 1137  N   ALA A 695    15410  11248   9221   2052   1827     40       N  
ATOM   1138  CA  ALA A 695      -5.845   4.092   8.580  1.00 93.72           C  
ANISOU 1138  CA  ALA A 695    15281  11654   8673   2491   1554      8       C  
ATOM   1139  C   ALA A 695      -6.758   3.157   9.360  1.00 92.97           C  
ANISOU 1139  C   ALA A 695    14667  11756   8903   2303   1174   -291       C  
ATOM   1140  O   ALA A 695      -7.914   3.500   9.622  1.00100.69           O  
ANISOU 1140  O   ALA A 695    15575  13041   9640   2580    950   -254       O  
ATOM   1141  CB  ALA A 695      -6.119   3.962   7.082  1.00100.12           C  
ANISOU 1141  CB  ALA A 695    16163  12975   8903   2859   1535   -165       C  
ATOM   1142  N   PHE A 696      -6.266   1.977   9.731  1.00 69.06           N  
ANISOU 1142  N   PHE A 696    11276   8556   6407   1847   1114   -584       N  
ATOM   1143  CA  PHE A 696      -7.110   0.913  10.278  1.00 73.88           C  
ANISOU 1143  CA  PHE A 696    11394   9373   7304   1643    782   -932       C  
ATOM   1144  C   PHE A 696      -6.300   0.160  11.338  1.00 67.70           C  
ANISOU 1144  C   PHE A 696    10399   8085   7239   1121    838   -974       C  
ATOM   1145  O   PHE A 696      -5.846  -0.963  11.113  1.00 64.00           O  
ANISOU 1145  O   PHE A 696     9688   7565   7066    850    837  -1284       O  
ATOM   1146  CB  PHE A 696      -7.569  -0.016   9.149  1.00 74.99           C  
ANISOU 1146  CB  PHE A 696    11287  10022   7183   1722    624  -1385       C  
ATOM   1147  CG  PHE A 696      -8.633  -1.014   9.536  1.00 76.45           C  
ANISOU 1147  CG  PHE A 696    10993  10518   7536   1555    289  -1776       C  
ATOM   1148  CD1 PHE A 696      -9.166  -1.056  10.819  1.00 74.63           C  
ANISOU 1148  CD1 PHE A 696    10571  10125   7659   1373    137  -1699       C  
ATOM   1149  CD2 PHE A 696      -9.097  -1.927   8.593  1.00 79.72           C  
ANISOU 1149  CD2 PHE A 696    11149  11399   7742   1556    142  -2244       C  
ATOM   1150  CE1 PHE A 696     -10.147  -2.000  11.155  1.00 71.99           C  
ANISOU 1150  CE1 PHE A 696     9798  10079   7476   1188   -145  -2075       C  
ATOM   1151  CE2 PHE A 696     -10.073  -2.865   8.919  1.00 85.19           C  
ANISOU 1151  CE2 PHE A 696    11404  12382   8583   1355   -138  -2639       C  
ATOM   1152  CZ  PHE A 696     -10.599  -2.905  10.202  1.00 76.65           C  
ANISOU 1152  CZ  PHE A 696    10136  11123   7863   1167   -276  -2551       C  
ATOM   1153  N   PRO A 697      -6.097   0.776  12.511  1.00 67.95           N  
ANISOU 1153  N   PRO A 697    10531   7741   7548    991    899   -657       N  
ATOM   1154  CA  PRO A 697      -5.092   0.233  13.452  1.00 56.20           C  
ANISOU 1154  CA  PRO A 697     8905   5764   6685    536   1010   -624       C  
ATOM   1155  C   PRO A 697      -5.558  -0.921  14.330  1.00 48.99           C  
ANISOU 1155  C   PRO A 697     7551   4818   6243    226    770   -879       C  
ATOM   1156  O   PRO A 697      -4.704  -1.560  14.956  1.00 46.50           O  
ANISOU 1156  O   PRO A 697     7096   4145   6426   -116    857   -892       O  
ATOM   1157  CB  PRO A 697      -4.713   1.456  14.296  1.00 54.90           C  
ANISOU 1157  CB  PRO A 697     9051   5255   6554    534   1184   -186       C  
ATOM   1158  CG  PRO A 697      -5.936   2.315  14.278  1.00 55.73           C  
ANISOU 1158  CG  PRO A 697     9305   5651   6219    923   1040    -53       C  
ATOM   1159  CD  PRO A 697      -6.610   2.092  12.942  1.00 67.04           C  
ANISOU 1159  CD  PRO A 697    10718   7607   7148   1276    927   -286       C  
ATOM   1160  N   ALA A 698      -6.848  -1.248  14.378  1.00 48.38           N  
ANISOU 1160  N   ALA A 698     7246   5110   6025    331    487  -1087       N  
ATOM   1161  CA  ALA A 698      -7.300  -2.322  15.259  1.00 48.22           C  
ANISOU 1161  CA  ALA A 698     6836   5026   6460      7    293  -1319       C  
ATOM   1162  C   ALA A 698      -8.656  -2.815  14.790  1.00 48.79           C  
ANISOU 1162  C   ALA A 698     6649   5634   6256    135     19  -1670       C  
ATOM   1163  O   ALA A 698      -9.354  -2.123  14.049  1.00 58.31           O  
ANISOU 1163  O   ALA A 698     7971   7268   6916    516    -56  -1651       O  
ATOM   1164  CB  ALA A 698      -7.376  -1.858  16.721  1.00 38.77           C  
ANISOU 1164  CB  ALA A 698     5633   3522   5574   -142    263  -1023       C  
ATOM   1165  N   LEU A 699      -9.041  -4.011  15.257  1.00 49.27           N  
ANISOU 1165  N   LEU A 699     6355   5679   6688   -187   -121  -1989       N  
ATOM   1166  CA  LEU A 699     -10.325  -4.593  14.849  1.00 54.78           C  
ANISOU 1166  CA  LEU A 699     6756   6900   7156   -149   -372  -2385       C  
ATOM   1167  C   LEU A 699     -11.531  -3.997  15.591  1.00 56.09           C  
ANISOU 1167  C   LEU A 699     6809   7331   7171    -10   -589  -2271       C  
ATOM   1168  O   LEU A 699     -12.626  -3.925  15.015  1.00 59.51           O  
ANISOU 1168  O   LEU A 699     7088   8344   7179    212   -784  -2487       O  
ATOM   1169  CB  LEU A 699     -10.303  -6.114  15.044  1.00 48.99           C  
ANISOU 1169  CB  LEU A 699     5713   6026   6873   -574   -401  -2793       C  
ATOM   1170  CG  LEU A 699      -9.450  -6.944  14.082  1.00 54.32           C  
ANISOU 1170  CG  LEU A 699     6421   6600   7618   -684   -233  -3063       C  
ATOM   1171  CD1 LEU A 699      -9.521  -8.407  14.473  1.00 50.68           C  
ANISOU 1171  CD1 LEU A 699     5686   5932   7638  -1104   -243  -3432       C  
ATOM   1172  CD2 LEU A 699      -9.866  -6.759  12.630  1.00 54.33           C  
ANISOU 1172  CD2 LEU A 699     6464   7160   7021   -390   -285  -3309       C  
ATOM   1173  N   GLN A 700     -11.372  -3.599  16.855  1.00 46.92           N  
ANISOU 1173  N   GLN A 700     5797   6322   5708     46   -167  -1610       N  
ATOM   1174  CA  GLN A 700     -12.460  -3.082  17.682  1.00 42.02           C  
ANISOU 1174  CA  GLN A 700     5117   5838   5009    140   -350  -1456       C  
ATOM   1175  C   GLN A 700     -12.350  -1.568  17.846  1.00 45.16           C  
ANISOU 1175  C   GLN A 700     5569   6263   5325    278   -380  -1308       C  
ATOM   1176  O   GLN A 700     -11.247  -1.026  17.986  1.00 44.39           O  
ANISOU 1176  O   GLN A 700     5508   6018   5340    310   -281  -1303       O  
ATOM   1177  CB  GLN A 700     -12.441  -3.745  19.061  1.00 42.42           C  
ANISOU 1177  CB  GLN A 700     5055   5776   5286    170   -410  -1428       C  
ATOM   1178  CG  GLN A 700     -12.274  -5.263  18.991  1.00 47.54           C  
ANISOU 1178  CG  GLN A 700     5686   6304   6074     48   -350  -1567       C  
ATOM   1179  CD  GLN A 700     -13.416  -5.939  18.256  1.00 54.31           C  
ANISOU 1179  CD  GLN A 700     6565   7333   6736   -101   -382  -1653       C  
ATOM   1180  OE1 GLN A 700     -14.568  -5.507  18.358  1.00 48.50           O  
ANISOU 1180  OE1 GLN A 700     5785   6822   5822    -94   -510  -1575       O  
ATOM   1181  NE2 GLN A 700     -13.108  -7.004  17.515  1.00 48.96           N  
ANISOU 1181  NE2 GLN A 700     5946   6559   6097   -241   -259  -1828       N  
ATOM   1182  N   TYR A 701     -13.487  -0.876  17.842  1.00 39.75           N  
ANISOU 1182  N   TYR A 701     4885   5760   4459    360   -512  -1193       N  
ATOM   1183  CA  TYR A 701     -13.447   0.568  18.036  1.00 40.54           C  
ANISOU 1183  CA  TYR A 701     5062   5846   4496    510   -533  -1050       C  
ATOM   1184  C   TYR A 701     -14.679   1.031  18.800  1.00 42.13           C  
ANISOU 1184  C   TYR A 701     5170   6185   4652    644   -680   -939       C  
ATOM   1185  O   TYR A 701     -15.668   0.302  18.948  1.00 42.81           O  
ANISOU 1185  O   TYR A 701     5131   6432   4705    604   -774   -970       O  
ATOM   1186  CB  TYR A 701     -13.317   1.314  16.699  1.00 45.28           C  
ANISOU 1186  CB  TYR A 701     5840   6495   4870    498   -489  -1015       C  
ATOM   1187  CG  TYR A 701     -14.539   1.223  15.814  1.00 47.33           C  
ANISOU 1187  CG  TYR A 701     6106   7002   4875    491   -625   -978       C  
ATOM   1188  CD1 TYR A 701     -14.677   0.193  14.892  1.00 48.98           C  
ANISOU 1188  CD1 TYR A 701     6321   7315   4975    307   -605  -1114       C  
ATOM   1189  CD2 TYR A 701     -15.564   2.159  15.919  1.00 49.52           C  
ANISOU 1189  CD2 TYR A 701     6373   7414   5029    670   -776   -816       C  
ATOM   1190  CE1 TYR A 701     -15.799   0.103  14.093  1.00 51.69           C  
ANISOU 1190  CE1 TYR A 701     6656   7919   5066    274   -753  -1084       C  
ATOM   1191  CE2 TYR A 701     -16.686   2.082  15.135  1.00 49.88           C  
ANISOU 1191  CE2 TYR A 701     6384   7716   4852    676   -932   -772       C  
ATOM   1192  CZ  TYR A 701     -16.798   1.054  14.218  1.00 54.69           C  
ANISOU 1192  CZ  TYR A 701     6996   8454   5329    465   -931   -904       C  
ATOM   1193  OH  TYR A 701     -17.917   0.986  13.433  1.00 63.36           O  
ANISOU 1193  OH  TYR A 701     8050   9840   6184    448  -1109   -863       O  
ATOM   1194  N   LEU A 702     -14.614   2.273  19.271  1.00 42.41           N  
ANISOU 1194  N   LEU A 702     5270   6155   4689    794   -680   -823       N  
ATOM   1195  CA  LEU A 702     -15.681   2.854  20.079  1.00 41.69           C  
ANISOU 1195  CA  LEU A 702     5092   6163   4587    948   -780   -732       C  
ATOM   1196  C   LEU A 702     -16.701   3.451  19.134  1.00 44.66           C  
ANISOU 1196  C   LEU A 702     5490   6724   4754   1066   -886   -640       C  
ATOM   1197  O   LEU A 702     -16.491   4.532  18.575  1.00 46.03           O  
ANISOU 1197  O   LEU A 702     5831   6829   4829   1175   -868   -536       O  
ATOM   1198  CB  LEU A 702     -15.140   3.900  21.046  1.00 38.66           C  
ANISOU 1198  CB  LEU A 702     4782   5601   4306   1048   -714   -670       C  
ATOM   1199  CG  LEU A 702     -14.061   3.399  22.021  1.00 38.64           C  
ANISOU 1199  CG  LEU A 702     4751   5434   4497    933   -643   -741       C  
ATOM   1200  CD1 LEU A 702     -13.821   4.452  23.090  1.00 35.16           C  
ANISOU 1200  CD1 LEU A 702     4368   4874   4117   1015   -606   -687       C  
ATOM   1201  CD2 LEU A 702     -14.425   2.031  22.629  1.00 36.95           C  
ANISOU 1201  CD2 LEU A 702     4378   5291   4371    827   -701   -813       C  
ATOM   1202  N   GLU A 703     -17.809   2.740  18.945  1.00 51.73           N  
ANISOU 1202  N   GLU A 703     6220   7859   5576   1035  -1003   -673       N  
ATOM   1203  CA  GLU A 703     -18.859   3.226  18.056  1.00 55.85           C  
ANISOU 1203  CA  GLU A 703     6715   8607   5899   1151  -1147   -580       C  
ATOM   1204  C   GLU A 703     -19.503   4.492  18.606  1.00 55.63           C  
ANISOU 1204  C   GLU A 703     6664   8576   5896   1428  -1197   -440       C  
ATOM   1205  O   GLU A 703     -19.860   5.407  17.850  1.00 56.23           O  
ANISOU 1205  O   GLU A 703     6835   8694   5834   1596  -1279   -302       O  
ATOM   1206  CB  GLU A 703     -19.903   2.130  17.872  1.00 53.81           C  
ANISOU 1206  CB  GLU A 703     6242   8626   5578   1027  -1260   -670       C  
ATOM   1207  CG  GLU A 703     -21.210   2.615  17.344  1.00 64.11           C  
ANISOU 1207  CG  GLU A 703     7414  10220   6726   1176  -1447   -573       C  
ATOM   1208  CD  GLU A 703     -22.158   1.480  17.056  1.00 65.78           C  
ANISOU 1208  CD  GLU A 703     7410  10727   6855    994  -1553   -687       C  
ATOM   1209  OE1 GLU A 703     -21.858   0.669  16.162  1.00 65.48           O  
ANISOU 1209  OE1 GLU A 703     7453  10733   6692    771  -1547   -782       O  
ATOM   1210  OE2 GLU A 703     -23.217   1.410  17.718  1.00 73.43           O  
ANISOU 1210  OE2 GLU A 703     8131  11890   7882   1059  -1627   -697       O  
ATOM   1211  N   SER A 704     -19.654   4.564  19.920  1.00 52.64           N  
ANISOU 1211  N   SER A 704     6179   8134   5689   1479  -1142   -472       N  
ATOM   1212  CA  SER A 704     -20.195   5.741  20.575  1.00 52.94           C  
ANISOU 1212  CA  SER A 704     6204   8131   5781   1733  -1141   -377       C  
ATOM   1213  C   SER A 704     -19.699   5.739  22.003  1.00 45.69           C  
ANISOU 1213  C   SER A 704     5282   7041   5038   1682  -1010   -449       C  
ATOM   1214  O   SER A 704     -19.309   4.698  22.545  1.00 45.15           O  
ANISOU 1214  O   SER A 704     5150   6961   5042   1476   -974   -553       O  
ATOM   1215  CB  SER A 704     -21.731   5.764  20.533  1.00 54.09           C  
ANISOU 1215  CB  SER A 704     6093   8574   5885   1885  -1284   -349       C  
ATOM   1216  OG  SER A 704     -22.255   4.615  21.181  1.00 52.81           O  
ANISOU 1216  OG  SER A 704     5701   8581   5783   1709  -1289   -484       O  
ATOM   1217  N   VAL A 705     -19.692   6.929  22.594  1.00 45.79           N  
ANISOU 1217  N   VAL A 705     5388   6904   5106   1866   -941   -386       N  
ATOM   1218  CA  VAL A 705     -19.303   7.148  23.980  1.00 47.65           C  
ANISOU 1218  CA  VAL A 705     5645   6988   5473   1826   -819   -449       C  
ATOM   1219  C   VAL A 705     -20.354   8.041  24.642  1.00 48.40           C  
ANISOU 1219  C   VAL A 705     5654   7126   5609   2062   -795   -426       C  
ATOM   1220  O   VAL A 705     -20.652   9.129  24.132  1.00 48.30           O  
ANISOU 1220  O   VAL A 705     5739   7045   5566   2300   -803   -322       O  
ATOM   1221  CB  VAL A 705     -17.906   7.787  24.076  1.00 45.04           C  
ANISOU 1221  CB  VAL A 705     5569   6367   5175   1761   -703   -434       C  
ATOM   1222  CG1 VAL A 705     -17.578   8.103  25.528  1.00 44.60           C  
ANISOU 1222  CG1 VAL A 705     5540   6181   5224   1713   -598   -497       C  
ATOM   1223  CG2 VAL A 705     -16.863   6.861  23.477  1.00 40.31           C  
ANISOU 1223  CG2 VAL A 705     5011   5736   4571   1541   -705   -481       C  
ATOM   1224  N   ASP A 706     -20.920   7.579  25.766  1.00 49.00           N  
ANISOU 1224  N   ASP A 706     5558   7305   5755   1998   -754   -524       N  
ATOM   1225  CA  ASP A 706     -21.934   8.361  26.483  1.00 52.14           C  
ANISOU 1225  CA  ASP A 706     5846   7754   6209   2208   -692   -541       C  
ATOM   1226  C   ASP A 706     -21.344   9.668  26.975  1.00 57.27           C  
ANISOU 1226  C   ASP A 706     6743   8109   6909   2331   -550   -516       C  
ATOM   1227  O   ASP A 706     -20.443   9.670  27.823  1.00 57.62           O  
ANISOU 1227  O   ASP A 706     6928   7984   6980   2153   -447   -578       O  
ATOM   1228  CB  ASP A 706     -22.477   7.594  27.689  1.00 55.32           C  
ANISOU 1228  CB  ASP A 706     6062   8300   6658   2049   -632   -670       C  
ATOM   1229  CG  ASP A 706     -23.138   6.287  27.317  1.00 57.23           C  
ANISOU 1229  CG  ASP A 706     6068   8822   6855   1895   -745   -714       C  
ATOM   1230  OD1 ASP A 706     -23.473   6.110  26.121  1.00 60.79           O  
ANISOU 1230  OD1 ASP A 706     6447   9412   7240   1963   -880   -654       O  
ATOM   1231  OD2 ASP A 706     -23.317   5.447  28.238  1.00 52.67           O  
ANISOU 1231  OD2 ASP A 706     5399   8320   6292   1685   -696   -809       O  
ATOM   1232  N   GLU A 707     -21.862  10.779  26.475  1.00 52.95           N  
ANISOU 1232  N   GLU A 707     6250   7497   6370   2630   -550   -424       N  
ATOM   1233  CA  GLU A 707     -21.410  12.065  26.962  1.00 53.97           C  
ANISOU 1233  CA  GLU A 707     6632   7321   6552   2751   -392   -412       C  
ATOM   1234  C   GLU A 707     -21.647  12.155  28.465  1.00 55.43           C  
ANISOU 1234  C   GLU A 707     6762   7484   6815   2682   -230   -565       C  
ATOM   1235  O   GLU A 707     -22.757  11.908  28.947  1.00 56.45           O  
ANISOU 1235  O   GLU A 707     6637   7819   6990   2769   -217   -636       O  
ATOM   1236  CB  GLU A 707     -22.137  13.195  26.235  1.00 56.90           C  
ANISOU 1236  CB  GLU A 707     7054   7625   6940   3125   -423   -280       C  
ATOM   1237  CG  GLU A 707     -21.358  14.486  26.273  1.00 63.94           C  
ANISOU 1237  CG  GLU A 707     8313   8134   7848   3208   -280   -226       C  
ATOM   1238  CD  GLU A 707     -21.903  15.538  25.342  1.00 74.56           C  
ANISOU 1238  CD  GLU A 707     9776   9365   9189   3568   -339    -46       C  
ATOM   1239  OE1 GLU A 707     -23.140  15.619  25.179  1.00 76.24           O  
ANISOU 1239  OE1 GLU A 707     9743   9765   9458   3850   -432     -5       O  
ATOM   1240  OE2 GLU A 707     -21.088  16.300  24.779  1.00 78.91           O  
ANISOU 1240  OE2 GLU A 707    10665   9636   9681   3568   -293     59       O  
ATOM   1241  N   GLY A 708     -20.593  12.509  29.203  1.00 57.43           N  
ANISOU 1241  N   GLY A 708     7249   7503   7069   2504   -102   -623       N  
ATOM   1242  CA  GLY A 708     -20.655  12.596  30.647  1.00 56.21           C  
ANISOU 1242  CA  GLY A 708     7096   7318   6944   2382     51   -770       C  
ATOM   1243  C   GLY A 708     -20.426  11.300  31.395  1.00 55.83           C  
ANISOU 1243  C   GLY A 708     6917   7443   6855   2070      3   -849       C  
ATOM   1244  O   GLY A 708     -20.269  11.333  32.624  1.00 55.42           O  
ANISOU 1244  O   GLY A 708     6918   7354   6787   1909    117   -958       O  
ATOM   1245  N   GLY A 709     -20.383  10.162  30.713  1.00 45.77           N  
ANISOU 1245  N   GLY A 709     5498   6341   5551   1967   -159   -798       N  
ATOM   1246  CA  GLY A 709     -20.146   8.902  31.384  1.00 46.01           C  
ANISOU 1246  CA  GLY A 709     5436   6494   5552   1683   -208   -853       C  
ATOM   1247  C   GLY A 709     -18.685   8.695  31.748  1.00 41.87           C  
ANISOU 1247  C   GLY A 709     5099   5795   5014   1453   -222   -845       C  
ATOM   1248  O   GLY A 709     -17.820   9.548  31.548  1.00 42.99           O  
ANISOU 1248  O   GLY A 709     5437   5731   5165   1478   -174   -820       O  
ATOM   1249  N   VAL A 710     -18.417   7.516  32.305  1.00 43.76           N  
ANISOU 1249  N   VAL A 710     5268   6122   5236   1221   -293   -865       N  
ATOM   1250  CA  VAL A 710     -17.096   7.228  32.841  1.00 41.43           C  
ANISOU 1250  CA  VAL A 710     5105   5694   4943   1008   -329   -855       C  
ATOM   1251  C   VAL A 710     -16.044   7.335  31.741  1.00 41.27           C  
ANISOU 1251  C   VAL A 710     5160   5551   4971   1034   -386   -793       C  
ATOM   1252  O   VAL A 710     -15.047   8.059  31.871  1.00 42.36           O  
ANISOU 1252  O   VAL A 710     5452   5523   5120    988   -340   -795       O  
ATOM   1253  CB  VAL A 710     -17.098   5.843  33.514  1.00 39.41           C  
ANISOU 1253  CB  VAL A 710     4758   5548   4669    791   -420   -856       C  
ATOM   1254  CG1 VAL A 710     -15.676   5.438  33.952  1.00 36.63           C  
ANISOU 1254  CG1 VAL A 710     4507   5069   4342    606   -505   -818       C  
ATOM   1255  CG2 VAL A 710     -18.049   5.850  34.724  1.00 39.30           C  
ANISOU 1255  CG2 VAL A 710     4709   5645   4578    717   -328   -930       C  
ATOM   1256  N   ALA A 711     -16.251   6.609  30.646  1.00 44.72           N  
ANISOU 1256  N   ALA A 711     5491   6078   5425   1081   -471   -752       N  
ATOM   1257  CA  ALA A 711     -15.290   6.632  29.545  1.00 38.48           C  
ANISOU 1257  CA  ALA A 711     4768   5187   4665   1085   -500   -711       C  
ATOM   1258  C   ALA A 711     -15.072   8.052  29.039  1.00 42.73           C  
ANISOU 1258  C   ALA A 711     5477   5580   5178   1227   -406   -681       C  
ATOM   1259  O   ALA A 711     -13.930   8.472  28.812  1.00 40.97           O  
ANISOU 1259  O   ALA A 711     5384   5205   4978   1152   -365   -678       O  
ATOM   1260  CB  ALA A 711     -15.785   5.738  28.411  1.00 39.44           C  
ANISOU 1260  CB  ALA A 711     4766   5446   4772   1118   -584   -692       C  
ATOM   1261  N   TRP A 712     -16.161   8.809  28.876  1.00 43.46           N  
ANISOU 1261  N   TRP A 712     5570   5712   5232   1434   -365   -660       N  
ATOM   1262  CA  TRP A 712     -16.062  10.168  28.356  1.00 43.37           C  
ANISOU 1262  CA  TRP A 712     5750   5530   5199   1599   -277   -609       C  
ATOM   1263  C   TRP A 712     -15.230  11.060  29.274  1.00 45.14           C  
ANISOU 1263  C   TRP A 712     6168   5542   5442   1500   -149   -663       C  
ATOM   1264  O   TRP A 712     -14.381  11.835  28.809  1.00 44.05           O  
ANISOU 1264  O   TRP A 712     6225   5217   5295   1477    -81   -636       O  
ATOM   1265  CB  TRP A 712     -17.460  10.746  28.163  1.00 49.70           C  
ANISOU 1265  CB  TRP A 712     6484   6415   5986   1872   -271   -572       C  
ATOM   1266  CG  TRP A 712     -17.477  12.220  27.890  1.00 52.53           C  
ANISOU 1266  CG  TRP A 712     7066   6553   6342   2073   -167   -514       C  
ATOM   1267  CD1 TRP A 712     -17.442  13.234  28.815  1.00 53.60           C  
ANISOU 1267  CD1 TRP A 712     7352   6501   6514   2114    -10   -575       C  
ATOM   1268  CD2 TRP A 712     -17.559  12.853  26.608  1.00 54.46           C  
ANISOU 1268  CD2 TRP A 712     7437   6722   6533   2254   -205   -381       C  
ATOM   1269  NE1 TRP A 712     -17.485  14.457  28.181  1.00 57.68           N  
ANISOU 1269  NE1 TRP A 712     8088   6802   7024   2322     60   -487       N  
ATOM   1270  CE2 TRP A 712     -17.558  14.248  26.826  1.00 58.78           C  
ANISOU 1270  CE2 TRP A 712     8221   7009   7104   2413    -68   -353       C  
ATOM   1271  CE3 TRP A 712     -17.641  12.376  25.299  1.00 52.60           C  
ANISOU 1271  CE3 TRP A 712     7162   6608   6216   2283   -339   -283       C  
ATOM   1272  CZ2 TRP A 712     -17.629  15.167  25.778  1.00 65.03           C  
ANISOU 1272  CZ2 TRP A 712     9219   7644   7844   2613    -72   -205       C  
ATOM   1273  CZ3 TRP A 712     -17.709  13.295  24.258  1.00 62.14           C  
ANISOU 1273  CZ3 TRP A 712     8570   7690   7350   2465   -350   -140       C  
ATOM   1274  CH2 TRP A 712     -17.702  14.671  24.504  1.00 63.80           C  
ANISOU 1274  CH2 TRP A 712     9023   7628   7591   2635   -223    -90       C  
ATOM   1275  N   ARG A 713     -15.489  10.995  30.584  1.00 48.72           N  
ANISOU 1275  N   ARG A 713     6582   6026   5903   1417   -104   -747       N  
ATOM   1276  CA  ARG A 713     -14.781  11.880  31.503  1.00 49.87           C  
ANISOU 1276  CA  ARG A 713     6920   5988   6039   1300     18   -816       C  
ATOM   1277  C   ARG A 713     -13.286  11.571  31.524  1.00 50.50           C  
ANISOU 1277  C   ARG A 713     7052   6000   6133   1056    -28   -824       C  
ATOM   1278  O   ARG A 713     -12.472  12.468  31.771  1.00 49.38           O  
ANISOU 1278  O   ARG A 713     7096   5684   5981    958     69   -862       O  
ATOM   1279  CB  ARG A 713     -15.380  11.773  32.909  1.00 48.23           C  
ANISOU 1279  CB  ARG A 713     6664   5858   5803   1226     74   -914       C  
ATOM   1280  CG  ARG A 713     -16.864  12.088  32.961  1.00 51.52           C  
ANISOU 1280  CG  ARG A 713     6984   6359   6231   1467    146   -936       C  
ATOM   1281  CD  ARG A 713     -17.372  12.339  34.389  1.00 53.18           C  
ANISOU 1281  CD  ARG A 713     7212   6592   6403   1386    280  -1067       C  
ATOM   1282  NE  ARG A 713     -17.149  11.215  35.308  1.00 55.13           N  
ANISOU 1282  NE  ARG A 713     7365   6995   6587   1113    198  -1102       N  
ATOM   1283  CZ  ARG A 713     -17.991  10.197  35.510  1.00 56.24           C  
ANISOU 1283  CZ  ARG A 713     7299   7357   6714   1086    138  -1105       C  
ATOM   1284  NH1 ARG A 713     -19.145  10.115  34.846  1.00 54.88           N  
ANISOU 1284  NH1 ARG A 713     6944   7317   6591   1309    140  -1091       N  
ATOM   1285  NH2 ARG A 713     -17.677   9.248  36.389  1.00 53.51           N  
ANISOU 1285  NH2 ARG A 713     6930   7104   6296    822     66  -1116       N  
ATOM   1286  N   ALA A 714     -12.900  10.327  31.254  1.00 43.60           N  
ANISOU 1286  N   ALA A 714     6013   5257   5296    954   -166   -796       N  
ATOM   1287  CA  ALA A 714     -11.481  10.004  31.209  1.00 44.17           C  
ANISOU 1287  CA  ALA A 714     6088   5277   5417    759   -212   -806       C  
ATOM   1288  C   ALA A 714     -10.820  10.346  29.877  1.00 41.09           C  
ANISOU 1288  C   ALA A 714     5769   4794   5051    795   -170   -770       C  
ATOM   1289  O   ALA A 714      -9.593  10.261  29.781  1.00 43.82           O  
ANISOU 1289  O   ALA A 714     6112   5088   5449    636   -170   -798       O  
ATOM   1290  CB  ALA A 714     -11.259   8.522  31.515  1.00 39.93           C  
ANISOU 1290  CB  ALA A 714     5357   4881   4935    649   -366   -793       C  
ATOM   1291  N   GLY A 715     -11.580  10.697  28.850  1.00 44.68           N  
ANISOU 1291  N   GLY A 715     6274   5242   5459    988   -138   -709       N  
ATOM   1292  CA  GLY A 715     -10.988  11.114  27.591  1.00 46.26           C  
ANISOU 1292  CA  GLY A 715     6592   5347   5639   1000    -83   -666       C  
ATOM   1293  C   GLY A 715     -11.234  10.230  26.371  1.00 47.17           C  
ANISOU 1293  C   GLY A 715     6598   5587   5735   1056   -162   -621       C  
ATOM   1294  O   GLY A 715     -10.697  10.513  25.296  1.00 43.58           O  
ANISOU 1294  O   GLY A 715     6252   5066   5239   1034   -105   -593       O  
ATOM   1295  N   LEU A 716     -12.052   9.185  26.493  1.00 41.93           N  
ANISOU 1295  N   LEU A 716     5744   5103   5084   1103   -276   -621       N  
ATOM   1296  CA  LEU A 716     -12.350   8.343  25.337  1.00 40.14           C  
ANISOU 1296  CA  LEU A 716     5430   5001   4821   1131   -345   -598       C  
ATOM   1297  C   LEU A 716     -13.415   9.001  24.478  1.00 47.40           C  
ANISOU 1297  C   LEU A 716     6427   5966   5619   1336   -362   -506       C  
ATOM   1298  O   LEU A 716     -14.297   9.714  24.975  1.00 48.76           O  
ANISOU 1298  O   LEU A 716     6620   6135   5773   1497   -357   -469       O  
ATOM   1299  CB  LEU A 716     -12.825   6.959  25.767  1.00 34.25           C  
ANISOU 1299  CB  LEU A 716     4469   4418   4128   1076   -454   -640       C  
ATOM   1300  CG  LEU A 716     -11.816   6.168  26.587  1.00 37.01           C  
ANISOU 1300  CG  LEU A 716     4735   4722   4604    901   -476   -700       C  
ATOM   1301  CD1 LEU A 716     -12.375   4.830  27.012  1.00 36.60           C  
ANISOU 1301  CD1 LEU A 716     4520   4795   4592    852   -578   -719       C  
ATOM   1302  CD2 LEU A 716     -10.474   5.991  25.818  1.00 38.48           C  
ANISOU 1302  CD2 LEU A 716     4944   4817   4860    797   -420   -738       C  
ATOM   1303  N   ARG A 717     -13.317   8.787  23.174  1.00 38.15           N  
ANISOU 1303  N   ARG A 717     5299   4836   4360   1333   -381   -470       N  
ATOM   1304  CA  ARG A 717     -14.226   9.443  22.256  1.00 43.46           C  
ANISOU 1304  CA  ARG A 717     6064   5556   4893   1523   -428   -354       C  
ATOM   1305  C   ARG A 717     -14.664   8.444  21.207  1.00 43.58           C  
ANISOU 1305  C   ARG A 717     5968   5776   4813   1486   -535   -356       C  
ATOM   1306  O   ARG A 717     -13.971   7.457  20.945  1.00 42.90           O  
ANISOU 1306  O   ARG A 717     5818   5719   4765   1301   -515   -450       O  
ATOM   1307  CB  ARG A 717     -13.577  10.657  21.596  1.00 45.64           C  
ANISOU 1307  CB  ARG A 717     6631   5620   5088   1545   -319   -272       C  
ATOM   1308  CG  ARG A 717     -13.245  11.792  22.553  1.00 48.46           C  
ANISOU 1308  CG  ARG A 717     7140   5755   5518   1580   -200   -274       C  
ATOM   1309  CD  ARG A 717     -14.532  12.431  23.104  1.00 50.96           C  
ANISOU 1309  CD  ARG A 717     7431   6086   5844   1844   -244   -211       C  
ATOM   1310  NE  ARG A 717     -14.284  13.608  23.952  1.00 52.41           N  
ANISOU 1310  NE  ARG A 717     7802   6027   6084   1886   -102   -225       N  
ATOM   1311  CZ  ARG A 717     -14.070  13.567  25.268  1.00 46.16           C  
ANISOU 1311  CZ  ARG A 717     6945   5202   5390   1788    -40   -342       C  
ATOM   1312  NH1 ARG A 717     -14.059  12.409  25.908  1.00 44.38           N  
ANISOU 1312  NH1 ARG A 717     6479   5162   5223   1656   -115   -432       N  
ATOM   1313  NH2 ARG A 717     -13.879  14.692  25.949  1.00 47.41           N  
ANISOU 1313  NH2 ARG A 717     7304   5133   5575   1812    102   -367       N  
ATOM   1314  N   MET A 718     -15.840   8.695  20.641  1.00 51.64           N  
ANISOU 1314  N   MET A 718     6959   6943   5720   1665   -650   -260       N  
ATOM   1315  CA  MET A 718     -16.333   7.941  19.491  1.00 51.43           C  
ANISOU 1315  CA  MET A 718     6865   7128   5550   1624   -765   -249       C  
ATOM   1316  C   MET A 718     -15.279   7.875  18.393  1.00 51.16           C  
ANISOU 1316  C   MET A 718     7025   7004   5410   1458   -682   -260       C  
ATOM   1317  O   MET A 718     -14.599   8.866  18.102  1.00 49.68           O  
ANISOU 1317  O   MET A 718     7075   6622   5178   1472   -580   -190       O  
ATOM   1318  CB  MET A 718     -17.614   8.600  18.966  1.00 53.47           C  
ANISOU 1318  CB  MET A 718     7106   7530   5682   1871   -912   -104       C  
ATOM   1319  CG  MET A 718     -18.056   8.191  17.578  1.00 66.26           C  
ANISOU 1319  CG  MET A 718     8734   9354   7088   1837  -1047    -50       C  
ATOM   1320  SD  MET A 718     -19.617   8.992  17.071  1.00 69.60           S  
ANISOU 1320  SD  MET A 718     9084   9978   7385   2168  -1270    145       S  
ATOM   1321  CE  MET A 718     -19.232  10.737  17.249  1.00 58.96           C  
ANISOU 1321  CE  MET A 718     8051   8285   6068   2412  -1169    317       C  
ATOM   1322  N   GLY A 719     -15.126   6.677  17.804  1.00 42.79           N  
ANISOU 1322  N   GLY A 719     5869   6076   4312   1280   -700   -367       N  
ATOM   1323  CA  GLY A 719     -14.144   6.452  16.763  1.00 49.21           C  
ANISOU 1323  CA  GLY A 719     6838   6828   5033   1098   -591   -420       C  
ATOM   1324  C   GLY A 719     -12.749   6.057  17.228  1.00 46.87           C  
ANISOU 1324  C   GLY A 719     6530   6354   4923    929   -418   -557       C  
ATOM   1325  O   GLY A 719     -11.904   5.755  16.370  1.00 48.13           O  
ANISOU 1325  O   GLY A 719     6780   6475   5032    767   -299   -637       O  
ATOM   1326  N   ASP A 720     -12.471   6.043  18.539  1.00 44.64           N  
ANISOU 1326  N   ASP A 720     6133   5978   4849    955   -400   -592       N  
ATOM   1327  CA  ASP A 720     -11.173   5.574  19.024  1.00 46.20           C  
ANISOU 1327  CA  ASP A 720     6274   6043   5237    806   -278   -714       C  
ATOM   1328  C   ASP A 720     -11.033   4.067  18.794  1.00 41.67           C  
ANISOU 1328  C   ASP A 720     5541   5547   4745    686   -286   -847       C  
ATOM   1329  O   ASP A 720     -11.987   3.305  18.981  1.00 43.77           O  
ANISOU 1329  O   ASP A 720     5686   5949   4996    711   -403   -856       O  
ATOM   1330  CB  ASP A 720     -10.975   5.868  20.528  1.00 45.18           C  
ANISOU 1330  CB  ASP A 720     6063   5821   5281    850   -293   -707       C  
ATOM   1331  CG  ASP A 720     -10.824   7.366  20.859  1.00 49.07           C  
ANISOU 1331  CG  ASP A 720     6737   6174   5732    928   -231   -617       C  
ATOM   1332  OD1 ASP A 720     -10.460   8.168  19.973  1.00 47.54           O  
ANISOU 1332  OD1 ASP A 720     6746   5898   5419    912   -140   -569       O  
ATOM   1333  OD2 ASP A 720     -10.987   7.726  22.054  1.00 44.07           O  
ANISOU 1333  OD2 ASP A 720     6066   5495   5186    979   -254   -606       O  
ATOM   1334  N   PHE A 721      -9.827   3.631  18.431  1.00 42.64           N  
ANISOU 1334  N   PHE A 721     5658   5573   4970    550   -147   -964       N  
ATOM   1335  CA  PHE A 721      -9.534   2.217  18.190  1.00 43.13           C  
ANISOU 1335  CA  PHE A 721     5590   5653   5146    448   -118  -1107       C  
ATOM   1336  C   PHE A 721      -8.861   1.613  19.417  1.00 37.79           C  
ANISOU 1336  C   PHE A 721     4742   4869   4746    448   -136  -1151       C  
ATOM   1337  O   PHE A 721      -7.947   2.223  19.970  1.00 37.49           O  
ANISOU 1337  O   PHE A 721     4694   4726   4824    445    -82  -1141       O  
ATOM   1338  CB  PHE A 721      -8.624   2.056  16.974  1.00 43.63           C  
ANISOU 1338  CB  PHE A 721     5738   5673   5165    311     66  -1226       C  
ATOM   1339  CG  PHE A 721      -9.285   2.366  15.657  1.00 49.05           C  
ANISOU 1339  CG  PHE A 721     6606   6485   5546    269     69  -1193       C  
ATOM   1340  CD1 PHE A 721     -10.054   1.405  15.009  1.00 51.92           C  
ANISOU 1340  CD1 PHE A 721     6944   6988   5794    207     10  -1262       C  
ATOM   1341  CD2 PHE A 721      -9.110   3.598  15.045  1.00 52.48           C  
ANISOU 1341  CD2 PHE A 721     7252   6892   5794    270    129  -1093       C  
ATOM   1342  CE1 PHE A 721     -10.655   1.670  13.779  1.00 52.78           C  
ANISOU 1342  CE1 PHE A 721     7219   7241   5593    148    -14  -1227       C  
ATOM   1343  CE2 PHE A 721      -9.706   3.874  13.810  1.00 56.70           C  
ANISOU 1343  CE2 PHE A 721     7975   7546   6020    228    107  -1037       C  
ATOM   1344  CZ  PHE A 721     -10.484   2.906  13.182  1.00 55.52           C  
ANISOU 1344  CZ  PHE A 721     7779   7568   5746    168     23  -1103       C  
ATOM   1345  N   LEU A 722      -9.299   0.418  19.837  1.00 38.32           N  
ANISOU 1345  N   LEU A 722     4688   4964   4911    438   -217  -1194       N  
ATOM   1346  CA  LEU A 722      -8.706  -0.235  21.008  1.00 43.81           C  
ANISOU 1346  CA  LEU A 722     5242   5550   5852    446   -263  -1204       C  
ATOM   1347  C   LEU A 722      -7.404  -0.938  20.673  1.00 41.33           C  
ANISOU 1347  C   LEU A 722     4846   5107   5751    390   -141  -1332       C  
ATOM   1348  O   LEU A 722      -7.377  -1.824  19.827  1.00 44.50           O  
ANISOU 1348  O   LEU A 722     5247   5496   6167    333    -58  -1450       O  
ATOM   1349  CB  LEU A 722      -9.635  -1.257  21.645  1.00 42.41           C  
ANISOU 1349  CB  LEU A 722     4994   5420   5702    445   -388  -1187       C  
ATOM   1350  CG  LEU A 722     -10.553  -0.790  22.743  1.00 47.36           C  
ANISOU 1350  CG  LEU A 722     5609   6125   6260    504   -517  -1069       C  
ATOM   1351  CD1 LEU A 722     -11.659   0.064  22.166  1.00 45.98           C  
ANISOU 1351  CD1 LEU A 722     5507   6110   5852    563   -540  -1016       C  
ATOM   1352  CD2 LEU A 722     -11.065  -2.051  23.435  1.00 42.97           C  
ANISOU 1352  CD2 LEU A 722     4978   5563   5786    452   -601  -1078       C  
ATOM   1353  N   ILE A 723      -6.346  -0.591  21.393  1.00 38.02           N  
ANISOU 1353  N   ILE A 723     4340   4597   5508    406   -132  -1319       N  
ATOM   1354  CA  ILE A 723      -5.052  -1.229  21.225  1.00 38.47           C  
ANISOU 1354  CA  ILE A 723     4259   4542   5815    384    -31  -1436       C  
ATOM   1355  C   ILE A 723      -4.782  -2.225  22.345  1.00 36.37           C  
ANISOU 1355  C   ILE A 723     3844   4187   5790    445   -169  -1399       C  
ATOM   1356  O   ILE A 723      -4.361  -3.351  22.090  1.00 41.92           O  
ANISOU 1356  O   ILE A 723     4458   4788   6683    463   -124  -1490       O  
ATOM   1357  CB  ILE A 723      -3.963  -0.135  21.147  1.00 37.81           C  
ANISOU 1357  CB  ILE A 723     4158   4442   5766    340     77  -1458       C  
ATOM   1358  CG1 ILE A 723      -4.351   0.894  20.083  1.00 37.12           C  
ANISOU 1358  CG1 ILE A 723     4279   4421   5405    277    200  -1455       C  
ATOM   1359  CG2 ILE A 723      -2.613  -0.720  20.784  1.00 39.88           C  
ANISOU 1359  CG2 ILE A 723     4242   4622   6287    314    217  -1607       C  
ATOM   1360  CD1 ILE A 723      -4.493   0.319  18.671  1.00 40.63           C  
ANISOU 1360  CD1 ILE A 723     4799   4890   5749    210    348  -1578       C  
ATOM   1361  N   GLU A 724      -5.074  -1.850  23.589  1.00 37.49           N  
ANISOU 1361  N   GLU A 724     3978   4354   5914    475   -336  -1262       N  
ATOM   1362  CA  GLU A 724      -4.741  -2.682  24.737  1.00 40.64           C  
ANISOU 1362  CA  GLU A 724     4262   4671   6510    519   -491  -1193       C  
ATOM   1363  C   GLU A 724      -5.868  -2.621  25.758  1.00 38.11           C  
ANISOU 1363  C   GLU A 724     4029   4414   6036    511   -649  -1059       C  
ATOM   1364  O   GLU A 724      -6.510  -1.579  25.932  1.00 38.27           O  
ANISOU 1364  O   GLU A 724     4145   4538   5858    494   -653  -1010       O  
ATOM   1365  CB  GLU A 724      -3.429  -2.230  25.414  1.00 41.76           C  
ANISOU 1365  CB  GLU A 724     4255   4783   6830    528   -534  -1176       C  
ATOM   1366  CG  GLU A 724      -2.193  -2.357  24.548  1.00 46.91           C  
ANISOU 1366  CG  GLU A 724     4762   5381   7680    532   -370  -1322       C  
ATOM   1367  CD  GLU A 724      -0.926  -1.843  25.243  1.00 53.18           C  
ANISOU 1367  CD  GLU A 724     5370   6189   8645    521   -426  -1311       C  
ATOM   1368  OE1 GLU A 724      -1.026  -1.325  26.377  1.00 47.56           O  
ANISOU 1368  OE1 GLU A 724     4676   5530   7866    495   -595  -1187       O  
ATOM   1369  OE2 GLU A 724       0.164  -1.931  24.638  1.00 51.82           O  
ANISOU 1369  OE2 GLU A 724     5031   5992   8664    521   -289  -1440       O  
ATOM   1370  N   VAL A 725      -6.078  -3.744  26.451  1.00 42.23           N  
ANISOU 1370  N   VAL A 725     4525   4860   6662    524   -766  -1003       N  
ATOM   1371  CA  VAL A 725      -7.027  -3.869  27.555  1.00 40.28           C  
ANISOU 1371  CA  VAL A 725     4352   4662   6292    488   -907   -880       C  
ATOM   1372  C   VAL A 725      -6.288  -4.522  28.716  1.00 45.33           C  
ANISOU 1372  C   VAL A 725     4926   5193   7106    505  -1069   -775       C  
ATOM   1373  O   VAL A 725      -5.914  -5.699  28.628  1.00 46.62           O  
ANISOU 1373  O   VAL A 725     5046   5208   7460    548  -1095   -778       O  
ATOM   1374  CB  VAL A 725      -8.255  -4.702  27.166  1.00 40.60           C  
ANISOU 1374  CB  VAL A 725     4470   4727   6229    442   -885   -907       C  
ATOM   1375  CG1 VAL A 725      -9.074  -5.055  28.408  1.00 36.08           C  
ANISOU 1375  CG1 VAL A 725     3956   4182   5571    380  -1016   -789       C  
ATOM   1376  CG2 VAL A 725      -9.117  -3.956  26.102  1.00 36.32           C  
ANISOU 1376  CG2 VAL A 725     3985   4339   5475    428   -774   -982       C  
ATOM   1377  N   ASN A 726      -6.091  -3.771  29.803  1.00 34.29           N  
ANISOU 1377  N   ASN A 726     3710   4435   4884     46   -753    258       N  
ATOM   1378  CA  ASN A 726      -5.496  -4.303  31.028  1.00 38.77           C  
ANISOU 1378  CA  ASN A 726     4386   4882   5462     95   -785    589       C  
ATOM   1379  C   ASN A 726      -4.171  -4.997  30.725  1.00 39.73           C  
ANISOU 1379  C   ASN A 726     4477   4917   5700    388   -880    611       C  
ATOM   1380  O   ASN A 726      -3.937  -6.142  31.108  1.00 47.01           O  
ANISOU 1380  O   ASN A 726     5496   5514   6850    487   -909    758       O  
ATOM   1381  CB  ASN A 726      -6.468  -5.248  31.747  1.00 41.75           C  
ANISOU 1381  CB  ASN A 726     4909   4931   6022    -84   -724    736       C  
ATOM   1382  CG  ASN A 726      -7.824  -4.588  32.029  1.00 42.67           C  
ANISOU 1382  CG  ASN A 726     5012   5164   6037   -366   -609    695       C  
ATOM   1383  OD1 ASN A 726      -7.897  -3.391  32.320  1.00 37.63           O  
ANISOU 1383  OD1 ASN A 726     4310   4832   5155   -427   -574    705       O  
ATOM   1384  ND2 ASN A 726      -8.895  -5.363  31.932  1.00 42.54           N  
ANISOU 1384  ND2 ASN A 726     5048   4900   6217   -537   -544    640       N  
ATOM   1385  N   GLY A 727      -3.328  -4.314  29.955  1.00 39.77           N  
ANISOU 1385  N   GLY A 727     4337   5209   5566    533   -924    450       N  
ATOM   1386  CA  GLY A 727      -1.995  -4.814  29.669  1.00 43.88           C  
ANISOU 1386  CA  GLY A 727     4774   5735   6164    826  -1000    460       C  
ATOM   1387  C   GLY A 727      -1.906  -5.801  28.524  1.00 52.37           C  
ANISOU 1387  C   GLY A 727     5826   6553   7518    996   -973    159       C  
ATOM   1388  O   GLY A 727      -0.794  -6.206  28.170  1.00 49.38           O  
ANISOU 1388  O   GLY A 727     5349   6191   7221   1270  -1013    115       O  
ATOM   1389  N   GLN A 728      -3.027  -6.205  27.925  1.00 51.59           N  
ANISOU 1389  N   GLN A 728     5803   6234   7564    840   -900    -64       N  
ATOM   1390  CA  GLN A 728      -2.986  -7.171  26.835  1.00 52.23           C  
ANISOU 1390  CA  GLN A 728     5889   6060   7897    962   -862   -385       C  
ATOM   1391  C   GLN A 728      -3.331  -6.490  25.529  1.00 50.21           C  
ANISOU 1391  C   GLN A 728     5513   6077   7486    857   -831   -747       C  
ATOM   1392  O   GLN A 728      -4.304  -5.729  25.452  1.00 48.18           O  
ANISOU 1392  O   GLN A 728     5245   5980   7080    611   -819   -769       O  
ATOM   1393  CB  GLN A 728      -3.925  -8.347  27.080  1.00 61.92           C  
ANISOU 1393  CB  GLN A 728     7311   6793   9424    842   -814   -377       C  
ATOM   1394  CG  GLN A 728      -3.729  -8.940  28.446  1.00 67.89           C  
ANISOU 1394  CG  GLN A 728     8203   7294  10298    885   -857     38       C  
ATOM   1395  CD  GLN A 728      -4.276 -10.330  28.542  1.00 77.08           C  
ANISOU 1395  CD  GLN A 728     9568   7901  11818    847   -824     39       C  
ATOM   1396  OE1 GLN A 728      -5.464 -10.538  28.783  1.00 78.71           O  
ANISOU 1396  OE1 GLN A 728     9888   7952  12064    551   -774     58       O  
ATOM   1397  NE2 GLN A 728      -3.400 -11.309  28.341  1.00 87.56           N  
ANISOU 1397  NE2 GLN A 728    10936   8914  13420   1152   -846     13       N  
ATOM   1398  N   ASN A 729      -2.528  -6.766  24.514  1.00 53.59           N  
ANISOU 1398  N   ASN A 729     5841   6571   7950   1050   -819  -1022       N  
ATOM   1399  CA  ASN A 729      -2.787  -6.223  23.196  1.00 51.05           C  
ANISOU 1399  CA  ASN A 729     5408   6520   7467    939   -798  -1368       C  
ATOM   1400  C   ASN A 729      -4.007  -6.910  22.615  1.00 55.66           C  
ANISOU 1400  C   ASN A 729     6097   6834   8216    729   -745  -1601       C  
ATOM   1401  O   ASN A 729      -4.122  -8.137  22.669  1.00 58.45           O  
ANISOU 1401  O   ASN A 729     6584   6759   8865    789   -698  -1680       O  
ATOM   1402  CB  ASN A 729      -1.591  -6.423  22.276  1.00 48.31           C  
ANISOU 1402  CB  ASN A 729     4924   6330   7103   1182   -776  -1620       C  
ATOM   1403  CG  ASN A 729      -1.636  -5.491  21.101  1.00 51.62           C  
ANISOU 1403  CG  ASN A 729     5201   7181   7233   1043   -782  -1871       C  
ATOM   1404  OD1 ASN A 729      -2.236  -5.807  20.083  1.00 55.33           O  
ANISOU 1404  OD1 ASN A 729     5680   7618   7724    912   -741  -2187       O  
ATOM   1405  ND2 ASN A 729      -1.026  -4.321  21.240  1.00 48.19           N  
ANISOU 1405  ND2 ASN A 729     4642   7157   6510   1040   -842  -1718       N  
ATOM   1406  N   VAL A 730      -4.938  -6.112  22.095  1.00 43.03           N  
ANISOU 1406  N   VAL A 730     4438   5477   6433    474   -762  -1693       N  
ATOM   1407  CA  VAL A 730      -6.160  -6.622  21.507  1.00 44.10           C  
ANISOU 1407  CA  VAL A 730     4630   5448   6677    230   -732  -1902       C  
ATOM   1408  C   VAL A 730      -6.318  -6.175  20.067  1.00 45.07           C  
ANISOU 1408  C   VAL A 730     4623   5888   6612    115   -751  -2235       C  
ATOM   1409  O   VAL A 730      -7.425  -6.215  19.527  1.00 44.79           O  
ANISOU 1409  O   VAL A 730     4579   5870   6570   -140   -761  -2372       O  
ATOM   1410  CB  VAL A 730      -7.385  -6.197  22.335  1.00 42.11           C  
ANISOU 1410  CB  VAL A 730     4413   5176   6411     -8   -741  -1661       C  
ATOM   1411  CG1 VAL A 730      -7.331  -6.874  23.705  1.00 44.98           C  
ANISOU 1411  CG1 VAL A 730     4934   5191   6966     50   -712  -1356       C  
ATOM   1412  CG2 VAL A 730      -7.437  -4.674  22.429  1.00 32.52           C  
ANISOU 1412  CG2 VAL A 730     3063   4390   4904    -52   -795  -1518       C  
ATOM   1413  N   VAL A 731      -5.240  -5.670  19.460  1.00 42.91           N  
ANISOU 1413  N   VAL A 731     4230   5918   6154    274   -766  -2339       N  
ATOM   1414  CA  VAL A 731      -5.320  -5.129  18.105  1.00 42.97           C  
ANISOU 1414  CA  VAL A 731     4109   6291   5925    142   -795  -2616       C  
ATOM   1415  C   VAL A 731      -5.884  -6.165  17.130  1.00 51.74           C  
ANISOU 1415  C   VAL A 731     5278   7218   7164      1   -741  -2999       C  
ATOM   1416  O   VAL A 731      -6.708  -5.847  16.256  1.00 46.35           O  
ANISOU 1416  O   VAL A 731     4544   6737   6331   -242   -764  -3096       O  
ATOM   1417  CB  VAL A 731      -3.926  -4.624  17.692  1.00 39.58           C  
ANISOU 1417  CB  VAL A 731     3554   6185   5300    343   -796  -2669       C  
ATOM   1418  CG1 VAL A 731      -3.768  -4.676  16.225  1.00 42.51           C  
ANISOU 1418  CG1 VAL A 731     3833   6813   5508    252   -776  -3050       C  
ATOM   1419  CG2 VAL A 731      -3.741  -3.199  18.181  1.00 36.63           C  
ANISOU 1419  CG2 VAL A 731     3100   6146   4673    312   -884  -2362       C  
ATOM   1420  N   LYS A 732      -5.476  -7.425  17.278  1.00 49.10           N  
ANISOU 1420  N   LYS A 732     5070   6475   7111    158   -646  -3147       N  
ATOM   1421  CA  LYS A 732      -5.844  -8.475  16.342  1.00 54.94           C  
ANISOU 1421  CA  LYS A 732     5893   7002   7979     38   -571  -3561       C  
ATOM   1422  C   LYS A 732      -6.898  -9.423  16.908  1.00 60.44           C  
ANISOU 1422  C   LYS A 732     6779   7219   8966   -131   -547  -3516       C  
ATOM   1423  O   LYS A 732      -7.101 -10.510  16.364  1.00 65.06           O  
ANISOU 1423  O   LYS A 732     7493   7492   9736   -203   -468  -3839       O  
ATOM   1424  CB  LYS A 732      -4.590  -9.236  15.919  1.00 58.86           C  
ANISOU 1424  CB  LYS A 732     6400   7370   8594    340   -459  -3832       C  
ATOM   1425  CG  LYS A 732      -3.505  -8.289  15.366  1.00 63.58           C  
ANISOU 1425  CG  LYS A 732     6784   8490   8882    483   -474  -3870       C  
ATOM   1426  CD  LYS A 732      -2.187  -8.972  14.957  1.00 70.46           C  
ANISOU 1426  CD  LYS A 732     7608   9303   9861    812   -346  -4141       C  
ATOM   1427  CE  LYS A 732      -1.478  -9.606  16.143  1.00 68.90           C  
ANISOU 1427  CE  LYS A 732     7480   8708   9991   1166   -322  -3876       C  
ATOM   1428  NZ  LYS A 732      -0.219 -10.294  15.744  1.00 78.02           N  
ANISOU 1428  NZ  LYS A 732     8556   9798  11290   1525   -195  -4136       N  
ATOM   1429  N   VAL A 733      -7.573  -9.037  17.990  1.00 52.74           N  
ANISOU 1429  N   VAL A 733     5830   6182   8028   -216   -603  -3135       N  
ATOM   1430  CA  VAL A 733      -8.453  -9.940  18.729  1.00 59.79           C  
ANISOU 1430  CA  VAL A 733     6902   6620   9197   -366   -572  -3026       C  
ATOM   1431  C   VAL A 733      -9.907  -9.682  18.343  1.00 58.64           C  
ANISOU 1431  C   VAL A 733     6696   6626   8956   -761   -618  -3082       C  
ATOM   1432  O   VAL A 733     -10.314  -8.535  18.130  1.00 51.10           O  
ANISOU 1432  O   VAL A 733     5561   6105   7750   -862   -696  -2982       O  
ATOM   1433  CB  VAL A 733      -8.223  -9.784  20.244  1.00 59.38           C  
ANISOU 1433  CB  VAL A 733     6912   6408   9242   -216   -587  -2566       C  
ATOM   1434  CG1 VAL A 733      -9.185 -10.654  21.034  1.00 63.85           C  
ANISOU 1434  CG1 VAL A 733     7658   6547  10056   -416   -556  -2419       C  
ATOM   1435  CG2 VAL A 733      -6.770 -10.145  20.578  1.00 62.33           C  
ANISOU 1435  CG2 VAL A 733     7321   6637   9726    177   -561  -2506       C  
ATOM   1436  N   GLY A 734     -10.683 -10.761  18.225  1.00 50.97           N  
ANISOU 1436  N   GLY A 734     5873   5295   8197   -986   -572  -3243       N  
ATOM   1437  CA  GLY A 734     -12.085 -10.673  17.863  1.00 51.30           C  
ANISOU 1437  CA  GLY A 734     5852   5485   8155  -1367   -609  -3268       C  
ATOM   1438  C   GLY A 734     -12.969 -10.074  18.954  1.00 49.68           C  
ANISOU 1438  C   GLY A 734     5567   5349   7961  -1502   -649  -2908       C  
ATOM   1439  O   GLY A 734     -12.597  -9.933  20.122  1.00 48.12           O  
ANISOU 1439  O   GLY A 734     5433   5014   7838  -1324   -623  -2582       O  
ATOM   1440  N   HIS A 735     -14.205  -9.772  18.552  1.00 53.62           N  
ANISOU 1440  N   HIS A 735     5966   6112   8296  -1756   -677  -2823       N  
ATOM   1441  CA  HIS A 735     -15.068  -8.903  19.355  1.00 55.34           C  
ANISOU 1441  CA  HIS A 735     6037   6544   8446  -1843   -706  -2503       C  
ATOM   1442  C   HIS A 735     -15.459  -9.546  20.683  1.00 54.87           C  
ANISOU 1442  C   HIS A 735     6077   6100   8671  -1981   -645  -2357       C  
ATOM   1443  O   HIS A 735     -15.344  -8.914  21.740  1.00 53.50           O  
ANISOU 1443  O   HIS A 735     5876   5989   8462  -1852   -621  -2039       O  
ATOM   1444  CB  HIS A 735     -16.326  -8.520  18.556  1.00 53.28           C  
ANISOU 1444  CB  HIS A 735     5656   6612   7976  -2025   -754  -2421       C  
ATOM   1445  CG  HIS A 735     -17.259  -7.639  19.321  1.00 53.11           C  
ANISOU 1445  CG  HIS A 735     5479   6794   7907  -2068   -768  -2112       C  
ATOM   1446  ND1 HIS A 735     -17.075  -6.274  19.431  1.00 49.69           N  
ANISOU 1446  ND1 HIS A 735     4917   6663   7302  -1866   -800  -1912       N  
ATOM   1447  CD2 HIS A 735     -18.366  -7.930  20.046  1.00 53.49           C  
ANISOU 1447  CD2 HIS A 735     5489   6768   8065  -2277   -736  -1969       C  
ATOM   1448  CE1 HIS A 735     -18.031  -5.765  20.188  1.00 47.64           C  
ANISOU 1448  CE1 HIS A 735     4545   6491   7066  -1930   -782  -1686       C  
ATOM   1449  NE2 HIS A 735     -18.827  -6.748  20.575  1.00 49.25           N  
ANISOU 1449  NE2 HIS A 735     4782   6498   7432  -2180   -741  -1716       N  
ATOM   1450  N   ARG A 736     -15.959 -10.785  20.643  1.00 57.37           N  
ANISOU 1450  N   ARG A 736     6574   6058   9167  -2189   -595  -2450       N  
ATOM   1451  CA  ARG A 736     -16.399 -11.464  21.861  1.00 58.96           C  
ANISOU 1451  CA  ARG A 736     6915   5891   9597  -2336   -525  -2227       C  
ATOM   1452  C   ARG A 736     -15.265 -11.588  22.876  1.00 58.30           C  
ANISOU 1452  C   ARG A 736     7006   5546   9600  -2001   -489  -1966       C  
ATOM   1453  O   ARG A 736     -15.461 -11.353  24.073  1.00 54.23           O  
ANISOU 1453  O   ARG A 736     6507   5015   9085  -2006   -454  -1622       O  
ATOM   1454  CB  ARG A 736     -16.924 -12.853  21.517  1.00 65.98           C  
ANISOU 1454  CB  ARG A 736     8023   6402  10646  -2582   -490  -2378       C  
ATOM   1455  CG  ARG A 736     -18.052 -12.892  20.517  1.00 77.55           C  
ANISOU 1455  CG  ARG A 736     9384   8178  11904  -2826   -546  -2480       C  
ATOM   1456  CD  ARG A 736     -19.393 -12.543  21.138  1.00 76.41           C  
ANISOU 1456  CD  ARG A 736     9076   8258  11699  -3067   -557  -2214       C  
ATOM   1457  NE  ARG A 736     -20.466 -12.702  20.161  1.00 89.95           N  
ANISOU 1457  NE  ARG A 736    10684  10212  13280  -3277   -634  -2306       N  
ATOM   1458  CZ  ARG A 736     -20.978 -13.873  19.791  1.00 92.30           C  
ANISOU 1458  CZ  ARG A 736    11143  10249  13678  -3527   -641  -2438       C  
ATOM   1459  NH1 ARG A 736     -21.952 -13.921  18.888  1.00 89.80           N  
ANISOU 1459  NH1 ARG A 736    10693  10190  13239  -3712   -720  -2516       N  
ATOM   1460  NH2 ARG A 736     -20.509 -15.002  20.311  1.00 90.42           N  
ANISOU 1460  NH2 ARG A 736    11211   9472  13674  -3581   -573  -2482       N  
ATOM   1461  N   GLN A 737     -14.071 -11.978  22.415  1.00 60.66           N  
ANISOU 1461  N   GLN A 737     7423   5659   9965  -1716   -495  -2128       N  
ATOM   1462  CA  GLN A 737     -12.932 -12.111  23.321  1.00 64.75           C  
ANISOU 1462  CA  GLN A 737     8073   5960  10568  -1380   -483  -1871       C  
ATOM   1463  C   GLN A 737     -12.571 -10.771  23.961  1.00 56.19           C  
ANISOU 1463  C   GLN A 737     6819   5295   9236  -1209   -516  -1596       C  
ATOM   1464  O   GLN A 737     -12.277 -10.708  25.160  1.00 55.46           O  
ANISOU 1464  O   GLN A 737     6801   5111   9159  -1118   -503  -1252       O  
ATOM   1465  CB  GLN A 737     -11.736 -12.712  22.575  1.00 67.94           C  
ANISOU 1465  CB  GLN A 737     8576   6149  11088  -1087   -476  -2135       C  
ATOM   1466  CG  GLN A 737     -10.504 -12.951  23.442  1.00 75.07           C  
ANISOU 1466  CG  GLN A 737     9588   6826  12110   -715   -480  -1870       C  
ATOM   1467  CD  GLN A 737      -9.531 -13.933  22.810  1.00 90.31           C  
ANISOU 1467  CD  GLN A 737    11651   8389  14273   -452   -444  -2137       C  
ATOM   1468  OE1 GLN A 737      -9.850 -14.585  21.813  1.00 91.67           O  
ANISOU 1468  OE1 GLN A 737    11891   8395  14544   -587   -396  -2531       O  
ATOM   1469  NE2 GLN A 737      -8.336 -14.048  23.391  1.00 95.96           N  
ANISOU 1469  NE2 GLN A 737    12396   8985  15079    -76   -462  -1933       N  
ATOM   1470  N   VAL A 738     -12.589  -9.686  23.182  1.00 53.10           N  
ANISOU 1470  N   VAL A 738     6210   5361   8603  -1184   -562  -1738       N  
ATOM   1471  CA  VAL A 738     -12.289  -8.375  23.754  1.00 46.46           C  
ANISOU 1471  CA  VAL A 738     5230   4888   7535  -1046   -588  -1499       C  
ATOM   1472  C   VAL A 738     -13.321  -7.999  24.808  1.00 44.90           C  
ANISOU 1472  C   VAL A 738     4995   4754   7311  -1249   -541  -1227       C  
ATOM   1473  O   VAL A 738     -12.980  -7.444  25.860  1.00 47.70           O  
ANISOU 1473  O   VAL A 738     5365   5183   7574  -1145   -519   -945       O  
ATOM   1474  CB  VAL A 738     -12.205  -7.309  22.643  1.00 40.72           C  
ANISOU 1474  CB  VAL A 738     4295   4605   6571  -1013   -655  -1697       C  
ATOM   1475  CG1 VAL A 738     -12.036  -5.943  23.258  1.00 36.13           C  
ANISOU 1475  CG1 VAL A 738     3597   4354   5778   -911   -675  -1453       C  
ATOM   1476  CG2 VAL A 738     -11.021  -7.598  21.721  1.00 43.31           C  
ANISOU 1476  CG2 VAL A 738     4650   4925   6882   -795   -679  -1946       C  
ATOM   1477  N   VAL A 739     -14.600  -8.281  24.539  1.00 50.97           N  
ANISOU 1477  N   VAL A 739     5699   5527   8142  -1556   -518  -1320       N  
ATOM   1478  CA  VAL A 739     -15.656  -8.004  25.511  1.00 48.99           C  
ANISOU 1478  CA  VAL A 739     5383   5353   7878  -1766   -449  -1090       C  
ATOM   1479  C   VAL A 739     -15.417  -8.793  26.790  1.00 52.77           C  
ANISOU 1479  C   VAL A 739     6084   5484   8484  -1783   -383   -813       C  
ATOM   1480  O   VAL A 739     -15.527  -8.253  27.900  1.00 54.35           O  
ANISOU 1480  O   VAL A 739     6269   5799   8581  -1786   -326   -542       O  
ATOM   1481  CB  VAL A 739     -17.037  -8.331  24.908  1.00 48.22           C  
ANISOU 1481  CB  VAL A 739     5157   5320   7844  -2110   -443  -1255       C  
ATOM   1482  CG1 VAL A 739     -18.099  -8.290  25.987  1.00 47.81           C  
ANISOU 1482  CG1 VAL A 739     5048   5304   7815  -2342   -344  -1022       C  
ATOM   1483  CG2 VAL A 739     -17.366  -7.369  23.772  1.00 45.18           C  
ANISOU 1483  CG2 VAL A 739     4517   5352   7298  -2102   -528  -1449       C  
ATOM   1484  N   ASN A 740     -15.082 -10.085  26.656  1.00 50.72           N  
ANISOU 1484  N   ASN A 740     6041   4786   8445  -1800   -390   -876       N  
ATOM   1485  CA  ASN A 740     -14.786 -10.898  27.831  1.00 58.53           C  
ANISOU 1485  CA  ASN A 740     7258   5409   9570  -1804   -355   -576       C  
ATOM   1486  C   ASN A 740     -13.619 -10.312  28.630  1.00 56.64           C  
ANISOU 1486  C   ASN A 740     7050   5268   9204  -1494   -384   -320       C  
ATOM   1487  O   ASN A 740     -13.680 -10.247  29.864  1.00 57.21           O  
ANISOU 1487  O   ASN A 740     7190   5329   9217  -1556   -346     10       O  
ATOM   1488  CB  ASN A 740     -14.503 -12.347  27.422  1.00 66.25           C  
ANISOU 1488  CB  ASN A 740     8476   5856  10839  -1819   -370   -706       C  
ATOM   1489  CG  ASN A 740     -15.696 -13.010  26.711  1.00 78.72           C  
ANISOU 1489  CG  ASN A 740    10054   7322  12535  -2195   -340   -956       C  
ATOM   1490  OD1 ASN A 740     -16.798 -12.449  26.652  1.00 71.91           O  
ANISOU 1490  OD1 ASN A 740     8993   6784  11547  -2457   -312   -978       O  
ATOM   1491  ND2 ASN A 740     -15.475 -14.216  26.171  1.00 80.00           N  
ANISOU 1491  ND2 ASN A 740    10433   7018  12947  -2224   -345  -1151       N  
ATOM   1492  N   MET A 741     -12.557  -9.870  27.947  1.00 47.97           N  
ANISOU 1492  N   MET A 741     5893   4300   8036  -1189   -450   -466       N  
ATOM   1493  CA  MET A 741     -11.396  -9.308  28.643  1.00 50.19           C  
ANISOU 1493  CA  MET A 741     6181   4707   8182   -913   -490   -235       C  
ATOM   1494  C   MET A 741     -11.747  -8.027  29.393  1.00 42.71           C  
ANISOU 1494  C   MET A 741     5105   4161   6963   -987   -453    -55       C  
ATOM   1495  O   MET A 741     -11.228  -7.779  30.490  1.00 45.57           O  
ANISOU 1495  O   MET A 741     5530   4567   7216   -924   -453    239       O  
ATOM   1496  CB  MET A 741     -10.251  -9.055  27.654  1.00 48.86           C  
ANISOU 1496  CB  MET A 741     5939   4648   7978   -607   -557   -460       C  
ATOM   1497  CG  MET A 741      -9.738 -10.333  26.986  1.00 53.84           C  
ANISOU 1497  CG  MET A 741     6705   4862   8889   -477   -569   -655       C  
ATOM   1498  SD  MET A 741      -8.587 -10.027  25.613  1.00 61.94           S  
ANISOU 1498  SD  MET A 741     7598   6087   9848   -173   -607  -1015       S  
ATOM   1499  CE  MET A 741      -7.374  -9.045  26.459  1.00 56.24           C  
ANISOU 1499  CE  MET A 741     6783   5683   8904     94   -668   -701       C  
ATOM   1500  N   ILE A 742     -12.595  -7.180  28.814  1.00 55.45           N  
ANISOU 1500  N   ILE A 742     6536   6073   8460  -1115   -424   -231       N  
ATOM   1501  CA  ILE A 742     -13.009  -5.976  29.533  1.00 50.06           C  
ANISOU 1501  CA  ILE A 742     5740   5724   7557  -1175   -365    -86       C  
ATOM   1502  C   ILE A 742     -13.820  -6.349  30.768  1.00 55.25           C  
ANISOU 1502  C   ILE A 742     6474   6283   8236  -1416   -259    157       C  
ATOM   1503  O   ILE A 742     -13.662  -5.753  31.841  1.00 55.49           O  
ANISOU 1503  O   ILE A 742     6526   6462   8095  -1422   -204    378       O  
ATOM   1504  CB  ILE A 742     -13.806  -5.055  28.595  1.00 45.51           C  
ANISOU 1504  CB  ILE A 742     4940   5451   6899  -1238   -365   -314       C  
ATOM   1505  CG1 ILE A 742     -12.879  -4.455  27.550  1.00 42.81           C  
ANISOU 1505  CG1 ILE A 742     4529   5281   6456  -1011   -468   -491       C  
ATOM   1506  CG2 ILE A 742     -14.575  -3.981  29.378  1.00 43.66           C  
ANISOU 1506  CG2 ILE A 742     4589   5484   6515  -1336   -267   -187       C  
ATOM   1507  CD1 ILE A 742     -13.625  -3.874  26.354  1.00 40.03           C  
ANISOU 1507  CD1 ILE A 742     3981   5164   6066  -1089   -510   -727       C  
ATOM   1508  N   ARG A 743     -14.684  -7.358  30.639  1.00 50.84           N  
ANISOU 1508  N   ARG A 743     5964   5483   7871  -1648   -224    113       N  
ATOM   1509  CA  ARG A 743     -15.538  -7.759  31.745  1.00 52.74           C  
ANISOU 1509  CA  ARG A 743     6264   5651   8124  -1926   -116    338       C  
ATOM   1510  C   ARG A 743     -14.767  -8.447  32.867  1.00 57.59           C  
ANISOU 1510  C   ARG A 743     7115   6015   8752  -1892   -133    667       C  
ATOM   1511  O   ARG A 743     -15.224  -8.445  34.016  1.00 58.61           O  
ANISOU 1511  O   ARG A 743     7290   6195   8782  -2092    -42    915       O  
ATOM   1512  CB  ARG A 743     -16.646  -8.676  31.227  1.00 60.35           C  
ANISOU 1512  CB  ARG A 743     7215   6428   9286  -2216    -87    198       C  
ATOM   1513  CG  ARG A 743     -17.628  -7.936  30.344  1.00 54.16           C  
ANISOU 1513  CG  ARG A 743     6154   5967   8456  -2312    -67    -55       C  
ATOM   1514  CD  ARG A 743     -18.789  -8.808  29.940  1.00 60.22           C  
ANISOU 1514  CD  ARG A 743     6883   6609   9388  -2652    -38   -171       C  
ATOM   1515  NE  ARG A 743     -19.798  -7.985  29.288  1.00 62.60           N  
ANISOU 1515  NE  ARG A 743     6872   7291   9620  -2745    -22   -345       N  
ATOM   1516  CZ  ARG A 743     -20.778  -8.458  28.527  1.00 63.93           C  
ANISOU 1516  CZ  ARG A 743     6915   7483   9892  -3006    -40   -526       C  
ATOM   1517  NH1 ARG A 743     -20.887  -9.764  28.325  1.00 69.72           N  
ANISOU 1517  NH1 ARG A 743     7840   7850  10802  -3222    -60   -582       N  
ATOM   1518  NH2 ARG A 743     -21.642  -7.619  27.968  1.00 54.33           N  
ANISOU 1518  NH2 ARG A 743     5417   6646   8581  -2970    -66   -603       N  
ATOM   1519  N   GLN A 744     -13.630  -9.074  32.560  1.00 65.06           N  
ANISOU 1519  N   GLN A 744     8202   6696   9821  -1648   -248    682       N  
ATOM   1520  CA  GLN A 744     -12.843  -9.719  33.607  1.00 64.65           C  
ANISOU 1520  CA  GLN A 744     8355   6415   9796  -1583   -295   1034       C  
ATOM   1521  C   GLN A 744     -12.389  -8.722  34.661  1.00 65.87           C  
ANISOU 1521  C   GLN A 744     8470   6910   9646  -1539   -276   1274       C  
ATOM   1522  O   GLN A 744     -12.145  -9.104  35.808  1.00 66.85           O  
ANISOU 1522  O   GLN A 744     8736   6952   9710  -1621   -283   1619       O  
ATOM   1523  CB  GLN A 744     -11.626 -10.421  33.010  1.00 75.05           C  
ANISOU 1523  CB  GLN A 744     9773   7435  11306  -1260   -421    984       C  
ATOM   1524  CG  GLN A 744     -11.853 -11.856  32.600  1.00 81.49           C  
ANISOU 1524  CG  GLN A 744    10770   7729  12463  -1327   -439    921       C  
ATOM   1525  CD  GLN A 744     -10.558 -12.515  32.170  1.00 93.51           C  
ANISOU 1525  CD  GLN A 744    12388   8955  14186   -957   -543    894       C  
ATOM   1526  OE1 GLN A 744      -9.561 -11.832  31.911  1.00 91.35           O  
ANISOU 1526  OE1 GLN A 744    11992   8931  13785   -662   -600    845       O  
ATOM   1527  NE2 GLN A 744     -10.557 -13.844  32.102  1.00 96.33           N  
ANISOU 1527  NE2 GLN A 744    12960   8774  14866   -970   -563    927       N  
ATOM   1528  N   GLY A 745     -12.253  -7.451  34.291  1.00 59.78           N  
ANISOU 1528  N   GLY A 745     7523   6517   8673  -1426   -257   1103       N  
ATOM   1529  CA  GLY A 745     -11.774  -6.441  35.210  1.00 52.42           C  
ANISOU 1529  CA  GLY A 745     6569   5902   7444  -1393   -234   1279       C  
ATOM   1530  C   GLY A 745     -12.810  -5.890  36.165  1.00 46.95           C  
ANISOU 1530  C   GLY A 745     5839   5427   6572  -1679    -70   1372       C  
ATOM   1531  O   GLY A 745     -12.461  -5.080  37.033  1.00 46.64           O  
ANISOU 1531  O   GLY A 745     5808   5643   6268  -1692    -28   1508       O  
ATOM   1532  N   GLY A 746     -14.078  -6.264  36.005  1.00 47.45           N  
ANISOU 1532  N   GLY A 746     5429   6534   6065    828   -690   -207       N  
ATOM   1533  CA  GLY A 746     -15.100  -5.780  36.922  1.00 45.56           C  
ANISOU 1533  CA  GLY A 746     5094   6394   5823    854   -620    -91       C  
ATOM   1534  C   GLY A 746     -15.332  -4.292  36.787  1.00 42.78           C  
ANISOU 1534  C   GLY A 746     4706   6101   5449    903   -548   -144       C  
ATOM   1535  O   GLY A 746     -15.676  -3.823  35.706  1.00 46.15           O  
ANISOU 1535  O   GLY A 746     5096   6508   5929    856   -571   -144       O  
ATOM   1536  N   ASN A 747     -15.126  -3.528  37.856  1.00 45.29           N  
ANISOU 1536  N   ASN A 747     5066   6478   5664    993   -437   -187       N  
ATOM   1537  CA  ASN A 747     -15.370  -2.088  37.824  1.00 43.96           C  
ANISOU 1537  CA  ASN A 747     4963   6288   5452   1052   -293   -240       C  
ATOM   1538  C   ASN A 747     -14.154  -1.279  37.387  1.00 45.93           C  
ANISOU 1538  C   ASN A 747     5335   6496   5621    984   -304   -461       C  
ATOM   1539  O   ASN A 747     -14.240  -0.049  37.318  1.00 45.05           O  
ANISOU 1539  O   ASN A 747     5351   6308   5458   1008   -154   -528       O  
ATOM   1540  CB  ASN A 747     -15.866  -1.617  39.194  1.00 45.37           C  
ANISOU 1540  CB  ASN A 747     5209   6507   5524   1152   -116   -189       C  
ATOM   1541  CG  ASN A 747     -17.290  -2.078  39.473  1.00 50.26           C  
ANISOU 1541  CG  ASN A 747     5676   7193   6230   1243    -54     78       C  
ATOM   1542  OD1 ASN A 747     -18.107  -2.224  38.546  1.00 50.11           O  
ANISOU 1542  OD1 ASN A 747     5504   7208   6327   1230    -95    235       O  
ATOM   1543  ND2 ASN A 747     -17.592  -2.330  40.735  1.00 48.52           N  
ANISOU 1543  ND2 ASN A 747     5470   7036   5928   1309     34    151       N  
ATOM   1544  N   THR A 748     -13.041  -1.939  37.075  1.00 44.79           N  
ANISOU 1544  N   THR A 748     5165   6397   5455    911   -449   -550       N  
ATOM   1545  CA  THR A 748     -11.813  -1.289  36.647  1.00 47.44           C  
ANISOU 1545  CA  THR A 748     5561   6762   5701    820   -480   -724       C  
ATOM   1546  C   THR A 748     -11.470  -1.686  35.219  1.00 41.87           C  
ANISOU 1546  C   THR A 748     4804   5998   5107    806   -587   -738       C  
ATOM   1547  O   THR A 748     -11.480  -2.872  34.874  1.00 42.56           O  
ANISOU 1547  O   THR A 748     4840   6067   5264    838   -672   -661       O  
ATOM   1548  CB  THR A 748     -10.655  -1.659  37.577  1.00 46.42           C  
ANISOU 1548  CB  THR A 748     5400   6838   5399    768   -541   -770       C  
ATOM   1549  OG1 THR A 748     -10.966  -1.189  38.889  1.00 51.82           O  
ANISOU 1549  OG1 THR A 748     6167   7586   5936    740   -438   -784       O  
ATOM   1550  CG2 THR A 748      -9.359  -1.023  37.097  1.00 44.42           C  
ANISOU 1550  CG2 THR A 748     5152   6694   5032    631   -590   -913       C  
ATOM   1551  N   LEU A 749     -11.165  -0.702  34.388  1.00 39.68           N  
ANISOU 1551  N   LEU A 749     4582   5666   4827    753   -555   -836       N  
ATOM   1552  CA  LEU A 749     -10.707  -0.973  33.031  1.00 38.10           C  
ANISOU 1552  CA  LEU A 749     4348   5431   4697    733   -645   -866       C  
ATOM   1553  C   LEU A 749      -9.571  -0.017  32.704  1.00 38.53           C  
ANISOU 1553  C   LEU A 749     4452   5533   4655    637   -626  -1010       C  
ATOM   1554  O   LEU A 749      -9.765   1.205  32.725  1.00 43.38           O  
ANISOU 1554  O   LEU A 749     5183   6066   5232    584   -504  -1073       O  
ATOM   1555  CB  LEU A 749     -11.850  -0.818  32.025  1.00 41.32           C  
ANISOU 1555  CB  LEU A 749     4732   5743   5224    756   -636   -771       C  
ATOM   1556  CG  LEU A 749     -11.490  -0.835  30.542  1.00 39.80           C  
ANISOU 1556  CG  LEU A 749     4536   5519   5070    713   -708   -813       C  
ATOM   1557  CD1 LEU A 749     -10.787  -2.152  30.172  1.00 39.33           C  
ANISOU 1557  CD1 LEU A 749     4488   5453   5004    700   -812   -843       C  
ATOM   1558  CD2 LEU A 749     -12.773  -0.604  29.690  1.00 37.18           C  
ANISOU 1558  CD2 LEU A 749     4135   5185   4807    714   -705   -669       C  
ATOM   1559  N   MET A 750      -8.397  -0.558  32.417  1.00 46.09           N  
ANISOU 1559  N   MET A 750     5335   6618   5560    621   -715  -1041       N  
ATOM   1560  CA  MET A 750      -7.302   0.218  31.850  1.00 47.07           C  
ANISOU 1560  CA  MET A 750     5456   6828   5600    508   -718  -1143       C  
ATOM   1561  C   MET A 750      -7.237  -0.086  30.370  1.00 43.27           C  
ANISOU 1561  C   MET A 750     4961   6256   5225    572   -758  -1131       C  
ATOM   1562  O   MET A 750      -7.143  -1.248  29.979  1.00 41.92           O  
ANISOU 1562  O   MET A 750     4754   6074   5099    685   -811  -1065       O  
ATOM   1563  CB  MET A 750      -5.947  -0.114  32.485  1.00 47.44           C  
ANISOU 1563  CB  MET A 750     5370   7177   5478    453   -781  -1133       C  
ATOM   1564  CG  MET A 750      -5.731   0.544  33.795  1.00 57.96           C  
ANISOU 1564  CG  MET A 750     6734   8665   6621    274   -752  -1192       C  
ATOM   1565  SD  MET A 750      -3.998   0.698  34.245  1.00 62.08           S  
ANISOU 1565  SD  MET A 750     7057   9661   6869     68   -842  -1182       S  
ATOM   1566  CE  MET A 750      -3.469   2.046  33.165  1.00 48.89           C  
ANISOU 1566  CE  MET A 750     5495   7908   5172   -180   -795  -1339       C  
ATOM   1567  N   VAL A 751      -7.239   0.950  29.555  1.00 39.43           N  
ANISOU 1567  N   VAL A 751     4538   5689   4753    499   -708  -1195       N  
ATOM   1568  CA  VAL A 751      -7.351   0.747  28.128  1.00 37.25           C  
ANISOU 1568  CA  VAL A 751     4258   5334   4560    551   -741  -1177       C  
ATOM   1569  C   VAL A 751      -6.465   1.752  27.413  1.00 37.92           C  
ANISOU 1569  C   VAL A 751     4362   5456   4590    452   -702  -1254       C  
ATOM   1570  O   VAL A 751      -6.354   2.908  27.829  1.00 41.03           O  
ANISOU 1570  O   VAL A 751     4847   5819   4923    325   -604  -1319       O  
ATOM   1571  CB  VAL A 751      -8.828   0.835  27.677  1.00 42.18           C  
ANISOU 1571  CB  VAL A 751     4916   5821   5289    599   -721  -1089       C  
ATOM   1572  CG1 VAL A 751      -9.422   2.223  27.892  1.00 44.28           C  
ANISOU 1572  CG1 VAL A 751     5263   6002   5560    595   -573  -1073       C  
ATOM   1573  CG2 VAL A 751      -8.916   0.466  26.301  1.00 43.14           C  
ANISOU 1573  CG2 VAL A 751     5029   5919   5444    606   -783  -1070       C  
ATOM   1574  N   LYS A 752      -5.783   1.297  26.368  1.00 42.13           N  
ANISOU 1574  N   LYS A 752     4843   6042   5123    496   -751  -1252       N  
ATOM   1575  CA  LYS A 752      -5.080   2.184  25.455  1.00 40.02           C  
ANISOU 1575  CA  LYS A 752     4584   5802   4822    414   -712  -1298       C  
ATOM   1576  C   LYS A 752      -5.822   2.202  24.131  1.00 41.82           C  
ANISOU 1576  C   LYS A 752     4864   5895   5132    485   -714  -1262       C  
ATOM   1577  O   LYS A 752      -6.161   1.143  23.582  1.00 38.16           O  
ANISOU 1577  O   LYS A 752     4402   5404   4694    570   -781  -1228       O  
ATOM   1578  CB  LYS A 752      -3.625   1.747  25.249  1.00 38.57           C  
ANISOU 1578  CB  LYS A 752     4266   5850   4541    419   -749  -1288       C  
ATOM   1579  CG  LYS A 752      -2.879   2.555  24.177  1.00 42.10           C  
ANISOU 1579  CG  LYS A 752     4700   6345   4951    335   -710  -1315       C  
ATOM   1580  CD  LYS A 752      -1.398   2.154  24.112  1.00 41.05           C  
ANISOU 1580  CD  LYS A 752     4376   6524   4699    350   -731  -1253       C  
ATOM   1581  CE  LYS A 752      -0.587   3.021  23.139  1.00 42.36           C  
ANISOU 1581  CE  LYS A 752     4502   6780   4812    228   -687  -1264       C  
ATOM   1582  NZ  LYS A 752       0.889   2.695  23.244  1.00 48.86           N  
ANISOU 1582  NZ  LYS A 752     5068   8006   5489    229   -702  -1150       N  
ATOM   1583  N   VAL A 753      -6.087   3.403  23.625  1.00 36.76           N  
ANISOU 1583  N   VAL A 753     4292   5170   4506    432   -624  -1260       N  
ATOM   1584  CA  VAL A 753      -6.748   3.586  22.342  1.00 36.25           C  
ANISOU 1584  CA  VAL A 753     4241   5047   4485    495   -623  -1186       C  
ATOM   1585  C   VAL A 753      -5.880   4.508  21.494  1.00 40.34           C  
ANISOU 1585  C   VAL A 753     4790   5576   4962    433   -550  -1218       C  
ATOM   1586  O   VAL A 753      -4.946   5.142  21.982  1.00 41.72           O  
ANISOU 1586  O   VAL A 753     4990   5784   5077    303   -488  -1293       O  
ATOM   1587  CB  VAL A 753      -8.165   4.176  22.486  1.00 37.39           C  
ANISOU 1587  CB  VAL A 753     4415   5101   4691    565   -545  -1058       C  
ATOM   1588  CG1 VAL A 753      -9.025   3.273  23.381  1.00 37.28           C  
ANISOU 1588  CG1 VAL A 753     4347   5107   4710    601   -614  -1009       C  
ATOM   1589  CG2 VAL A 753      -8.115   5.626  23.000  1.00 39.20           C  
ANISOU 1589  CG2 VAL A 753     4789   5191   4912    546   -336  -1065       C  
ATOM   1590  N   VAL A 754      -6.199   4.574  20.208  1.00 38.97           N  
ANISOU 1590  N   VAL A 754     4609   5402   4795    490   -563  -1151       N  
ATOM   1591  CA  VAL A 754      -5.575   5.525  19.302  1.00 41.51           C  
ANISOU 1591  CA  VAL A 754     4967   5718   5086    452   -474  -1145       C  
ATOM   1592  C   VAL A 754      -6.672   6.226  18.527  1.00 44.73           C  
ANISOU 1592  C   VAL A 754     5404   6062   5527    549   -399   -990       C  
ATOM   1593  O   VAL A 754      -7.694   5.623  18.166  1.00 44.60           O  
ANISOU 1593  O   VAL A 754     5313   6118   5516    620   -491   -886       O  
ATOM   1594  CB  VAL A 754      -4.558   4.868  18.334  1.00 45.06           C  
ANISOU 1594  CB  VAL A 754     5354   6298   5468    457   -546  -1190       C  
ATOM   1595  CG1 VAL A 754      -3.384   4.295  19.097  1.00 42.78           C  
ANISOU 1595  CG1 VAL A 754     4988   6137   5130    416   -577  -1265       C  
ATOM   1596  CG2 VAL A 754      -5.227   3.788  17.502  1.00 41.02           C  
ANISOU 1596  CG2 VAL A 754     4842   5811   4933    539   -654  -1159       C  
ATOM   1597  N   MET A 755      -6.454   7.505  18.279  1.00 49.43           N  
ANISOU 1597  N   MET A 755     6108   6549   6125    535   -221   -949       N  
ATOM   1598  CA  MET A 755      -7.391   8.358  17.567  1.00 53.71           C  
ANISOU 1598  CA  MET A 755     6684   7034   6690    683    -87   -744       C  
ATOM   1599  C   MET A 755      -6.691   8.812  16.290  1.00 55.04           C  
ANISOU 1599  C   MET A 755     6858   7245   6809    661    -56   -721       C  
ATOM   1600  O   MET A 755      -5.568   9.322  16.348  1.00 54.88           O  
ANISOU 1600  O   MET A 755     6929   7160   6762    516     20   -838       O  
ATOM   1601  CB  MET A 755      -7.793   9.506  18.496  1.00 55.48           C  
ANISOU 1601  CB  MET A 755     7111   7016   6952    730    176   -696       C  
ATOM   1602  CG  MET A 755      -8.737  10.541  17.988  1.00 66.42           C  
ANISOU 1602  CG  MET A 755     8575   8298   8363    960    414   -434       C  
ATOM   1603  SD  MET A 755      -7.826  11.911  17.279  1.00 80.84           S  
ANISOU 1603  SD  MET A 755    10653   9904  10157    888    669   -444       S  
ATOM   1604  CE  MET A 755      -9.209  12.906  16.727  1.00 83.43           C  
ANISOU 1604  CE  MET A 755    11035  10147  10518   1284    969    -39       C  
ATOM   1605  N   VAL A 756      -7.312   8.562  15.136  1.00 54.00           N  
ANISOU 1605  N   VAL A 756     6612   7268   6636    766   -133   -567       N  
ATOM   1606  CA  VAL A 756      -6.685   8.804  13.836  1.00 56.95           C  
ANISOU 1606  CA  VAL A 756     6975   7725   6939    754   -130   -541       C  
ATOM   1607  C   VAL A 756      -7.495   9.853  13.089  1.00 62.66           C  
ANISOU 1607  C   VAL A 756     7705   8445   7656    926     34   -265       C  
ATOM   1608  O   VAL A 756      -8.725   9.756  13.016  1.00 65.66           O  
ANISOU 1608  O   VAL A 756     7967   8955   8027   1064     10    -53       O  
ATOM   1609  CB  VAL A 756      -6.586   7.516  12.992  1.00 57.34           C  
ANISOU 1609  CB  VAL A 756     6917   7986   6884    708   -356   -607       C  
ATOM   1610  CG1 VAL A 756      -5.976   7.818  11.627  1.00 57.20           C  
ANISOU 1610  CG1 VAL A 756     6903   8060   6771    714   -330   -570       C  
ATOM   1611  CG2 VAL A 756      -5.798   6.425  13.714  1.00 48.34           C  
ANISOU 1611  CG2 VAL A 756     5789   6832   5748    617   -464   -827       C  
ATOM   1612  N   THR A 757      -6.811  10.838  12.514  1.00 74.00           N  
ANISOU 1612  N   THR A 757     9260   9772   9085    922    211   -231       N  
ATOM   1613  CA  THR A 757      -7.447  11.826  11.650  1.00 85.28           C  
ANISOU 1613  CA  THR A 757    10706  11204  10494   1122    396     65       C  
ATOM   1614  C   THR A 757      -6.890  11.689  10.238  1.00 87.03           C  
ANISOU 1614  C   THR A 757    10844  11617  10606   1090    308     92       C  
ATOM   1615  O   THR A 757      -5.669  11.719  10.047  1.00 85.01           O  
ANISOU 1615  O   THR A 757    10660  11304  10336    932    313    -87       O  
ATOM   1616  CB  THR A 757      -7.215  13.246  12.169  1.00 87.90           C  
ANISOU 1616  CB  THR A 757    11329  11171  10897   1163    756    115       C  
ATOM   1617  OG1 THR A 757      -5.816  13.548  12.111  1.00 90.24           O  
ANISOU 1617  OG1 THR A 757    11764  11349  11176    907    794   -103       O  
ATOM   1618  CG2 THR A 757      -7.675  13.352  13.609  1.00 79.01           C  
ANISOU 1618  CG2 THR A 757    10339   9836   9844   1174    862     47       C  
ATOM   1619  N   ARG A 758      -7.781  11.538   9.255  1.00 77.75           N  
ANISOU 1619  N   ARG A 758     9499  10716   9327   1226    229    338       N  
ATOM   1620  CA  ARG A 758      -7.381  11.426   7.857  1.00 72.37           C  
ANISOU 1620  CA  ARG A 758     8750  10244   8502   1202    153    386       C  
ATOM   1621  C   ARG A 758      -7.601  12.744   7.123  1.00 71.87           C  
ANISOU 1621  C   ARG A 758     8731  10145   8430   1407    413    701       C  
ATOM   1622  O   ARG A 758      -6.647  13.428   6.762  1.00 81.07           O  
ANISOU 1622  O   ARG A 758    10045  11141   9616   1364    573    653       O  
ATOM   1623  CB  ARG A 758      -8.145  10.291   7.171  1.00 74.93           C  
ANISOU 1623  CB  ARG A 758     8878  10942   8648   1137   -130    427       C  
TER    1624      ARG A 758                                                      
HETATM 1625  C1  PEG B 801      23.347  -2.535  -5.538  1.00 75.71           C  
ANISOU 1625  C1  PEG B 801     9198   8493  11076   -651    886    522       C  
HETATM 1626  O1  PEG B 801      23.630  -2.928  -6.856  1.00 75.29           O  
ANISOU 1626  O1  PEG B 801     9474   8176  10957   -792    789    472       O  
HETATM 1627  C2  PEG B 801      24.600  -2.010  -4.836  1.00 78.48           C  
ANISOU 1627  C2  PEG B 801     9434   8960  11426   -761   1254    -76       C  
HETATM 1628  O2  PEG B 801      24.980  -0.781  -5.392  1.00 84.45           O  
ANISOU 1628  O2  PEG B 801    10512   9416  12159   -853   1767   -355       O  
HETATM 1629  C3  PEG B 801      26.367  -0.525  -5.502  1.00 77.66           C  
ANISOU 1629  C3  PEG B 801     9672   8469  11369  -1054   2087   -977       C  
HETATM 1630  C4  PEG B 801      27.180  -1.046  -4.299  1.00 76.52           C  
ANISOU 1630  C4  PEG B 801     9054   8731  11288  -1090   1920  -1329       C  
HETATM 1631  O4  PEG B 801      28.180  -0.130  -3.906  1.00 73.03           O  
ANISOU 1631  O4  PEG B 801     8541   8274  10934  -1246   2354  -1948       O  
HETATM 1632  C14 PWN B 802      22.396  -4.491   4.968  1.00 75.43           C  
ANISOU 1632  C14 PWN B 802     7126  11631   9902    294    529   1226       C  
HETATM 1633  C15 PWN B 802      21.907  -4.377   6.382  1.00 68.87           C  
ANISOU 1633  C15 PWN B 802     6270  11221   8677    431    695   1389       C  
HETATM 1634  C16 PWN B 802      21.992  -5.687   7.068  1.00 74.86           C  
ANISOU 1634  C16 PWN B 802     6812  12314   9317    620    328   1847       C  
HETATM 1635  C17 PWN B 802      20.900  -5.849   8.088  1.00 86.34           C  
ANISOU 1635  C17 PWN B 802     8282  13939  10586    823    552   2343       C  
HETATM 1636  O3  PWN B 802      23.567  -4.760   4.709  1.00 79.40           O  
ANISOU 1636  O3  PWN B 802     7545  12231  10392    179    306    870       O  
HETATM 1637  C18 PWN B 802      19.089  -8.308   9.569  0.57 84.34           C  
ANISOU 1637  C18 PWN B 802     7713  13844  10487   1405    478   4020       C  
HETATM 1638  O4  PWN B 802      20.222  -4.921   8.528  1.00 85.76           O  
ANISOU 1638  O4  PWN B 802     8374  13841  10371    811    999   2249       O  
HETATM 1639  O5  PWN B 802      16.220 -10.964   9.371  1.00 89.59           O  
ANISOU 1639  O5  PWN B 802     7853  13593  12595   1810    630   5812       O  
HETATM 1640  C19 PWN B 802      18.432  -8.680  10.814  0.55 88.90           C  
ANISOU 1640  C19 PWN B 802     8320  14707  10754   1626    727   4511       C  
HETATM 1641  C20 PWN B 802      18.631  -7.866  11.928  0.69 94.23           C  
ANISOU 1641  C20 PWN B 802     9238  15871  10695   1607   1010   4204       C  
HETATM 1642  O6  PWN B 802      18.429 -11.269   9.158  1.00 84.69           O  
ANISOU 1642  O6  PWN B 802     7239  13436  11505   1722     16   5282       O  
HETATM 1643  C21 PWN B 802      18.049  -8.169  13.140  1.00 98.77           C  
ANISOU 1643  C21 PWN B 802     9915  16748  10865   1807   1296   4641       C  
HETATM 1644  C22 PWN B 802      17.265  -9.294  13.244  0.82 99.64           C  
ANISOU 1644  C22 PWN B 802     9849  16633  11376   2041   1328   5421       C  
HETATM 1645  C23 PWN B 802      17.052 -10.107  12.145  0.57 97.91           C  
ANISOU 1645  C23 PWN B 802     9338  15901  11962   2049   1046   5708       C  
HETATM 1646  C24 PWN B 802      17.644  -9.831  10.917  0.66 88.55           C  
ANISOU 1646  C24 PWN B 802     8078  14448  11118   1836    721   5246       C  
HETATM 1647  C25 PWN B 802      17.372 -10.738   9.736  0.68 88.26           C  
ANISOU 1647  C25 PWN B 802     7773  13876  11884   1818    433   5520       C  
HETATM 1648  N7  PWN B 802      20.620  -7.091   8.495  1.00 82.26           N  
ANISOU 1648  N7  PWN B 802     7584  13540  10130   1032    312   2941       N  
HETATM 1649  N8  PWN B 802      19.752  -7.226   9.545  0.59 84.42           N  
ANISOU 1649  N8  PWN B 802     7894  14010  10171   1216    574   3367       N  
HETATM 1650  N   THR B 803      21.479  -4.318   4.015  1.00 65.19           N  
ANISOU 1650  N   THR B 803     5939   9860   8971    310    630   1508       N  
HETATM 1651  CA  THR B 803      21.786  -4.613   2.631  1.00 61.29           C  
ANISOU 1651  CA  THR B 803     5516   8980   8791    197    435   1457       C  
HETATM 1652  C   THR B 803      21.690  -3.344   1.795  1.00 62.94           C  
ANISOU 1652  C   THR B 803     6006   8826   9082     70    789   1168       C  
HETATM 1653  O   THR B 803      20.692  -2.629   1.868  1.00 60.35           O  
ANISOU 1653  O   THR B 803     5761   8334   8837    154   1070   1389       O  
HETATM 1654  CB  THR B 803      20.869  -5.727   2.110  1.00 58.12           C  
ANISOU 1654  CB  THR B 803     4992   8360   8732    314    126   2065       C  
HETATM 1655  OG1 THR B 803      20.908  -6.804   3.047  1.00 60.54           O  
ANISOU 1655  OG1 THR B 803     5039   8982   8982    463    -89   2374       O  
HETATM 1656  CG2 THR B 803      21.261  -6.174   0.718  1.00 51.32           C  
ANISOU 1656  CG2 THR B 803     4232   7154   8112    168   -106   1961       C  
HETATM 1657  N   ARG B 804      22.762  -3.088   1.033  1.00 64.77           N  
ANISOU 1657  N   ARG B 804     6364   8916   9329   -120    813    696       N  
HETATM 1658  CA  ARG B 804      22.770  -2.075  -0.007  1.00 61.09           C  
ANISOU 1658  CA  ARG B 804     6201   8034   8977   -235   1127    493       C  
HETATM 1659  C   ARG B 804      22.002  -2.573  -1.233  1.00 62.39           C  
ANISOU 1659  C   ARG B 804     6502   7846   9359   -193    881    946       C  
HETATM 1660  O   ARG B 804      22.371  -3.589  -1.819  1.00 64.17           O  
ANISOU 1660  O   ARG B 804     6692   8030   9658   -252    539    987       O  
HETATM 1661  CB  ARG B 804      24.177  -1.589  -0.352  1.00 62.77           C  
ANISOU 1661  CB  ARG B 804     6508   8191   9152   -458   1322   -177       C  
HETATM 1662  CG  ARG B 804      24.179  -0.468  -1.380  1.00 66.37           C  
ANISOU 1662  CG  ARG B 804     7312   8185   9721   -559   1747   -349       C  
HETATM 1663  CD  ARG B 804      25.511   0.227  -1.604  1.00 61.44           C  
ANISOU 1663  CD  ARG B 804     6768   7450   9127   -788   2096  -1048       C  
HETATM 1664  NE  ARG B 804      25.764   1.290  -0.636  1.00 57.72           N  
ANISOU 1664  NE  ARG B 804     6219   7127   8585   -858   2507  -1494       N  
HETATM 1665  CZ  ARG B 804      25.044   2.406  -0.500  1.00 56.09           C  
ANISOU 1665  CZ  ARG B 804     6169   6712   8430   -810   2970  -1443       C  
HETATM 1666  NH1 ARG B 804      25.154   3.152   0.589  1.00 59.47           N  
ANISOU 1666  NH1 ARG B 804     6483   7353   8758   -872   3287  -1836       N  
HETATM 1667  NH2 ARG B 804      24.215   2.790  -1.458  1.00 60.34           N  
ANISOU 1667  NH2 ARG B 804     6976   6825   9126   -702   3122  -1004       N  
HETATM 1668  N   LEU B 805      20.916  -1.870  -1.576  1.00 56.63           N  
ANISOU 1668  N   LEU B 805     5901   6872   8745    -92   1048   1282       N  
HETATM 1669  CA  LEU B 805      20.069  -2.211  -2.706  1.00 57.30           C  
ANISOU 1669  CA  LEU B 805     6101   6671   9000    -48    766   1726       C  
HETATM 1670  C   LEU B 805      20.090  -1.085  -3.762  1.00 63.64           C  
ANISOU 1670  C   LEU B 805     7280   7108   9792   -100   1061   1647       C  
HETATM 1671  O   LEU B 805      19.798  -1.399  -4.965  1.00 60.41           O  
ANISOU 1671  O   LEU B 805     7078   6488   9388   -134    780   1871       O  
HETATM 1672  CB  LEU B 805      18.636  -2.490  -2.237  1.00 54.15           C  
ANISOU 1672  CB  LEU B 805     5453   6300   8823    158    615   2323       C  
HETATM 1673  CG  LEU B 805      18.503  -3.711  -1.328  1.00 54.56           C  
ANISOU 1673  CG  LEU B 805     5164   6648   8919    230    336   2514       C  
HETATM 1674  CD1 LEU B 805      17.113  -3.816  -0.741  1.00 51.14           C  
ANISOU 1674  CD1 LEU B 805     4478   6203   8749    432    342   3062       C  
HETATM 1675  CD2 LEU B 805      18.835  -4.979  -2.087  1.00 53.06           C  
ANISOU 1675  CD2 LEU B 805     4939   6410   8810    127   -130   2550       C  
HETATM 1676  OXT LEU B 805      20.422   0.077  -3.363  1.00 62.23           O1-
ANISOU 1676  OXT LEU B 805     7196   6863   9587   -115   1581   1348       O1-
HETATM 1677  C14 PWN A 801     -22.225  -4.481  20.276  1.00 63.80           C  
ANISOU 1677  C14 PWN A 801     6991   9254   7994   -591   -517  -2697       C  
HETATM 1678  C15 PWN A 801     -21.579  -4.615  18.919  1.00 64.07           C  
ANISOU 1678  C15 PWN A 801     6927   9570   7845   -730   -490  -2614       C  
HETATM 1679  C16 PWN A 801     -21.331  -6.052  18.490  1.00 70.16           C  
ANISOU 1679  C16 PWN A 801     7696  10499   8462   -686   -304  -2795       C  
HETATM 1680  C17 PWN A 801     -20.476  -6.141  17.242  1.00 70.05           C  
ANISOU 1680  C17 PWN A 801     7592  10785   8239   -792   -249  -2722       C  
HETATM 1681  O3  PWN A 801     -23.420  -4.700  20.440  1.00 66.21           O  
ANISOU 1681  O3  PWN A 801     7337   9462   8357   -533   -513  -2756       O  
HETATM 1682  C18 PWN A 801     -18.458  -8.342  15.505  1.00 76.61           C  
ANISOU 1682  C18 PWN A 801     8327  12178   8604   -726    176  -2957       C  
HETATM 1683  O4  PWN A 801     -20.204  -5.159  16.553  1.00 74.31           O  
ANISOU 1683  O4  PWN A 801     8054  11448   8733   -923   -356  -2511       O  
HETATM 1684  O5  PWN A 801     -14.381  -8.932  15.180  1.00 87.51           O  
ANISOU 1684  O5  PWN A 801     9355  14068   9825   -580    590  -2756       O  
HETATM 1685  C19 PWN A 801     -17.800  -8.462  14.201  0.69 86.40           C  
ANISOU 1685  C19 PWN A 801     9494  13756   9577   -783    276  -2913       C  
HETATM 1686  C20 PWN A 801     -18.525  -8.051  13.081  1.00 86.41           C  
ANISOU 1686  C20 PWN A 801     9507  13922   9402   -922    186  -2843       C  
HETATM 1687  O6  PWN A 801     -16.027 -10.242  15.952  1.00 89.52           O  
ANISOU 1687  O6  PWN A 801     9856  13962  10197   -454    591  -3166       O  
HETATM 1688  C21 PWN A 801     -17.983  -8.117  11.813  1.00 91.72           C  
ANISOU 1688  C21 PWN A 801    10121  14945   9785   -981    277  -2794       C  
HETATM 1689  C22 PWN A 801     -16.691  -8.567  11.638  1.00 95.74           C  
ANISOU 1689  C22 PWN A 801    10544  15646  10188   -887    475  -2807       C  
HETATM 1690  C23 PWN A 801     -15.943  -8.947  12.735  1.00 96.16           C  
ANISOU 1690  C23 PWN A 801    10566  15527  10443   -751    561  -2857       C  
HETATM 1691  C24 PWN A 801     -16.478  -8.915  14.022  0.63 92.01           C  
ANISOU 1691  C24 PWN A 801    10112  14650  10198   -705    457  -2914       C  
HETATM 1692  C25 PWN A 801     -15.537  -9.353  15.119  0.77 89.43           C  
ANISOU 1692  C25 PWN A 801     9740  14190  10052   -571    553  -2946       C  
HETATM 1693  N7  PWN A 801     -19.948  -7.335  16.902  1.00 72.94           N  
ANISOU 1693  N7  PWN A 801     7956  11289   8468   -730    -71  -2888       N  
HETATM 1694  N8  PWN A 801     -19.410  -7.499  15.641  0.48 80.02           N  
ANISOU 1694  N8  PWN A 801     8789  12482   9133   -807      0  -2852       N  
HETATM 1695  N   THR A 802     -21.433  -4.120  21.290  1.00 59.20           N  
ANISOU 1695  N   THR A 802     6448   8546   7500   -535   -547  -2692       N  
HETATM 1696  CA  THR A 802     -21.774  -4.341  22.688  1.00 49.55           C  
ANISOU 1696  CA  THR A 802     5330   7109   6389   -378   -517  -2819       C  
HETATM 1697  C   THR A 802     -21.607  -3.071  23.521  1.00 53.62           C  
ANISOU 1697  C   THR A 802     5923   7418   7031   -362   -682  -2740       C  
HETATM 1698  O   THR A 802     -20.576  -2.400  23.448  1.00 52.87           O  
ANISOU 1698  O   THR A 802     5802   7340   6949   -457   -790  -2621       O  
HETATM 1699  CB  THR A 802     -20.890  -5.473  23.235  1.00 50.29           C  
ANISOU 1699  CB  THR A 802     5417   7254   6435   -307   -372  -2940       C  
HETATM 1700  OG1 THR A 802     -20.947  -6.575  22.335  1.00 55.08           O  
ANISOU 1700  OG1 THR A 802     5962   8039   6926   -327   -236  -3020       O  
HETATM 1701  CG2 THR A 802     -21.216  -5.910  24.647  1.00 47.88           C  
ANISOU 1701  CG2 THR A 802     5206   6772   6213   -151   -321  -3065       C  
HETATM 1702  N   ARG A 803     -22.624  -2.780  24.337  1.00 54.25           N  
ANISOU 1702  N   ARG A 803     6100   7303   7209   -234   -700  -2808       N  
HETATM 1703  CA  ARG A 803     -22.578  -1.713  25.320  1.00 55.97           C  
ANISOU 1703  CA  ARG A 803     6438   7291   7538   -170   -836  -2800       C  
HETATM 1704  C   ARG A 803     -21.895  -2.211  26.591  1.00 54.22           C  
ANISOU 1704  C   ARG A 803     6308   7001   7292    -69   -782  -2924       C  
HETATM 1705  O   ARG A 803     -22.242  -3.287  27.077  1.00 52.50           O  
ANISOU 1705  O   ARG A 803     6094   6821   7032     39   -621  -3045       O  
HETATM 1706  CB  ARG A 803     -23.988  -1.232  25.644  1.00 56.50           C  
ANISOU 1706  CB  ARG A 803     6566   7197   7705    -45   -847  -2827       C  
HETATM 1707  CG  ARG A 803     -24.053  -0.259  26.811  1.00 56.47           C  
ANISOU 1707  CG  ARG A 803     6723   6937   7796     77   -953  -2881       C  
HETATM 1708  CD  ARG A 803     -25.434   0.392  26.864  1.00 55.73           C  
ANISOU 1708  CD  ARG A 803     6657   6699   7820    197   -966  -2866       C  
HETATM 1709  NE  ARG A 803     -25.588   1.534  25.968  1.00 53.23           N  
ANISOU 1709  NE  ARG A 803     6288   6321   7616     78  -1145  -2696       N  
HETATM 1710  CZ  ARG A 803     -25.011   2.718  26.161  1.00 61.80           C  
ANISOU 1710  CZ  ARG A 803     7454   7229   8798     30  -1347  -2639       C  
HETATM 1711  NH1 ARG A 803     -24.308   2.953  27.262  1.00 62.81           N  
ANISOU 1711  NH1 ARG A 803     7742   7212   8913     99  -1403  -2758       N  
HETATM 1712  NH2 ARG A 803     -25.133   3.666  25.246  1.00 57.72           N  
ANISOU 1712  NH2 ARG A 803     6858   6676   8395    -99  -1513  -2451       N  
HETATM 1713  N   LEU A 804     -20.910  -1.448  27.081  1.00 54.32           N  
ANISOU 1713  N   LEU A 804     6383   6918   7338   -124   -933  -2873       N  
HETATM 1714  CA  LEU A 804     -20.148  -1.811  28.265  1.00 56.50           C  
ANISOU 1714  CA  LEU A 804     6747   7134   7587    -61   -923  -2960       C  
HETATM 1715  C   LEU A 804     -20.151  -0.660  29.280  1.00 60.00           C  
ANISOU 1715  C   LEU A 804     7377   7323   8097     -7  -1108  -2995       C  
HETATM 1716  O   LEU A 804     -20.598   0.445  28.860  1.00 60.18           O1-
ANISOU 1716  O   LEU A 804     7431   7223   8213    -42  -1252  -2924       O1-
HETATM 1717  CB  LEU A 804     -18.712  -2.180  27.883  1.00 52.34           C  
ANISOU 1717  CB  LEU A 804     6104   6763   7020   -200   -935  -2856       C  
HETATM 1718  CG  LEU A 804     -18.640  -3.431  27.009  1.00 56.17           C  
ANISOU 1718  CG  LEU A 804     6435   7487   7421   -215   -730  -2870       C  
HETATM 1719  CD1 LEU A 804     -17.286  -3.569  26.337  1.00 51.25           C  
ANISOU 1719  CD1 LEU A 804     5669   7041   6763   -349   -736  -2729       C  
HETATM 1720  CD2 LEU A 804     -18.957  -4.669  27.833  1.00 51.54           C  
ANISOU 1720  CD2 LEU A 804     5880   6898   6804    -68   -555  -3032       C  
HETATM 1721  OXT LEU A 804     -19.706  -0.897  30.462  1.00 56.06           O  
ANISOU 1721  OXT LEU A 804     6994   6751   7557     67  -1114  -3092       O  
HETATM 1722  O   HOH B 901      18.340   6.345 -12.823  1.00 47.75           O  
HETATM 1723  O   HOH B 902      14.218 -12.139  10.046  1.00 70.70           O  
HETATM 1724  O   HOH B 903      -2.070  -0.394  -0.079  1.00 47.23           O  
HETATM 1725  O   HOH B 904       5.644  -7.136  17.513  1.00 62.48           O  
HETATM 1726  O   HOH B 905      12.067   9.348   7.204  1.00 46.70           O  
HETATM 1727  O   HOH B 906       0.845   6.168  -0.619  1.00 50.85           O  
HETATM 1728  O   HOH B 907       6.527 -11.263  11.686  1.00 54.29           O  
HETATM 1729  O   HOH B 908      18.881   7.478  -3.030  1.00 40.69           O  
HETATM 1730  O   HOH B 909       8.795  -8.576  -5.674  1.00 45.26           O  
HETATM 1731  O   HOH B 910      10.165   7.192  10.252  1.00 39.14           O  
HETATM 1732  O   HOH B 911      -0.556  -1.754   3.429  1.00 48.94           O  
HETATM 1733  O   HOH B 912      11.534  -4.725  -7.040  1.00 45.07           O  
HETATM 1734  O   HOH B 913       3.516 -19.805  18.034  1.00 46.86           O  
HETATM 1735  O   HOH B 914      14.683  -8.555  10.164  1.00 59.80           O  
HETATM 1736  O   HOH B 915      -0.352  -4.242   1.772  1.00 60.22           O  
HETATM 1737  O   HOH B 916      20.717   5.484  -6.949  1.00 41.35           O  
HETATM 1738  O   HOH B 917       7.109  15.657  20.904  1.00 72.17           O  
HETATM 1739  O   HOH B 918      24.150   3.024   5.867  1.00 55.60           O  
HETATM 1740  O   HOH B 919      -0.996   6.636   1.088  1.00 47.25           O  
HETATM 1741  O   HOH B 920       3.471  -8.327   6.369  1.00 42.24           O  
HETATM 1742  O   HOH B 921       9.145  -3.858   6.753  1.00 37.75           O  
HETATM 1743  O   HOH B 922      12.554 -14.393   8.792  1.00 71.72           O  
HETATM 1744  O   HOH B 923       6.057 -14.223  12.477  1.00 62.83           O  
HETATM 1745  O   HOH B 924      17.635  10.709   4.209  1.00 51.16           O  
HETATM 1746  O   HOH B 925      11.105 -13.652   6.526  1.00 66.36           O  
HETATM 1747  O   HOH B 926      13.738   8.387  -8.938  1.00 43.10           O  
HETATM 1748  O   HOH B 927       6.658   7.682  -7.947  1.00 53.73           O  
HETATM 1749  O   HOH B 928      10.640  11.408  11.123  1.00 64.98           O  
HETATM 1750  O   HOH B 929      14.439  -5.158 -14.825  1.00 45.38           O  
HETATM 1751  O   HOH B 930      12.683   6.554 -10.232  1.00 49.29           O  
HETATM 1752  O   HOH B 931      13.647 -13.236   6.050  1.00 60.25           O  
HETATM 1753  O   HOH B 932      18.441  -5.612 -12.674  1.00 52.27           O  
HETATM 1754  O   HOH B 933      21.327  -5.993 -14.637  1.00 54.82           O  
HETATM 1755  O   HOH B 934      10.999   6.909  13.230  1.00 52.95           O  
HETATM 1756  O   HOH B 935      11.610   9.494   9.989  1.00 62.27           O  
HETATM 1757  O   HOH B 936      -4.400  -1.291   0.654  1.00 51.20           O  
HETATM 1758  O   HOH A 901     -15.053  -8.676   8.005  1.00 76.81           O  
HETATM 1759  O   HOH A 902       3.684   5.132  21.998  1.00 57.54           O  
HETATM 1760  O   HOH A 903     -18.638   6.889  38.190  1.00 55.74           O  
HETATM 1761  O   HOH A 904     -11.641  -4.547  32.644  1.00 41.13           O  
HETATM 1762  O   HOH A 905       2.007  -0.551  25.630  1.00 44.86           O  
HETATM 1763  O   HOH A 906     -22.886   5.560  30.725  1.00 49.00           O  
HETATM 1764  O   HOH A 907     -11.825   9.451  18.176  1.00 47.51           O  
HETATM 1765  O   HOH A 908     -18.887   7.689  28.546  1.00 42.17           O  
HETATM 1766  O   HOH A 909     -10.088   7.364  15.337  1.00 40.39           O  
HETATM 1767  O   HOH A 910      -8.768  -8.290  31.371  1.00 56.99           O  
HETATM 1768  O   HOH A 911      -0.725   6.342  25.969  1.00 45.80           O  
HETATM 1769  O   HOH A 912       0.738  -1.376  22.076  1.00 44.53           O  
HETATM 1770  O   HOH A 913      -8.057  10.056  31.996  1.00 48.33           O  
HETATM 1771  O   HOH A 914     -22.125  -4.330  38.049  1.00 62.53           O  
HETATM 1772  O   HOH A 915     -13.222  14.611  28.587  1.00 53.59           O  
HETATM 1773  O   HOH A 916      -8.896 -15.967  32.613  1.00 70.36           O  
HETATM 1774  O   HOH A 917     -13.591 -13.373  20.086  1.00 54.70           O  
HETATM 1775  O   HOH A 918       1.360   6.663  24.350  1.00 40.67           O  
HETATM 1776  O   HOH A 919      -9.082  -3.769  18.769  1.00 36.91           O  
HETATM 1777  O   HOH A 920      -7.079   7.857  33.273  1.00 48.05           O  
HETATM 1778  O   HOH A 921     -24.199   3.143  19.723  1.00 59.28           O  
HETATM 1779  O   HOH A 922     -17.498  10.861  21.388  1.00 51.72           O  
HETATM 1780  O   HOH A 923     -13.674   8.452  34.328  1.00 38.78           O  
HETATM 1781  O   HOH A 924     -12.689   6.644  35.739  1.00 46.33           O  
HETATM 1782  O   HOH A 925     -20.814   5.748  32.248  1.00 40.03           O  
HETATM 1783  O   HOH A 926     -24.013   3.408  32.045  1.00 52.75           O  
HETATM 1784  O   HOH A 927      -3.002 -10.334  24.206  1.00 75.64           O  
HETATM 1785  O   HOH A 928      -1.996  -0.846  15.770  1.00 53.09           O  
HETATM 1786  O   HOH A 929      -3.578  -8.368  19.336  1.00 50.40           O  
HETATM 1787  O   HOH A 930     -10.314 -13.825  18.976  1.00 65.96           O  
HETATM 1788  O   HOH A 931     -18.485  -5.167  38.188  1.00 55.60           O  
HETATM 1789  O   HOH A 932     -10.725  11.924  13.973  1.00 56.75           O  
HETATM 1790  O   HOH A 933     -23.540   0.993  29.716  1.00 60.80           O  
HETATM 1791  O   HOH A 934     -11.302   9.719  15.625  1.00 64.21           O  
HETATM 1792  O   HOH A 935      -4.280  15.766   8.572  1.00 69.18           O  
HETATM 1793  O   HOH A 936     -25.382   0.102  31.529  1.00 58.45           O  
HETATM 1794  O   HOH A 937      -5.898  -8.576  33.720  1.00 57.47           O  
HETATM 1795  O   HOH A 938      -8.046  -7.680  35.254  1.00 58.39           O  
HETATM 1796  O   HOH A 939     -17.706  -6.452  39.756  1.00 61.38           O  
HETATM 1797  O   HOH A 940     -25.017  -1.679  30.165  1.00 63.80           O  
CONECT 1625 1626 1627                                                           
CONECT 1626 1625                                                                
CONECT 1627 1625 1628                                                           
CONECT 1628 1627 1629                                                           
CONECT 1629 1628 1630                                                           
CONECT 1630 1629 1631                                                           
CONECT 1631 1630                                                                
CONECT 1632 1633 1636 1650                                                      
CONECT 1633 1632 1634                                                           
CONECT 1634 1633 1635                                                           
CONECT 1635 1634 1638 1648                                                      
CONECT 1636 1632                                                                
CONECT 1637 1640 1649                                                           
CONECT 1638 1635                                                                
CONECT 1639 1647                                                                
CONECT 1640 1637 1641 1646                                                      
CONECT 1641 1640 1643                                                           
CONECT 1642 1647                                                                
CONECT 1643 1641 1644                                                           
CONECT 1644 1643 1645                                                           
CONECT 1645 1644 1646                                                           
CONECT 1646 1640 1645 1647                                                      
CONECT 1647 1639 1642 1646                                                      
CONECT 1648 1635 1649                                                           
CONECT 1649 1637 1648                                                           
CONECT 1650 1632                                                                
CONECT 1677 1678 1681 1695                                                      
CONECT 1678 1677 1679                                                           
CONECT 1679 1678 1680                                                           
CONECT 1680 1679 1683 1693                                                      
CONECT 1681 1677                                                                
CONECT 1682 1685 1694                                                           
CONECT 1683 1680                                                                
CONECT 1684 1692                                                                
CONECT 1685 1682 1686 1691                                                      
CONECT 1686 1685 1688                                                           
CONECT 1687 1692                                                                
CONECT 1688 1686 1689                                                           
CONECT 1689 1688 1690                                                           
CONECT 1690 1689 1691                                                           
CONECT 1691 1685 1690 1692                                                      
CONECT 1692 1684 1687 1691                                                      
CONECT 1693 1680 1694                                                           
CONECT 1694 1682 1693                                                           
CONECT 1695 1677                                                                
MASTER      563    0    9    4   12    0   13    6 1783    2   45   18          
END                                                                             
