# Supplementary material for: Identification of β-strand mediated protein–protein interaction inhibitors using ligand-directed fragment ligation
Source: Chem Sci. 2021 Jan 6;12(6):2286–93. doi: 10.1039/d0sc05694d (PMC8179271; doi:10.1039/d0sc05694d)
Supplement: SC-012-D0SC05694D-s002 [file SC-012-D0SC05694D-s002.pdb]

REMARK Date 2020-06-08 Time 12:38:36 K�z�p-eur�pai ny�ri id�  +0200 (1591612716.84 s)
REMARK PHENIX refinement
REMARK 
REMARK ****************** INPUT FILES AND LABELS ******************************
REMARK Reflections:
REMARK   file name      : C:\Users\hegez\Research temp nosync\Xtal\Shank_ZSH37_O1G1_no1\Shank_ZSH37_O1G1no1_data2_xia2dials_free.mtz
REMARK   labels         : ['IMEAN,SIGIMEAN']
REMARK R-free flags:
REMARK   file name      : C:\Users\hegez\Research temp nosync\Xtal\Shank_ZSH37_O1G1_no1\Shank_ZSH37_O1G1no1_data2_xia2dials_free.mtz
REMARK   label          : FreeR_flag
REMARK   test_flag_value: 0
REMARK Model file name(s): 
REMARK   C:\Users\hegez\Research temp nosync\Xtal\Shank_ZSH37_O1G1_no1\Refine_126\zsh37_Shank_refine_126-coot-0.pdb
REMARK 
REMARK ******************** REFINEMENT SUMMARY: QUICK FACTS *******************
REMARK Start: r_work = 0.2050 r_free = 0.2313 bonds = 0.005 angles = 0.750
REMARK Final: r_work = 0.2056 r_free = 0.2313 bonds = 0.005 angles = 0.745
REMARK ************************************************************************
REMARK 
REMARK ****************** REFINEMENT STATISTICS STEP BY STEP ******************
REMARK leading digit, like 1_, means number of macro-cycle                     
REMARK 0    : statistics at the very beginning when nothing is done yet        
REMARK 1_bss: bulk solvent correction and/or (anisotropic) scaling             
REMARK 1_xyz: refinement of coordinates                                        
REMARK ------------------------------------------------------------------------
REMARK  stage r-work r-free bonds angles b_min b_max b_ave n_water shift
REMARK       0    : 0.5033 0.3742 0.005  0.750  21.0 108.7  44.1 179      0.000
REMARK       1_bss: 0.2050 0.2313 0.005  0.750  21.1 108.8  44.1 179      0.000
REMARK 1_settarget: 0.2050 0.2313 0.005  0.750  21.1 108.8  44.1 179      0.000
REMARK    1_weight: 0.2050 0.2313 0.005  0.750  21.1 108.8  44.1 179      0.000
REMARK    1_xyzrec: 0.2026 0.2419 0.006  0.753  21.1 108.8  44.1 179      0.082
REMARK       1_adp: 0.2058 0.2388 0.006  0.753  23.8 105.7  43.7 179      0.082
REMARK       2_bss: 0.2058 0.2387 0.006  0.753  23.8 105.7  43.7 179      0.082
REMARK 2_settarget: 0.2058 0.2387 0.006  0.753  23.8 105.7  43.7 179      0.082
REMARK 2_updatecdl: 0.2058 0.2387 0.006  0.763  23.8 105.7  43.7 179      0.082
REMARK    2_weight: 0.2058 0.2387 0.006  0.763  23.8 105.7  43.7 179      0.082
REMARK    2_xyzrec: 0.2059 0.2305 0.005  0.737  23.8 105.7  43.7 179      0.038
REMARK       2_adp: 0.2049 0.2315 0.005  0.737  23.6 105.2  43.6 179      0.038
REMARK       3_bss: 0.2049 0.2314 0.005  0.737  23.6 105.2  43.6 179      0.038
REMARK 3_settarget: 0.2049 0.2314 0.005  0.737  23.6 105.2  43.6 179      0.038
REMARK 3_updatecdl: 0.2049 0.2314 0.005  0.746  23.6 105.2  43.6 179      0.038
REMARK     3_setrh: 0.2049 0.2314 0.005  0.746  23.6 105.2  43.6 179      0.038
REMARK    3_weight: 0.2049 0.2314 0.005  0.746  23.6 105.2  43.6 179      0.038
REMARK    3_xyzrec: 0.2056 0.2314 0.005  0.745  23.6 105.2  43.6 179      0.030
REMARK       3_adp: 0.2056 0.2312 0.005  0.745  23.7 105.3  43.7 179      0.030
REMARK         end: 0.2056 0.2313 0.005  0.745  23.7 105.3  43.7 179      0.030
REMARK ------------------------------------------------------------------------
REMARK MODEL CONTENT.
REMARK  ELEMENT        ATOM RECORD COUNT   OCCUPANCY SUM
REMARK        S                        9            7.89
REMARK        C                     1114         1093.79
REMARK      O1-                        2            1.91
REMARK        O                      492          486.32
REMARK        N                      309          303.88
REMARK    TOTAL                     1926         1893.79
REMARK -----------------------------------------------------------------------
REMARK r_free_flags.md5.hexdigest 34c8de539fb58dcfa2f4dc8350da6f6d
REMARK 
REMARK IF THIS FILE IS FOR PDB DEPOSITION: REMOVE ALL FROM THIS LINE UP.
REMARK   3
REMARK   3 REFINEMENT.
REMARK   3   PROGRAM     : PHENIX (1.17.1_3660: ???)
REMARK   3   AUTHORS     : Adams,Afonine,Bunkoczi,Burnley,Chen,Dar,Davis,
REMARK   3               : Draizen,Echols,Gildea,Gros,Grosse-Kunstleve,Headd,
REMARK   3               : Hintze,Hung,Ioerger,Liebschner,McCoy,McKee,Moriarty,
REMARK   3               : Oeffner,Poon,Read,Richardson,Richardson,Sacchettini,
REMARK   3               : Sauter,Sobolev,Storoni,Terwilliger,Williams,Zwart
REMARK   3
REMARK   3  X-RAY DATA.
REMARK   3  
REMARK   3  REFINEMENT TARGET : ML
REMARK   3  
REMARK   3  DATA USED IN REFINEMENT.
REMARK   3   RESOLUTION RANGE HIGH (ANGSTROMS) : 1.57    
REMARK   3   RESOLUTION RANGE LOW  (ANGSTROMS) : 52.31   
REMARK   3   MIN(FOBS/SIGMA_FOBS)              : 1.34  
REMARK   3   COMPLETENESS FOR RANGE        (%) : 99.61 
REMARK   3   NUMBER OF REFLECTIONS             : 36185     
REMARK   3   NUMBER OF REFLECTIONS (NON-ANOMALOUS) : 36185     
REMARK   3  
REMARK   3  FIT TO DATA USED IN REFINEMENT.
REMARK   3   R VALUE     (WORKING + TEST SET) : 0.2069
REMARK   3   R VALUE            (WORKING SET) : 0.2056
REMARK   3   FREE R VALUE                     : 0.2313
REMARK   3   FREE R VALUE TEST SET SIZE   (%) : 5.07  
REMARK   3   FREE R VALUE TEST SET COUNT      : 1833      
REMARK   3  
REMARK   3  FIT TO DATA USED IN REFINEMENT (IN BINS).
REMARK   3   BIN  RESOLUTION RANGE  COMPL.    NWORK NFREE   RWORK  RFREE  CCWORK CCFREE
REMARK   3     1   52.31 -    3.69    1.00     2825   155  0.1784 0.2099   0.945  0.910
REMARK   3     2    3.69 -    2.93    1.00     2719   145  0.1981 0.2121   0.933  0.951
REMARK   3     3    2.93 -    2.56    1.00     2687   135  0.2177 0.2497   0.910  0.830
REMARK   3     4    2.56 -    2.33    1.00     2642   135  0.2122 0.2590   0.911  0.880
REMARK   3     5    2.33 -    2.16    1.00     2670   137  0.2127 0.2212   0.914  0.892
REMARK   3     6    2.16 -    2.03    1.00     2609   144  0.2121 0.2388   0.923  0.902
REMARK   3     7    2.03 -    1.93    1.00     2636   121  0.2052 0.2520   0.927  0.905
REMARK   3     8    1.93 -    1.85    1.00     2619   137  0.2326 0.2483   0.916  0.892
REMARK   3     9    1.85 -    1.77    1.00     2630   132  0.2571 0.2859   0.903  0.872
REMARK   3    10    1.77 -    1.71    1.00     2574   149  0.2838 0.3268   0.889  0.816
REMARK   3    11    1.71 -    1.66    0.99     2603   155  0.2904 0.2756   0.883  0.858
REMARK   3    12    1.66 -    1.61    0.99     2591   136  0.3338 0.3580   0.829  0.746
REMARK   3    13    1.61 -    1.57    0.99     2547   152  0.3719 0.3987   0.781  0.709
REMARK   3  
REMARK   3  BULK SOLVENT MODELLING.
REMARK   3   METHOD USED        : FLAT BULK SOLVENT MODEL
REMARK   3   SOLVENT RADIUS     : 1.11    
REMARK   3   SHRINKAGE RADIUS   : 0.90    
REMARK   3   GRID STEP FACTOR   : 4.00    
REMARK   3  
REMARK   3  ERROR ESTIMATES.
REMARK   3   COORDINATE ERROR (MAXIMUM-LIKELIHOOD BASED)     : 0.20    
REMARK   3   PHASE ERROR (DEGREES, MAXIMUM-LIKELIHOOD BASED) : 29.09   
REMARK   3  
REMARK   3  STRUCTURE FACTORS CALCULATION ALGORITHM : FFT
REMARK   3  
REMARK   3  
REMARK   3  GEOMETRY RESTRAINTS LIBRARY: GEOSTD + MONOMER LIBRARY + CDL V1.2
REMARK   3  DEVIATIONS FROM IDEAL VALUES.
REMARK   3    BOND      :  0.005   0.041   1776
REMARK   3    ANGLE     :  0.745   4.960   2393
REMARK   3    CHIRALITY :  0.053   0.172    267
REMARK   3    PLANARITY :  0.005   0.037    313
REMARK   3    DIHEDRAL  : 19.500 179.049    665
REMARK   3    MIN NONBONDED DISTANCE : 2.206
REMARK   3  
REMARK   3  MOLPROBITY STATISTICS.
REMARK   3    ALL-ATOM CLASHSCORE : 2.86
REMARK   3    RAMACHANDRAN PLOT:
REMARK   3      OUTLIERS :  0.00 %
REMARK   3      ALLOWED  :  0.48 %
REMARK   3      FAVORED  : 99.52 %
REMARK   3    ROTAMER OUTLIERS :  0.55 %
REMARK   3    CBETA DEVIATIONS :  0.00 %
REMARK   3    PEPTIDE PLANE:
REMARK   3      CIS-PROLINE     : 0.00 %
REMARK   3      CIS-GENERAL     : 0.00 %
REMARK   3      TWISTED PROLINE : 0.00 %
REMARK   3      TWISTED GENERAL : 0.00 %
REMARK   3  
REMARK   3                  min    max   mean <Bi,j>   iso aniso
REMARK   3     Overall:   23.74 105.29  43.65   3.67  1890  1747
REMARK   3     Protein:   23.74 105.29  42.51   3.62  1711  1711
REMARK   3     Water:     29.91  75.37  50.02    N/A   179     0
REMARK   3     Other:     41.79 102.48  66.27    N/A     0    36
REMARK   3     Chain  A:  23.74 105.29  44.07    N/A   901   836
REMARK   3     Chain  B:  25.55 102.48  43.26    N/A   989   911
REMARK   3     Histogram:
REMARK   3         Values      Number of atoms
REMARK   3      23.74 - 31.89       262
REMARK   3      31.89 - 40.05       692
REMARK   3      40.05 - 48.20       432
REMARK   3      48.20 - 56.36       263
REMARK   3      56.36 - 64.52       137
REMARK   3      64.52 - 72.67        70
REMARK   3      72.67 - 80.83        30
REMARK   3      80.83 - 88.98        26
REMARK   3      88.98 - 97.14         8
REMARK   3      97.14 - 105.29        6
REMARK   3  
REMARK   3  
REMARK   3  TLS DETAILS.
REMARK   3   NUMBER OF TLS GROUPS: 14    
REMARK   3   ORIGIN: CENTER OF MASS
REMARK   3   TLS GROUP : 1     
REMARK   3    SELECTION: chain 'A' and (resid 651 through 657 )
REMARK   3    ORIGIN FOR THE GROUP (A):   0.3256  11.5685   3.8249
REMARK   3    T TENSOR                                            
REMARK   3      T11:   0.7738 T22:   0.6679                       
REMARK   3      T33:   0.5801 T12:   0.2148                       
REMARK   3      T13:   0.1763 T23:   0.1563                       
REMARK   3    L TENSOR                                            
REMARK   3      L11:   4.7920 L22:   1.7916                       
REMARK   3      L33:   3.8081 L12:  -2.2867                       
REMARK   3      L13:  -3.0183 L23:   2.5247                       
REMARK   3    S TENSOR                                            
REMARK   3      S11:   0.3316 S12:   1.1622 S13:   0.3605         
REMARK   3      S21:  -0.6942 S22:  -0.3875 S23:  -0.5069         
REMARK   3      S31:  -0.9007 S32:  -0.5736 S33:  -0.2776         
REMARK   3   TLS GROUP : 2     
REMARK   3    SELECTION: chain 'A' and (resid 658 through 675 )
REMARK   3    ORIGIN FOR THE GROUP (A): -12.0924   4.0968  31.9174
REMARK   3    T TENSOR                                            
REMARK   3      T11:   0.3134 T22:   0.2904                       
REMARK   3      T33:   0.3078 T12:  -0.0015                       
REMARK   3      T13:   0.0050 T23:  -0.0599                       
REMARK   3    L TENSOR                                            
REMARK   3      L11:   4.4086 L22:   1.6416                       
REMARK   3      L33:   2.8089 L12:  -0.3271                       
REMARK   3      L13:  -1.0836 L23:  -0.2110                       
REMARK   3    S TENSOR                                            
REMARK   3      S11:   0.3144 S12:  -0.5367 S13:   0.2936         
REMARK   3      S21:   0.0163 S22:   0.0049 S23:   0.1455         
REMARK   3      S31:  -0.2583 S32:   0.0341 S33:  -0.1634         
REMARK   3   TLS GROUP : 3     
REMARK   3    SELECTION: chain 'A' and (resid 676 through 699 )
REMARK   3    ORIGIN FOR THE GROUP (A): -10.3896  -2.9042  15.2966
REMARK   3    T TENSOR                                            
REMARK   3      T11:   0.4649 T22:   0.5987                       
REMARK   3      T33:   0.4711 T12:   0.0880                       
REMARK   3      T13:  -0.0740 T23:  -0.2327                       
REMARK   3    L TENSOR                                            
REMARK   3      L11:   5.7908 L22:   0.7833                       
REMARK   3      L33:   1.1907 L12:  -1.0389                       
REMARK   3      L13:  -1.8258 L23:  -0.3545                       
REMARK   3    S TENSOR                                            
REMARK   3      S11:   0.2447 S12:   2.0730 S13:  -1.0621         
REMARK   3      S21:  -0.6516 S22:  -0.4823 S23:   0.1386         
REMARK   3      S31:   0.1044 S32:  -1.0258 S33:   0.0452         
REMARK   3   TLS GROUP : 4     
REMARK   3    SELECTION: chain 'A' and (resid 700 through 725 )
REMARK   3    ORIGIN FOR THE GROUP (A): -14.5427   4.9756  24.8051
REMARK   3    T TENSOR                                            
REMARK   3      T11:   0.3314 T22:   0.3360                       
REMARK   3      T33:   0.3022 T12:   0.0434                       
REMARK   3      T13:  -0.0306 T23:  -0.0383                       
REMARK   3    L TENSOR                                            
REMARK   3      L11:   5.8817 L22:   2.9313                       
REMARK   3      L33:   3.9043 L12:  -0.4902                       
REMARK   3      L13:  -1.5168 L23:   0.2711                       
REMARK   3    S TENSOR                                            
REMARK   3      S11:   0.2061 S12:   0.4911 S13:  -0.0790         
REMARK   3      S21:  -0.2186 S22:  -0.1206 S23:   0.3367         
REMARK   3      S31:  -0.3057 S32:  -0.4700 S33:  -0.1114         
REMARK   3   TLS GROUP : 5     
REMARK   3    SELECTION: chain 'A' and (resid 726 through 745 )
REMARK   3    ORIGIN FOR THE GROUP (A): -11.0728  -9.2125  26.2077
REMARK   3    T TENSOR                                            
REMARK   3      T11:   0.3864 T22:   0.2129                       
REMARK   3      T33:   0.6098 T12:  -0.0717                       
REMARK   3      T13:   0.0310 T23:  -0.1488                       
REMARK   3    L TENSOR                                            
REMARK   3      L11:   3.5112 L22:   1.7370                       
REMARK   3      L33:   3.8613 L12:   0.6206                       
REMARK   3      L13:  -1.8396 L23:  -0.0392                       
REMARK   3    S TENSOR                                            
REMARK   3      S11:  -0.6855 S12:   0.2510 S13:  -1.6136         
REMARK   3      S21:  -0.0874 S22:  -0.0737 S23:   0.2443         
REMARK   3      S31:   1.1912 S32:  -0.1365 S33:   0.1111         
REMARK   3   TLS GROUP : 6     
REMARK   3    SELECTION: chain 'A' and (resid 746 through 758 )
REMARK   3    ORIGIN FOR THE GROUP (A):  -8.1818   4.1199  24.3597
REMARK   3    T TENSOR                                            
REMARK   3      T11:   0.3136 T22:   0.2489                       
REMARK   3      T33:   0.3161 T12:   0.0209                       
REMARK   3      T13:  -0.0034 T23:  -0.0437                       
REMARK   3    L TENSOR                                            
REMARK   3      L11:   6.3059 L22:   2.9475                       
REMARK   3      L33:   5.3970 L12:   0.4996                       
REMARK   3      L13:  -3.5093 L23:  -1.3027                       
REMARK   3    S TENSOR                                            
REMARK   3      S11:   0.4206 S12:   0.0023 S13:   0.3990         
REMARK   3      S21:  -0.2254 S22:  -0.0724 S23:   0.1020         
REMARK   3      S31:  -0.1225 S32:   0.3434 S33:  -0.0989         
REMARK   3   TLS GROUP : 7     
REMARK   3    SELECTION: chain 'A' and (resid 802 through 804 )
REMARK   3    ORIGIN FOR THE GROUP (A): -21.9445  -2.4000  27.1928
REMARK   3    T TENSOR                                            
REMARK   3      T11:   0.3889 T22:   0.5436                       
REMARK   3      T33:   0.6026 T12:  -0.0394                       
REMARK   3      T13:   0.0230 T23:  -0.1145                       
REMARK   3    L TENSOR                                            
REMARK   3      L11:   6.2729 L22:   2.2338                       
REMARK   3      L33:   2.3692 L12:   3.2859                       
REMARK   3      L13:   3.6198 L23:   1.5190                       
REMARK   3    S TENSOR                                            
REMARK   3      S11:   0.1048 S12:   0.2366 S13:   0.0800         
REMARK   3      S21:   0.1178 S22:   0.3330 S23:  -0.0608         
REMARK   3      S31:   0.3946 S32:  -0.8325 S33:  -0.7426         
REMARK   3   TLS GROUP : 8     
REMARK   3    SELECTION: chain 'B' and (resid 651 through 675 )
REMARK   3    ORIGIN FOR THE GROUP (A):   9.1497   6.5585   3.1224
REMARK   3    T TENSOR                                            
REMARK   3      T11:   0.3152 T22:   0.3789                       
REMARK   3      T33:   0.3287 T12:  -0.0082                       
REMARK   3      T13:   0.0124 T23:   0.0119                       
REMARK   3    L TENSOR                                            
REMARK   3      L11:   2.3944 L22:   0.6000                       
REMARK   3      L33:   1.1294 L12:  -0.0322                       
REMARK   3      L13:  -1.8400 L23:  -0.1520                       
REMARK   3    S TENSOR                                            
REMARK   3      S11:   0.2849 S12:   0.2912 S13:   0.3250         
REMARK   3      S21:   0.0018 S22:  -0.0560 S23:  -0.0434         
REMARK   3      S31:  -0.3306 S32:  -0.0462 S33:  -0.1458         
REMARK   3   TLS GROUP : 9     
REMARK   3    SELECTION: chain 'B' and (resid 676 through 685 )
REMARK   3    ORIGIN FOR THE GROUP (A):  15.6480  -5.4809   9.2175
REMARK   3    T TENSOR                                            
REMARK   3      T11:   0.4045 T22:   0.5274                       
REMARK   3      T33:   0.4266 T12:  -0.0077                       
REMARK   3      T13:   0.0001 T23:   0.0851                       
REMARK   3    L TENSOR                                            
REMARK   3      L11:   2.8886 L22:   2.3730                       
REMARK   3      L33:   3.6619 L12:   0.5804                       
REMARK   3      L13:  -1.7012 L23:  -1.6829                       
REMARK   3    S TENSOR                                            
REMARK   3      S11:  -0.0505 S12:  -0.2950 S13:  -0.6739         
REMARK   3      S21:   0.2833 S22:  -0.1439 S23:  -0.2655         
REMARK   3      S31:  -0.0823 S32:   0.3757 S33:   0.2371         
REMARK   3   TLS GROUP : 10    
REMARK   3    SELECTION: chain 'B' and (resid 686 through 690 )
REMARK   3    ORIGIN FOR THE GROUP (A):   5.7883 -13.6545  15.2520
REMARK   3    T TENSOR                                            
REMARK   3      T11:   0.5389 T22:   0.3090                       
REMARK   3      T33:   0.6155 T12:   0.0714                       
REMARK   3      T13:   0.1346 T23:   0.0334                       
REMARK   3    L TENSOR                                            
REMARK   3      L11:   2.4598 L22:   3.7344                       
REMARK   3      L33:   2.0057 L12:  -2.4748                       
REMARK   3      L13:   0.9124 L23:  -2.3587                       
REMARK   3    S TENSOR                                            
REMARK   3      S11:  -0.1011 S12:  -0.2994 S13:   0.4516         
REMARK   3      S21:  -0.0680 S22:   0.3732 S23:   1.0708         
REMARK   3      S31:   0.8720 S32:  -0.0094 S33:  -0.2067         
REMARK   3   TLS GROUP : 11    
REMARK   3    SELECTION: chain 'B' and (resid 691 through 725 )
REMARK   3    ORIGIN FOR THE GROUP (A):  12.5149   4.0533   5.3544
REMARK   3    T TENSOR                                            
REMARK   3      T11:   0.3327 T22:   0.3367                       
REMARK   3      T33:   0.3250 T12:  -0.0461                       
REMARK   3      T13:  -0.0140 T23:   0.0279                       
REMARK   3    L TENSOR                                            
REMARK   3      L11:   2.8838 L22:   4.2900                       
REMARK   3      L33:   5.0812 L12:  -0.2821                       
REMARK   3      L13:  -1.4170 L23:  -0.5720                       
REMARK   3    S TENSOR                                            
REMARK   3      S11:   0.0642 S12:  -0.0738 S13:   0.1045         
REMARK   3      S21:   0.2741 S22:  -0.1416 S23:  -0.0670         
REMARK   3      S31:  -0.4173 S32:   0.5996 S33:   0.0258         
REMARK   3   TLS GROUP : 12    
REMARK   3    SELECTION: chain 'B' and (resid 726 through 745 )
REMARK   3    ORIGIN FOR THE GROUP (A):  10.9647  -8.3547   0.6924
REMARK   3    T TENSOR                                            
REMARK   3      T11:   0.4082 T22:   0.3138                       
REMARK   3      T33:   0.4338 T12:   0.0295                       
REMARK   3      T13:   0.0738 T23:  -0.0009                       
REMARK   3    L TENSOR                                            
REMARK   3      L11:   2.5945 L22:   3.9513                       
REMARK   3      L33:   5.9394 L12:   0.4432                       
REMARK   3      L13:  -1.4694 L23:  -1.0830                       
REMARK   3    S TENSOR                                            
REMARK   3      S11:  -0.5289 S12:   0.1610 S13:  -0.9388         
REMARK   3      S21:  -0.2298 S22:   0.0197 S23:  -0.2453         
REMARK   3      S31:   1.2349 S32:   0.1021 S33:   0.3368         
REMARK   3   TLS GROUP : 13    
REMARK   3    SELECTION: chain 'B' and (resid 746 through 762 )
REMARK   3    ORIGIN FOR THE GROUP (A):   7.2868   7.0635   6.5406
REMARK   3    T TENSOR                                            
REMARK   3      T11:   0.3758 T22:   0.3433                       
REMARK   3      T33:   0.4014 T12:  -0.0339                       
REMARK   3      T13:   0.0379 T23:  -0.0003                       
REMARK   3    L TENSOR                                            
REMARK   3      L11:   3.3701 L22:   2.5338                       
REMARK   3      L33:   3.6651 L12:  -0.1368                       
REMARK   3      L13:  -1.0973 L23:   1.2222                       
REMARK   3    S TENSOR                                            
REMARK   3      S11:   0.2442 S12:  -0.0928 S13:   0.3465         
REMARK   3      S21:   0.2417 S22:  -0.1644 S23:   0.1973         
REMARK   3      S31:  -0.3522 S32:  -0.4570 S33:   0.0433         
REMARK   3   TLS GROUP : 14    
REMARK   3    SELECTION: chain 'B' and (resid 802 through 804 )
REMARK   3    ORIGIN FOR THE GROUP (A):  21.9291  -1.6794  -0.1420
REMARK   3    T TENSOR                                            
REMARK   3      T11:   0.4335 T22:   0.7636                       
REMARK   3      T33:   0.4604 T12:   0.0400                       
REMARK   3      T13:   0.0040 T23:   0.0720                       
REMARK   3    L TENSOR                                            
REMARK   3      L11:   7.5938 L22:   2.2754                       
REMARK   3      L33:   2.2840 L12:  -3.3048                       
REMARK   3      L13:   3.4658 L23:  -0.7402                       
REMARK   3    S TENSOR                                            
REMARK   3      S11:   0.1619 S12:   0.0639 S13:   0.6046         
REMARK   3      S21:  -0.1262 S22:   0.1723 S23:  -0.5266         
REMARK   3      S31:   0.2028 S32:   0.9175 S33:  -0.5235         
REMARK   3
HELIX    1 AA1 GLY A  709  GLY A  715  1                                   7
HELIX    2 AA2 GLY A  734  GLY A  745  1                                  12
HELIX    3 AA3 GLY B  709  GLY B  715  1                                   7
HELIX    4 AA4 GLY B  734  GLY B  745  1                                  12
SHEET    1 AA1 8 GLN A 728  ASN A 729  0
SHEET    2 AA1 8 PHE A 721  VAL A 725 -1  N  VAL A 725   O  GLN A 728
SHEET    3 AA1 8 THR A 748  THR A 757 -1  O  LYS A 752   N  ILE A 723
SHEET    4 AA1 8 ASP A 656  GLN A 667 -1  N  ILE A 658   O  THR A 757
SHEET    5 AA1 8 ASP B 656  GLN B 667 -1  O  ILE B 659   N  TYR A 657
SHEET    6 AA1 8 THR B 748  ARG B 758 -1  O  LEU B 749   N  LEU B 666
SHEET    7 AA1 8 PHE B 721  VAL B 725 -1  N  PHE B 721   O  VAL B 754
SHEET    8 AA1 8 GLN B 728  ASN B 729 -1  O  GLN B 728   N  VAL B 725
SHEET    1 AA2 2 PHE A 676  GLY A 680  0
SHEET    2 AA2 2 GLN A 700  VAL A 705 -1  O  TYR A 701   N  ARG A 679
SHEET    1 AA3 2 PHE B 676  GLY B 680  0
SHEET    2 AA3 2 GLN B 700  VAL B 705 -1  O  TYR B 701   N  ARG B 679
LINK         C14 PWQ A 801                 N   THR A 802 
LINK         C14 PWQ B 801                 N   THR B 802 
CRYST1   44.305   64.947   88.280  90.00  90.00  90.00 P 21 21 21
SCALE1      0.022571  0.000000  0.000000        0.00000
SCALE2      0.000000  0.015397  0.000000        0.00000
SCALE3      0.000000  0.000000  0.011328        0.00000
ATOM      1  N   GLY A 651       0.243  14.531   2.796  1.00 65.87           N
ANISOU    1  N   GLY A 651     9919   7977   7131   2626   2086   2269       N
ATOM      2  CA  GLY A 651       1.248  15.041   1.883  1.00 72.42           C
ANISOU    2  CA  GLY A 651    10901   8651   7964   2632   2406   2536       C
ATOM      3  C   GLY A 651       1.074  14.518   0.472  1.00 74.26           C
ANISOU    3  C   GLY A 651    11107   9329   7780   2871   2471   2567       C
ATOM      4  O   GLY A 651       0.203  13.688   0.220  1.00 66.64           O
ANISOU    4  O   GLY A 651     9961   8807   6551   3000   2259   2321       O
ATOM      5  N   PRO A 652       1.907  14.991  -0.457  1.00 88.33           N
ANISOU    5  N   PRO A 652    13048  11007   9507   2928   2786   2841       N
ATOM      6  CA  PRO A 652       1.763  14.553  -1.854  1.00 87.28           C
ANISOU    6  CA  PRO A 652    12891  11339   8931   3202   2860   2886       C
ATOM      7  C   PRO A 652       2.046  13.077  -2.059  1.00 86.07           C
ANISOU    7  C   PRO A 652    12409  11495   8800   2982   2722   2526       C
ATOM      8  O   PRO A 652       1.617  12.515  -3.074  1.00 86.88           O
ANISOU    8  O   PRO A 652    12402  12094   8513   3215   2687   2422       O
ATOM      9  CB  PRO A 652       2.778  15.428  -2.601  1.00 93.22           C
ANISOU    9  CB  PRO A 652    13905  11795   9719   3241   3283   3279       C
ATOM     10  CG  PRO A 652       3.811  15.749  -1.575  1.00 92.64           C
ANISOU   10  CG  PRO A 652    13826  11149  10224   2794   3397   3254       C
ATOM     11  CD  PRO A 652       3.066  15.882  -0.272  1.00 89.39           C
ANISOU   11  CD  PRO A 652    13357  10609   9997   2720   3111   3078       C
ATOM     12  N   LEU A 653       2.742  12.425  -1.127  1.00 71.44           N
ANISOU   12  N   LEU A 653    10385   9381   7378   2570   2652   2317       N
ATOM     13  CA  LEU A 653       3.107  11.025  -1.280  1.00 62.01           C
ANISOU   13  CA  LEU A 653     8907   8402   6250   2362   2574   2002       C
ATOM     14  C   LEU A 653       2.191  10.076  -0.517  1.00 59.50           C
ANISOU   14  C   LEU A 653     8372   8257   5979   2292   2299   1638       C
ATOM     15  O   LEU A 653       2.301   8.860  -0.702  1.00 58.31           O
ANISOU   15  O   LEU A 653     7991   8300   5863   2158   2262   1354       O
ATOM     16  CB  LEU A 653       4.561  10.808  -0.834  1.00 60.79           C
ANISOU   16  CB  LEU A 653     8698   7883   6516   1995   2715   2007       C
ATOM     17  CG  LEU A 653       5.635  11.567  -1.617  1.00 65.92           C
ANISOU   17  CG  LEU A 653     9512   8346   7189   1981   3045   2301       C
ATOM     18  CD1 LEU A 653       7.017  11.365  -1.006  1.00 62.40           C
ANISOU   18  CD1 LEU A 653     8957   7565   7186   1603   3150   2223       C
ATOM     19  CD2 LEU A 653       5.623  11.135  -3.072  1.00 69.27           C
ANISOU   19  CD2 LEU A 653     9909   9185   7228   2188   3156   2335       C
ATOM     20  N   GLY A 654       1.298  10.587   0.318  1.00 58.42           N
ANISOU   20  N   GLY A 654     8304   8035   5856   2376   2140   1635       N
ATOM     21  CA  GLY A 654       0.396   9.733   1.061  1.00 56.21           C
ANISOU   21  CA  GLY A 654     7833   7894   5630   2307   1923   1298       C
ATOM     22  C   GLY A 654      -0.245  10.475   2.216  1.00 54.95           C
ANISOU   22  C   GLY A 654     7785   7505   5590   2332   1782   1358       C
ATOM     23  O   GLY A 654      -0.030  11.669   2.421  1.00 55.88           O
ANISOU   23  O   GLY A 654     8123   7359   5751   2410   1847   1642       O
ATOM     24  N   SER A 655      -1.034   9.724   2.979  1.00 60.43           N
ANISOU   24  N   SER A 655     8318   8284   6359   2254   1617   1069       N
ATOM     25  CA  SER A 655      -1.824  10.314   4.052  1.00 59.08           C
ANISOU   25  CA  SER A 655     8219   7971   6257   2300   1462   1075       C
ATOM     26  C   SER A 655      -0.940  10.762   5.211  1.00 59.24           C
ANISOU   26  C   SER A 655     8328   7529   6652   2091   1479   1221       C
ATOM     27  O   SER A 655       0.062  10.119   5.540  1.00 51.02           O
ANISOU   27  O   SER A 655     7198   6325   5861   1865   1551   1176       O
ATOM     28  CB  SER A 655      -2.867   9.314   4.553  1.00 57.98           C
ANISOU   28  CB  SER A 655     7874   8040   6117   2251   1329    709       C
ATOM     29  OG  SER A 655      -3.636   8.798   3.482  1.00 61.49           O
ANISOU   29  OG  SER A 655     8163   8959   6241   2412   1321    471       O
ATOM     30  N   ASP A 656      -1.325  11.879   5.828  1.00 57.76           N
ANISOU   30  N   ASP A 656     8297   7160   6490   2190   1411   1370       N
ATOM     31  CA  ASP A 656      -0.738  12.368   7.067  1.00 53.57           C
ANISOU   31  CA  ASP A 656     7805   6257   6294   2021   1386   1424       C
ATOM     32  C   ASP A 656      -1.808  12.381   8.145  1.00 56.76           C
ANISOU   32  C   ASP A 656     8174   6682   6709   2070   1180   1285       C
ATOM     33  O   ASP A 656      -2.945  12.793   7.897  1.00 56.42           O
ANISOU   33  O   ASP A 656     8189   6825   6423   2288   1086   1277       O
ATOM     34  CB  ASP A 656      -0.168  13.778   6.908  1.00 58.97           C
ANISOU   34  CB  ASP A 656     8698   6650   7058   2065   1534   1698       C
ATOM     35  CG  ASP A 656       0.969  13.837   5.920  1.00 63.01           C
ANISOU   35  CG  ASP A 656     9252   7093   7597   1992   1782   1846       C
ATOM     36  OD1 ASP A 656       1.466  12.761   5.528  1.00 60.64           O
ANISOU   36  OD1 ASP A 656     8796   6948   7295   1875   1806   1720       O
ATOM     37  OD2 ASP A 656       1.360  14.958   5.536  1.00 68.50           O
ANISOU   37  OD2 ASP A 656    10142   7559   8327   2050   1982   2086       O
ATOM     38  N   TYR A 657      -1.447  11.938   9.343  1.00 50.29           N
ANISOU   38  N   TYR A 657     7257   5701   6148   1897   1113   1174       N
ATOM     39  CA  TYR A 657      -2.430  11.904  10.416  1.00 48.92           C
ANISOU   39  CA  TYR A 657     7053   5548   5988   1941    939   1047       C
ATOM     40  C   TYR A 657      -1.718  11.773  11.752  1.00 42.70           C
ANISOU   40  C   TYR A 657     6200   4540   5483   1798    898   1008       C
ATOM     41  O   TYR A 657      -0.509  11.543  11.824  1.00 42.69           O
ANISOU   41  O   TYR A 657     6144   4421   5654   1669    991   1034       O
ATOM     42  CB  TYR A 657      -3.435  10.768  10.212  1.00 50.34           C
ANISOU   42  CB  TYR A 657     7099   6011   6016   1969    899    813       C
ATOM     43  CG  TYR A 657      -2.785   9.484   9.815  1.00 47.51           C
ANISOU   43  CG  TYR A 657     6610   5707   5736   1823   1034    701       C
ATOM     44  CD1 TYR A 657      -2.339   8.594  10.769  1.00 43.97           C
ANISOU   44  CD1 TYR A 657     6080   5118   5510   1689   1069    619       C
ATOM     45  CD2 TYR A 657      -2.588   9.173   8.475  1.00 53.46           C
ANISOU   45  CD2 TYR A 657     7329   6657   6327   1851   1141    687       C
ATOM     46  CE1 TYR A 657      -1.725   7.421  10.405  1.00 56.21           C
ANISOU   46  CE1 TYR A 657     7528   6686   7142   1580   1220    531       C
ATOM     47  CE2 TYR A 657      -1.986   8.008   8.100  1.00 51.24           C
ANISOU   47  CE2 TYR A 657     6922   6414   6132   1714   1273    567       C
ATOM     48  CZ  TYR A 657      -1.549   7.135   9.065  1.00 56.85           C
ANISOU   48  CZ  TYR A 657     7565   6945   7089   1574   1319    493       C
ATOM     49  OH  TYR A 657      -0.938   5.970   8.683  1.00 58.00           O
ANISOU   49  OH  TYR A 657     7603   7104   7330   1462   1476    386       O
ATOM     50  N   ILE A 658      -2.497  11.920  12.817  1.00 41.60           N
ANISOU   50  N   ILE A 658     6279   4310   5216    870   1622   1105       N
ATOM     51  CA  ILE A 658      -1.992  11.900  14.181  1.00 40.67           C
ANISOU   51  CA  ILE A 658     6097   4061   5294    653   1618    850       C
ATOM     52  C   ILE A 658      -2.568  10.679  14.876  1.00 34.75           C
ANISOU   52  C   ILE A 658     5320   3441   4440    665   1345    639       C
ATOM     53  O   ILE A 658      -3.772  10.412  14.778  1.00 37.48           O
ANISOU   53  O   ILE A 658     5706   3818   4718    790   1209    684       O
ATOM     54  CB  ILE A 658      -2.363  13.187  14.939  1.00 47.16           C
ANISOU   54  CB  ILE A 658     6943   4566   6410    556   1793    875       C
ATOM     55  CG1 ILE A 658      -1.833  14.422  14.203  1.00 54.35           C
ANISOU   55  CG1 ILE A 658     7888   5301   7462    545   2088   1117       C
ATOM     56  CG2 ILE A 658      -1.843  13.136  16.371  1.00 49.04           C
ANISOU   56  CG2 ILE A 658     7103   4722   6807    324   1773    579       C
ATOM     57  CD1 ILE A 658      -2.854  15.083  13.284  1.00 59.17           C
ANISOU   57  CD1 ILE A 658     8589   5845   8049    774   2164   1445       C
ATOM     58  N   ILE A 659      -1.710   9.943  15.575  1.00 38.56           N
ANISOU   58  N   ILE A 659     5725   4007   4920    536   1270    425       N
ATOM     59  CA  ILE A 659      -2.099   8.786  16.371  1.00 39.42           C
ANISOU   59  CA  ILE A 659     5799   4213   4967    527   1038    237       C
ATOM     60  C   ILE A 659      -1.935   9.166  17.837  1.00 35.78           C
ANISOU   60  C   ILE A 659     5274   3632   4688    342   1063     71       C
ATOM     61  O   ILE A 659      -0.834   9.523  18.270  1.00 36.92           O
ANISOU   61  O   ILE A 659     5343   3763   4923    189   1172    -17       O
ATOM     62  CB  ILE A 659      -1.236   7.566  16.018  1.00 41.34           C
ANISOU   62  CB  ILE A 659     5995   4661   5051    557    933    141       C
ATOM     63  CG1 ILE A 659      -1.302   7.274  14.514  1.00 43.19           C
ANISOU   63  CG1 ILE A 659     6292   5037   5082    732    935    276       C
ATOM     64  CG2 ILE A 659      -1.636   6.370  16.830  1.00 40.02           C
ANISOU   64  CG2 ILE A 659     5798   4560   4850    553    714    -20       C
ATOM     65  CD1 ILE A 659      -2.542   6.581  14.085  1.00 47.15           C
ANISOU   65  CD1 ILE A 659     6854   5615   5445    873    746    287       C
ATOM     66  N   LYS A 660      -3.011   9.080  18.615  1.00 36.78           N
ANISOU   66  N   LYS A 660     5416   3701   4860    350    961     17       N
ATOM     67  CA  LYS A 660      -2.955   9.462  20.020  1.00 35.09           C
ANISOU   67  CA  LYS A 660     5143   3403   4787    186    986   -151       C
ATOM     68  C   LYS A 660      -3.305   8.256  20.876  1.00 33.25           C
ANISOU   68  C   LYS A 660     4858   3311   4463    183    770   -277       C
ATOM     69  O   LYS A 660      -4.385   7.677  20.721  1.00 33.67           O
ANISOU   69  O   LYS A 660     4950   3393   4450    298    636   -225       O
ATOM     70  CB  LYS A 660      -3.891  10.634  20.305  1.00 37.44           C
ANISOU   70  CB  LYS A 660     5498   3482   5246    191   1114    -99       C
ATOM     71  CG  LYS A 660      -3.568  11.851  19.454  1.00 44.98           C
ANISOU   71  CG  LYS A 660     6510   4258   6323    204   1351     64       C
ATOM     72  CD  LYS A 660      -4.284  13.095  19.950  1.00 52.78           C
ANISOU   72  CD  LYS A 660     7543   4979   7531    183   1516     76       C
ATOM     73  CE  LYS A 660      -3.894  14.303  19.115  1.00 55.92           C
ANISOU   73  CE  LYS A 660     8000   5163   8085    193   1776    264       C
ATOM     74  NZ  LYS A 660      -4.506  15.555  19.632  1.00 57.87           N
ANISOU   74  NZ  LYS A 660     8296   5099   8593    170   1968    262       N
ATOM     75  N   GLU A 661      -2.379   7.869  21.754  1.00 32.04           N
ANISOU   75  N   GLU A 661     4606   3260   4308     53    737   -428       N
ATOM     76  CA  GLU A 661      -2.575   6.754  22.669  1.00 30.60           C
ANISOU   76  CA  GLU A 661     4363   3213   4050     46    554   -520       C
ATOM     77  C   GLU A 661      -3.081   7.276  24.000  1.00 32.04           C
ANISOU   77  C   GLU A 661     4507   3358   4309    -66    572   -634       C
ATOM     78  O   GLU A 661      -2.606   8.293  24.499  1.00 33.07           O
ANISOU   78  O   GLU A 661     4605   3421   4541   -205    715   -734       O
ATOM     79  CB  GLU A 661      -1.276   5.980  22.882  1.00 31.04           C
ANISOU   79  CB  GLU A 661     4315   3439   4041      0    503   -590       C
ATOM     80  CG  GLU A 661      -0.715   5.419  21.573  1.00 31.94           C
ANISOU   80  CG  GLU A 661     4461   3604   4071    122    500   -502       C
ATOM     81  CD  GLU A 661       0.435   4.466  21.782  1.00 36.46           C
ANISOU   81  CD  GLU A 661     4926   4345   4582    123    434   -560       C
ATOM     82  OE1 GLU A 661       0.685   3.628  20.882  1.00 37.87           O
ANISOU   82  OE1 GLU A 661     5134   4578   4676    254    386   -517       O
ATOM     83  OE2 GLU A 661       1.091   4.550  22.843  1.00 31.85           O
ANISOU   83  OE2 GLU A 661     4221   3854   4028     -0    432   -656       O
ATOM     84  N   LYS A 662      -4.049   6.573  24.570  1.00 29.63           N
ANISOU   84  N   LYS A 662     4202   3099   3956    -14    436   -630       N
ATOM     85  CA  LYS A 662      -4.638   6.964  25.848  1.00 27.54           C
ANISOU   85  CA  LYS A 662     3897   2835   3731   -100    449   -734       C
ATOM     86  C   LYS A 662      -4.767   5.719  26.698  1.00 27.42           C
ANISOU   86  C   LYS A 662     3810   2998   3611    -95    277   -751       C
ATOM     87  O   LYS A 662      -5.405   4.751  26.276  1.00 26.65           O
ANISOU   87  O   LYS A 662     3744   2913   3469     15    151   -648       O
ATOM     88  CB  LYS A 662      -6.017   7.611  25.655  1.00 27.88           C
ANISOU   88  CB  LYS A 662     4018   2724   3852    -18    502   -664       C
ATOM     89  CG  LYS A 662      -5.996   8.870  24.804  1.00 32.18           C
ANISOU   89  CG  LYS A 662     4640   3067   4519      8    687   -599       C
ATOM     90  CD  LYS A 662      -7.375   9.501  24.728  1.00 32.38           C
ANISOU   90  CD  LYS A 662     4720   2955   4628    112    740   -518       C
ATOM     91  CE  LYS A 662      -8.379   8.547  24.104  1.00 29.83           C
ANISOU   91  CE  LYS A 662     4411   2721   4203    266    568   -375       C
ATOM     92  NZ  LYS A 662      -9.730   9.201  23.882  1.00 33.49           N
ANISOU   92  NZ  LYS A 662     4902   3078   4744    391    618   -265       N
ATOM     93  N   THR A 663      -4.166   5.735  27.885  1.00 28.56           N
ANISOU   93  N   THR A 663     3851   3284   3716   -217    273   -876       N
ATOM     94  CA  THR A 663      -4.364   4.665  28.847  1.00 26.12           C
ANISOU   94  CA  THR A 663     3466   3153   3306   -208    132   -861       C
ATOM     95  C   THR A 663      -5.071   5.267  30.048  1.00 29.02           C
ANISOU   95  C   THR A 663     3798   3562   3665   -288    179   -963       C
ATOM     96  O   THR A 663      -4.632   6.294  30.583  1.00 31.53           O
ANISOU   96  O   THR A 663     4082   3888   4011   -415    296  -1127       O
ATOM     97  CB  THR A 663      -3.038   4.018  29.261  1.00 29.17           C
ANISOU   97  CB  THR A 663     3735   3740   3607   -251     69   -891       C
ATOM     98  OG1 THR A 663      -2.415   3.433  28.114  1.00 29.59           O
ANISOU   98  OG1 THR A 663     3823   3751   3671   -157     40   -805       O
ATOM     99  CG2 THR A 663      -3.298   2.929  30.286  1.00 30.89           C
ANISOU   99  CG2 THR A 663     3877   4136   3726   -223    -64   -831       C
ATOM    100  N   VAL A 664      -6.177   4.649  30.454  1.00 27.11           N
ANISOU  100  N   VAL A 664     3561   3345   3393   -223    100   -879       N
ATOM    101  CA  VAL A 664      -7.001   5.194  31.522  1.00 29.82           C
ANISOU  101  CA  VAL A 664     3874   3735   3722   -274    158   -963       C
ATOM    102  C   VAL A 664      -7.340   4.092  32.506  1.00 28.38           C
ANISOU  102  C   VAL A 664     3608   3757   3418   -262     37   -885       C
ATOM    103  O   VAL A 664      -7.389   2.912  32.151  1.00 27.90           O
ANISOU  103  O   VAL A 664     3548   3709   3344   -184    -85   -730       O
ATOM    104  CB  VAL A 664      -8.298   5.858  31.003  1.00 31.82           C
ANISOU  104  CB  VAL A 664     4213   3787   4090   -196    236   -919       C
ATOM    105  CG1 VAL A 664      -7.963   7.013  30.066  1.00 32.28           C
ANISOU  105  CG1 VAL A 664     4354   3633   4276   -195    378   -959       C
ATOM    106  CG2 VAL A 664      -9.217   4.829  30.332  1.00 29.49           C
ANISOU  106  CG2 VAL A 664     3948   3457   3801    -72    107   -730       C
ATOM    107  N   LEU A 665      -7.556   4.501  33.760  1.00 28.54           N
ANISOU  107  N   LEU A 665     3555   3935   3352   -341     86   -999       N
ATOM    108  CA  LEU A 665      -8.028   3.647  34.844  1.00 29.08           C
ANISOU  108  CA  LEU A 665     3538   4221   3292   -333      7   -914       C
ATOM    109  C   LEU A 665      -9.484   4.000  35.102  1.00 32.28           C
ANISOU  109  C   LEU A 665     3967   4555   3742   -296     72   -899       C
ATOM    110  O   LEU A 665      -9.781   5.132  35.500  1.00 34.78           O
ANISOU  110  O   LEU A 665     4293   4843   4080   -344    206  -1072       O
ATOM    111  CB  LEU A 665      -7.200   3.853  36.116  1.00 32.69           C
ANISOU  111  CB  LEU A 665     3873   4976   3572   -443     15  -1055       C
ATOM    112  CG  LEU A 665      -7.596   3.061  37.370  1.00 35.60           C
ANISOU  112  CG  LEU A 665     4137   5628   3764   -434    -49   -956       C
ATOM    113  CD1 LEU A 665      -7.522   1.573  37.113  1.00 38.13           C
ANISOU  113  CD1 LEU A 665     4440   5961   4085   -333   -187   -683       C
ATOM    114  CD2 LEU A 665      -6.684   3.435  38.535  1.00 41.81           C
ANISOU  114  CD2 LEU A 665     4793   6747   4344   -546    -41  -1128       C
ATOM    115  N   LEU A 666     -10.379   3.041  34.884  1.00 29.56           N
ANISOU  115  N   LEU A 666     3626   4178   3429   -215    -14   -704       N
ATOM    116  CA  LEU A 666     -11.799   3.225  35.155  1.00 29.99           C
ANISOU  116  CA  LEU A 666     3669   4202   3523   -176     36   -662       C
ATOM    117  C   LEU A 666     -12.154   2.539  36.460  1.00 32.73           C
ANISOU  117  C   LEU A 666     3907   4802   3726   -205     10   -587       C
ATOM    118  O   LEU A 666     -11.870   1.353  36.637  1.00 33.17           O
ANISOU  118  O   LEU A 666     3922   4947   3735   -194   -101   -421       O
ATOM    119  CB  LEU A 666     -12.653   2.642  34.033  1.00 29.00           C
ANISOU  119  CB  LEU A 666     3594   3892   3532    -87    -40   -499       C
ATOM    120  CG  LEU A 666     -12.413   3.095  32.596  1.00 29.47           C
ANISOU  120  CG  LEU A 666     3758   3733   3706    -31    -37   -513       C
ATOM    121  CD1 LEU A 666     -13.558   2.640  31.696  1.00 29.85           C
ANISOU  121  CD1 LEU A 666     3822   3669   3849     52   -109   -378       C
ATOM    122  CD2 LEU A 666     -12.307   4.578  32.604  1.00 30.62           C
ANISOU  122  CD2 LEU A 666     3943   3793   3898    -45    123   -671       C
ATOM    123  N  AGLN A 667     -12.845   3.264  37.341  0.47 30.31           N
ANISOU  123  N  AGLN A 667     3554   4602   3361   -227    125   -693       N
ATOM    124  CA AGLN A 667     -13.276   2.737  38.637  0.47 30.89           C
ANISOU  124  CA AGLN A 667     3515   4951   3270   -250    128   -622       C
ATOM    125  C  AGLN A 667     -14.743   3.086  38.847  0.47 31.36           C
ANISOU  125  C  AGLN A 667     3548   4980   3389   -204    222   -601       C
ATOM    126  O  AGLN A 667     -15.069   4.216  39.220  0.47 33.22           O
ANISOU  126  O  AGLN A 667     3786   5218   3617   -209    366   -799       O
ATOM    127  CB AGLN A 667     -12.418   3.288  39.765  0.47 33.42           C
ANISOU  127  CB AGLN A 667     3773   5543   3383   -338    182   -820       C
ATOM    128  CG AGLN A 667     -11.088   2.601  39.847  0.47 30.47           C
ANISOU  128  CG AGLN A 667     3363   5307   2905   -370     64   -765       C
ATOM    129  CD AGLN A 667     -10.078   3.380  40.654  0.47 40.19           C
ANISOU  129  CD AGLN A 667     4533   6776   3962   -476    108  -1019       C
ATOM    130  OE1AGLN A 667     -10.259   4.570  40.920  0.47 41.79           O
ANISOU  130  OE1AGLN A 667     4756   6954   4170   -538    239  -1282       O
ATOM    131  NE2AGLN A 667      -8.992   2.716  41.039  0.47 40.41           N
ANISOU  131  NE2AGLN A 667     4476   7035   3842   -496      1   -951       N
ATOM    132  N  BGLN A 667     -12.732   3.299  37.382  0.53 30.41           N
ANISOU  132  N  BGLN A 667     3566   4625   3363   -234    126   -707       N
ATOM    133  CA BGLN A 667     -13.290   2.763  38.610  0.53 30.81           C
ANISOU  133  CA BGLN A 667     3509   4934   3265   -249    130   -625       C
ATOM    134  C  BGLN A 667     -14.764   3.120  38.580  0.53 31.40           C
ANISOU  134  C  BGLN A 667     3571   4926   3433   -194    216   -596       C
ATOM    135  O  BGLN A 667     -15.113   4.296  38.446  0.53 33.67           O
ANISOU  135  O  BGLN A 667     3898   5105   3790   -177    344   -771       O
ATOM    136  CB BGLN A 667     -12.600   3.343  39.849  0.53 33.57           C
ANISOU  136  CB BGLN A 667     3786   5568   3399   -334    197   -822       C
ATOM    137  CG BGLN A 667     -12.973   2.672  41.174  0.53 37.00           C
ANISOU  137  CG BGLN A 667     4097   6342   3620   -343    190   -708       C
ATOM    138  CD BGLN A 667     -12.481   1.233  41.289  0.53 39.24           C
ANISOU  138  CD BGLN A 667     4329   6737   3842   -318     44   -428       C
ATOM    139  OE1BGLN A 667     -11.459   0.866  40.712  0.53 37.30           O
ANISOU  139  OE1BGLN A 667     4115   6422   3636   -314    -49   -399       O
ATOM    140  NE2BGLN A 667     -13.217   0.412  42.032  0.53 39.02           N
ANISOU  140  NE2BGLN A 667     4219   6875   3734   -292     39   -209       N
ATOM    141  N   LYS A 668     -15.616   2.109  38.630  1.00 32.95           N
ANISOU  141  N   LYS A 668     3710   5151   3658   -163    151   -369       N
ATOM    142  CA  LYS A 668     -17.051   2.334  38.659  1.00 33.09           C
ANISOU  142  CA  LYS A 668     3680   5136   3759   -114    224   -318       C
ATOM    143  C   LYS A 668     -17.673   1.755  39.921  1.00 35.42           C
ANISOU  143  C   LYS A 668     3845   5703   3910   -139    262   -200       C
ATOM    144  O   LYS A 668     -17.078   0.950  40.640  1.00 35.27           O
ANISOU  144  O   LYS A 668     3779   5876   3746   -182    205    -93       O
ATOM    145  CB  LYS A 668     -17.699   1.715  37.424  1.00 31.21           C
ANISOU  145  CB  LYS A 668     3469   4677   3714    -66    120   -157       C
ATOM    146  CG  LYS A 668     -17.785   0.207  37.492  1.00 31.42           C
ANISOU  146  CG  LYS A 668     3446   4740   3752   -103     -6     73       C
ATOM    147  CD  LYS A 668     -18.509  -0.360  36.270  1.00 30.72           C
ANISOU  147  CD  LYS A 668     3374   4443   3854    -78   -108    179       C
ATOM    148  CE  LYS A 668     -18.784  -1.852  36.445  1.00 31.48           C
ANISOU  148  CE  LYS A 668     3411   4548   4003   -134   -204    395       C
ATOM    149  NZ  LYS A 668     -19.774  -2.129  37.545  1.00 33.35           N
ANISOU  149  NZ  LYS A 668     3506   4968   4197   -170   -125    525       N
ATOM    150  N   LYS A 669     -18.907   2.178  40.174  1.00 34.61           N
ANISOU  150  N   LYS A 669     3674   5626   3849    -98    368   -201       N
ATOM    151  CA  LYS A 669     -19.682   1.606  41.260  1.00 38.47           C
ANISOU  151  CA  LYS A 669     4028   6367   4223   -115    420    -57       C
ATOM    152  C   LYS A 669     -20.359   0.318  40.800  1.00 37.87           C
ANISOU  152  C   LYS A 669     3896   6208   4285   -130    309    233       C
ATOM    153  O   LYS A 669     -20.489   0.046  39.605  1.00 33.34           O
ANISOU  153  O   LYS A 669     3380   5387   3902   -115    207    278       O
ATOM    154  CB  LYS A 669     -20.725   2.604  41.754  1.00 39.46           C
ANISOU  154  CB  LYS A 669     4086   6567   4338    -59    598   -187       C
ATOM    155  CG  LYS A 669     -20.142   3.904  42.261  1.00 42.44           C
ANISOU  155  CG  LYS A 669     4519   6999   4605    -56    732   -509       C
ATOM    156  CD  LYS A 669     -21.103   4.566  43.227  1.00 49.05           C
ANISOU  156  CD  LYS A 669     5258   8025   5353    -11    923   -616       C
ATOM    157  CE  LYS A 669     -20.641   5.969  43.578  1.00 56.93           C
ANISOU  157  CE  LYS A 669     6327   9001   6305     -6   1076   -982       C
ATOM    158  NZ  LYS A 669     -20.729   6.861  42.385  1.00 56.02           N
ANISOU  158  NZ  LYS A 669     6323   8505   6458     69   1110  -1077       N
ATOM    159  N   ASP A 670     -20.781  -0.485  41.779  1.00 38.43           N
ANISOU  159  N   ASP A 670     3849   6499   4253   -168    336    426       N
ATOM    160  CA  ASP A 670     -21.472  -1.734  41.474  1.00 39.29           C
ANISOU  160  CA  ASP A 670     3891   6523   4514   -209    256    702       C
ATOM    161  C   ASP A 670     -22.694  -1.496  40.593  1.00 39.38           C
ANISOU  161  C   ASP A 670     3857   6365   4739   -185    256    701       C
ATOM    162  O   ASP A 670     -22.950  -2.254  39.652  1.00 38.22           O
ANISOU  162  O   ASP A 670     3723   6018   4783   -220    133    806       O
ATOM    163  CB  ASP A 670     -21.900  -2.420  42.772  1.00 41.61           C
ANISOU  163  CB  ASP A 670     4046   7100   4663   -248    335    918       C
ATOM    164  CG  ASP A 670     -20.732  -2.981  43.547  1.00 43.09           C
ANISOU  164  CG  ASP A 670     4254   7465   4652   -264    298   1009       C
ATOM    165  OD1 ASP A 670     -20.036  -3.858  43.002  1.00 41.98           O
ANISOU  165  OD1 ASP A 670     4181   7153   4616   -279    171   1132       O
ATOM    166  OD2 ASP A 670     -20.511  -2.553  44.702  1.00 51.54           O
ANISOU  166  OD2 ASP A 670     5266   8863   5456   -253    396    955       O
ATOM    167  N   SER A 671     -23.444  -0.437  40.873  1.00 37.93           N
ANISOU  167  N   SER A 671     3616   6270   4527   -121    392    569       N
ATOM    168  CA  SER A 671     -24.746  -0.223  40.251  1.00 41.40           C
ANISOU  168  CA  SER A 671     3958   6627   5143    -81    410    606       C
ATOM    169  C   SER A 671     -24.669   0.608  38.974  1.00 39.31           C
ANISOU  169  C   SER A 671     3794   6126   5014      4    360    454       C
ATOM    170  O   SER A 671     -25.639   1.277  38.608  1.00 38.54           O
ANISOU  170  O   SER A 671     3623   6007   5014     89    420    425       O
ATOM    171  CB  SER A 671     -25.697   0.427  41.257  1.00 37.82           C
ANISOU  171  CB  SER A 671     3364   6408   4598    -30    602    578       C
ATOM    172  OG  SER A 671     -25.290   1.754  41.544  1.00 40.19           O
ANISOU  172  OG  SER A 671     3743   6731   4798     58    729    314       O
ATOM    173  N   GLU A 672     -23.538   0.605  38.279  1.00 35.57           N
ANISOU  173  N   GLU A 672     3480   5489   4546     -3    259    373       N
ATOM    174  CA  GLU A 672     -23.468   1.273  36.994  1.00 35.84           C
ANISOU  174  CA  GLU A 672     3606   5311   4703     76    208    277       C
ATOM    175  C   GLU A 672     -22.545   0.477  36.089  1.00 35.40           C
ANISOU  175  C   GLU A 672     3665   5096   4690     24     38    310       C
ATOM    176  O   GLU A 672     -21.844  -0.442  36.527  1.00 33.24           O
ANISOU  176  O   GLU A 672     3414   4862   4356    -57    -22    383       O
ATOM    177  CB  GLU A 672     -22.983   2.716  37.138  1.00 36.97           C
ANISOU  177  CB  GLU A 672     3838   5414   4794    161    349     60       C
ATOM    178  CG  GLU A 672     -21.545   2.793  37.678  1.00 35.25           C
ANISOU  178  CG  GLU A 672     3731   5233   4429     95    357    -65       C
ATOM    179  CD  GLU A 672     -21.089   4.206  37.975  1.00 37.95           C
ANISOU  179  CD  GLU A 672     4146   5541   4732    141    514   -309       C
ATOM    180  OE1 GLU A 672     -21.810   5.154  37.617  1.00 43.45           O
ANISOU  180  OE1 GLU A 672     4837   6130   5542    245    621   -371       O
ATOM    181  OE2 GLU A 672     -19.995   4.373  38.571  1.00 37.60           O
ANISOU  181  OE2 GLU A 672     4158   5575   4553     71    535   -443       O
ATOM    182  N   GLY A 673     -22.560   0.832  34.807  1.00 35.03           N
ANISOU  182  N   GLY A 673     3687   4881   4744     87    -34    266       N
ATOM    183  CA  GLY A 673     -21.575   0.326  33.876  1.00 36.08           C
ANISOU  183  CA  GLY A 673     3947   4867   4895     63   -166    248       C
ATOM    184  C   GLY A 673     -20.405   1.281  33.726  1.00 31.91           C
ANISOU  184  C   GLY A 673     3557   4269   4298    108   -100     94       C
ATOM    185  O   GLY A 673     -20.369   2.369  34.297  1.00 33.03           O
ANISOU  185  O   GLY A 673     3705   4448   4397    149     46    -19       O
ATOM    186  N   PHE A 674     -19.415   0.843  32.945  1.00 31.52           N
ANISOU  186  N   PHE A 674     3615   4110   4251     92   -202     76       N
ATOM    187  CA  PHE A 674     -18.326   1.751  32.596  1.00 30.09           C
ANISOU  187  CA  PHE A 674     3553   3848   4031    127   -143    -58       C
ATOM    188  C   PHE A 674     -18.780   2.849  31.636  1.00 31.90           C
ANISOU  188  C   PHE A 674     3823   3957   4340    235    -86    -94       C
ATOM    189  O   PHE A 674     -18.103   3.878  31.517  1.00 32.05           O
ANISOU  189  O   PHE A 674     3924   3896   4356    266     20   -202       O
ATOM    190  CB  PHE A 674     -17.147   0.964  32.007  1.00 29.80           C
ANISOU  190  CB  PHE A 674     3605   3745   3973     93   -255    -55       C
ATOM    191  CG  PHE A 674     -16.454   0.081  33.007  1.00 30.95           C
ANISOU  191  CG  PHE A 674     3718   4005   4035     16   -284    -13       C
ATOM    192  CD1 PHE A 674     -15.699   0.637  34.033  1.00 29.98           C
ANISOU  192  CD1 PHE A 674     3585   4014   3792    -19   -192   -106       C
ATOM    193  CD2 PHE A 674     -16.557  -1.295  32.930  1.00 28.96           C
ANISOU  193  CD2 PHE A 674     3439   3734   3829    -20   -399    119       C
ATOM    194  CE1 PHE A 674     -15.075  -0.167  34.974  1.00 29.17           C
ANISOU  194  CE1 PHE A 674     3432   4063   3586    -71   -225    -39       C
ATOM    195  CE2 PHE A 674     -15.930  -2.102  33.857  1.00 29.97           C
ANISOU  195  CE2 PHE A 674     3533   3964   3889    -65   -414    200       C
ATOM    196  CZ  PHE A 674     -15.180  -1.535  34.877  1.00 29.91           C
ANISOU  196  CZ  PHE A 674     3504   4128   3733    -81   -333    134       C
ATOM    197  N   GLY A 675     -19.924   2.673  30.969  1.00 33.02           N
ANISOU  197  N   GLY A 675     3896   4091   4558    294   -148      4       N
ATOM    198  CA  GLY A 675     -20.461   3.766  30.191  1.00 32.19           C
ANISOU  198  CA  GLY A 675     3803   3908   4519    426    -81      8       C
ATOM    199  C   GLY A 675     -19.984   3.810  28.755  1.00 29.15           C
ANISOU  199  C   GLY A 675     3515   3422   4139    485   -166     32       C
ATOM    200  O   GLY A 675     -19.724   4.886  28.216  1.00 31.23           O
ANISOU  200  O   GLY A 675     3851   3585   4430    581    -67     18       O
ATOM    201  N   PHE A 676     -19.844   2.646  28.135  1.00 34.23           N
ANISOU  201  N   PHE A 676     3965   3745   5297    510  -1189    382       N
ATOM    202  CA  PHE A 676     -19.499   2.612  26.724  1.00 35.65           C
ANISOU  202  CA  PHE A 676     4137   4156   5253    609  -1220    229       C
ATOM    203  C   PHE A 676     -20.084   1.360  26.102  1.00 36.74           C
ANISOU  203  C   PHE A 676     4054   4448   5456    472  -1325   -149       C
ATOM    204  O   PHE A 676     -20.437   0.400  26.788  1.00 37.67           O
ANISOU  204  O   PHE A 676     4046   4375   5890    282  -1348   -275       O
ATOM    205  CB  PHE A 676     -17.971   2.691  26.485  1.00 34.03           C
ANISOU  205  CB  PHE A 676     4107   3738   5084    617  -1100    281       C
ATOM    206  CG  PHE A 676     -17.161   1.535  27.053  1.00 32.31           C
ANISOU  206  CG  PHE A 676     3883   3179   5215    401  -1053    155       C
ATOM    207  CD1 PHE A 676     -17.026   0.337  26.363  1.00 35.98           C
ANISOU  207  CD1 PHE A 676     4223   3661   5787    280  -1079   -170       C
ATOM    208  CD2 PHE A 676     -16.476   1.674  28.261  1.00 32.80           C
ANISOU  208  CD2 PHE A 676     4039   3079   5344    265   -864    308       C
ATOM    209  CE1 PHE A 676     -16.276  -0.712  26.881  1.00 35.61           C
ANISOU  209  CE1 PHE A 676     4155   3275   6098     99  -1003   -249       C
ATOM    210  CE2 PHE A 676     -15.709   0.634  28.778  1.00 29.52           C
ANISOU  210  CE2 PHE A 676     3564   2580   5072     96   -757    228       C
ATOM    211  CZ  PHE A 676     -15.601  -0.559  28.092  1.00 32.13           C
ANISOU  211  CZ  PHE A 676     3787   2762   5660     37   -833     13       C
ATOM    212  N   VAL A 677     -20.174   1.387  24.781  1.00 35.80           N
ANISOU  212  N   VAL A 677     3867   4692   5044    577  -1377   -333       N
ATOM    213  CA  VAL A 677     -20.617   0.246  23.998  1.00 38.50           C
ANISOU  213  CA  VAL A 677     3985   5232   5413    453  -1473   -769       C
ATOM    214  C   VAL A 677     -19.440  -0.200  23.147  1.00 37.60           C
ANISOU  214  C   VAL A 677     3932   5089   5264    445  -1406   -956       C
ATOM    215  O   VAL A 677     -18.911   0.583  22.347  1.00 39.05           O
ANISOU  215  O   VAL A 677     4222   5496   5118    647  -1369   -829       O
ATOM    216  CB  VAL A 677     -21.842   0.590  23.142  1.00 43.40           C
ANISOU  216  CB  VAL A 677     4415   6401   5673    585  -1609   -883       C
ATOM    217  CG1 VAL A 677     -22.215  -0.584  22.263  1.00 45.08           C
ANISOU  217  CG1 VAL A 677     4374   6851   5902    448  -1708  -1403       C
ATOM    218  CG2 VAL A 677     -23.009   0.987  24.047  1.00 41.48           C
ANISOU  218  CG2 VAL A 677     4110   6155   5497    586  -1665   -689       C
ATOM    219  N   LEU A 678     -19.012  -1.440  23.351  1.00 38.65           N
ANISOU  219  N   LEU A 678     3993   4929   5762    223  -1370  -1225       N
ATOM    220  CA  LEU A 678     -17.899  -2.018  22.618  1.00 37.42           C
ANISOU  220  CA  LEU A 678     3880   4700   5636    190  -1293  -1436       C
ATOM    221  C   LEU A 678     -18.422  -2.735  21.390  1.00 47.30           C
ANISOU  221  C   LEU A 678     4896   6347   6731    160  -1390  -1932       C
ATOM    222  O   LEU A 678     -19.451  -3.407  21.450  1.00 48.31           O
ANISOU  222  O   LEU A 678     4790   6562   7002     25  -1483  -2213       O
ATOM    223  CB  LEU A 678     -17.132  -3.005  23.498  1.00 41.09           C
ANISOU  223  CB  LEU A 678     4371   4628   6612    -27  -1174  -1456       C
ATOM    224  CG  LEU A 678     -15.818  -3.558  22.940  1.00 40.02           C
ANISOU  224  CG  LEU A 678     4314   4326   6566    -62  -1060  -1598       C
ATOM    225  CD1 LEU A 678     -14.741  -2.490  22.945  1.00 35.21           C
ANISOU  225  CD1 LEU A 678     3972   3671   5735    114   -977  -1227       C
ATOM    226  CD2 LEU A 678     -15.356  -4.774  23.731  1.00 37.73           C
ANISOU  226  CD2 LEU A 678     3973   3609   6755   -259   -901  -1603       C
ATOM    227  N   ARG A 679     -17.702  -2.616  20.280  1.00 37.80           N
ANISOU  227  N   ARG A 679     3732   5391   5238    283  -1365  -2059       N
ATOM    228  CA  ARG A 679     -18.143  -3.288  19.068  1.00 48.59           C
ANISOU  228  CA  ARG A 679     4855   7196   6411    265  -1459  -2575       C
ATOM    229  C   ARG A 679     -16.940  -3.781  18.283  1.00 51.03           C
ANISOU  229  C   ARG A 679     5219   7465   6704    267  -1360  -2791       C
ATOM    230  O   ARG A 679     -15.878  -3.157  18.286  1.00 42.18           O
ANISOU  230  O   ARG A 679     4333   6207   5486    400  -1251  -2464       O
ATOM    231  CB  ARG A 679     -19.006  -2.379  18.182  1.00 47.45           C
ANISOU  231  CB  ARG A 679     4604   7730   5693    512  -1588  -2528       C
ATOM    232  CG  ARG A 679     -19.672  -3.126  17.048  1.00 56.19           C
ANISOU  232  CG  ARG A 679     5426   9312   6610    474  -1664  -3046       C
ATOM    233  CD  ARG A 679     -20.960  -2.463  16.649  1.00 60.83           C
ANISOU  233  CD  ARG A 679     5886  10396   6831    628  -1736  -2917       C
ATOM    234  NE  ARG A 679     -21.756  -3.327  15.782  1.00 65.00           N
ANISOU  234  NE  ARG A 679     6160  11222   7316    543  -1728  -3345       N
ATOM    235  CZ  ARG A 679     -22.881  -2.948  15.191  1.00 65.64           C
ANISOU  235  CZ  ARG A 679     6080  11787   7072    662  -1776  -3338       C
ATOM    236  NH1 ARG A 679     -23.341  -1.719  15.371  1.00 66.07           N
ANISOU  236  NH1 ARG A 679     6219  12049   6838    870  -1804  -2890       N
ATOM    237  NH2 ARG A 679     -23.542  -3.797  14.420  1.00 70.89           N
ANISOU  237  NH2 ARG A 679     6494  12714   7724    579  -1775  -3768       N
ATOM    238  N   GLY A 680     -17.124  -4.912  17.606  1.00 47.49           N
ANISOU  238  N   GLY A 680     4544   7129   6370    119  -1379  -3344       N
ATOM    239  CA  GLY A 680     -16.078  -5.483  16.783  1.00 50.14           C
ANISOU  239  CA  GLY A 680     4902   7454   6695    121  -1265  -3577       C
ATOM    240  C   GLY A 680     -16.186  -4.995  15.349  1.00 62.91           C
ANISOU  240  C   GLY A 680     6422   9782   7699    359  -1341  -3738       C
ATOM    241  O   GLY A 680     -17.279  -4.895  14.790  1.00 63.43           O
ANISOU  241  O   GLY A 680     6288  10308   7503    424  -1423  -3844       O
ATOM    242  N   ALA A 681     -15.035  -4.680  14.770  1.00 61.98           N
ANISOU  242  N   ALA A 681     6450   9744   7355    507  -1283  -3698       N
ATOM    243  CA  ALA A 681     -14.963  -4.266  13.377  1.00 64.36           C
ANISOU  243  CA  ALA A 681     6657  10713   7083    760  -1306  -3777       C
ATOM    244  C   ALA A 681     -14.871  -5.483  12.463  1.00 65.62           C
ANISOU  244  C   ALA A 681     6593  10967   7373    631  -1228  -4252       C
ATOM    245  O   ALA A 681     -15.598  -5.583  11.476  1.00 79.11           O
ANISOU  245  O   ALA A 681     8054  13221   8783    717  -1278  -4463       O
ATOM    246  CB  ALA A 681     -13.775  -3.347  13.160  1.00 57.52           C
ANISOU  246  CB  ALA A 681     6053   9835   5967   1006  -1198  -3344       C
ATOM    247  N   GLU A 689      -4.688 -13.515  10.636  1.00 95.07           N
ANISOU  247  N   GLU A 689    10621  11779  13723   -237    312  -5179       N
ATOM    248  CA  GLU A 689      -5.372 -13.074   9.426  1.00101.30           C
ANISOU  248  CA  GLU A 689    11254  13231  14006    -98    152  -5568       C
ATOM    249  C   GLU A 689      -5.574 -11.558   9.418  1.00 99.67           C
ANISOU  249  C   GLU A 689    11237  13356  13277    136      7  -5305       C
ATOM    250  O   GLU A 689      -5.967 -10.982   8.404  1.00101.93           O
ANISOU  250  O   GLU A 689    11422  14272  13033    326   -117  -5485       O
ATOM    251  CB  GLU A 689      -6.723 -13.782   9.287  1.00105.29           C
ANISOU  251  CB  GLU A 689    11418  13923  14666   -238     80  -5952       C
ATOM    252  N   PHE A 690      -5.299 -10.917  10.552  1.00 88.13           N
ANISOU  252  N   PHE A 690    10025  11499  11960    139     34  -4847       N
ATOM    253  CA  PHE A 690      -5.514  -9.485  10.728  1.00 75.26           C
ANISOU  253  CA  PHE A 690     8571  10111   9915    359    -76  -4571       C
ATOM    254  C   PHE A 690      -4.212  -8.829  11.167  1.00 70.86           C
ANISOU  254  C   PHE A 690     8327   9222   9374    482     57  -4159       C
ATOM    255  O   PHE A 690      -3.634  -9.208  12.192  1.00 66.46           O
ANISOU  255  O   PHE A 690     7893   8077   9280    323    173  -3873       O
ATOM    256  CB  PHE A 690      -6.622  -9.222  11.750  1.00 69.91           C
ANISOU  256  CB  PHE A 690     7864   9293   9407    255   -182  -4432       C
ATOM    257  CG  PHE A 690      -6.651  -7.810  12.278  1.00 65.76           C
ANISOU  257  CG  PHE A 690     7561   8821   8605    454   -252  -4067       C
ATOM    258  CD1 PHE A 690      -6.166  -7.520  13.540  1.00 58.12           C
ANISOU  258  CD1 PHE A 690     6809   7285   7991    384   -173  -3657       C
ATOM    259  CD2 PHE A 690      -7.178  -6.779  11.518  1.00 62.44           C
ANISOU  259  CD2 PHE A 690     7110   9052   7561    732   -387  -4079       C
ATOM    260  CE1 PHE A 690      -6.198  -6.227  14.030  1.00 48.74           C
ANISOU  260  CE1 PHE A 690     5806   6130   6584    560   -222  -3199       C
ATOM    261  CE2 PHE A 690      -7.211  -5.487  12.003  1.00 61.27           C
ANISOU  261  CE2 PHE A 690     7151   8934   7195    921   -417  -3534       C
ATOM    262  CZ  PHE A 690      -6.719  -5.209  13.259  1.00 52.83           C
ANISOU  262  CZ  PHE A 690     6300   7249   6524    818   -333  -3076       C
ATOM    263  N   THR A 691      -3.758  -7.844  10.396  1.00 63.21           N
ANISOU  263  N   THR A 691     7461   8673   7883    790     51  -4068       N
ATOM    264  CA  THR A 691      -2.602  -7.041  10.764  1.00 62.39           C
ANISOU  264  CA  THR A 691     7631   8316   7759    971    186  -3657       C
ATOM    265  C   THR A 691      -3.063  -5.628  11.074  1.00 62.97           C
ANISOU  265  C   THR A 691     7817   8598   7513   1160     88  -3111       C
ATOM    266  O   THR A 691      -3.689  -4.991  10.212  1.00 59.43           O
ANISOU  266  O   THR A 691     7260   8785   6534   1384    -16  -3136       O
ATOM    267  CB  THR A 691      -1.568  -7.030   9.639  1.00 66.40           C
ANISOU  267  CB  THR A 691     8167   9100   7964   1168    298  -3700       C
ATOM    268  OG1 THR A 691      -1.167  -8.374   9.348  1.00 70.70           O
ANISOU  268  OG1 THR A 691     8606   9412   8843    931    377  -4003       O
ATOM    269  CG2 THR A 691      -0.344  -6.214  10.040  1.00 61.28           C
ANISOU  269  CG2 THR A 691     7789   8139   7356   1305    439  -3083       C
ATOM    270  N   PRO A 692      -2.808  -5.101  12.271  1.00 53.69           N
ANISOU  270  N   PRO A 692     6831   6936   6635   1086    125  -2620       N
ATOM    271  CA  PRO A 692      -3.233  -3.730  12.570  1.00 47.33           C
ANISOU  271  CA  PRO A 692     6122   6295   5565   1262     57  -2123       C
ATOM    272  C   PRO A 692      -2.573  -2.731  11.637  1.00 51.24           C
ANISOU  272  C   PRO A 692     6694   7164   5612   1589    130  -1801       C
ATOM    273  O   PRO A 692      -1.406  -2.867  11.265  1.00 48.14           O
ANISOU  273  O   PRO A 692     6392   6653   5246   1652    271  -1730       O
ATOM    274  CB  PRO A 692      -2.789  -3.523  14.025  1.00 44.00           C
ANISOU  274  CB  PRO A 692     5883   5231   5602   1097    121  -1727       C
ATOM    275  CG  PRO A 692      -1.792  -4.585  14.284  1.00 48.46           C
ANISOU  275  CG  PRO A 692     6481   5354   6577    920    258  -1885       C
ATOM    276  CD  PRO A 692      -2.195  -5.749  13.440  1.00 46.39           C
ANISOU  276  CD  PRO A 692     6006   5313   6307    838    234  -2514       C
ATOM    277  N   THR A 693      -3.341  -1.729  11.251  1.00 55.06           N
ANISOU  277  N   THR A 693     7123   8105   5692   1811     48  -1585       N
ATOM    278  CA  THR A 693      -2.900  -0.641  10.398  1.00 57.56           C
ANISOU  278  CA  THR A 693     7475   8811   5583   2159    129  -1198       C
ATOM    279  C   THR A 693      -3.336   0.661  11.044  1.00 58.62           C
ANISOU  279  C   THR A 693     7702   8863   5709   2269    127   -663       C
ATOM    280  O   THR A 693      -4.226   0.665  11.900  1.00 54.31           O
ANISOU  280  O   THR A 693     7141   8147   5346   2109     19   -692       O
ATOM    281  CB  THR A 693      -3.510  -0.753   8.995  1.00 57.34           C
ANISOU  281  CB  THR A 693     7206   9592   4988   2384     49  -1508       C
ATOM    282  OG1 THR A 693      -4.933  -0.648   9.096  1.00 54.02           O
ANISOU  282  OG1 THR A 693     6620   9493   4412   2361   -126  -1658       O
ATOM    283  CG2 THR A 693      -3.143  -2.085   8.356  1.00 59.57           C
ANISOU  283  CG2 THR A 693     7371   9963   5300   2256     53  -2124       C
ATOM    284  N   PRO A 694      -2.728   1.784  10.666  1.00 64.06           N
ANISOU  284  N   PRO A 694     8474   9650   6216   2543    263   -168       N
ATOM    285  CA  PRO A 694      -3.163   3.060  11.256  1.00 62.09           C
ANISOU  285  CA  PRO A 694     8292   9301   6000   2653    289    323       C
ATOM    286  C   PRO A 694      -4.628   3.380  11.011  1.00 65.86           C
ANISOU  286  C   PRO A 694     8589  10260   6173   2757    145    263       C
ATOM    287  O   PRO A 694      -5.274   3.965  11.887  1.00 67.44           O
ANISOU  287  O   PRO A 694     8836  10241   6548   2694    109    470       O
ATOM    288  CB  PRO A 694      -2.236   4.076  10.589  1.00 55.15           C
ANISOU  288  CB  PRO A 694     7473   8528   4956   2963    488    806       C
ATOM    289  CG  PRO A 694      -0.996   3.287  10.273  1.00 62.21           C
ANISOU  289  CG  PRO A 694     8440   9240   5958   2890    576    631       C
ATOM    290  CD  PRO A 694      -1.499   1.935   9.863  1.00 62.38           C
ANISOU  290  CD  PRO A 694     8316   9514   5870   2733    428     -4       C
ATOM    291  N   ALA A 695      -5.180   3.011   9.856  1.00 70.39           N
ANISOU  291  N   ALA A 695     8945  11510   6289   2916     60    -26       N
ATOM    292  CA  ALA A 695      -6.595   3.239   9.584  1.00 71.21           C
ANISOU  292  CA  ALA A 695     8846  12131   6080   3011    -91   -114       C
ATOM    293  C   ALA A 695      -7.494   2.151  10.159  1.00 72.89           C
ANISOU  293  C   ALA A 695     8967  12232   6495   2680   -284   -654       C
ATOM    294  O   ALA A 695      -8.718   2.235  10.011  1.00 77.36           O
ANISOU  294  O   ALA A 695     9353  13202   6837   2719   -426   -775       O
ATOM    295  CB  ALA A 695      -6.830   3.355   8.076  1.00 76.84           C
ANISOU  295  CB  ALA A 695     9315  13686   6194   3334   -103   -185       C
ATOM    296  N   PHE A 696      -6.923   1.146  10.811  1.00 58.98           N
ANISOU  296  N   PHE A 696     7308   9935   5166   2368   -278   -953       N
ATOM    297  CA  PHE A 696      -7.659   0.015  11.356  1.00 53.45           C
ANISOU  297  CA  PHE A 696     6505   9064   4738   2048   -420  -1458       C
ATOM    298  C   PHE A 696      -6.782  -0.651  12.413  1.00 54.40           C
ANISOU  298  C   PHE A 696     6810   8423   5436   1759   -331  -1477       C
ATOM    299  O   PHE A 696      -6.293  -1.767  12.200  1.00 51.89           O
ANISOU  299  O   PHE A 696     6448   7966   5300   1598   -304  -1881       O
ATOM    300  CB  PHE A 696      -8.025  -0.958  10.233  1.00 59.16           C
ANISOU  300  CB  PHE A 696     6972  10332   5173   2046   -515  -2072       C
ATOM    301  CG  PHE A 696      -9.005  -2.027  10.628  1.00 57.55           C
ANISOU  301  CG  PHE A 696     6594  10058   5214   1749   -662  -2613       C
ATOM    302  CD1 PHE A 696      -9.498  -2.114  11.918  1.00 54.89           C
ANISOU  302  CD1 PHE A 696     6335   9205   5315   1518   -700  -2502       C
ATOM    303  CD2 PHE A 696      -9.428  -2.959   9.691  1.00 70.71           C
ANISOU  303  CD2 PHE A 696     7996  12191   6681   1702   -754  -3253       C
ATOM    304  CE1 PHE A 696     -10.394  -3.106  12.264  1.00 59.92           C
ANISOU  304  CE1 PHE A 696     6792   9767   6209   1254   -815  -2974       C
ATOM    305  CE2 PHE A 696     -10.326  -3.953  10.031  1.00 63.66           C
ANISOU  305  CE2 PHE A 696     6914  11188   6087   1412   -866  -3741       C
ATOM    306  CZ  PHE A 696     -10.809  -4.028  11.318  1.00 67.66           C
ANISOU  306  CZ  PHE A 696     7505  11172   7032   1197   -897  -3611       C
ATOM    307  N   PRO A 697      -6.562  -0.007  13.565  1.00 49.92           N
ANISOU  307  N   PRO A 697     6430   7368   5171   1692   -276  -1056       N
ATOM    308  CA  PRO A 697      -5.504  -0.468  14.479  1.00 43.11           C
ANISOU  308  CA  PRO A 697     5739   5858   4783   1483   -165   -976       C
ATOM    309  C   PRO A 697      -5.874  -1.642  15.370  1.00 37.12           C
ANISOU  309  C   PRO A 697     4919   4721   4464   1157   -221  -1302       C
ATOM    310  O   PRO A 697      -4.967  -2.235  15.973  1.00 38.19           O
ANISOU  310  O   PRO A 697     5149   4386   4976    994   -117  -1287       O
ATOM    311  CB  PRO A 697      -5.202   0.783  15.316  1.00 42.29           C
ANISOU  311  CB  PRO A 697     5818   5472   4776   1562    -90   -417       C
ATOM    312  CG  PRO A 697      -6.443   1.552  15.294  1.00 36.90           C
ANISOU  312  CG  PRO A 697     5047   5119   3854   1686   -194   -301       C
ATOM    313  CD  PRO A 697      -7.177   1.256  14.011  1.00 41.63           C
ANISOU  313  CD  PRO A 697     5431   6373   4014   1837   -291   -613       C
ATOM    314  N   ALA A 698      -7.153  -2.007  15.475  1.00 40.48           N
ANISOU  314  N   ALA A 698     5171   5336   4872   1065   -367  -1573       N
ATOM    315  CA  ALA A 698      -7.538  -3.097  16.362  1.00 38.70           C
ANISOU  315  CA  ALA A 698     4865   4727   5111    765   -396  -1836       C
ATOM    316  C   ALA A 698      -8.911  -3.617  15.962  1.00 38.00           C
ANISOU  316  C   ALA A 698     4525   5002   4911    701   -553  -2263       C
ATOM    317  O   ALA A 698      -9.660  -2.951  15.244  1.00 40.71           O
ANISOU  317  O   ALA A 698     4778   5880   4809    891   -658  -2262       O
ATOM    318  CB  ALA A 698      -7.553  -2.648  17.828  1.00 33.11           C
ANISOU  318  CB  ALA A 698     4292   3572   4715    662   -375  -1438       C
ATOM    319  N   LEU A 699      -9.242  -4.814  16.463  1.00 38.57           N
ANISOU  319  N   LEU A 699     4465   4775   5417    434   -557  -2609       N
ATOM    320  CA  LEU A 699     -10.531  -5.424  16.133  1.00 42.25           C
ANISOU  320  CA  LEU A 699     4662   5534   5857    333   -697  -3066       C
ATOM    321  C   LEU A 699     -11.706  -4.805  16.887  1.00 45.19           C
ANISOU  321  C   LEU A 699     5003   5969   6197    332   -821  -2838       C
ATOM    322  O   LEU A 699     -12.830  -4.820  16.367  1.00 45.04           O
ANISOU  322  O   LEU A 699     4780   6392   5941    357   -966  -3104       O
ATOM    323  CB  LEU A 699     -10.499  -6.928  16.406  1.00 42.99           C
ANISOU  323  CB  LEU A 699     4597   5261   6478     49   -607  -3412       C
ATOM    324  CG  LEU A 699      -9.636  -7.751  15.455  1.00 50.06           C
ANISOU  324  CG  LEU A 699     5435   6206   7381     34   -483  -3659       C
ATOM    325  CD1 LEU A 699      -9.660  -9.220  15.849  1.00 50.40           C
ANISOU  325  CD1 LEU A 699     5316   5904   7929   -203   -340  -3721       C
ATOM    326  CD2 LEU A 699     -10.119  -7.572  14.018  1.00 59.66           C
ANISOU  326  CD2 LEU A 699     6480   8110   8079    192   -601  -4054       C
ATOM    327  N   GLN A 700     -11.491  -4.289  18.098  1.00 37.20           N
ANISOU  327  N   GLN A 700     4419   4999   4717     -7   -592  -2211       N
ATOM    328  CA  GLN A 700     -12.561  -3.727  18.913  1.00 36.68           C
ANISOU  328  CA  GLN A 700     4295   4940   4704    -39   -656  -2023       C
ATOM    329  C   GLN A 700     -12.418  -2.216  19.035  1.00 34.57           C
ANISOU  329  C   GLN A 700     4123   4830   4184     89   -656  -1725       C
ATOM    330  O   GLN A 700     -11.309  -1.690  19.182  1.00 34.38           O
ANISOU  330  O   GLN A 700     4219   4755   4089    151   -558  -1566       O
ATOM    331  CB  GLN A 700     -12.594  -4.343  20.315  1.00 36.53           C
ANISOU  331  CB  GLN A 700     4256   4586   5036   -133   -567  -1888       C
ATOM    332  CG  GLN A 700     -12.477  -5.855  20.328  1.00 36.99           C
ANISOU  332  CG  GLN A 700     4260   4379   5417   -245   -507  -2116       C
ATOM    333  CD  GLN A 700     -13.522  -6.523  19.483  1.00 41.99           C
ANISOU  333  CD  GLN A 700     4751   5109   6096   -366   -606  -2471       C
ATOM    334  OE1 GLN A 700     -14.686  -6.125  19.499  1.00 43.64           O
ANISOU  334  OE1 GLN A 700     4842   5493   6245   -415   -712  -2473       O
ATOM    335  NE2 GLN A 700     -13.122  -7.548  18.737  1.00 43.96           N
ANISOU  335  NE2 GLN A 700     4991   5253   6457   -415   -572  -2800       N
ATOM    336  N   TYR A 701     -13.557  -1.524  19.029  1.00 35.97           N
ANISOU  336  N   TYR A 701     4229   5175   4261    125   -753  -1649       N
ATOM    337  CA  TYR A 701     -13.572  -0.076  19.172  1.00 37.91           C
ANISOU  337  CA  TYR A 701     4566   5517   4319    259   -736  -1368       C
ATOM    338  C   TYR A 701     -14.795   0.342  19.976  1.00 35.44           C
ANISOU  338  C   TYR A 701     4155   5200   4109    261   -779  -1257       C
ATOM    339  O   TYR A 701     -15.734  -0.435  20.172  1.00 36.58           O
ANISOU  339  O   TYR A 701     4135   5349   4414    162   -845  -1406       O
ATOM    340  CB  TYR A 701     -13.587   0.638  17.816  1.00 34.97           C
ANISOU  340  CB  TYR A 701     4230   5461   3598    402   -803  -1360       C
ATOM    341  CG  TYR A 701     -14.853   0.385  17.006  1.00 38.92           C
ANISOU  341  CG  TYR A 701     4555   6263   3969    429   -986  -1538       C
ATOM    342  CD1 TYR A 701     -15.012  -0.788  16.278  1.00 46.13           C
ANISOU  342  CD1 TYR A 701     5357   7286   4886    325  -1071  -1897       C
ATOM    343  CD2 TYR A 701     -15.902   1.312  16.988  1.00 43.36           C
ANISOU  343  CD2 TYR A 701     5046   7007   4423    560  -1075  -1367       C
ATOM    344  CE1 TYR A 701     -16.166  -1.036  15.544  1.00 46.47           C
ANISOU  344  CE1 TYR A 701     5208   7646   4803    323  -1260  -2103       C
ATOM    345  CE2 TYR A 701     -17.067   1.072  16.248  1.00 45.01           C
ANISOU  345  CE2 TYR A 701     5049   7547   4504    592  -1267  -1533       C
ATOM    346  CZ  TYR A 701     -17.192  -0.101  15.531  1.00 53.61           C
ANISOU  346  CZ  TYR A 701     6016   8775   5577    459  -1369  -1911       C
ATOM    347  OH  TYR A 701     -18.344  -0.345  14.798  1.00 53.31           O
ANISOU  347  OH  TYR A 701     5745   9108   5404    465  -1581  -2116       O
ATOM    348  N   LEU A 702     -14.755   1.585  20.451  1.00 34.24           N
ANISOU  348  N   LEU A 702     4101   5025   3883    368   -719  -1005       N
ATOM    349  CA  LEU A 702     -15.861   2.185  21.194  1.00 34.15           C
ANISOU  349  CA  LEU A 702     4010   5020   3946    414   -729   -886       C
ATOM    350  C   LEU A 702     -16.872   2.747  20.207  1.00 35.38           C
ANISOU  350  C   LEU A 702     4058   5473   3910    569   -862   -880       C
ATOM    351  O   LEU A 702     -16.644   3.781  19.570  1.00 38.71           O
ANISOU  351  O   LEU A 702     4587   5998   4125    738   -853   -715       O
ATOM    352  CB  LEU A 702     -15.346   3.268  22.135  1.00 34.63           C
ANISOU  352  CB  LEU A 702     4227   4906   4026    464   -591   -663       C
ATOM    353  CG  LEU A 702     -14.304   2.762  23.132  1.00 33.22           C
ANISOU  353  CG  LEU A 702     4131   4503   3990    328   -487   -658       C
ATOM    354  CD1 LEU A 702     -13.946   3.833  24.127  1.00 30.80           C
ANISOU  354  CD1 LEU A 702     3944   4070   3690    352   -373   -497       C
ATOM    355  CD2 LEU A 702     -14.860   1.535  23.853  1.00 32.34           C
ANISOU  355  CD2 LEU A 702     3882   4315   4090    197   -501   -758       C
ATOM    356  N   GLU A 703     -18.004   2.061  20.075  1.00 36.91           N
ANISOU  356  N   GLU A 703     4026   5817   4182    513   -983  -1047       N
ATOM    357  CA  GLU A 703     -19.048   2.564  19.191  1.00 42.17           C
ANISOU  357  CA  GLU A 703     4537   6825   4659    673  -1140  -1042       C
ATOM    358  C   GLU A 703     -19.718   3.808  19.759  1.00 43.28           C
ANISOU  358  C   GLU A 703     4675   6957   4811    863  -1090   -779       C
ATOM    359  O   GLU A 703     -20.151   4.692  19.005  1.00 44.03           O
ANISOU  359  O   GLU A 703     4751   7278   4702   1091  -1166   -633       O
ATOM    360  CB  GLU A 703     -20.073   1.467  18.945  1.00 44.56           C
ANISOU  360  CB  GLU A 703     4558   7302   5072    528  -1287  -1330       C
ATOM    361  CG  GLU A 703     -21.322   1.945  18.277  1.00 45.61           C
ANISOU  361  CG  GLU A 703     4457   7822   5050    684  -1467  -1328       C
ATOM    362  CD  GLU A 703     -22.230   0.805  17.954  1.00 50.40           C
ANISOU  362  CD  GLU A 703     4763   8618   5768    493  -1620  -1670       C
ATOM    363  OE1 GLU A 703     -22.307   0.426  16.772  1.00 57.75           O
ANISOU  363  OE1 GLU A 703     5604   9861   6475    492  -1792  -1892       O
ATOM    364  OE2 GLU A 703     -22.862   0.274  18.889  1.00 53.31           O
ANISOU  364  OE2 GLU A 703     4980   8831   6447    329  -1556  -1728       O
ATOM    365  N   SER A 704     -19.847   3.879  21.078  1.00 38.89           N
ANISOU  365  N   SER A 704     4134   6157   4487    789   -955   -714       N
ATOM    366  CA  SER A 704     -20.418   5.042  21.727  1.00 38.50           C
ANISOU  366  CA  SER A 704     4098   6056   4475    963   -869   -506       C
ATOM    367  C   SER A 704     -19.838   5.100  23.125  1.00 38.05           C
ANISOU  367  C   SER A 704     4182   5684   4591    843   -679   -458       C
ATOM    368  O   SER A 704     -19.383   4.090  23.671  1.00 37.28           O
ANISOU  368  O   SER A 704     4087   5463   4613    635   -645   -570       O
ATOM    369  CB  SER A 704     -21.945   4.989  21.793  1.00 39.77           C
ANISOU  369  CB  SER A 704     3957   6442   4711   1035   -963   -546       C
ATOM    370  OG  SER A 704     -22.374   3.883  22.560  1.00 42.61           O
ANISOU  370  OG  SER A 704     4153   6741   5296    799   -940   -716       O
ATOM    371  N   VAL A 705     -19.836   6.304  23.687  1.00 34.43           N
ANISOU  371  N   VAL A 705     3845   5100   4137    986   -554   -290       N
ATOM    372  CA  VAL A 705     -19.383   6.526  25.055  1.00 32.65           C
ANISOU  372  CA  VAL A 705     3742   4633   4031    892   -381   -266       C
ATOM    373  C   VAL A 705     -20.385   7.468  25.703  1.00 38.16           C
ANISOU  373  C   VAL A 705     4377   5324   4800   1059   -289   -186       C
ATOM    374  O   VAL A 705     -20.618   8.570  25.192  1.00 38.82           O
ANISOU  374  O   VAL A 705     4516   5406   4828   1283   -271    -58       O
ATOM    375  CB  VAL A 705     -17.961   7.117  25.117  1.00 37.38           C
ANISOU  375  CB  VAL A 705     4607   5032   4563    858   -285   -203       C
ATOM    376  CG1 VAL A 705     -17.592   7.474  26.555  1.00 33.47           C
ANISOU  376  CG1 VAL A 705     4214   4349   4156    773   -128   -207       C
ATOM    377  CG2 VAL A 705     -16.942   6.135  24.545  1.00 32.26           C
ANISOU  377  CG2 VAL A 705     3998   4397   3862    707   -355   -290       C
ATOM    378  N   ASP A 706     -20.980   7.035  26.815  1.00 37.36           N
ANISOU  378  N   ASP A 706     4157   5214   4824    966   -210   -246       N
ATOM    379  CA  ASP A 706     -21.972   7.841  27.520  1.00 37.11           C
ANISOU  379  CA  ASP A 706     4040   5192   4869   1122    -95   -202       C
ATOM    380  C   ASP A 706     -21.345   9.134  28.010  1.00 41.45           C
ANISOU  380  C   ASP A 706     4841   5512   5397   1228     66   -138       C
ATOM    381  O   ASP A 706     -20.441   9.113  28.850  1.00 38.00           O
ANISOU  381  O   ASP A 706     4570   4922   4946   1075    165   -189       O
ATOM    382  CB  ASP A 706     -22.529   7.066  28.710  1.00 38.83           C
ANISOU  382  CB  ASP A 706     4112   5443   5199    967     -2   -274       C
ATOM    383  CG  ASP A 706     -23.249   5.810  28.304  1.00 39.93           C
ANISOU  383  CG  ASP A 706     3984   5763   5425    834   -125   -353       C
ATOM    384  OD1 ASP A 706     -23.517   5.652  27.094  1.00 47.19           O
ANISOU  384  OD1 ASP A 706     4794   6835   6300    894   -301   -384       O
ATOM    385  OD2 ASP A 706     -23.560   4.986  29.198  1.00 42.98           O
ANISOU  385  OD2 ASP A 706     4264   6145   5919    663    -37   -385       O
ATOM    386  N   GLU A 707     -21.828  10.259  27.498  1.00 42.00           N
ANISOU  386  N   GLU A 707     4928   5556   5474   1489     95    -30       N
ATOM    387  CA  GLU A 707     -21.347  11.538  27.988  1.00 41.04           C
ANISOU  387  CA  GLU A 707     5039   5162   5392   1586    280      8       C
ATOM    388  C   GLU A 707     -21.602  11.646  29.487  1.00 44.42           C
ANISOU  388  C   GLU A 707     5465   5519   5892   1512    455   -124       C
ATOM    389  O   GLU A 707     -22.718  11.415  29.960  1.00 48.16           O
ANISOU  389  O   GLU A 707     5727   6142   6431   1582    488   -154       O
ATOM    390  CB  GLU A 707     -22.026  12.680  27.233  1.00 48.07           C
ANISOU  390  CB  GLU A 707     5922   6019   6324   1920    305    177       C
ATOM    391  CG  GLU A 707     -21.239  13.975  27.265  1.00 49.37           C
ANISOU  391  CG  GLU A 707     6378   5837   6543   1999    480    250       C
ATOM    392  CD  GLU A 707     -21.554  14.882  26.092  1.00 64.60           C
ANISOU  392  CD  GLU A 707     8344   7730   8472   2310    465    506       C
ATOM    393  OE1 GLU A 707     -22.016  14.371  25.047  1.00 63.34           O
ANISOU  393  OE1 GLU A 707     8017   7866   8184   2413    265    620       O
ATOM    394  OE2 GLU A 707     -21.337  16.108  26.213  1.00 70.83           O
ANISOU  394  OE2 GLU A 707     9328   8197   9387   2452    657    594       O
ATOM    395  N   GLY A 708     -20.549  11.962  30.237  1.00 39.93           N
ANISOU  395  N   GLY A 708     5116   4760   5296   1359    566   -214       N
ATOM    396  CA  GLY A 708     -20.636  12.092  31.674  1.00 39.36           C
ANISOU  396  CA  GLY A 708     5068   4658   5227   1277    727   -360       C
ATOM    397  C   GLY A 708     -20.470  10.800  32.446  1.00 40.68           C
ANISOU  397  C   GLY A 708     5140   5005   5313   1047    680   -414       C
ATOM    398  O   GLY A 708     -20.373  10.844  33.682  1.00 39.67           O
ANISOU  398  O   GLY A 708     5052   4895   5126    962    808   -520       O
ATOM    399  N   GLY A 709     -20.434   9.654  31.765  1.00 37.56           N
ANISOU  399  N   GLY A 709     4625   4739   4908    951    513   -346       N
ATOM    400  CA  GLY A 709     -20.242   8.383  32.430  1.00 35.57           C
ANISOU  400  CA  GLY A 709     4294   4598   4622    745    485   -359       C
ATOM    401  C   GLY A 709     -18.793   8.175  32.814  1.00 30.67           C
ANISOU  401  C   GLY A 709     3858   3896   3899    578    468   -385       C
ATOM    402  O   GLY A 709     -17.934   9.023  32.585  1.00 32.24           O
ANISOU  402  O   GLY A 709     4232   3957   4061    590    481   -421       O
ATOM    403  N   VAL A 710     -18.529   7.013  33.415  1.00 33.70           N
ANISOU  403  N   VAL A 710     4185   4366   4254    421    445   -353       N
ATOM    404  CA  VAL A 710     -17.192   6.727  33.945  1.00 32.01           C
ANISOU  404  CA  VAL A 710     4103   4128   3932    284    422   -359       C
ATOM    405  C   VAL A 710     -16.138   6.818  32.842  1.00 29.36           C
ANISOU  405  C   VAL A 710     3864   3687   3607    264    305   -359       C
ATOM    406  O   VAL A 710     -15.097   7.476  32.999  1.00 29.31           O
ANISOU  406  O   VAL A 710     3996   3612   3529    220    320   -414       O
ATOM    407  CB  VAL A 710     -17.182   5.347  34.628  1.00 33.18           C
ANISOU  407  CB  VAL A 710     4154   4374   4076    163    416   -260       C
ATOM    408  CG1 VAL A 710     -15.751   4.952  35.021  1.00 31.04           C
ANISOU  408  CG1 VAL A 710     3988   4104   3702     61    358   -231       C
ATOM    409  CG2 VAL A 710     -18.100   5.349  35.836  1.00 36.99           C
ANISOU  409  CG2 VAL A 710     4560   4988   4508    172    570   -241       C
ATOM    410  N   ALA A 711     -16.379   6.143  31.716  1.00 31.01           N
ANISOU  410  N   ALA A 711     3985   3900   3898    283    196   -318       N
ATOM    411  CA  ALA A 711     -15.394   6.136  30.638  1.00 28.46           C
ANISOU  411  CA  ALA A 711     3743   3514   3559    269    103   -319       C
ATOM    412  C   ALA A 711     -15.183   7.534  30.072  1.00 27.67           C
ANISOU  412  C   ALA A 711     3772   3316   3426    374    149   -325       C
ATOM    413  O   ALA A 711     -14.045   7.936  29.808  1.00 28.78           O
ANISOU  413  O   ALA A 711     4032   3376   3526    319    155   -334       O
ATOM    414  CB  ALA A 711     -15.828   5.162  29.543  1.00 29.78           C
ANISOU  414  CB  ALA A 711     3784   3736   3794    275    -14   -317       C
ATOM    415  N   TRP A 712     -16.268   8.296  29.886  1.00 30.06           N
ANISOU  415  N   TRP A 712     4041   3616   3766    530    196   -304       N
ATOM    416  CA  TRP A 712     -16.138   9.660  29.382  1.00 31.10           C
ANISOU  416  CA  TRP A 712     4307   3605   3904    658    269   -269       C
ATOM    417  C   TRP A 712     -15.289  10.514  30.316  1.00 31.15           C
ANISOU  417  C   TRP A 712     4476   3456   3905    564    401   -359       C
ATOM    418  O   TRP A 712     -14.391  11.238  29.872  1.00 30.97           O
ANISOU  418  O   TRP A 712     4591   3286   3889    532    445   -350       O
ATOM    419  CB  TRP A 712     -17.522  10.292  29.203  1.00 34.33           C
ANISOU  419  CB  TRP A 712     4628   4038   4376    877    310   -219       C
ATOM    420  CG  TRP A 712     -17.455  11.764  28.866  1.00 38.01           C
ANISOU  420  CG  TRP A 712     5250   4300   4891   1037    429   -155       C
ATOM    421  CD1 TRP A 712     -17.290  12.802  29.744  1.00 42.84           C
ANISOU  421  CD1 TRP A 712     5998   4708   5572   1043    607   -240       C
ATOM    422  CD2 TRP A 712     -17.523  12.353  27.562  1.00 40.59           C
ANISOU  422  CD2 TRP A 712     5622   4592   5207   1213    395     11       C
ATOM    423  NE1 TRP A 712     -17.250  13.994  29.066  1.00 41.39           N
ANISOU  423  NE1 TRP A 712     5947   4309   5471   1206    702   -133       N
ATOM    424  CE2 TRP A 712     -17.400  13.749  27.726  1.00 41.77           C
ANISOU  424  CE2 TRP A 712     5943   4467   5459   1325    575     54       C
ATOM    425  CE3 TRP A 712     -17.691  11.839  26.274  1.00 42.29           C
ANISOU  425  CE3 TRP A 712     5751   4992   5324   1291    236    124       C
ATOM    426  CZ2 TRP A 712     -17.437  14.635  26.649  1.00 50.59           C
ANISOU  426  CZ2 TRP A 712     7155   5470   6599   1527    613    263       C
ATOM    427  CZ3 TRP A 712     -17.718  12.720  25.204  1.00 43.69           C
ANISOU  427  CZ3 TRP A 712     6014   5118   5467   1493    254    318       C
ATOM    428  CH2 TRP A 712     -17.596  14.103  25.398  1.00 46.53           C
ANISOU  428  CH2 TRP A 712     6552   5183   5945   1617    447    415       C
ATOM    429  N   ARG A 713     -15.584  10.467  31.618  1.00 33.50           N
ANISOU  429  N   ARG A 713     4748   3799   4183    510    477   -459       N
ATOM    430  CA  ARG A 713     -14.850  11.302  32.566  1.00 35.15           C
ANISOU  430  CA  ARG A 713     5093   3902   4359    411    592   -603       C
ATOM    431  C   ARG A 713     -13.371  10.948  32.595  1.00 36.05           C
ANISOU  431  C   ARG A 713     5260   4034   4405    217    521   -638       C
ATOM    432  O   ARG A 713     -12.532  11.801  32.913  1.00 35.46           O
ANISOU  432  O   ARG A 713     5298   3841   4333    117    593   -757       O
ATOM    433  CB  ARG A 713     -15.456  11.171  33.965  1.00 35.36           C
ANISOU  433  CB  ARG A 713     5066   4054   4315    392    676   -711       C
ATOM    434  CG  ARG A 713     -16.929  11.563  34.033  1.00 37.41           C
ANISOU  434  CG  ARG A 713     5243   4314   4656    591    774   -695       C
ATOM    435  CD  ARG A 713     -17.394  11.785  35.475  1.00 41.37           C
ANISOU  435  CD  ARG A 713     5734   4913   5074    577    921   -843       C
ATOM    436  NE  ARG A 713     -17.273  10.605  36.337  1.00 44.44           N
ANISOU  436  NE  ARG A 713     6027   5546   5311    439    872   -810       N
ATOM    437  CZ  ARG A 713     -18.232   9.695  36.529  1.00 43.74           C
ANISOU  437  CZ  ARG A 713     5764   5621   5234    471    875   -697       C
ATOM    438  NH1 ARG A 713     -19.398   9.795  35.903  1.00 50.54           N
ANISOU  438  NH1 ARG A 713     6493   6468   6240    626    896   -636       N
ATOM    439  NH2 ARG A 713     -18.026   8.674  37.358  1.00 46.43           N
ANISOU  439  NH2 ARG A 713     6048   6147   5448    346    861   -632       N
ATOM    440  N   ALA A 714     -13.031   9.706  32.265  1.00 31.34           N
ANISOU  440  N   ALA A 714     4565   3573   3768    160    387   -550       N
ATOM    441  CA  ALA A 714     -11.632   9.306  32.252  1.00 29.72           C
ANISOU  441  CA  ALA A 714     4376   3403   3512     11    319   -567       C
ATOM    442  C   ALA A 714     -10.920   9.680  30.963  1.00 29.96           C
ANISOU  442  C   ALA A 714     4467   3319   3598     14    308   -515       C
ATOM    443  O   ALA A 714      -9.682   9.681  30.942  1.00 31.62           O
ANISOU  443  O   ALA A 714     4692   3534   3789   -114    292   -553       O
ATOM    444  CB  ALA A 714     -11.514   7.804  32.471  1.00 31.06           C
ANISOU  444  CB  ALA A 714     4423   3734   3647    -28    209   -487       C
ATOM    445  N   GLY A 715     -11.656   9.970  29.895  1.00 30.69           N
ANISOU  445  N   GLY A 715     4576   3344   3740    161    316   -418       N
ATOM    446  CA  GLY A 715     -11.038  10.430  28.664  1.00 32.73           C
ANISOU  446  CA  GLY A 715     4907   3515   4013    183    334   -337       C
ATOM    447  C   GLY A 715     -11.247   9.540  27.457  1.00 33.72           C
ANISOU  447  C   GLY A 715     4956   3767   4090    264    221   -244       C
ATOM    448  O   GLY A 715     -10.626   9.765  26.410  1.00 33.93           O
ANISOU  448  O   GLY A 715     5033   3777   4081    277    236   -173       O
ATOM    449  N   LEU A 716     -12.116   8.536  27.578  1.00 28.62           N
ANISOU  449  N   LEU A 716     4182   3253   3440    307    122   -257       N
ATOM    450  CA  LEU A 716     -12.415   7.671  26.443  1.00 28.92           C
ANISOU  450  CA  LEU A 716     4133   3418   3439    367     10   -231       C
ATOM    451  C   LEU A 716     -13.483   8.307  25.568  1.00 31.22           C
ANISOU  451  C   LEU A 716     4414   3756   3694    555     -8   -145       C
ATOM    452  O   LEU A 716     -14.371   9.015  26.050  1.00 34.75           O
ANISOU  452  O   LEU A 716     4857   4156   4192    656     46   -113       O
ATOM    453  CB  LEU A 716     -12.886   6.298  26.908  1.00 27.98           C
ANISOU  453  CB  LEU A 716     3869   3390   3372    305    -77   -298       C
ATOM    454  CG  LEU A 716     -11.868   5.478  27.692  1.00 23.74           C
ANISOU  454  CG  LEU A 716     3322   2831   2865    164    -77   -334       C
ATOM    455  CD1 LEU A 716     -12.404   4.104  28.019  1.00 25.65           C
ANISOU  455  CD1 LEU A 716     3435   3115   3197    121   -135   -356       C
ATOM    456  CD2 LEU A 716     -10.594   5.395  26.865  1.00 28.01           C
ANISOU  456  CD2 LEU A 716     3911   3366   3364    130    -84   -343       C
ATOM    457  N   ARG A 717     -13.390   8.055  24.266  1.00 29.78           N
ANISOU  457  N   ARG A 717     4216   3692   3408    621    -82   -107       N
ATOM    458  CA  ARG A 717     -14.267   8.732  23.323  1.00 32.95           C
ANISOU  458  CA  ARG A 717     4607   4188   3725    828   -113     15       C
ATOM    459  C   ARG A 717     -14.717   7.769  22.237  1.00 33.94           C
ANISOU  459  C   ARG A 717     4595   4575   3727    868   -279    -50       C
ATOM    460  O   ARG A 717     -14.012   6.815  21.897  1.00 32.16           O
ANISOU  460  O   ARG A 717     4348   4404   3467    747   -324   -169       O
ATOM    461  CB  ARG A 717     -13.572   9.943  22.685  1.00 33.07           C
ANISOU  461  CB  ARG A 717     4802   4082   3681    907     12    188       C
ATOM    462  CG  ARG A 717     -13.204  11.054  23.663  1.00 34.44           C
ANISOU  462  CG  ARG A 717     5115   3970   4002    862    189    218       C
ATOM    463  CD  ARG A 717     -14.454  11.787  24.129  1.00 37.00           C
ANISOU  463  CD  ARG A 717     5414   4227   4415   1041    227    271       C
ATOM    464  NE  ARG A 717     -14.150  12.928  24.988  1.00 35.99           N
ANISOU  464  NE  ARG A 717     5435   3804   4437   1011    417    262       N
ATOM    465  CZ  ARG A 717     -14.033  12.861  26.311  1.00 37.34           C
ANISOU  465  CZ  ARG A 717     5602   3891   4695    869    470     84       C
ATOM    466  NH1 ARG A 717     -14.177  11.698  26.940  1.00 33.39           N
ANISOU  466  NH1 ARG A 717     4966   3568   4155    756    359    -45       N
ATOM    467  NH2 ARG A 717     -13.770  13.962  27.006  1.00 37.11           N
ANISOU  467  NH2 ARG A 717     5710   3600   4791    839    645     32       N
ATOM    468  N   MET A 718     -15.902   8.042  21.693  1.00 35.10           N
ANISOU  468  N   MET A 718     4633   4892   3810   1047   -368     11       N
ATOM    469  CA  MET A 718     -16.401   7.310  20.540  1.00 35.92           C
ANISOU  469  CA  MET A 718     4595   5299   3754   1099   -542    -70       C
ATOM    470  C   MET A 718     -15.326   7.252  19.465  1.00 35.58           C
ANISOU  470  C   MET A 718     4671   5331   3515   1091   -530    -47       C
ATOM    471  O   MET A 718     -14.688   8.263  19.165  1.00 38.38           O
ANISOU  471  O   MET A 718     5197   5587   3800   1173   -405    153       O
ATOM    472  CB  MET A 718     -17.650   8.008  19.999  1.00 41.31           C
ANISOU  472  CB  MET A 718     5166   6182   4348   1349   -629     66       C
ATOM    473  CG  MET A 718     -18.338   7.323  18.846  1.00 45.20           C
ANISOU  473  CG  MET A 718     5466   7062   4645   1411   -844    -41       C
ATOM    474  SD  MET A 718     -19.813   8.279  18.435  1.00 52.78           S
ANISOU  474  SD  MET A 718     6262   8267   5524   1742   -945    164       S
ATOM    475  CE  MET A 718     -19.076   9.705  17.638  1.00 56.28           C
ANISOU  475  CE  MET A 718     6979   8630   5777   1988   -813    536       C
ATOM    476  N   GLY A 719     -15.101   6.059  18.917  1.00 36.12           N
ANISOU  476  N   GLY A 719     4651   5555   3518    980   -633   -263       N
ATOM    477  CA  GLY A 719     -14.141   5.877  17.850  1.00 35.25           C
ANISOU  477  CA  GLY A 719     4628   5564   3202    978   -615   -285       C
ATOM    478  C   GLY A 719     -12.778   5.391  18.293  1.00 37.75           C
ANISOU  478  C   GLY A 719     5036   5673   3632    803   -492   -367       C
ATOM    479  O   GLY A 719     -11.975   4.993  17.438  1.00 36.88           O
ANISOU  479  O   GLY A 719     4960   5675   3376    784   -470   -443       O
ATOM    480  N   ASP A 720     -12.497   5.426  19.594  1.00 33.84           N
ANISOU  480  N   ASP A 720     4568   4915   3373    691   -410   -354       N
ATOM    481  CA  ASP A 720     -11.245   4.891  20.129  1.00 31.19           C
ANISOU  481  CA  ASP A 720     4278   4420   3154    539   -322   -427       C
ATOM    482  C   ASP A 720     -11.164   3.386  19.884  1.00 28.89           C
ANISOU  482  C   ASP A 720     3873   4185   2920    454   -403   -667       C
ATOM    483  O   ASP A 720     -12.142   2.661  20.078  1.00 29.91           O
ANISOU  483  O   ASP A 720     3878   4346   3140    425   -504   -790       O
ATOM    484  CB  ASP A 720     -11.166   5.156  21.639  1.00 29.46           C
ANISOU  484  CB  ASP A 720     4078   3978   3137    451   -257   -377       C
ATOM    485  CG  ASP A 720     -10.928   6.629  21.989  1.00 31.63           C
ANISOU  485  CG  ASP A 720     4488   4125   3406    491   -134   -198       C
ATOM    486  OD1 ASP A 720     -10.640   7.439  21.091  1.00 35.31           O
ANISOU  486  OD1 ASP A 720     5047   4627   3745    576    -70    -71       O
ATOM    487  OD2 ASP A 720     -11.014   6.965  23.195  1.00 29.65           O
ANISOU  487  OD2 ASP A 720     4253   3728   3284    431    -85   -190       O
ATOM    488  N   PHE A 721      -9.989   2.903  19.474  1.00 31.87           N
ANISOU  488  N   PHE A 721     4282   4554   3273    409   -338   -742       N
ATOM    489  CA  PHE A 721      -9.756   1.474  19.280  1.00 33.05           C
ANISOU  489  CA  PHE A 721     4343   4691   3524    340   -376   -979       C
ATOM    490  C   PHE A 721      -9.041   0.883  20.487  1.00 28.93           C
ANISOU  490  C   PHE A 721     3805   3934   3253    245   -313   -962       C
ATOM    491  O   PHE A 721      -8.123   1.503  21.030  1.00 28.56           O
ANISOU  491  O   PHE A 721     3819   3814   3219    228   -225   -823       O
ATOM    492  CB  PHE A 721      -8.917   1.212  18.029  1.00 32.59           C
ANISOU  492  CB  PHE A 721     4311   4791   3283    383   -330  -1093       C
ATOM    493  CG  PHE A 721      -9.643   1.469  16.747  1.00 39.42           C
ANISOU  493  CG  PHE A 721     5166   5953   3858    483   -418  -1153       C
ATOM    494  CD1 PHE A 721     -10.317   0.447  16.101  1.00 39.53           C
ANISOU  494  CD1 PHE A 721     5071   6109   3840    462   -538  -1443       C
ATOM    495  CD2 PHE A 721      -9.633   2.728  16.180  1.00 39.84           C
ANISOU  495  CD2 PHE A 721     5315   6152   3671    597   -376   -918       C
ATOM    496  CE1 PHE A 721     -10.981   0.682  14.903  1.00 41.09           C
ANISOU  496  CE1 PHE A 721     5237   6656   3721    559   -646  -1515       C
ATOM    497  CE2 PHE A 721     -10.288   2.970  14.986  1.00 46.15           C
ANISOU  497  CE2 PHE A 721     6100   7276   4160    722   -467   -930       C
ATOM    498  CZ  PHE A 721     -10.966   1.948  14.352  1.00 43.70           C
ANISOU  498  CZ  PHE A 721     5661   7170   3771    706   -617  -1237       C
ATOM    499  N   LEU A 722      -9.448  -0.323  20.895  1.00 29.89           N
ANISOU  499  N   LEU A 722     3835   3946   3576    182   -356  -1098       N
ATOM    500  CA  LEU A 722      -8.892  -0.944  22.102  1.00 29.06           C
ANISOU  500  CA  LEU A 722     3710   3631   3699    123   -303  -1029       C
ATOM    501  C   LEU A 722      -7.607  -1.692  21.784  1.00 31.05           C
ANISOU  501  C   LEU A 722     3952   3825   4021    143   -234  -1110       C
ATOM    502  O   LEU A 722      -7.598  -2.602  20.947  1.00 31.99           O
ANISOU  502  O   LEU A 722     4033   3940   4182    153   -236  -1324       O
ATOM    503  CB  LEU A 722      -9.886  -1.908  22.746  1.00 30.60           C
ANISOU  503  CB  LEU A 722     3816   3696   4113     52   -342  -1083       C
ATOM    504  CG  LEU A 722     -10.816  -1.326  23.800  1.00 32.46           C
ANISOU  504  CG  LEU A 722     4039   3920   4373     24   -355   -925       C
ATOM    505  CD1 LEU A 722     -11.876  -0.463  23.135  1.00 33.07           C
ANISOU  505  CD1 LEU A 722     4100   4179   4285     72   -428   -951       C
ATOM    506  CD2 LEU A 722     -11.460  -2.455  24.624  1.00 31.74           C
ANISOU  506  CD2 LEU A 722     3858   3662   4538    -64   -338   -929       C
ATOM    507  N   ILE A 723      -6.543  -1.353  22.508  1.00 25.89           N
ANISOU  507  N   ILE A 723     3314   3128   3394    147   -172   -960       N
ATOM    508  CA  ILE A 723      -5.244  -1.986  22.339  1.00 26.62           C
ANISOU  508  CA  ILE A 723     3362   3183   3568    188   -100  -1003       C
ATOM    509  C   ILE A 723      -4.946  -2.986  23.454  1.00 29.20           C
ANISOU  509  C   ILE A 723     3622   3328   4146    197    -95   -922       C
ATOM    510  O   ILE A 723      -4.451  -4.081  23.183  1.00 29.65           O
ANISOU  510  O   ILE A 723     3626   3270   4371    255    -49  -1021       O
ATOM    511  CB  ILE A 723      -4.154  -0.900  22.264  1.00 26.15           C
ANISOU  511  CB  ILE A 723     3325   3247   3363    187    -35   -894       C
ATOM    512  CG1 ILE A 723      -4.457   0.096  21.137  1.00 28.38           C
ANISOU  512  CG1 ILE A 723     3692   3688   3404    197    -12   -912       C
ATOM    513  CG2 ILE A 723      -2.794  -1.561  22.021  1.00 29.68           C
ANISOU  513  CG2 ILE A 723     3684   3696   3897    243     45   -946       C
ATOM    514  CD1 ILE A 723      -4.652  -0.537  19.764  1.00 29.64           C
ANISOU  514  CD1 ILE A 723     3847   3953   3460    258     -6  -1117       C
ATOM    515  N   GLU A 724      -5.225  -2.622  24.710  1.00 26.39           N
ANISOU  515  N   GLU A 724     3270   2946   3809    157   -127   -735       N
ATOM    516  CA  GLU A 724      -4.923  -3.473  25.862  1.00 28.96           C
ANISOU  516  CA  GLU A 724     3538   3148   4319    185   -121   -590       C
ATOM    517  C   GLU A 724      -6.054  -3.401  26.870  1.00 29.01           C
ANISOU  517  C   GLU A 724     3565   3111   4345    123   -152   -468       C
ATOM    518  O   GLU A 724      -6.660  -2.343  27.063  1.00 27.47           O
ANISOU  518  O   GLU A 724     3422   3026   3990     69   -179   -446       O
ATOM    519  CB  GLU A 724      -3.647  -3.065  26.615  1.00 31.17           C
ANISOU  519  CB  GLU A 724     3762   3538   4542    220   -121   -443       C
ATOM    520  CG  GLU A 724      -2.418  -2.946  25.774  1.00 32.45           C
ANISOU  520  CG  GLU A 724     3870   3787   4673    271    -72   -532       C
ATOM    521  CD  GLU A 724      -1.211  -2.531  26.594  1.00 36.91           C
ANISOU  521  CD  GLU A 724     4334   4494   5196    282    -89   -400       C
ATOM    522  OE1 GLU A 724      -0.111  -2.499  26.012  1.00 36.13           O
ANISOU  522  OE1 GLU A 724     4147   4480   5101    323    -37   -457       O
ATOM    523  OE2 GLU A 724      -1.367  -2.257  27.808  1.00 33.45           O
ANISOU  523  OE2 GLU A 724     3888   4112   4712    246   -152   -254       O
ATOM    524  N   VAL A 725      -6.297  -4.525  27.541  1.00 27.51           N
ANISOU  524  N   VAL A 725     3336   2751   4366    140   -124   -372       N
ATOM    525  CA  VAL A 725      -7.247  -4.599  28.652  1.00 28.19           C
ANISOU  525  CA  VAL A 725     3426   2805   4481     86   -118   -210       C
ATOM    526  C   VAL A 725      -6.522  -5.252  29.820  1.00 31.82           C
ANISOU  526  C   VAL A 725     3847   3226   5018    165    -92     43       C
ATOM    527  O   VAL A 725      -6.114  -6.415  29.725  1.00 33.55           O
ANISOU  527  O   VAL A 725     4027   3248   5470    241    -41     87       O
ATOM    528  CB  VAL A 725      -8.520  -5.384  28.301  1.00 31.73           C
ANISOU  528  CB  VAL A 725     3851   3082   5124      9    -87   -310       C
ATOM    529  CG1 VAL A 725      -9.347  -5.624  29.566  1.00 30.73           C
ANISOU  529  CG1 VAL A 725     3707   2913   5058    -42    -39    -95       C
ATOM    530  CG2 VAL A 725      -9.338  -4.602  27.284  1.00 27.33           C
ANISOU  530  CG2 VAL A 725     3305   2650   4428    -48   -146   -524       C
ATOM    531  N   ASN A 726      -6.368  -4.507  30.914  1.00 27.85           N
ANISOU  531  N   ASN A 726     3107   3198   4277    447   -558    411       N
ATOM    532  CA  ASN A 726      -5.796  -5.032  32.161  1.00 34.28           C
ANISOU  532  CA  ASN A 726     3917   3988   5118    646   -434    812       C
ATOM    533  C   ASN A 726      -4.476  -5.763  31.928  1.00 34.73           C
ANISOU  533  C   ASN A 726     3959   3985   5250    903   -314    971       C
ATOM    534  O   ASN A 726      -4.232  -6.834  32.485  1.00 41.55           O
ANISOU  534  O   ASN A 726     4861   4605   6320   1078    -87   1215       O
ATOM    535  CB  ASN A 726      -6.788  -5.949  32.867  1.00 38.94           C
ANISOU  535  CB  ASN A 726     4577   4259   5960    590   -215    899       C
ATOM    536  CG  ASN A 726      -8.073  -5.235  33.234  1.00 33.64           C
ANISOU  536  CG  ASN A 726     3890   3680   5213    359   -319    777       C
ATOM    537  OD1 ASN A 726      -8.062  -4.037  33.513  1.00 32.57           O
ANISOU  537  OD1 ASN A 726     3698   3872   4804    314   -534    785       O
ATOM    538  ND2 ASN A 726      -9.185  -5.959  33.234  1.00 35.80           N
ANISOU  538  ND2 ASN A 726     4208   3662   5733    208   -150    655       N
ATOM    539  N   GLY A 727      -3.616  -5.186  31.091  1.00 31.69           N
ANISOU  539  N   GLY A 727     3517   3818   4704    938   -452    845       N
ATOM    540  CA  GLY A 727      -2.297  -5.749  30.871  1.00 34.98           C
ANISOU  540  CA  GLY A 727     3884   4242   5162   1194   -353    997       C
ATOM    541  C   GLY A 727      -2.235  -6.831  29.817  1.00 40.57           C
ANISOU  541  C   GLY A 727     4671   4577   6167   1239   -125    778       C
ATOM    542  O   GLY A 727      -1.165  -7.421  29.618  1.00 43.77           O
ANISOU  542  O   GLY A 727     5039   4939   6654   1481      3    902       O
ATOM    543  N   GLN A 728      -3.345  -7.121  29.143  1.00 37.24           N
ANISOU  543  N   GLN A 728     4348   3897   5907   1010    -60    448       N
ATOM    544  CA  GLN A 728      -3.381  -8.106  28.072  1.00 37.21           C
ANISOU  544  CA  GLN A 728     4431   3543   6164    988    162    168       C
ATOM    545  C   GLN A 728      -3.662  -7.400  26.755  1.00 36.52           C
ANISOU  545  C   GLN A 728     4334   3623   5920    761    -14   -249       C
ATOM    546  O   GLN A 728      -4.604  -6.607  26.655  1.00 31.37           O
ANISOU  546  O   GLN A 728     3666   3126   5127    533   -206   -403       O
ATOM    547  CB  GLN A 728      -4.447  -9.171  28.330  1.00 40.44           C
ANISOU  547  CB  GLN A 728     4962   3505   6897    875    417    104       C
ATOM    548  CG  GLN A 728      -4.399  -9.798  29.708  1.00 49.44           C
ANISOU  548  CG  GLN A 728     6130   4482   8174   1062    584    536       C
ATOM    549  CD  GLN A 728      -5.755 -10.306  30.147  1.00 57.11           C
ANISOU  549  CD  GLN A 728     7193   5163   9344    844    723    469       C
ATOM    550  OE1 GLN A 728      -6.598  -9.539  30.631  1.00 55.61           O
ANISOU  550  OE1 GLN A 728     6953   5179   8997    664    542    458       O
ATOM    551  NE2 GLN A 728      -5.987 -11.598  29.960  1.00 60.32           N
ANISOU  551  NE2 GLN A 728     7734   5080  10105    849   1064    407       N
ATOM    552  N   ASN A 729      -2.853  -7.690  25.748  1.00 36.01           N
ANISOU  552  N   ASN A 729     4273   3532   5875    836     62   -417       N
ATOM    553  CA  ASN A 729      -3.068  -7.084  24.445  1.00 33.44           C
ANISOU  553  CA  ASN A 729     3946   3375   5384    627    -89   -801       C
ATOM    554  C   ASN A 729      -4.309  -7.680  23.798  1.00 34.65           C
ANISOU  554  C   ASN A 729     4187   3264   5715    359     15  -1160       C
ATOM    555  O   ASN A 729      -4.481  -8.901  23.778  1.00 40.73           O
ANISOU  555  O   ASN A 729     5051   3632   6793    373    312  -1228       O
ATOM    556  CB  ASN A 729      -1.858  -7.310  23.555  1.00 36.28           C
ANISOU  556  CB  ASN A 729     4288   3778   5718    773     -4   -892       C
ATOM    557  CG  ASN A 729      -1.939  -6.511  22.285  1.00 33.14           C
ANISOU  557  CG  ASN A 729     3879   3635   5077    572   -192  -1229       C
ATOM    558  OD1 ASN A 729      -2.624  -6.906  21.342  1.00 36.63           O
ANISOU  558  OD1 ASN A 729     4390   3936   5591    369   -126  -1587       O
ATOM    559  ND2 ASN A 729      -1.242  -5.370  22.252  1.00 32.85           N
ANISOU  559  ND2 ASN A 729     3755   3990   4737    612   -422  -1115       N
ATOM    560  N   VAL A 730      -5.175  -6.819  23.262  1.00 31.76           N
ANISOU  560  N   VAL A 730     3785   3128   5154    111   -220  -1387       N
ATOM    561  CA  VAL A 730      -6.425  -7.270  22.662  1.00 32.69           C
ANISOU  561  CA  VAL A 730     3940   3088   5394   -172   -166  -1731       C
ATOM    562  C   VAL A 730      -6.565  -6.817  21.214  1.00 33.75           C
ANISOU  562  C   VAL A 730     4066   3541   5217   -316   -274  -1871       C
ATOM    563  O   VAL A 730      -7.652  -6.903  20.648  1.00 34.71           O
ANISOU  563  O   VAL A 730     4203   3743   5242   -491   -278  -1904       O
ATOM    564  CB  VAL A 730      -7.658  -6.831  23.484  1.00 32.41           C
ANISOU  564  CB  VAL A 730     3855   3115   5345   -311   -286  -1639       C
ATOM    565  CG1 VAL A 730      -7.624  -7.460  24.860  1.00 33.66           C
ANISOU  565  CG1 VAL A 730     4051   3020   5719   -162   -100  -1305       C
ATOM    566  CG2 VAL A 730      -7.730  -5.320  23.604  1.00 27.41           C
ANISOU  566  CG2 VAL A 730     3143   2930   4342   -294   -588  -1463       C
ATOM    567  N   VAL A 731      -5.474  -6.349  20.598  1.00 33.04           N
ANISOU  567  N   VAL A 731     3960   3626   4969   -209   -345  -1889       N
ATOM    568  CA  VAL A 731      -5.537  -5.858  19.219  1.00 33.95           C
ANISOU  568  CA  VAL A 731     4093   4003   4802   -312   -409  -1894       C
ATOM    569  C   VAL A 731      -6.165  -6.891  18.288  1.00 41.93           C
ANISOU  569  C   VAL A 731     5169   4860   5902   -467   -250  -2104       C
ATOM    570  O   VAL A 731      -6.989  -6.555  17.426  1.00 38.93           O
ANISOU  570  O   VAL A 731     4802   4643   5345   -593   -334  -2082       O
ATOM    571  CB  VAL A 731      -4.132  -5.446  18.732  1.00 33.07           C
ANISOU  571  CB  VAL A 731     3958   4038   4570   -176   -444  -1902       C
ATOM    572  CG1 VAL A 731      -4.153  -5.187  17.216  1.00 33.64           C
ANISOU  572  CG1 VAL A 731     4078   4266   4439   -287   -446  -1924       C
ATOM    573  CG2 VAL A 731      -3.634  -4.240  19.512  1.00 32.32           C
ANISOU  573  CG2 VAL A 731     3800   4176   4303    -57   -630  -1639       C
ATOM    574  N   LYS A 732      -5.782  -8.164  18.429  1.00 35.37           N
ANISOU  574  N   LYS A 732     4395   3681   5360   -435      5  -2281       N
ATOM    575  CA  LYS A 732      -6.246  -9.219  17.542  1.00 40.42           C
ANISOU  575  CA  LYS A 732     5103   4169   6086   -584    182  -2488       C
ATOM    576  C   LYS A 732      -7.231 -10.170  18.218  1.00 46.78           C
ANISOU  576  C   LYS A 732     5944   4687   7142   -687    348  -2521       C
ATOM    577  O   LYS A 732      -7.378 -11.311  17.777  1.00 49.24           O
ANISOU  577  O   LYS A 732     6328   4761   7621   -773    578  -2692       O
ATOM    578  CB  LYS A 732      -5.054 -10.008  17.000  1.00 45.36           C
ANISOU  578  CB  LYS A 732     5799   4598   6839   -471    408  -2631       C
ATOM    579  CG  LYS A 732      -3.854  -9.165  16.640  1.00 43.96           C
ANISOU  579  CG  LYS A 732     5575   4654   6473   -321    292  -2585       C
ATOM    580  CD  LYS A 732      -2.717 -10.070  16.175  1.00 47.63           C
ANISOU  580  CD  LYS A 732     6110   4894   7094   -176    563  -2715       C
ATOM    581  CE  LYS A 732      -1.434  -9.294  15.969  1.00 55.16           C
ANISOU  581  CE  LYS A 732     6995   6076   7887      8    478  -2666       C
ATOM    582  NZ  LYS A 732      -0.334 -10.211  15.540  1.00 56.30           N
ANISOU  582  NZ  LYS A 732     7196   6004   8191    191    770  -2757       N
ATOM    583  N   VAL A 733      -7.904  -9.733  19.277  1.00 40.56           N
ANISOU  583  N   VAL A 733     5110   3918   6384   -690    250  -2359       N
ATOM    584  CA  VAL A 733      -8.751 -10.615  20.075  1.00 41.56           C
ANISOU  584  CA  VAL A 733     5271   3758   6764   -774    428  -2351       C
ATOM    585  C   VAL A 733     -10.210 -10.382  19.703  1.00 45.92           C
ANISOU  585  C   VAL A 733     5756   4529   7164   -988    294  -2410       C
ATOM    586  O   VAL A 733     -10.622  -9.242  19.445  1.00 39.54           O
ANISOU  586  O   VAL A 733     4875   4065   6085   -992     35  -2308       O
ATOM    587  CB  VAL A 733      -8.494 -10.391  21.577  1.00 44.26           C
ANISOU  587  CB  VAL A 733     5606   3931   7277   -613    449  -2110       C
ATOM    588  CG1 VAL A 733      -9.420 -11.242  22.427  1.00 47.66           C
ANISOU  588  CG1 VAL A 733     6077   4083   7948   -707    638  -2049       C
ATOM    589  CG2 VAL A 733      -7.031 -10.717  21.901  1.00 40.28           C
ANISOU  589  CG2 VAL A 733     5166   3189   6950   -330    614  -1998       C
ATOM    590  N   GLY A 734     -10.991 -11.465  19.670  1.00 45.56           N
ANISOU  590  N   GLY A 734     5742   4268   7300  -1145    491  -2548       N
ATOM    591  CA  GLY A 734     -12.376 -11.377  19.257  1.00 46.52           C
ANISOU  591  CA  GLY A 734     5787   4582   7306  -1342    392  -2635       C
ATOM    592  C   GLY A 734     -13.253 -10.685  20.282  1.00 45.24           C
ANISOU  592  C   GLY A 734     5548   4532   7108  -1341    252  -2450       C
ATOM    593  O   GLY A 734     -12.897 -10.524  21.448  1.00 41.93           O
ANISOU  593  O   GLY A 734     5145   3977   6810  -1229    284  -2277       O
ATOM    594  N   HIS A 735     -14.441 -10.284  19.820  1.00 43.91           N
ANISOU  594  N   HIS A 735     5293   4609   6780  -1464    106  -2486       N
ATOM    595  CA  HIS A 735     -15.320  -9.439  20.628  1.00 38.44           C
ANISOU  595  CA  HIS A 735     4521   4077   6006  -1446    -52  -2303       C
ATOM    596  C   HIS A 735     -15.703 -10.119  21.937  1.00 46.81           C
ANISOU  596  C   HIS A 735     5588   4871   7326  -1496    127  -2265       C
ATOM    597  O   HIS A 735     -15.590  -9.524  23.017  1.00 41.22           O
ANISOU  597  O   HIS A 735     4865   4165   6631  -1394     67  -2065       O
ATOM    598  CB  HIS A 735     -16.573  -9.082  19.822  1.00 45.26           C
ANISOU  598  CB  HIS A 735     5283   5199   6714  -1568   -180  -2381       C
ATOM    599  CG  HIS A 735     -17.529  -8.194  20.552  1.00 44.70           C
ANISOU  599  CG  HIS A 735     5105   5299   6581  -1541   -306  -2235       C
ATOM    600  ND1 HIS A 735     -17.304  -6.846  20.729  1.00 39.66           N
ANISOU  600  ND1 HIS A 735     4433   4867   5771  -1374   -474  -2040       N
ATOM    601  CD2 HIS A 735     -18.712  -8.461  21.156  1.00 49.07           C
ANISOU  601  CD2 HIS A 735     5580   5838   7227  -1662   -268  -2260       C
ATOM    602  CE1 HIS A 735     -18.308  -6.320  21.409  1.00 43.83           C
ANISOU  602  CE1 HIS A 735     4873   5490   6291  -1381   -532  -1955       C
ATOM    603  NE2 HIS A 735     -19.177  -7.278  21.677  1.00 44.96           N
ANISOU  603  NE2 HIS A 735     4978   5515   6589  -1556   -419  -2085       N
ATOM    604  N   ARG A 736     -16.167 -11.366  21.857  1.00 48.44           N
ANISOU  604  N   ARG A 736     5825   4838   7743  -1661    365  -2444       N
ATOM    605  CA  ARG A 736     -16.648 -12.045  23.056  1.00 48.97           C
ANISOU  605  CA  ARG A 736     5913   4634   8057  -1722    562  -2376       C
ATOM    606  C   ARG A 736     -15.533 -12.208  24.083  1.00 52.97           C
ANISOU  606  C   ARG A 736     6523   4854   8748  -1538    697  -2170       C
ATOM    607  O   ARG A 736     -15.758 -12.038  25.287  1.00 47.65           O
ANISOU  607  O   ARG A 736     5841   4094   8170  -1496    726  -1975       O
ATOM    608  CB  ARG A 736     -17.249 -13.400  22.684  1.00 61.32           C
ANISOU  608  CB  ARG A 736     7519   5969   9811  -1934    828  -2602       C
ATOM    609  CG  ARG A 736     -18.368 -13.848  23.604  1.00 68.67           C
ANISOU  609  CG  ARG A 736     8413   6788  10890  -2077    951  -2573       C
ATOM    610  CD  ARG A 736     -19.047 -15.096  23.067  1.00 75.83           C
ANISOU  610  CD  ARG A 736     9348   7521  11942  -2319   1196  -2832       C
ATOM    611  NE  ARG A 736     -19.507 -14.918  21.692  1.00 81.39           N
ANISOU  611  NE  ARG A 736     9961   8516  12447  -2452   1054  -3076       N
ATOM    612  CZ  ARG A 736     -20.169 -15.842  21.001  1.00 85.90           C
ANISOU  612  CZ  ARG A 736    10525   9030  13084  -2694   1219  -3349       C
ATOM    613  NH1 ARG A 736     -20.451 -17.012  21.558  1.00 89.34           N
ANISOU  613  NH1 ARG A 736    11051   9112  13783  -2831   1541  -3414       N
ATOM    614  NH2 ARG A 736     -20.548 -15.596  19.754  1.00 83.32           N
ANISOU  614  NH2 ARG A 736    10107   8996  12556  -2802   1074  -3547       N
ATOM    615  N   GLN A 737     -14.316 -12.513  23.629  1.00 53.25           N
ANISOU  615  N   GLN A 737     6653   4745   8834  -1412    784  -2192       N
ATOM    616  CA  GLN A 737     -13.221 -12.694  24.576  1.00 49.85           C
ANISOU  616  CA  GLN A 737     6317   4030   8592  -1195    925  -1958       C
ATOM    617  C   GLN A 737     -12.847 -11.382  25.259  1.00 44.28           C
ANISOU  617  C   GLN A 737     5536   3546   7744  -1049    678  -1752       C
ATOM    618  O   GLN A 737     -12.551 -11.367  26.459  1.00 47.61           O
ANISOU  618  O   GLN A 737     5987   3787   8315   -923    758  -1493       O
ATOM    619  CB  GLN A 737     -12.009 -13.307  23.876  1.00 56.61           C
ANISOU  619  CB  GLN A 737     7280   4698   9532  -1067   1080  -2026       C
ATOM    620  CG  GLN A 737     -10.893 -13.679  24.837  1.00 62.57           C
ANISOU  620  CG  GLN A 737     8137   5133  10503   -788   1270  -1729       C
ATOM    621  CD  GLN A 737      -9.827 -14.537  24.188  1.00 69.20           C
ANISOU  621  CD  GLN A 737     9088   5742  11463   -648   1488  -1781       C
ATOM    622  OE1 GLN A 737      -9.732 -14.610  22.963  1.00 74.84           O
ANISOU  622  OE1 GLN A 737     9794   6576  12065   -756   1451  -2059       O
ATOM    623  NE2 GLN A 737      -9.022 -15.200  25.010  1.00 70.50           N
ANISOU  623  NE2 GLN A 737     9350   5600  11837   -388   1718  -1483       N
ATOM    624  N   VAL A 738     -12.855 -10.271  24.519  1.00 41.83           N
ANISOU  624  N   VAL A 738     5134   3627   7132  -1055    385  -1828       N
ATOM    625  CA  VAL A 738     -12.567  -8.974  25.123  1.00 39.25           C
ANISOU  625  CA  VAL A 738     4733   3538   6644   -936    145  -1649       C
ATOM    626  C   VAL A 738     -13.638  -8.608  26.145  1.00 40.52           C
ANISOU  626  C   VAL A 738     4824   3764   6810  -1011     97  -1522       C
ATOM    627  O   VAL A 738     -13.332  -8.087  27.223  1.00 37.38           O
ANISOU  627  O   VAL A 738     4398   3338   6466   -916     51  -1320       O
ATOM    628  CB  VAL A 738     -12.423  -7.893  24.034  1.00 36.61           C
ANISOU  628  CB  VAL A 738     4349   3611   5950   -911   -118  -1698       C
ATOM    629  CG1 VAL A 738     -12.190  -6.515  24.654  1.00 32.32           C
ANISOU  629  CG1 VAL A 738     3748   3330   5202   -791   -343  -1489       C
ATOM    630  CG2 VAL A 738     -11.265  -8.228  23.108  1.00 37.44           C
ANISOU  630  CG2 VAL A 738     4514   3656   6053   -835    -61  -1815       C
ATOM    631  N   VAL A 739     -14.909  -8.872  25.824  1.00 39.85           N
ANISOU  631  N   VAL A 739     4697   3766   6678  -1182    106  -1635       N
ATOM    632  CA  VAL A 739     -15.982  -8.618  26.781  1.00 41.47           C
ANISOU  632  CA  VAL A 739     4831   4022   6904  -1257     90  -1534       C
ATOM    633  C   VAL A 739     -15.723  -9.364  28.084  1.00 39.30           C
ANISOU  633  C   VAL A 739     4620   3380   6932  -1233    333  -1365       C
ATOM    634  O   VAL A 739     -15.847  -8.795  29.176  1.00 41.69           O
ANISOU  634  O   VAL A 739     4879   3717   7245  -1189    289  -1164       O
ATOM    635  CB  VAL A 739     -17.346  -9.000  26.174  1.00 41.50           C
ANISOU  635  CB  VAL A 739     4775   4124   6869  -1445    100  -1703       C
ATOM    636  CG1 VAL A 739     -18.414  -9.082  27.261  1.00 46.64           C
ANISOU  636  CG1 VAL A 739     5361   4738   7621  -1540    167  -1621       C
ATOM    637  CG2 VAL A 739     -17.749  -7.991  25.107  1.00 42.29           C
ANISOU  637  CG2 VAL A 739     4812   4596   6662  -1418   -154  -1734       C
ATOM    638  N   ASN A 740     -15.342 -10.644  27.988  1.00 43.63           N
ANISOU  638  N   ASN A 740     5289   3570   7719  -1241    612  -1399       N
ATOM    639  CA  ASN A 740     -15.078 -11.436  29.186  1.00 44.85           C
ANISOU  639  CA  ASN A 740     5547   3359   8136  -1160    882  -1141       C
ATOM    640  C   ASN A 740     -13.917 -10.859  29.981  1.00 42.57           C
ANISOU  640  C   ASN A 740     5287   3016   7871   -909    840   -823       C
ATOM    641  O   ASN A 740     -13.975 -10.793  31.215  1.00 49.00           O
ANISOU  641  O   ASN A 740     6114   3749   8753   -833    912   -512       O
ATOM    642  CB  ASN A 740     -14.793 -12.891  28.814  1.00 52.43           C
ANISOU  642  CB  ASN A 740     6649   3961   9310  -1165   1193  -1209       C
ATOM    643  CG  ASN A 740     -16.019 -13.622  28.293  1.00 65.68           C
ANISOU  643  CG  ASN A 740     8304   5631  11021  -1430   1289  -1473       C
ATOM    644  OD1 ASN A 740     -17.157 -13.242  28.572  1.00 64.56           O
ANISOU  644  OD1 ASN A 740     8052   5678  10798  -1583   1189  -1519       O
ATOM    645  ND2 ASN A 740     -15.788 -14.690  27.538  1.00 70.80           N
ANISOU  645  ND2 ASN A 740     9048   6059  11794  -1479   1497  -1644       N
ATOM    646  N   MET A 741     -12.851 -10.437  29.292  1.00 44.79           N
ANISOU  646  N   MET A 741     5573   3365   8079   -768    722   -872       N
ATOM    647  CA  MET A 741     -11.712  -9.846  29.985  1.00 42.19           C
ANISOU  647  CA  MET A 741     5247   3114   7670   -479    631   -526       C
ATOM    648  C   MET A 741     -12.118  -8.591  30.745  1.00 38.99           C
ANISOU  648  C   MET A 741     4723   3103   6991   -481    363   -370       C
ATOM    649  O   MET A 741     -11.661  -8.365  31.869  1.00 40.78           O
ANISOU  649  O   MET A 741     4959   3411   7123   -295    359      4       O
ATOM    650  CB  MET A 741     -10.592  -9.541  28.987  1.00 38.23           C
ANISOU  650  CB  MET A 741     4744   2749   7031   -335    510   -636       C
ATOM    651  CG  MET A 741     -10.131 -10.761  28.211  1.00 46.68           C
ANISOU  651  CG  MET A 741     5939   3427   8370   -317    798   -809       C
ATOM    652  SD  MET A 741      -9.022 -10.306  26.868  1.00 48.37           S
ANISOU  652  SD  MET A 741     6128   3856   8396   -216    643  -1028       S
ATOM    653  CE  MET A 741      -7.914  -9.265  27.781  1.00 44.70           C
ANISOU  653  CE  MET A 741     5577   3767   7638    104    412   -575       C
ATOM    654  N   ILE A 742     -12.982  -7.763  30.154  1.00 40.31           N
ANISOU  654  N   ILE A 742     4773   3523   7020   -686    146   -650       N
ATOM    655  CA  ILE A 742     -13.435  -6.559  30.845  1.00 36.78           C
ANISOU  655  CA  ILE A 742     4224   3413   6339   -684    -76   -525       C
ATOM    656  C   ILE A 742     -14.271  -6.923  32.067  1.00 40.83           C
ANISOU  656  C   ILE A 742     4736   3801   6975   -753     88   -339       C
ATOM    657  O   ILE A 742     -14.117  -6.330  33.141  1.00 42.63           O
ANISOU  657  O   ILE A 742     4953   4196   7048   -638     29    -55       O
ATOM    658  CB  ILE A 742     -14.202  -5.647  29.870  1.00 33.89           C
ANISOU  658  CB  ILE A 742     3737   3336   5804   -847   -319   -842       C
ATOM    659  CG1 ILE A 742     -13.231  -5.082  28.825  1.00 32.01           C
ANISOU  659  CG1 ILE A 742     3525   3294   5341   -728   -487   -922       C
ATOM    660  CG2 ILE A 742     -14.890  -4.507  30.621  1.00 32.32           C
ANISOU  660  CG2 ILE A 742     3460   3434   5384   -836   -472   -713       C
ATOM    661  CD1 ILE A 742     -13.910  -4.426  27.652  1.00 31.63           C
ANISOU  661  CD1 ILE A 742     3508   3566   4943   -758   -574  -1007       C
ATOM    662  N   ARG A 743     -15.161  -7.905  31.932  1.00 42.99           N
ANISOU  662  N   ARG A 743     5024   3790   7520   -962    310   -505       N
ATOM    663  CA  ARG A 743     -16.010  -8.274  33.059  1.00 45.94           C
ANISOU  663  CA  ARG A 743     5395   4044   8016  -1055    487   -338       C
ATOM    664  C   ARG A 743     -15.208  -8.922  34.181  1.00 46.81           C
ANISOU  664  C   ARG A 743     5647   3948   8192   -833    693     91       C
ATOM    665  O   ARG A 743     -15.569  -8.783  35.356  1.00 48.47           O
ANISOU  665  O   ARG A 743     5851   4212   8354   -817    749    348       O
ATOM    666  CB  ARG A 743     -17.128  -9.195  32.580  1.00 45.19           C
ANISOU  666  CB  ARG A 743     5314   3859   7996  -1254    632   -589       C
ATOM    667  CG  ARG A 743     -18.137  -8.472  31.707  1.00 44.71           C
ANISOU  667  CG  ARG A 743     5117   4162   7708  -1382    396   -871       C
ATOM    668  CD  ARG A 743     -19.225  -9.394  31.214  1.00 54.46           C
ANISOU  668  CD  ARG A 743     6344   5328   9019  -1571    525  -1077       C
ATOM    669  NE  ARG A 743     -20.247  -8.643  30.497  1.00 52.81           N
ANISOU  669  NE  ARG A 743     6000   5477   8590  -1644    303  -1242       N
ATOM    670  CZ  ARG A 743     -21.070  -9.171  29.601  1.00 55.67           C
ANISOU  670  CZ  ARG A 743     6321   5883   8948  -1788    320  -1460       C
ATOM    671  NH1 ARG A 743     -20.989 -10.461  29.299  1.00 58.88           N
ANISOU  671  NH1 ARG A 743     6815   6006   9551  -1899    552  -1583       N
ATOM    672  NH2 ARG A 743     -21.964  -8.403  28.997  1.00 56.04           N
ANISOU  672  NH2 ARG A 743     6245   6248   8799  -1810    119  -1536       N
ATOM    673  N   GLN A 744     -14.116  -9.613  33.844  1.00 47.75           N
ANISOU  673  N   GLN A 744     5884   3854   8406   -648    808    186       N
ATOM    674  CA  GLN A 744     -13.288 -10.249  34.865  1.00 46.92           C
ANISOU  674  CA  GLN A 744     5895   3577   8356   -393    997    631       C
ATOM    675  C   GLN A 744     -12.755  -9.241  35.875  1.00 48.28           C
ANISOU  675  C   GLN A 744     6003   4140   8200   -209    789    962       C
ATOM    676  O   GLN A 744     -12.534  -9.590  37.042  1.00 50.70           O
ANISOU  676  O   GLN A 744     6363   4404   8497    -76    921   1346       O
ATOM    677  CB  GLN A 744     -12.122 -10.993  34.212  1.00 51.84           C
ANISOU  677  CB  GLN A 744     6619   3968   9109   -185   1119    662       C
ATOM    678  CG  GLN A 744     -12.489 -12.338  33.613  1.00 56.93           C
ANISOU  678  CG  GLN A 744     7370   4280   9979   -297   1388    431       C
ATOM    679  CD  GLN A 744     -11.300 -13.011  32.949  1.00 65.41           C
ANISOU  679  CD  GLN A 744     8528   5198  11128    -77   1495    442       C
ATOM    680  OE1 GLN A 744     -10.197 -12.461  32.920  1.00 65.61           O
ANISOU  680  OE1 GLN A 744     8519   5373  11037    168   1363    620       O
ATOM    681  NE2 GLN A 744     -11.519 -14.205  32.410  1.00 70.92           N
ANISOU  681  NE2 GLN A 744     9323   5620  12005   -163   1737    253       N
ATOM    682  N   GLY A 745     -12.544  -7.995  35.453  1.00 41.00           N
ANISOU  682  N   GLY A 745     4975   3604   6999   -208    476    820       N
ATOM    683  CA  GLY A 745     -12.017  -6.986  36.350  1.00 39.07           C
ANISOU  683  CA  GLY A 745     4679   3732   6433    -72    288   1081       C
ATOM    684  C   GLY A 745     -13.022  -6.364  37.294  1.00 37.47           C
ANISOU  684  C   GLY A 745     4424   3697   6117   -212    255   1129       C
ATOM    685  O   GLY A 745     -12.642  -5.514  38.104  1.00 36.94           O
ANISOU  685  O   GLY A 745     4326   3938   5773   -128    120   1323       O
ATOM    686  N   GLY A 746     -14.295  -6.753  37.208  1.00 40.48           N
ANISOU  686  N   GLY A 746     5072   4947   5363    348    -12    960       N
ATOM    687  CA  GLY A 746     -15.295  -6.205  38.108  1.00 42.29           C
ANISOU  687  CA  GLY A 746     5230   5291   5549    208     55    938       C
ATOM    688  C   GLY A 746     -15.500  -4.713  37.946  1.00 34.37           C
ANISOU  688  C   GLY A 746     4179   4404   4476     60     22    641       C
ATOM    689  O   GLY A 746     -15.847  -4.242  36.864  1.00 36.73           O
ANISOU  689  O   GLY A 746     4522   4484   4948      5    -41    469       O
ATOM    690  N   ASN A 747     -15.292  -3.960  39.017  1.00 33.52           N
ANISOU  690  N   ASN A 747     3986   4641   4108     -7     88    585       N
ATOM    691  CA  ASN A 747     -15.492  -2.519  39.004  1.00 33.87           C
ANISOU  691  CA  ASN A 747     4014   4746   4111   -156    140    291       C
ATOM    692  C   ASN A 747     -14.266  -1.751  38.544  1.00 34.09           C
ANISOU  692  C   ASN A 747     4030   4926   3995   -190     66     99       C
ATOM    693  O   ASN A 747     -14.300  -0.515  38.497  1.00 32.28           O
ANISOU  693  O   ASN A 747     3808   4705   3751   -325    149   -156       O
ATOM    694  CB  ASN A 747     -15.912  -2.043  40.395  1.00 35.27           C
ANISOU  694  CB  ASN A 747     4133   5195   4073   -262    300    254       C
ATOM    695  CG  ASN A 747     -17.300  -2.505  40.746  1.00 37.32           C
ANISOU  695  CG  ASN A 747     4388   5267   4523   -257    415    401       C
ATOM    696  OD1 ASN A 747     -18.113  -2.752  39.858  1.00 36.01           O
ANISOU  696  OD1 ASN A 747     4244   4764   4676   -238    383    433       O
ATOM    697  ND2 ASN A 747     -17.577  -2.639  42.028  1.00 39.07           N
ANISOU  697  ND2 ASN A 747     4564   5748   4532   -288    549    495       N
ATOM    698  N   THR A 748     -13.188  -2.445  38.202  1.00 33.63           N
ANISOU  698  N   THR A 748     3953   4968   3857    -66    -52    226       N
ATOM    699  CA  THR A 748     -11.966  -1.790  37.755  1.00 35.16           C
ANISOU  699  CA  THR A 748     4101   5338   3919   -101   -119     72       C
ATOM    700  C   THR A 748     -11.652  -2.233  36.334  1.00 31.61           C
ANISOU  700  C   THR A 748     3736   4594   3682     32   -209    104       C
ATOM    701  O   THR A 748     -11.730  -3.424  36.021  1.00 35.79           O
ANISOU  701  O   THR A 748     4319   4953   4326    192   -239    310       O
ATOM    702  CB  THR A 748     -10.801  -2.119  38.692  1.00 37.44           C
ANISOU  702  CB  THR A 748     4231   6134   3860    -70   -167    202       C
ATOM    703  OG1 THR A 748     -11.162  -1.763  40.030  1.00 40.42           O
ANISOU  703  OG1 THR A 748     4541   6831   3986   -214    -83    161       O
ATOM    704  CG2 THR A 748      -9.540  -1.335  38.292  1.00 37.85           C
ANISOU  704  CG2 THR A 748     4189   6424   3769   -163   -229     15       C
ATOM    705  N   LEU A 749     -11.315  -1.273  35.475  1.00 32.65           N
ANISOU  705  N   LEU A 749     3893   4645   3867    -43   -218   -105       N
ATOM    706  CA  LEU A 749     -10.870  -1.569  34.115  1.00 31.57           C
ANISOU  706  CA  LEU A 749     3829   4303   3863     70   -294    -98       C
ATOM    707  C   LEU A 749      -9.727  -0.627  33.779  1.00 30.37           C
ANISOU  707  C   LEU A 749     3610   4335   3593     -3   -290   -252       C
ATOM    708  O   LEU A 749      -9.879   0.594  33.858  1.00 29.51           O
ANISOU  708  O   LEU A 749     3499   4226   3489   -174   -202   -452       O
ATOM    709  CB  LEU A 749     -12.007  -1.420  33.099  1.00 28.56           C
ANISOU  709  CB  LEU A 749     3563   3562   3727     57   -302   -153       C
ATOM    710  CG  LEU A 749     -11.604  -1.381  31.624  1.00 28.13           C
ANISOU  710  CG  LEU A 749     3587   3351   3749    123   -367   -205       C
ATOM    711  CD1 LEU A 749     -10.940  -2.697  31.201  1.00 29.15           C
ANISOU  711  CD1 LEU A 749     3776   3430   3869    282   -415    -87       C
ATOM    712  CD2 LEU A 749     -12.816  -1.083  30.762  1.00 25.77           C
ANISOU  712  CD2 LEU A 749     3345   2821   3627     85   -391   -239       C
ATOM    713  N   MET A 750      -8.570  -1.185  33.454  1.00 31.94           N
ANISOU  713  N   MET A 750     3748   4683   3704    123   -349   -154       N
ATOM    714  CA  MET A 750      -7.464  -0.397  32.937  1.00 32.19           C
ANISOU  714  CA  MET A 750     3704   4869   3660     58   -343   -280       C
ATOM    715  C   MET A 750      -7.333  -0.737  31.463  1.00 27.63           C
ANISOU  715  C   MET A 750     3249   4008   3239    207   -364   -255       C
ATOM    716  O   MET A 750      -7.212  -1.912  31.103  1.00 31.71           O
ANISOU  716  O   MET A 750     3823   4421   3804    406   -394    -98       O
ATOM    717  CB  MET A 750      -6.169  -0.685  33.703  1.00 34.97           C
ANISOU  717  CB  MET A 750     3832   5698   3758     82   -386   -176       C
ATOM    718  CG  MET A 750      -5.072   0.319  33.412  1.00 38.66           C
ANISOU  718  CG  MET A 750     4167   6396   4127    -82   -365   -350       C
ATOM    719  SD  MET A 750      -3.870   0.401  34.752  1.00 44.72           S
ANISOU  719  SD  MET A 750     4594   7881   4515   -219   -428   -314       S
ATOM    720  CE  MET A 750      -2.850   1.785  34.224  1.00 49.71           C
ANISOU  720  CE  MET A 750     5115   8655   5118   -519   -362   -613       C
ATOM    721  N   VAL A 751      -7.432   0.272  30.605  1.00 27.98           N
ANISOU  721  N   VAL A 751     3356   3906   3370    113   -319   -407       N
ATOM    722  CA  VAL A 751      -7.511   0.025  29.175  1.00 27.38           C
ANISOU  722  CA  VAL A 751     3411   3590   3403    234   -341   -391       C
ATOM    723  C   VAL A 751      -6.627   1.028  28.454  1.00 30.71           C
ANISOU  723  C   VAL A 751     3793   4075   3799    173   -270   -484       C
ATOM    724  O   VAL A 751      -6.582   2.209  28.817  1.00 29.62           O
ANISOU  724  O   VAL A 751     3604   3983   3669    -11   -174   -608       O
ATOM    725  CB  VAL A 751      -8.978   0.109  28.681  1.00 28.67           C
ANISOU  725  CB  VAL A 751     3703   3470   3719    213   -363   -405       C
ATOM    726  CG1 VAL A 751      -9.503   1.521  28.837  1.00 28.32           C
ANISOU  726  CG1 VAL A 751     3636   3379   3746     69   -261   -501       C
ATOM    727  CG2 VAL A 751      -9.087  -0.344  27.245  1.00 30.94           C
ANISOU  727  CG2 VAL A 751     4116   3594   4047    317   -417   -392       C
ATOM    728  N   LYS A 752      -5.915   0.552  27.436  1.00 26.01           N
ANISOU  728  N   LYS A 752     3236   3461   3186    318   -280   -433       N
ATOM    729  CA  LYS A 752      -5.212   1.417  26.504  1.00 23.96           C
ANISOU  729  CA  LYS A 752     2967   3213   2923    285   -198   -488       C
ATOM    730  C   LYS A 752      -5.982   1.459  25.193  1.00 25.57           C
ANISOU  730  C   LYS A 752     3348   3171   3195    362   -211   -475       C
ATOM    731  O   LYS A 752      -6.327   0.415  24.630  1.00 25.72           O
ANISOU  731  O   LYS A 752     3483   3089   3203    490   -286   -439       O
ATOM    732  CB  LYS A 752      -3.789   0.930  26.259  1.00 28.57           C
ANISOU  732  CB  LYS A 752     3436   4013   3406    400   -176   -426       C
ATOM    733  CG  LYS A 752      -3.046   1.750  25.212  1.00 28.84           C
ANISOU  733  CG  LYS A 752     3460   4056   3440    372    -69   -464       C
ATOM    734  CD  LYS A 752      -1.610   1.256  25.044  1.00 31.08           C
ANISOU  734  CD  LYS A 752     3584   4592   3631    494    -29   -385       C
ATOM    735  CE  LYS A 752      -0.838   2.161  24.132  1.00 33.36           C
ANISOU  735  CE  LYS A 752     3833   4918   3924    428    101   -419       C
ATOM    736  NZ  LYS A 752       0.586   1.687  24.015  1.00 38.56           N
ANISOU  736  NZ  LYS A 752     4286   5864   4500    551    154   -324       N
ATOM    737  N   VAL A 753      -6.225   2.659  24.696  1.00 24.38           N
ANISOU  737  N   VAL A 753     3216   2940   3109    276   -120   -499       N
ATOM    738  CA  VAL A 753      -6.890   2.838  23.418  1.00 24.93           C
ANISOU  738  CA  VAL A 753     3407   2871   3195    357   -135   -435       C
ATOM    739  C   VAL A 753      -6.020   3.711  22.536  1.00 27.71           C
ANISOU  739  C   VAL A 753     3750   3256   3524    362      5   -406       C
ATOM    740  O   VAL A 753      -5.051   4.334  22.979  1.00 28.64           O
ANISOU  740  O   VAL A 753     3761   3463   3658    255    129   -460       O
ATOM    741  CB  VAL A 753      -8.300   3.453  23.555  1.00 26.68           C
ANISOU  741  CB  VAL A 753     3647   2949   3540    313   -138   -386       C
ATOM    742  CG1 VAL A 753      -9.194   2.546  24.410  1.00 25.44           C
ANISOU  742  CG1 VAL A 753     3488   2767   3413    296   -264   -404       C
ATOM    743  CG2 VAL A 753      -8.204   4.884  24.137  1.00 27.92           C
ANISOU  743  CG2 VAL A 753     3744   3037   3828    185     69   -416       C
ATOM    744  N   VAL A 754      -6.386   3.758  21.267  1.00 28.35           N
ANISOU  744  N   VAL A 754     3930   3294   3549    465    -12   -318       N
ATOM    745  CA  VAL A 754      -5.750   4.659  20.326  1.00 29.38           C
ANISOU  745  CA  VAL A 754     4065   3439   3659    488    144   -236       C
ATOM    746  C   VAL A 754      -6.842   5.355  19.527  1.00 31.57           C
ANISOU  746  C   VAL A 754     4396   3633   3965    549    157    -70       C
ATOM    747  O   VAL A 754      -7.860   4.747  19.170  1.00 31.86           O
ANISOU  747  O   VAL A 754     4477   3699   3928    609    -17    -32       O
ATOM    748  CB  VAL A 754      -4.758   3.910  19.407  1.00 34.77           C
ANISOU  748  CB  VAL A 754     4794   4253   4166    606    141   -248       C
ATOM    749  CG1 VAL A 754      -5.474   2.885  18.545  1.00 34.70           C
ANISOU  749  CG1 VAL A 754     4929   4255   4000    715    -15   -260       C
ATOM    750  CG2 VAL A 754      -4.023   4.886  18.573  1.00 39.59           C
ANISOU  750  CG2 VAL A 754     5386   4892   4763    612    332   -151       C
ATOM    751  N  AMET A 755      -6.666   6.651  19.308  0.50 34.17           N
ANISOU  751  N  AMET A 755     4701   3865   4418    525    378     45       N
ATOM    752  CA AMET A 755      -7.532   7.400  18.414  0.47 38.15           C
ANISOU  752  CA AMET A 755     5229   4321   4944    645    437    295       C
ATOM    753  C  AMET A 755      -6.695   7.889  17.245  0.50 37.01           C
ANISOU  753  C  AMET A 755     5120   4244   4697    723    587    437       C
ATOM    754  O  AMET A 755      -5.509   8.196  17.402  0.50 39.19           O
ANISOU  754  O  AMET A 755     5374   4499   5017    631    752    349       O
ATOM    755  CB AMET A 755      -8.215   8.572  19.125  0.50 40.98           C
ANISOU  755  CB AMET A 755     5546   4441   5585    603    644    381       C
ATOM    756  CG AMET A 755      -7.316   9.749  19.429  0.60 42.28           C
ANISOU  756  CG AMET A 755     5711   4413   5942    474    983    345       C
ATOM    757  SD AMET A 755      -8.268  11.188  19.952  0.23 52.80           S
ANISOU  757  SD AMET A 755     7051   5382   7628    479   1318    483       S
ATOM    758  CE AMET A 755      -9.239  11.487  18.476  0.41 50.30           C
ANISOU  758  CE AMET A 755     6724   5135   7252    811   1297    957       C
ATOM    759  N  BMET A 755      -6.634   6.638  19.256  0.50 34.32           N
ANISOU  759  N  BMET A 755     4721   3890   4428    530    377     48       N
ATOM    760  CA BMET A 755      -7.538   7.430  18.436  0.48 38.14           C
ANISOU  760  CA BMET A 755     5227   4314   4950    643    443    296       C
ATOM    761  C  BMET A 755      -6.748   8.015  17.274  0.50 37.46           C
ANISOU  761  C  BMET A 755     5174   4281   4778    722    608    452       C
ATOM    762  O  BMET A 755      -5.643   8.532  17.471  0.50 39.91           O
ANISOU  762  O  BMET A 755     5460   4532   5172    621    809    386       O
ATOM    763  CB BMET A 755      -8.207   8.519  19.280  0.50 40.42           C
ANISOU  763  CB BMET A 755     5471   4364   5521    584    637    351       C
ATOM    764  CG BMET A 755      -8.847   9.634  18.492  0.40 42.47           C
ANISOU  764  CG BMET A 755     5730   4511   5896    736    830    675       C
ATOM    765  SD BMET A 755      -7.667  10.968  18.284  0.66 50.31           S
ANISOU  765  SD BMET A 755     6761   5285   7071    654   1249    722       S
ATOM    766  CE BMET A 755      -7.503  11.532  19.975  0.27 45.84           C
ANISOU  766  CE BMET A 755     6183   4455   6780    375   1453    407       C
ATOM    767  N   VAL A 756      -7.304   7.916  16.065  1.00 35.61           N
ANISOU  767  N   VAL A 756     4976   4201   4353    883    520    661       N
ATOM    768  CA  VAL A 756      -6.627   8.313  14.835  1.00 39.96           C
ANISOU  768  CA  VAL A 756     5569   4867   4747    985    654    838       C
ATOM    769  C   VAL A 756      -7.386   9.479  14.221  1.00 41.57           C
ANISOU  769  C   VAL A 756     5740   5019   5036   1130    815   1222       C
ATOM    770  O   VAL A 756      -8.622   9.456  14.156  1.00 47.75           O
ANISOU  770  O   VAL A 756     6466   5872   5804   1221    673   1376       O
ATOM    771  CB  VAL A 756      -6.532   7.140  13.837  1.00 45.89           C
ANISOU  771  CB  VAL A 756     6400   5912   5123   1057    434    759       C
ATOM    772  CG1 VAL A 756      -5.736   7.548  12.606  1.00 47.61           C
ANISOU  772  CG1 VAL A 756     6665   6274   5149   1160    602    930       C
ATOM    773  CG2 VAL A 756      -5.917   5.909  14.498  1.00 37.92           C
ANISOU  773  CG2 VAL A 756     5429   4899   4080    965    311    424       C
ATOM    774  N   THR A 757      -6.652  10.496  13.767  1.00 50.96           N
ANISOU  774  N   THR A 757     6943   6090   6328   1161   1131   1408       N
ATOM    775  CA  THR A 757      -7.275  11.698  13.231  1.00 55.01           C
ANISOU  775  CA  THR A 757     7429   6491   6980   1333   1369   1832       C
ATOM    776  C   THR A 757      -6.337  12.374  12.241  1.00 59.03           C
ANISOU  776  C   THR A 757     7982   7014   7433   1402   1646   2060       C
ATOM    777  O   THR A 757      -5.113  12.259  12.344  1.00 51.87           O
ANISOU  777  O   THR A 757     7103   6072   6531   1251   1756   1848       O
ATOM    778  CB  THR A 757      -7.652  12.684  14.344  1.00 55.81           C
ANISOU  778  CB  THR A 757     7509   6172   7526   1257   1640   1831       C
ATOM    779  OG1 THR A 757      -8.030  13.939  13.762  1.00 65.07           O
ANISOU  779  OG1 THR A 757     8676   7159   8890   1453   1981   2278       O
ATOM    780  CG2 THR A 757      -6.477  12.901  15.286  1.00 56.26           C
ANISOU  780  CG2 THR A 757     7597   5997   7782    969   1832   1475       C
ATOM    781  N   ARG A 758      -6.925  13.101  11.294  1.00 71.08           N
ANISOU  781  N   ARG A 758     9486   8615   8907   1643   1774   2531       N
ATOM    782  CA  ARG A 758      -6.156  13.786  10.260  1.00 76.17           C
ANISOU  782  CA  ARG A 758    10170   9291   9479   1745   2061   2833       C
ATOM    783  C   ARG A 758      -6.032  15.284  10.531  1.00 79.58           C
ANISOU  783  C   ARG A 758    10616   9246  10376   1767   2571   3109       C
ATOM    784  O   ARG A 758      -5.381  16.011   9.773  1.00 78.46           O
ANISOU  784  O   ARG A 758    10510   9039  10262   1837   2894   3394       O
ATOM    785  CB  ARG A 758      -6.790  13.555   8.888  1.00 75.89           C
ANISOU  785  CB  ARG A 758    10102   9730   9004   2011   1882   3216       C
ATOM    786  CG  ARG A 758      -6.945  12.089   8.532  1.00 73.15           C
ANISOU  786  CG  ARG A 758     9774   9829   8191   1950   1425   2903       C
ATOM    787  CD  ARG A 758      -6.627  11.832   7.069  1.00 78.39           C
ANISOU  787  CD  ARG A 758    10480  10948   8357   2082   1380   3098       C
ATOM    788  NE  ARG A 758      -6.614  10.402   6.778  1.00 79.21           N
ANISOU  788  NE  ARG A 758    10652  11398   8047   1970   1019   2699       N
ATOM    789  CZ  ARG A 758      -6.420   9.879   5.572  1.00 84.03           C
ANISOU  789  CZ  ARG A 758    11329  12453   8148   2027    920   2721       C
ATOM    790  NH1 ARG A 758      -6.217  10.667   4.524  1.00 88.56           N
ANISOU  790  NH1 ARG A 758    11888  13234   8527   2214   1128   3166       N
ATOM    791  NH2 ARG A 758      -6.430   8.563   5.415  1.00 84.82           N
ANISOU  791  NH2 ARG A 758    11523  12778   7928   1893    643   2295       N
TER
HETATM  792  C14 PWQ A 801     -22.827  -5.042  21.658  0.88 51.36           C
ANISOU  792  C14 PWQ A 801     5377   6877   7262   -372   -435   -905       C
HETATM  793  C15 PWQ A 801     -22.420  -3.936  20.609  0.88 49.61           C
ANISOU  793  C15 PWQ A 801     5067   6633   7149   -200   -309   -954       C
HETATM  794  C16 PWQ A 801     -23.543  -3.747  19.543  0.88 50.41           C
ANISOU  794  C16 PWQ A 801     5051   6906   7198   -204   -257   -791       C
HETATM  795  C17 PWQ A 801     -23.621  -4.983  18.635  0.88 61.85           C
ANISOU  795  C17 PWQ A 801     6570   8341   8591   -312   -512   -743       C
HETATM  796  C18 PWQ A 801     -25.690  -6.170  15.956  0.88 53.46           C
ANISOU  796  C18 PWQ A 801     5354   7540   7418   -366   -641   -440       C
HETATM  797  C19 PWQ A 801     -25.869  -7.282  14.933  0.88 52.13           C
ANISOU  797  C19 PWQ A 801     5217   7371   7220   -415   -836   -392       C
HETATM  798  C20 PWQ A 801     -25.460  -8.599  15.162  0.88 58.00           C
ANISOU  798  C20 PWQ A 801     6104   8009   7923   -541  -1119   -430       C
HETATM  799  C21 PWQ A 801     -25.664  -9.554  14.167  0.88 56.99           C
ANISOU  799  C21 PWQ A 801     6004   7882   7767   -583  -1300   -383       C
HETATM  800  C22 PWQ A 801     -26.254  -9.187  12.963  0.88 52.69           C
ANISOU  800  C22 PWQ A 801     5345   7439   7236   -495  -1203   -302       C
HETATM  801  C23 PWQ A 801     -26.495 -10.203  11.829  0.88 63.24           C
ANISOU  801  C23 PWQ A 801     6712   8775   8543   -533  -1398   -253       C
HETATM  802  C24 PWQ A 801     -26.655  -7.874  12.742  0.88 51.97           C
ANISOU  802  C24 PWQ A 801     5111   7451   7186   -368   -921   -266       C
HETATM  803  C25 PWQ A 801     -26.453  -6.932  13.731  0.88 41.79           C
ANISOU  803  C25 PWQ A 801     3792   6162   5924   -328   -740   -311       C
HETATM  804  N7  PWQ A 801     -24.767  -5.154  17.766  0.88 56.17           N
ANISOU  804  N7  PWQ A 801     5752   7763   7827   -315   -486   -603       N
HETATM  805  N8  PWQ A 801     -24.833  -6.251  16.936  0.88 58.28           N
ANISOU  805  N8  PWQ A 801     6070   8019   8053   -392   -702   -561       N
HETATM  806  O3  PWQ A 801     -23.949  -5.045  22.108  0.88 54.42           O
ANISOU  806  O3  PWQ A 801     5738   7407   7533   -500   -490   -747       O
HETATM  807  O4  PWQ A 801     -22.746  -5.810  18.643  0.88 63.24           O
ANISOU  807  O4  PWQ A 801     6885   8383   8761   -392   -736   -825       O
HETATM  808  O5  PWQ A 801     -26.931  -9.768  10.699  0.88 61.48           O
ANISOU  808  O5  PWQ A 801     6394   8627   8338   -445  -1316   -195       O
HETATM  809  O6  PWQ A 801     -26.274 -11.403  11.997  0.88 62.57           O
ANISOU  809  O6  PWQ A 801     6761   8602   8411   -667  -1662   -279       O
HETATM  810  N   THR A 802     -21.856  -4.504  22.560  0.97 43.02           N
ANISOU  810  N   THR A 802     4076   6212   6057   -986    128  -1371       N
HETATM  811  CA  THR A 802     -22.082  -4.902  23.944  0.97 42.49           C
ANISOU  811  CA  THR A 802     4141   5937   6066   -913     41  -1331       C
HETATM  812  C   THR A 802     -21.882  -3.712  24.874  0.97 46.78           C
ANISOU  812  C   THR A 802     4674   6395   6705   -693    141  -1236       C
HETATM  813  O   THR A 802     -20.796  -3.135  24.923  0.97 40.96           O
ANISOU  813  O   THR A 802     3961   5496   6107   -552    185  -1371       O
HETATM  814  CB  THR A 802     -21.133  -6.048  24.372  0.97 42.72           C
ANISOU  814  CB  THR A 802     4330   5641   6259   -936   -145  -1621       C
HETATM  815  OG1 THR A 802     -21.249  -7.138  23.453  0.97 46.91           O
ANISOU  815  OG1 THR A 802     4836   6227   6762  -1117   -261  -1785       O
HETATM  816  CG2 THR A 802     -21.471  -6.533  25.776  0.97 45.73           C
ANISOU  816  CG2 THR A 802     4860   5848   6666   -963   -291  -1501       C
HETATM  817  N   ARG A 803     -22.934  -3.345  25.603  0.94 46.35           N
ANISOU  817  N   ARG A 803     4560   6472   6580   -671    176  -1036       N
HETATM  818  CA  ARG A 803     -22.853  -2.268  26.579  0.94 45.48           C
ANISOU  818  CA  ARG A 803     4402   6305   6572   -463    262  -1007       C
HETATM  819  C   ARG A 803     -22.133  -2.756  27.829  0.94 45.55           C
ANISOU  819  C   ARG A 803     4595   6074   6638   -441    190  -1139       C
HETATM  820  O   ARG A 803     -22.470  -3.808  28.380  0.94 44.82           O
ANISOU  820  O   ARG A 803     4613   5976   6442   -629     64  -1116       O
HETATM  821  CB  ARG A 803     -24.252  -1.765  26.940  0.94 45.23           C
ANISOU  821  CB  ARG A 803     4185   6544   6457   -460    323   -837       C
HETATM  822  CG  ARG A 803     -24.286  -0.844  28.149  0.94 46.33           C
ANISOU  822  CG  ARG A 803     4243   6664   6695   -268    402   -895       C
HETATM  823  CD  ARG A 803     -25.619  -0.097  28.260  0.94 48.18           C
ANISOU  823  CD  ARG A 803     4195   7179   6932   -212    466   -812       C
HETATM  824  NE  ARG A 803     -25.731   0.958  27.255  0.94 46.20           N
ANISOU  824  NE  ARG A 803     3775   6907   6873    -72    445   -711       N
HETATM  825  CZ  ARG A 803     -25.125   2.140  27.345  0.94 48.74           C
ANISOU  825  CZ  ARG A 803     4025   7045   7450    162    439   -756       C
HETATM  826  NH1 ARG A 803     -24.363   2.417  28.396  0.94 52.00           N
ANISOU  826  NH1 ARG A 803     4518   7294   7946    307    491   -933       N
HETATM  827  NH2 ARG A 803     -25.268   3.045  26.380  0.94 44.68           N
ANISOU  827  NH2 ARG A 803     3365   6502   7111    223    349   -601       N
HETATM  828  N   LEU A 804     -21.141  -1.990  28.271  0.91 44.02           N
ANISOU  828  N   LEU A 804     4437   5677   6611   -241    239  -1250       N
HETATM  829  CA  LEU A 804     -20.327  -2.368  29.421  0.91 41.92           C
ANISOU  829  CA  LEU A 804     4350   5158   6419   -222    152  -1369       C
HETATM  830  C   LEU A 804     -20.303  -1.270  30.473  0.91 41.86           C
ANISOU  830  C   LEU A 804     4281   5160   6463    -42    263  -1374       C
HETATM  831  O   LEU A 804     -20.767  -0.151  30.235  0.91 45.14           O
ANISOU  831  O   LEU A 804     4505   5716   6932    115    387  -1325       O
HETATM  832  CB  LEU A 804     -18.900  -2.698  28.972  0.91 38.93           C
ANISOU  832  CB  LEU A 804     4091   4474   6226   -163     73  -1580       C
HETATM  833  CG  LEU A 804     -18.868  -3.890  28.017  0.91 42.41           C
ANISOU  833  CG  LEU A 804     4562   4902   6650   -342    -59  -1677       C
HETATM  834  CD1 LEU A 804     -17.507  -4.080  27.381  0.91 42.90           C
ANISOU  834  CD1 LEU A 804     4646   4750   6904   -271    -97  -1973       C
HETATM  835  CD2 LEU A 804     -19.305  -5.156  28.746  0.91 44.00           C
ANISOU  835  CD2 LEU A 804     4905   5009   6805   -551   -290  -1625       C
HETATM  836  OXT LEU A 804     -19.817  -1.490  31.585  0.91 42.80           O1-
ANISOU  836  OXT LEU A 804     4532   5138   6592    -60    202  -1437       O1-
HETATM  837  O   HOH A 901     -18.983 -12.211  29.259  1.00 57.97           O
HETATM  838  O   HOH A 902       0.915  -8.305  30.338  1.00 54.48           O
HETATM  839  O   HOH A 903      -7.438  12.421   3.552  1.00 75.37           O
HETATM  840  O   HOH A 904     -22.080  -4.462  39.188  1.00 51.49           O
HETATM  841  O   HOH A 905      -3.413 -11.061  24.174  1.00 55.77           O
HETATM  842  O   HOH A 906     -22.550  -5.841  13.444  1.00 60.87           O
HETATM  843  O   HOH A 907       0.449  -1.954  23.584  1.00 56.57           O
HETATM  844  O   HOH A 908     -20.339   1.307  14.826  1.00 49.68           O
HETATM  845  O   HOH A 909     -16.403  -5.300  34.637  1.00 47.18           O
HETATM  846  O   HOH A 910     -23.054   1.199  30.507  1.00 45.50           O
HETATM  847  O   HOH A 911       3.741   4.444  22.653  1.00 50.52           O
HETATM  848  O   HOH A 912     -18.933   6.606  39.371  1.00 48.48           O
HETATM  849  O   HOH A 913     -20.168   0.048  44.553  1.00 34.98           O
HETATM  850  O   HOH A 914     -21.113  12.863  22.941  1.00 69.31           O
HETATM  851  O   HOH A 915     -21.592   6.889  35.636  1.00 53.82           O
HETATM  852  O   HOH A 916      -9.101  -8.774  32.613  1.00 44.36           O
HETATM  853  O   HOH A 917     -19.879  10.341  23.425  1.00 41.48           O
HETATM  854  O   HOH A 918     -12.874  -3.228  41.483  1.00 59.88           O
HETATM  855  O   HOH A 919       0.321  -2.291   9.296  1.00 40.40           O
HETATM  856  O   HOH A 920     -23.807   2.478  20.772  1.00 52.61           O
HETATM  857  O   HOH A 921     -18.974   7.097  29.782  1.00 29.91           O
HETATM  858  O   HOH A 922     -18.640  -5.334  39.483  1.00 48.58           O
HETATM  859  O   HOH A 923     -11.899  -4.854  33.850  1.00 37.38           O
HETATM  860  O   HOH A 924      -3.872  -9.085  20.345  1.00 46.08           O
HETATM  861  O   HOH A 925     -10.573  10.905  15.262  1.00 57.47           O
HETATM  862  O   HOH A 926      -0.947   5.408  27.054  1.00 39.76           O
HETATM  863  O   HOH A 927     -15.735   1.453  42.954  1.00 49.95           O
HETATM  864  O   HOH A 928      -7.913 -14.582  21.045  1.00 61.06           O
HETATM  865  O   HOH A 929     -12.074   8.881  19.288  1.00 40.37           O
HETATM  866  O   HOH A 930      -9.819  11.391  22.185  1.00 49.22           O
HETATM  867  O   HOH A 931      -9.277  -4.734  20.047  1.00 33.03           O
HETATM  868  O   HOH A 932       1.077   5.718  25.310  1.00 36.88           O
HETATM  869  O   HOH A 933      -2.426  -1.363  16.623  1.00 41.14           O
HETATM  870  O   HOH A 934      -5.952  -3.618   9.916  1.00 48.46           O
HETATM  871  O   HOH A 935     -13.851   8.089  35.424  1.00 34.59           O
HETATM  872  O   HOH A 936     -22.964   5.443  31.885  1.00 38.79           O
HETATM  873  O   HOH A 937       3.632  12.794   1.500  1.00 60.53           O
HETATM  874  O   HOH A 938     -13.362  13.807  29.855  1.00 41.57           O
HETATM  875  O   HOH A 939      -6.760   7.176  34.197  1.00 44.85           O
HETATM  876  O   HOH A 940     -18.970  -5.785  44.798  1.00 52.54           O
HETATM  877  O   HOH A 941     -13.334  14.307  33.617  1.00 49.43           O
HETATM  878  O   HOH A 942      -8.078   9.461  33.300  1.00 37.42           O
HETATM  879  O   HOH A 943       1.945   1.119  21.309  1.00 47.52           O
HETATM  880  O   HOH A 944     -25.706  -2.175  13.924  1.00 53.12           O
HETATM  881  O   HOH A 945       0.568  -4.828  24.538  1.00 40.58           O
HETATM  882  O   HOH A 946      -0.059  -4.088  19.992  1.00 43.59           O
HETATM  883  O   HOH A 947     -10.005   6.834  16.165  1.00 46.46           O
HETATM  884  O   HOH A 948     -17.245  10.471  22.592  1.00 37.41           O
HETATM  885  O   HOH A 949     -24.011   2.850  33.305  1.00 42.75           O
HETATM  886  O   HOH A 950     -21.296  -5.753  41.217  1.00 51.54           O
HETATM  887  O   HOH A 951     -14.195  -5.197  41.482  1.00 50.02           O
HETATM  888  O   HOH A 952     -13.815  14.874  22.821  1.00 62.31           O
HETATM  889  O   HOH A 953     -20.827   5.184  33.622  1.00 32.86           O
HETATM  890  O   HOH A 954     -23.928  10.156  25.487  1.00 46.57           O
HETATM  891  O   HOH A 955     -12.466   6.243  36.874  1.00 41.46           O
HETATM  892  O   HOH A 956     -20.993   8.289  21.870  1.00 41.87           O
HETATM  893  O   HOH A 957     -19.205  -4.206  32.832  1.00 54.95           O
HETATM  894  O   HOH A 958     -25.422  -5.027  25.773  1.00 44.82           O
HETATM  895  O   HOH A 959      -1.345   1.585  19.939  1.00 37.56           O
HETATM  896  O   HOH A 960     -19.633  -6.627  18.035  1.00 54.54           O
HETATM  897  O   HOH A 961     -12.244  10.212  35.669  1.00 46.99           O
HETATM  898  O   HOH A 962     -14.774  -8.968  16.569  1.00 52.26           O
HETATM  899  O   HOH A 963     -14.001  16.625  25.397  1.00 59.51           O
HETATM  900  O   HOH A 964      -8.586 -14.271  18.037  1.00 67.71           O
HETATM  901  O   HOH A 965     -16.112  16.971  29.261  1.00 58.88           O
HETATM  902  O   HOH A 966     -23.500   8.377  23.613  1.00 51.48           O
HETATM  903  O   HOH A 967     -11.764   7.043  39.152  1.00 53.77           O
HETATM  904  O   HOH A 968     -15.507 -10.816  38.219  1.00 59.73           O
HETATM  905  O   HOH A 969      -6.486   0.306  41.048  1.00 54.95           O
HETATM  906  O   HOH A 970      -8.623  -8.417  35.983  1.00 57.28           O
HETATM  907  O   HOH A 971       3.800   0.520  22.425  1.00 53.23           O
HETATM  908  O   HOH A 972     -14.038  -8.246  14.104  1.00 63.21           O
HETATM  909  O   HOH A 973      -2.161   2.368  14.597  1.00 60.42           O
HETATM  910  O   HOH A 974     -11.822   8.823  16.520  1.00 45.52           O
HETATM  911  O   HOH A 975     -14.117   8.253  15.146  1.00 57.36           O
HETATM  912  O   HOH A 976     -15.583  -9.530  40.106  1.00 62.67           O
HETATM  913  O   HOH A 977      -0.045  -0.424  19.997  1.00 43.69           O
HETATM  914  O   HOH A 978      -5.035  -5.884  36.537  1.00 62.84           O
HETATM  915  O   HOH A 979      -6.321  -8.452  35.924  1.00 68.03           O
HETATM  916  O   HOH A 980      -2.373   1.234  17.407  1.00 39.19           O
HETATM  917  O   HOH A 981      -6.050   7.412  37.026  1.00 61.69           O
HETATM  918  O   HOH A 982      -5.839   2.800  44.592  1.00 69.10           O
HETATM  919  O   HOH A 983     -16.668  12.603  21.078  1.00 52.28           O
TER
ATOM    920  N   GLY B 651       0.400  13.298  25.047  1.00 46.48           N
ANISOU  920  N   GLY B 651     6730   4935   5994  -1317   1183  -1212       N
ATOM    921  CA  GLY B 651      -0.482  13.931  26.011  1.00 44.54           C
ANISOU  921  CA  GLY B 651     6581   4550   5793  -1377   1339  -1283       C
ATOM    922  C   GLY B 651      -0.396  13.282  27.377  1.00 42.11           C
ANISOU  922  C   GLY B 651     6257   4419   5322  -1449   1237  -1392       C
ATOM    923  O   GLY B 651       0.357  12.322  27.562  1.00 43.71           O
ANISOU  923  O   GLY B 651     6368   4859   5381  -1440   1047  -1396       O
ATOM    924  N   PRO B 652      -1.168  13.787  28.344  1.00 43.93           N
ANISOU  924  N   PRO B 652     6576   4543   5575  -1512   1370  -1470       N
ATOM    925  CA  PRO B 652      -1.065  13.249  29.708  1.00 43.26           C
ANISOU  925  CA  PRO B 652     6474   4644   5318  -1587   1287  -1581       C
ATOM    926  C   PRO B 652      -1.475  11.790  29.820  1.00 41.07           C
ANISOU  926  C   PRO B 652     6144   4500   4961  -1406   1078  -1437       C
ATOM    927  O   PRO B 652      -1.071  11.124  30.784  1.00 43.05           O
ANISOU  927  O   PRO B 652     6342   4972   5043  -1443    970  -1494       O
ATOM    928  CB  PRO B 652      -1.989  14.165  30.524  1.00 43.55           C
ANISOU  928  CB  PRO B 652     6630   4484   5433  -1670   1503  -1671       C
ATOM    929  CG  PRO B 652      -2.906  14.779  29.523  1.00 44.87           C
ANISOU  929  CG  PRO B 652     6869   4360   5821  -1551   1650  -1527       C
ATOM    930  CD  PRO B 652      -2.162  14.871  28.240  1.00 43.03           C
ANISOU  930  CD  PRO B 652     6573   4137   5640  -1510   1612  -1451       C
ATOM    931  N   LEU B 653      -2.251  11.267  28.869  1.00 37.02           N
ANISOU  931  N   LEU B 653     5635   3871   4561  -1212   1029  -1253       N
ATOM    932  CA  LEU B 653      -2.705   9.883  28.919  1.00 36.37           C
ANISOU  932  CA  LEU B 653     5503   3885   4432  -1044    861  -1128       C
ATOM    933  C   LEU B 653      -1.866   8.931  28.078  1.00 38.74           C
ANISOU  933  C   LEU B 653     5691   4345   4684   -966    692  -1046       C
ATOM    934  O   LEU B 653      -2.088   7.718  28.142  1.00 33.77           O
ANISOU  934  O   LEU B 653     5007   3806   4017   -839    567   -955       O
ATOM    935  CB  LEU B 653      -4.168   9.776  28.467  1.00 32.01           C
ANISOU  935  CB  LEU B 653     5010   3125   4027   -886    912   -993       C
ATOM    936  CG  LEU B 653      -5.174  10.555  29.305  1.00 33.31           C
ANISOU  936  CG  LEU B 653     5287   3113   4257   -930   1080  -1042       C
ATOM    937  CD1 LEU B 653      -6.591  10.313  28.797  1.00 30.33           C
ANISOU  937  CD1 LEU B 653     4944   2563   4019   -756   1107   -890       C
ATOM    938  CD2 LEU B 653      -5.059  10.161  30.771  1.00 34.62           C
ANISOU  938  CD2 LEU B 653     5461   3417   4277  -1004   1047  -1146       C
ATOM    939  N   GLY B 654      -0.912   9.428  27.311  1.00 36.20           N
ANISOU  939  N   GLY B 654     5331   4051   4371  -1037    699  -1078       N
ATOM    940  CA  GLY B 654      -0.134   8.540  26.475  1.00 38.04           C
ANISOU  940  CA  GLY B 654     5462   4423   4568   -962    550   -999       C
ATOM    941  C   GLY B 654       0.593   9.288  25.380  1.00 37.31           C
ANISOU  941  C   GLY B 654     5356   4283   4539  -1014    598  -1007       C
ATOM    942  O   GLY B 654       0.467  10.503  25.222  1.00 36.54           O
ANISOU  942  O   GLY B 654     5326   4031   4526  -1098    759  -1063       O
ATOM    943  N   SER B 655       1.369   8.518  24.626  1.00 35.78           N
ANISOU  943  N   SER B 655     5070   4216   4309   -958    470   -944       N
ATOM    944  CA  SER B 655       2.211   9.079  23.578  1.00 37.38           C
ANISOU  944  CA  SER B 655     5245   4403   4554  -1001    496   -946       C
ATOM    945  C   SER B 655       1.383   9.432  22.350  1.00 35.50           C
ANISOU  945  C   SER B 655     5046   3985   4457   -882    563   -827       C
ATOM    946  O   SER B 655       0.441   8.718  21.986  1.00 32.69           O
ANISOU  946  O   SER B 655     4686   3596   4138   -737    509   -719       O
ATOM    947  CB  SER B 655       3.311   8.091  23.197  1.00 38.89           C
ANISOU  947  CB  SER B 655     5323   4794   4659   -975    340   -913       C
ATOM    948  OG  SER B 655       4.172   7.858  24.297  1.00 42.62           O
ANISOU  948  OG  SER B 655     5740   5465   4990  -1084    284  -1009       O
ATOM    949  N   ASP B 656       1.737  10.550  21.723  1.00 37.74           N
ANISOU  949  N   ASP B 656     5359   4164   4818   -946    691   -847       N
ATOM    950  CA  ASP B 656       1.122  10.996  20.481  1.00 35.42           C
ANISOU  950  CA  ASP B 656     5084   3731   4643   -831    767   -717       C
ATOM    951  C   ASP B 656       2.160  10.964  19.372  1.00 36.12           C
ANISOU  951  C   ASP B 656     5106   3891   4726   -827    722   -684       C
ATOM    952  O   ASP B 656       3.330  11.295  19.593  1.00 38.54           O
ANISOU  952  O   ASP B 656     5388   4264   4991   -960    732   -789       O
ATOM    953  CB  ASP B 656       0.564  12.413  20.595  1.00 39.12           C
ANISOU  953  CB  ASP B 656     5645   3986   5232   -880    999   -732       C
ATOM    954  CG  ASP B 656      -0.413  12.572  21.740  1.00 45.78           C
ANISOU  954  CG  ASP B 656     6563   4742   6088   -903   1069   -778       C
ATOM    955  OD1 ASP B 656      -1.173  11.622  22.037  1.00 38.63           O
ANISOU  955  OD1 ASP B 656     5647   3888   5145   -803    954   -723       O
ATOM    956  OD2 ASP B 656      -0.417  13.666  22.341  1.00 43.28           O
ANISOU  956  OD2 ASP B 656     6318   4296   5830  -1027   1256   -877       O
ATOM    957  N   TYR B 657       1.719  10.585  18.180  1.00 38.92           N
ANISOU  957  N   TYR B 657     5426   4242   5119   -680    677   -545       N
ATOM    958  CA  TYR B 657       2.611  10.390  17.047  1.00 39.40           C
ANISOU  958  CA  TYR B 657     5420   4383   5166   -654    619   -499       C
ATOM    959  C   TYR B 657       2.077  11.096  15.814  1.00 38.22           C
ANISOU  959  C   TYR B 657     5281   4133   5109   -548    726   -366       C
ATOM    960  O   TYR B 657       0.879  11.050  15.519  1.00 37.91           O
ANISOU  960  O   TYR B 657     5252   4042   5109   -428    748   -263       O
ATOM    961  CB  TYR B 657       2.792   8.905  16.744  1.00 35.51           C
ANISOU  961  CB  TYR B 657     4844   4054   4594   -576    426   -465       C
ATOM    962  CG  TYR B 657       3.388   8.143  17.891  1.00 37.49           C
ANISOU  962  CG  TYR B 657     5068   4427   4752   -655    328   -561       C
ATOM    963  CD1 TYR B 657       4.760   8.069  18.056  1.00 40.31           C
ANISOU  963  CD1 TYR B 657     5372   4900   5043   -757    281   -631       C
ATOM    964  CD2 TYR B 657       2.576   7.503  18.822  1.00 37.17           C
ANISOU  964  CD2 TYR B 657     5044   4395   4685   -619    287   -569       C
ATOM    965  CE1 TYR B 657       5.319   7.380  19.112  1.00 42.93           C
ANISOU  965  CE1 TYR B 657     5660   5376   5275   -815    194   -697       C
ATOM    966  CE2 TYR B 657       3.125   6.810  19.885  1.00 37.77           C
ANISOU  966  CE2 TYR B 657     5085   4600   4667   -674    207   -633       C
ATOM    967  CZ  TYR B 657       4.495   6.749  20.018  1.00 41.41           C
ANISOU  967  CZ  TYR B 657     5484   5197   5053   -768    159   -691       C
ATOM    968  OH  TYR B 657       5.056   6.061  21.065  1.00 44.22           O
ANISOU  968  OH  TYR B 657     5786   5714   5302   -809     81   -732       O
ATOM    969  N   ILE B 658       2.983  11.738  15.087  1.00 36.72           N
ANISOU  969  N   ILE B 658     5076   3928   4948   -586    794   -359       N
ATOM    970  CA  ILE B 658       2.679  12.285  13.774  1.00 39.06           C
ANISOU  970  CA  ILE B 658     5358   4172   5310   -468    880   -210       C
ATOM    971  C   ILE B 658       3.132  11.250  12.754  1.00 34.30           C
ANISOU  971  C   ILE B 658     4666   3738   4629   -391    712   -157       C
ATOM    972  O   ILE B 658       4.289  10.821  12.774  1.00 36.76           O
ANISOU  972  O   ILE B 658     4939   4139   4887   -470    628   -234       O
ATOM    973  CB  ILE B 658       3.377  13.636  13.559  1.00 40.77           C
ANISOU  973  CB  ILE B 658     5614   4254   5620   -548   1084   -228       C
ATOM    974  CG1 ILE B 658       2.890  14.652  14.593  1.00 47.96           C
ANISOU  974  CG1 ILE B 658     6616   4985   6621   -638   1278   -300       C
ATOM    975  CG2 ILE B 658       3.151  14.138  12.137  1.00 42.43           C
ANISOU  975  CG2 ILE B 658     5797   4435   5888   -405   1173    -48       C
ATOM    976  CD1 ILE B 658       3.808  15.843  14.755  1.00 45.28           C
ANISOU  976  CD1 ILE B 658     6313   4520   6370   -784   1479   -399       C
ATOM    977  N   ILE B 659       2.214  10.805  11.903  1.00 38.05           N
ANISOU  977  N   ILE B 659     5098   4267   5091   -242    663    -33       N
ATOM    978  CA  ILE B 659       2.487   9.750  10.935  1.00 37.33           C
ANISOU  978  CA  ILE B 659     4918   4341   4923   -173    513      2       C
ATOM    979  C   ILE B 659       2.382  10.343   9.540  1.00 44.00           C
ANISOU  979  C   ILE B 659     5728   5205   5786    -67    586    143       C
ATOM    980  O   ILE B 659       1.396  11.015   9.220  1.00 43.55           O
ANISOU  980  O   ILE B 659     5682   5093   5774     30    691    261       O
ATOM    981  CB  ILE B 659       1.515   8.570  11.096  1.00 39.33           C
ANISOU  981  CB  ILE B 659     5132   4681   5131   -103    386      1       C
ATOM    982  CG1 ILE B 659       1.530   8.043  12.539  1.00 36.78           C
ANISOU  982  CG1 ILE B 659     4847   4332   4795   -188    336   -115       C
ATOM    983  CG2 ILE B 659       1.835   7.480  10.070  1.00 43.21           C
ANISOU  983  CG2 ILE B 659     5529   5336   5553    -51    257     13       C
ATOM    984  CD1 ILE B 659       2.845   7.467  12.982  1.00 42.88           C
ANISOU  984  CD1 ILE B 659     5595   5181   5516   -290    253   -213       C
ATOM    985  N   LYS B 660       3.393  10.096   8.710  1.00 37.47           N
ANISOU  985  N   LYS B 660     4852   4465   4920    -77    537    144       N
ATOM    986  CA  LYS B 660       3.372  10.554   7.326  1.00 37.59           C
ANISOU  986  CA  LYS B 660     4823   4531   4930     31    596    282       C
ATOM    987  C   LYS B 660       3.652   9.356   6.430  1.00 36.01           C
ANISOU  987  C   LYS B 660     4531   4520   4629     71    435    273       C
ATOM    988  O   LYS B 660       4.744   8.784   6.482  1.00 39.13           O
ANISOU  988  O   LYS B 660     4911   4958   4998    -10    358    185       O
ATOM    989  CB  LYS B 660       4.381  11.682   7.115  1.00 42.75           C
ANISOU  989  CB  LYS B 660     5515   5073   5656    -24    746    296       C
ATOM    990  CG  LYS B 660       4.095  12.863   8.041  1.00 49.90           C
ANISOU  990  CG  LYS B 660     6510   5774   6674    -83    934    279       C
ATOM    991  CD  LYS B 660       4.957  14.067   7.764  1.00 52.11           C
ANISOU  991  CD  LYS B 660     6825   5923   7051   -132   1127    296       C
ATOM    992  CE  LYS B 660       4.611  15.204   8.727  1.00 55.56           C
ANISOU  992  CE  LYS B 660     7351   6146   7613   -206   1337    256       C
ATOM    993  NZ  LYS B 660       5.529  16.374   8.573  1.00 56.79           N
ANISOU  993  NZ  LYS B 660     7541   6152   7883   -284   1552    234       N
ATOM    994  N   GLU B 661       2.656   8.957   5.640  1.00 37.82           N
ANISOU  994  N   GLU B 661     4693   4872   4803    190    391    358       N
ATOM    995  CA  GLU B 661       2.815   7.855   4.700  1.00 41.13           C
ANISOU  995  CA  GLU B 661     5020   5481   5128    221    262    337       C
ATOM    996  C   GLU B 661       3.330   8.394   3.373  1.00 41.15           C
ANISOU  996  C   GLU B 661     4979   5561   5095    288    315    446       C
ATOM    997  O   GLU B 661       2.921   9.469   2.930  1.00 42.42           O
ANISOU  997  O   GLU B 661     5147   5687   5283    377    442    589       O
ATOM    998  CB  GLU B 661       1.496   7.109   4.488  1.00 38.90           C
ANISOU  998  CB  GLU B 661     4670   5320   4791    298    189    346       C
ATOM    999  CG  GLU B 661       0.916   6.508   5.775  1.00 38.32           C
ANISOU  999  CG  GLU B 661     4635   5167   4756    245    142    246       C
ATOM   1000  CD  GLU B 661      -0.254   5.562   5.530  1.00 43.66           C
ANISOU 1000  CD  GLU B 661     5233   5972   5386    301     63    223       C
ATOM   1001  OE1 GLU B 661      -0.505   4.701   6.407  1.00 44.55           O
ANISOU 1001  OE1 GLU B 661     5358   6048   5522    253      6    119       O
ATOM   1002  OE2 GLU B 661      -0.919   5.674   4.472  1.00 41.86           O
ANISOU 1002  OE2 GLU B 661     4921   5890   5093    394     63    308       O
ATOM   1003  N   LYS B 662       4.250   7.650   2.757  1.00 37.58           N
ANISOU 1003  N   LYS B 662     4481   5209   4588    251    233    386       N
ATOM   1004  CA  LYS B 662       4.832   8.020   1.470  1.00 36.89           C
ANISOU 1004  CA  LYS B 662     4349   5211   4456    309    271    478       C
ATOM   1005  C   LYS B 662       4.854   6.789   0.581  1.00 35.34           C
ANISOU 1005  C   LYS B 662     4057   5219   4152    321    146    421       C
ATOM   1006  O   LYS B 662       5.458   5.778   0.949  1.00 35.53           O
ANISOU 1006  O   LYS B 662     4078   5246   4178    231     59    291       O
ATOM   1007  CB  LYS B 662       6.262   8.566   1.637  1.00 36.70           C
ANISOU 1007  CB  LYS B 662     4381   5063   4499    224    334    450       C
ATOM   1008  CG  LYS B 662       6.378   9.797   2.539  1.00 40.55           C
ANISOU 1008  CG  LYS B 662     4962   5343   5104    179    480    467       C
ATOM   1009  CD  LYS B 662       7.806  10.350   2.566  1.00 45.76           C
ANISOU 1009  CD  LYS B 662     5657   5905   5825     88    551    428       C
ATOM   1010  CE  LYS B 662       8.696   9.581   3.517  1.00 39.60           C
ANISOU 1010  CE  LYS B 662     4888   5111   5045    -57    445    263       C
ATOM   1011  NZ  LYS B 662      10.055  10.206   3.735  1.00 42.23           N
ANISOU 1011  NZ  LYS B 662     5251   5353   5443   -166    518    207       N
ATOM   1012  N   THR B 663       4.218   6.860  -0.586  1.00 34.91           N
ANISOU 1012  N   THR B 663     3919   5345   4002    430    149    519       N
ATOM   1013  CA  THR B 663       4.367   5.810  -1.583  1.00 32.39           C
ANISOU 1013  CA  THR B 663     3503   5232   3571    427     54    454       C
ATOM   1014  C   THR B 663       5.077   6.409  -2.786  1.00 34.32           C
ANISOU 1014  C   THR B 663     3718   5559   3762    488    113    564       C
ATOM   1015  O   THR B 663       4.660   7.448  -3.300  1.00 38.50           O
ANISOU 1015  O   THR B 663     4235   6120   4274    602    208    734       O
ATOM   1016  CB  THR B 663       3.025   5.193  -1.989  1.00 36.07           C
ANISOU 1016  CB  THR B 663     3868   5895   3940    484     -9    440       C
ATOM   1017  OG1 THR B 663       2.452   4.539  -0.852  1.00 37.97           O
ANISOU 1017  OG1 THR B 663     4139   6042   4244    422    -57    327       O
ATOM   1018  CG2 THR B 663       3.254   4.150  -3.081  1.00 39.23           C
ANISOU 1018  CG2 THR B 663     4165   6516   4225    462    -85    350       C
ATOM   1019  N   VAL B 664       6.173   5.779  -3.205  1.00 35.45           N
ANISOU 1019  N   VAL B 664     3852   5729   3890    419     71    481       N
ATOM   1020  CA  VAL B 664       6.983   6.315  -4.289  1.00 36.83           C
ANISOU 1020  CA  VAL B 664     4008   5961   4023    468    130    576       C
ATOM   1021  C   VAL B 664       7.299   5.220  -5.297  1.00 34.21           C
ANISOU 1021  C   VAL B 664     3590   5830   3579    443     48    488       C
ATOM   1022  O   VAL B 664       7.390   4.036  -4.960  1.00 34.23           O
ANISOU 1022  O   VAL B 664     3574   5844   3586    350    -34    328       O
ATOM   1023  CB  VAL B 664       8.300   6.953  -3.772  1.00 35.71           C
ANISOU 1023  CB  VAL B 664     3961   5602   4005    398    203    577       C
ATOM   1024  CG1 VAL B 664       7.998   8.052  -2.763  1.00 40.01           C
ANISOU 1024  CG1 VAL B 664     4590   5946   4665    402    305    637       C
ATOM   1025  CG2 VAL B 664       9.240   5.892  -3.167  1.00 36.25           C
ANISOU 1025  CG2 VAL B 664     4048   5608   4116    262    115    409       C
ATOM   1026  N   LEU B 665       7.500   5.641  -6.545  1.00 37.06           N
ANISOU 1026  N   LEU B 665     3896   6342   3844    528     90    597       N
ATOM   1027  CA  LEU B 665       7.974   4.782  -7.622  1.00 36.60           C
ANISOU 1027  CA  LEU B 665     3760   6470   3675    502     39    522       C
ATOM   1028  C   LEU B 665       9.429   5.147  -7.885  1.00 36.73           C
ANISOU 1028  C   LEU B 665     3836   6364   3757    473     97    552       C
ATOM   1029  O   LEU B 665       9.724   6.273  -8.299  1.00 42.72           O
ANISOU 1029  O   LEU B 665     4618   7085   4530    560    197    713       O
ATOM   1030  CB  LEU B 665       7.124   4.962  -8.879  1.00 39.88           C
ANISOU 1030  CB  LEU B 665     4057   7186   3910    620     39    621       C
ATOM   1031  CG  LEU B 665       7.477   4.158 -10.133  1.00 43.67           C
ANISOU 1031  CG  LEU B 665     4442   7909   4243    598     -3    543       C
ATOM   1032  CD1 LEU B 665       7.490   2.673  -9.842  1.00 43.39           C
ANISOU 1032  CD1 LEU B 665     4380   7889   4217    456    -88    302       C
ATOM   1033  CD2 LEU B 665       6.464   4.463 -11.233  1.00 47.02           C
ANISOU 1033  CD2 LEU B 665     4733   8664   4467    724     -5    656       C
ATOM   1034  N   LEU B 666      10.331   4.208  -7.624  1.00 34.99           N
ANISOU 1034  N   LEU B 666     3634   6074   3588    355     48    406       N
ATOM   1035  CA  LEU B 666      11.755   4.405  -7.880  1.00 34.95           C
ANISOU 1035  CA  LEU B 666     3671   5966   3643    316     93    419       C
ATOM   1036  C   LEU B 666      12.132   3.719  -9.182  1.00 36.40           C
ANISOU 1036  C   LEU B 666     3780   6342   3711    320     75    383       C
ATOM   1037  O   LEU B 666      11.853   2.532  -9.364  1.00 36.64           O
ANISOU 1037  O   LEU B 666     3752   6484   3686    259     10    242       O
ATOM   1038  CB  LEU B 666      12.619   3.846  -6.744  1.00 33.55           C
ANISOU 1038  CB  LEU B 666     3553   5596   3598    190     60    302       C
ATOM   1039  CG  LEU B 666      12.344   4.317  -5.319  1.00 34.17           C
ANISOU 1039  CG  LEU B 666     3701   5497   3784    156     65    297       C
ATOM   1040  CD1 LEU B 666      13.506   3.952  -4.393  1.00 35.64           C
ANISOU 1040  CD1 LEU B 666     3930   5533   4079     42     48    214       C
ATOM   1041  CD2 LEU B 666      12.101   5.792  -5.329  1.00 38.50           C
ANISOU 1041  CD2 LEU B 666     4295   5971   4364    234    168    442       C
ATOM   1042  N   GLN B 667      12.753   4.469 -10.090  1.00 38.56           N
ANISOU 1042  N   GLN B 667     4053   6649   3950    389    148    505       N
ATOM   1043  CA  GLN B 667      13.239   3.920 -11.349  1.00 36.93           C
ANISOU 1043  CA  GLN B 667     3782   6618   3631    393    145    478       C
ATOM   1044  C   GLN B 667      14.707   4.294 -11.446  1.00 37.62           C
ANISOU 1044  C   GLN B 667     3932   6542   3821    362    209    515       C
ATOM   1045  O   GLN B 667      15.040   5.483 -11.455  1.00 41.58           O
ANISOU 1045  O   GLN B 667     4480   6938   4380    431    301    659       O
ATOM   1046  CB  GLN B 667      12.459   4.462 -12.550  1.00 41.07           C
ANISOU 1046  CB  GLN B 667     4222   7404   3978    530    174    611       C
ATOM   1047  CG  GLN B 667      12.792   3.784 -13.871  1.00 45.82           C
ANISOU 1047  CG  GLN B 667     4742   8239   4430    524    160    557       C
ATOM   1048  CD  GLN B 667      12.404   2.308 -13.911  1.00 51.02           C
ANISOU 1048  CD  GLN B 667     5334   9024   5027    405     73    331       C
ATOM   1049  OE1 GLN B 667      11.403   1.892 -13.312  1.00 48.89           O
ANISOU 1049  OE1 GLN B 667     5035   8789   4751    378     17    251       O
ATOM   1050  NE2 GLN B 667      13.205   1.508 -14.618  1.00 52.80           N
ANISOU 1050  NE2 GLN B 667     5536   9305   5220    331     80    222       N
ATOM   1051  N   LYS B 668      15.577   3.291 -11.466  1.00 36.52           N
ANISOU 1051  N   LYS B 668     3791   6367   3719    258    176    385       N
ATOM   1052  CA  LYS B 668      17.015   3.528 -11.457  1.00 35.15           C
ANISOU 1052  CA  LYS B 668     3668   6036   3652    215    228    406       C
ATOM   1053  C   LYS B 668      17.640   2.990 -12.734  1.00 35.41           C
ANISOU 1053  C   LYS B 668     3653   6204   3598    217    248    384       C
ATOM   1054  O   LYS B 668      17.018   2.264 -13.507  1.00 36.96           O
ANISOU 1054  O   LYS B 668     3777   6612   3656    222    214    316       O
ATOM   1055  CB  LYS B 668      17.673   2.878 -10.229  1.00 35.26           C
ANISOU 1055  CB  LYS B 668     3721   5868   3809     93    187    294       C
ATOM   1056  CG  LYS B 668      17.791   1.369 -10.297  1.00 33.78           C
ANISOU 1056  CG  LYS B 668     3486   5740   3609     11    135    145       C
ATOM   1057  CD  LYS B 668      18.547   0.816  -9.090  1.00 31.83           C
ANISOU 1057  CD  LYS B 668     3268   5320   3505    -84    112     79       C
ATOM   1058  CE  LYS B 668      18.776  -0.687  -9.204  1.00 32.27           C
ANISOU 1058  CE  LYS B 668     3275   5410   3576   -154    100    -47       C
ATOM   1059  NZ  LYS B 668      19.759  -1.026 -10.306  1.00 34.16           N
ANISOU 1059  NZ  LYS B 668     3490   5689   3798   -167    153    -51       N
ATOM   1060  N   LYS B 669      18.902   3.355 -12.946  1.00 35.28           N
ANISOU 1060  N   LYS B 669     3675   6068   3663    202    309    432       N
ATOM   1061  CA  LYS B 669      19.675   2.784 -14.039  1.00 37.89           C
ANISOU 1061  CA  LYS B 669     3972   6488   3937    187    335    402       C
ATOM   1062  C   LYS B 669      20.375   1.503 -13.585  1.00 34.09           C
ANISOU 1062  C   LYS B 669     3485   5925   3541     59    298    250       C
ATOM   1063  O   LYS B 669      20.527   1.236 -12.392  1.00 34.06           O
ANISOU 1063  O   LYS B 669     3511   5774   3656     -8    263    199       O
ATOM   1064  CB  LYS B 669      20.706   3.789 -14.558  1.00 38.90           C
ANISOU 1064  CB  LYS B 669     4138   6524   4117    241    433    536       C
ATOM   1065  CG  LYS B 669      20.096   4.984 -15.268  1.00 44.23           C
ANISOU 1065  CG  LYS B 669     4805   7298   4702    391    506    712       C
ATOM   1066  CD  LYS B 669      21.148   5.766 -16.022  1.00 50.11           C
ANISOU 1066  CD  LYS B 669     5576   7977   5487    448    621    834       C
ATOM   1067  CE  LYS B 669      20.536   6.970 -16.721  1.00 58.27           C
ANISOU 1067  CE  LYS B 669     6595   9103   6441    618    721   1037       C
ATOM   1068  NZ  LYS B 669      19.851   7.865 -15.746  1.00 58.33           N
ANISOU 1068  NZ  LYS B 669     6642   8980   6540    652    756   1107       N
ATOM   1069  N   ASP B 670      20.779   0.697 -14.569  1.00 34.14           N
ANISOU 1069  N   ASP B 670     3449   6041   3482     31    319    182       N
ATOM   1070  CA  ASP B 670      21.468  -0.552 -14.270  1.00 35.26           C
ANISOU 1070  CA  ASP B 670     3580   6104   3715    -79    318     52       C
ATOM   1071  C   ASP B 670      22.693  -0.321 -13.384  1.00 34.67           C
ANISOU 1071  C   ASP B 670     3555   5803   3816   -123    334     98       C
ATOM   1072  O   ASP B 670      22.926  -1.073 -12.430  1.00 32.96           O
ANISOU 1072  O   ASP B 670     3335   5485   3703   -194    309     30       O
ATOM   1073  CB  ASP B 670      21.889  -1.233 -15.576  1.00 37.10           C
ANISOU 1073  CB  ASP B 670     3769   6468   3862    -98    371     -9       C
ATOM   1074  CG  ASP B 670      20.707  -1.816 -16.347  1.00 38.89           C
ANISOU 1074  CG  ASP B 670     3919   6945   3911    -98    351   -114       C
ATOM   1075  OD1 ASP B 670      20.025  -2.700 -15.796  1.00 38.66           O
ANISOU 1075  OD1 ASP B 670     3861   6926   3901   -164    320   -245       O
ATOM   1076  OD2 ASP B 670      20.459  -1.395 -17.498  1.00 42.51           O
ANISOU 1076  OD2 ASP B 670     4341   7604   4208    -32    370    -67       O
ATOM   1077  N   SER B 671      23.476   0.721 -13.677  1.00 34.72           N
ANISOU 1077  N   SER B 671     3597   5739   3856    -79    384    215       N
ATOM   1078  CA  SER B 671      24.764   0.946 -13.033  1.00 36.74           C
ANISOU 1078  CA  SER B 671     3882   5813   4264   -132    408    246       C
ATOM   1079  C   SER B 671      24.667   1.793 -11.767  1.00 35.51           C
ANISOU 1079  C   SER B 671     3764   5531   4196   -145    382    284       C
ATOM   1080  O   SER B 671      25.635   2.480 -11.404  1.00 34.23           O
ANISOU 1080  O   SER B 671     3625   5245   4135   -171    420    332       O
ATOM   1081  CB  SER B 671      25.737   1.579 -14.032  1.00 34.74           C
ANISOU 1081  CB  SER B 671     3643   5543   4016    -93    492    334       C
ATOM   1082  OG  SER B 671      25.284   2.854 -14.455  1.00 34.98           O
ANISOU 1082  OG  SER B 671     3700   5601   3991      5    537    449       O
ATOM   1083  N   GLU B 672      23.530   1.768 -11.081  1.00 33.77           N
ANISOU 1083  N   GLU B 672     3547   5341   3941   -136    325    253       N
ATOM   1084  CA  GLU B 672      23.435   2.422  -9.788  1.00 35.26           C
ANISOU 1084  CA  GLU B 672     3772   5414   4213   -166    302    264       C
ATOM   1085  C   GLU B 672      22.530   1.586  -8.900  1.00 34.16           C
ANISOU 1085  C   GLU B 672     3616   5303   4061   -197    223    180       C
ATOM   1086  O   GLU B 672      21.846   0.671  -9.365  1.00 34.48           O
ANISOU 1086  O   GLU B 672     3621   5453   4029   -186    199    118       O
ATOM   1087  CB  GLU B 672      22.926   3.862  -9.936  1.00 35.62           C
ANISOU 1087  CB  GLU B 672     3859   5432   4241    -92    361    364       C
ATOM   1088  CG  GLU B 672      21.483   3.940 -10.457  1.00 35.21           C
ANISOU 1088  CG  GLU B 672     3795   5522   4060      0    345    392       C
ATOM   1089  CD  GLU B 672      21.052   5.358 -10.783  1.00 41.27           C
ANISOU 1089  CD  GLU B 672     4595   6270   4815    100    434    528       C
ATOM   1090  OE1 GLU B 672      21.785   6.304 -10.428  1.00 42.82           O
ANISOU 1090  OE1 GLU B 672     4833   6313   5122     82    515    577       O
ATOM   1091  OE2 GLU B 672      19.983   5.530 -11.407  1.00 41.78           O
ANISOU 1091  OE2 GLU B 672     4635   6478   4763    197    436    587       O
ATOM   1092  N   GLY B 673      22.549   1.897  -7.607  1.00 36.39           N
ANISOU 1092  N   GLY B 673     3920   5491   4417   -242    192    169       N
ATOM   1093  CA  GLY B 673      21.570   1.365  -6.686  1.00 37.47           C
ANISOU 1093  CA  GLY B 673     4051   5642   4542   -255    128    110       C
ATOM   1094  C   GLY B 673      20.396   2.315  -6.514  1.00 36.55           C
ANISOU 1094  C   GLY B 673     3974   5534   4379   -198    130    149       C
ATOM   1095  O   GLY B 673      20.365   3.425  -7.042  1.00 36.17           O
ANISOU 1095  O   GLY B 673     3956   5470   4317   -145    193    232       O
ATOM   1096  N   PHE B 674      19.407   1.858  -5.748  1.00 34.89           N
ANISOU 1096  N   PHE B 674     3762   5341   4153   -202     75     97       N
ATOM   1097  CA  PHE B 674      18.327   2.765  -5.375  1.00 34.46           C
ANISOU 1097  CA  PHE B 674     3745   5273   4074   -155     82    138       C
ATOM   1098  C   PHE B 674      18.788   3.827  -4.391  1.00 33.27           C
ANISOU 1098  C   PHE B 674     3647   4984   4010   -199    118    163       C
ATOM   1099  O   PHE B 674      18.087   4.823  -4.193  1.00 36.61           O
ANISOU 1099  O   PHE B 674     4111   5365   4435   -159    164    214       O
ATOM   1100  CB  PHE B 674      17.153   1.967  -4.815  1.00 33.17           C
ANISOU 1100  CB  PHE B 674     3564   5161   3877   -151     18     70       C
ATOM   1101  CG  PHE B 674      16.454   1.146  -5.850  1.00 34.18           C
ANISOU 1101  CG  PHE B 674     3636   5441   3909   -112      2     31       C
ATOM   1102  CD1 PHE B 674      15.708   1.760  -6.846  1.00 34.01           C
ANISOU 1102  CD1 PHE B 674     3598   5538   3784    -26     26     96       C
ATOM   1103  CD2 PHE B 674      16.554  -0.231  -5.848  1.00 32.52           C
ANISOU 1103  CD2 PHE B 674     3380   5268   3711   -160    -22    -71       C
ATOM   1104  CE1 PHE B 674      15.093   1.008  -7.835  1.00 31.83           C
ANISOU 1104  CE1 PHE B 674     3253   5442   3398     -4      9     43       C
ATOM   1105  CE2 PHE B 674      15.931  -0.982  -6.813  1.00 31.90           C
ANISOU 1105  CE2 PHE B 674     3243   5335   3545   -146    -20   -138       C
ATOM   1106  CZ  PHE B 674      15.187  -0.366  -7.810  1.00 33.14           C
ANISOU 1106  CZ  PHE B 674     3376   5637   3578    -74    -14    -90       C
ATOM   1107  N   GLY B 675      19.966   3.661  -3.800  1.00 35.65           N
ANISOU 1107  N   GLY B 675     3939   5222   4383   -283    110    129       N
ATOM   1108  CA  GLY B 675      20.506   4.708  -2.967  1.00 37.42           C
ANISOU 1108  CA  GLY B 675     4198   5338   4680   -345    155    129       C
ATOM   1109  C   GLY B 675      20.008   4.681  -1.540  1.00 33.87           C
ANISOU 1109  C   GLY B 675     3764   4857   4248   -400    109     70       C
ATOM   1110  O   GLY B 675      19.721   5.740  -0.971  1.00 34.23           O
ANISOU 1110  O   GLY B 675     3856   4822   4327   -423    165     70       O
ATOM   1111  N   PHE B 676      19.893   3.497  -0.945  1.00 34.88           N
ANISOU 1111  N   PHE B 676     4191   5629   3435   -475    251     66       N
ATOM   1112  CA  PHE B 676      19.544   3.406   0.470  1.00 35.90           C
ANISOU 1112  CA  PHE B 676     4398   5698   3544   -517    175    117       C
ATOM   1113  C   PHE B 676      20.098   2.115   1.048  1.00 34.81           C
ANISOU 1113  C   PHE B 676     4082   5584   3560   -493    114    170       C
ATOM   1114  O   PHE B 676      20.442   1.176   0.325  1.00 36.76           O
ANISOU 1114  O   PHE B 676     4171   5852   3943   -408    161    144       O
ATOM   1115  CB  PHE B 676      18.020   3.517   0.719  1.00 35.95           C
ANISOU 1115  CB  PHE B 676     4541   5635   3484   -429    214     84       C
ATOM   1116  CG  PHE B 676      17.179   2.393   0.127  1.00 35.29           C
ANISOU 1116  CG  PHE B 676     4347   5567   3496   -305    244     22       C
ATOM   1117  CD1 PHE B 676      16.899   1.242   0.855  1.00 34.69           C
ANISOU 1117  CD1 PHE B 676     4197   5453   3532   -272    207     36       C
ATOM   1118  CD2 PHE B 676      16.598   2.533  -1.127  1.00 34.91           C
ANISOU 1118  CD2 PHE B 676     4284   5574   3406   -242    309    -45       C
ATOM   1119  CE1 PHE B 676      16.101   0.228   0.317  1.00 34.19           C
ANISOU 1119  CE1 PHE B 676     4054   5384   3554   -198    242    -35       C
ATOM   1120  CE2 PHE B 676      15.813   1.529  -1.660  1.00 33.27           C
ANISOU 1120  CE2 PHE B 676     3989   5394   3257   -179    325   -117       C
ATOM   1121  CZ  PHE B 676      15.554   0.380  -0.929  1.00 34.63           C
ANISOU 1121  CZ  PHE B 676     4099   5503   3554   -167    295   -122       C
ATOM   1122  N   VAL B 677      20.199   2.089   2.373  1.00 34.77           N
ANISOU 1122  N   VAL B 677     4117   5570   3524   -566     24    254       N
ATOM   1123  CA  VAL B 677      20.593   0.894   3.102  1.00 36.54           C
ANISOU 1123  CA  VAL B 677     4184   5817   3884   -527    -34    347       C
ATOM   1124  C   VAL B 677      19.404   0.462   3.940  1.00 34.05           C
ANISOU 1124  C   VAL B 677     3968   5420   3550   -469    -37    344       C
ATOM   1125  O   VAL B 677      18.920   1.223   4.787  1.00 34.46           O
ANISOU 1125  O   VAL B 677     4198   5448   3447   -542    -69    355       O
ATOM   1126  CB  VAL B 677      21.826   1.126   3.984  1.00 37.88           C
ANISOU 1126  CB  VAL B 677     4271   6099   4023   -672   -154    492       C
ATOM   1127  CG1 VAL B 677      22.110  -0.120   4.788  1.00 40.24           C
ANISOU 1127  CG1 VAL B 677     4402   6428   4458   -600   -206    629       C
ATOM   1128  CG2 VAL B 677      23.044   1.507   3.128  1.00 39.31           C
ANISOU 1128  CG2 VAL B 677     4313   6379   4243   -733   -142    519       C
ATOM   1129  N   LEU B 678      18.945  -0.757   3.697  1.00 35.90           N
ANISOU 1129  N   LEU B 678     4098   5599   3942   -343     14    326       N
ATOM   1130  CA  LEU B 678      17.835  -1.340   4.433  1.00 34.60           C
ANISOU 1130  CA  LEU B 678     3991   5360   3794   -287     21    338       C
ATOM   1131  C   LEU B 678      18.364  -2.108   5.631  1.00 39.97           C
ANISOU 1131  C   LEU B 678     4584   6055   4546   -291    -50    496       C
ATOM   1132  O   LEU B 678      19.366  -2.821   5.527  1.00 40.44           O
ANISOU 1132  O   LEU B 678     4469   6148   4748   -258    -57    582       O
ATOM   1133  CB  LEU B 678      17.047  -2.278   3.524  1.00 38.66           C
ANISOU 1133  CB  LEU B 678     4445   5804   4440   -186    115    233       C
ATOM   1134  CG  LEU B 678      15.748  -2.853   4.072  1.00 36.67           C
ANISOU 1134  CG  LEU B 678     4239   5481   4214   -144    137    233       C
ATOM   1135  CD1 LEU B 678      14.719  -1.742   4.152  1.00 34.70           C
ANISOU 1135  CD1 LEU B 678     4142   5257   3785   -159    145    206       C
ATOM   1136  CD2 LEU B 678      15.277  -3.970   3.149  1.00 38.15           C
ANISOU 1136  CD2 LEU B 678     4340   5603   4553    -95    219    126       C
ATOM   1137  N   ARG B 679      17.689  -1.964   6.772  1.00 35.57           N
ANISOU 1137  N   ARG B 679     4144   5483   3888   -317    -88    554       N
ATOM   1138  CA  ARG B 679      18.099  -2.653   7.986  1.00 41.03           C
ANISOU 1138  CA  ARG B 679     4765   6213   4613   -324   -162    726       C
ATOM   1139  C   ARG B 679      16.890  -3.192   8.738  1.00 40.34           C
ANISOU 1139  C   ARG B 679     4754   6041   4532   -260   -121    752       C
ATOM   1140  O   ARG B 679      15.838  -2.546   8.804  1.00 36.74           O
ANISOU 1140  O   ARG B 679     4461   5544   3955   -265    -74    671       O
ATOM   1141  CB  ARG B 679      18.917  -1.734   8.905  1.00 40.28           C
ANISOU 1141  CB  ARG B 679     4738   6250   4316   -490   -291    814       C
ATOM   1142  CG  ARG B 679      19.432  -2.448  10.144  1.00 46.09           C
ANISOU 1142  CG  ARG B 679     5373   7080   5059   -507   -390   1023       C
ATOM   1143  CD  ARG B 679      20.817  -1.980  10.525  1.00 47.56           C
ANISOU 1143  CD  ARG B 679     5462   7460   5150   -665   -534   1145       C
ATOM   1144  NE  ARG B 679      21.526  -2.997  11.293  1.00 54.19           N
ANISOU 1144  NE  ARG B 679     6084   8417   6088   -618   -613   1392       N
ATOM   1145  CZ  ARG B 679      22.776  -2.863  11.723  1.00 54.04           C
ANISOU 1145  CZ  ARG B 679     5900   8616   6016   -737   -757   1570       C
ATOM   1146  NH1 ARG B 679      23.448  -1.752  11.456  1.00 51.32           N
ANISOU 1146  NH1 ARG B 679     5600   8380   5520   -936   -836   1502       N
ATOM   1147  NH2 ARG B 679      23.354  -3.836  12.416  1.00 54.47           N
ANISOU 1147  NH2 ARG B 679     5735   8790   6170   -661   -818   1834       N
ATOM   1148  N   GLY B 680      17.051  -4.387   9.302  1.00 36.54           N
ANISOU 1148  N   GLY B 680     4145   5535   4204   -188   -121    889       N
ATOM   1149  CA  GLY B 680      16.017  -4.955  10.149  1.00 37.16           C
ANISOU 1149  CA  GLY B 680     4281   5545   4294   -140    -84    952       C
ATOM   1150  C   GLY B 680      16.154  -4.437  11.569  1.00 38.17           C
ANISOU 1150  C   GLY B 680     4516   5777   4209   -225   -178   1083       C
ATOM   1151  O   GLY B 680      17.252  -4.422  12.140  1.00 39.55           O
ANISOU 1151  O   GLY B 680     4614   6081   4332   -291   -290   1221       O
ATOM   1152  N   ALA B 681      15.035  -4.008  12.146  1.00 36.72           N
ANISOU 1152  N   ALA B 681     4508   5556   3888   -231   -130   1049       N
ATOM   1153  CA  ALA B 681      15.030  -3.590  13.540  1.00 40.41           C
ANISOU 1153  CA  ALA B 681     5115   6107   4131   -311   -191   1157       C
ATOM   1154  C   ALA B 681      14.986  -4.772  14.491  1.00 39.01           C
ANISOU 1154  C   ALA B 681     4832   5943   4048   -245   -204   1362       C
ATOM   1155  O   ALA B 681      15.370  -4.634  15.657  1.00 45.12           O
ANISOU 1155  O   ALA B 681     5663   6840   4642   -323   -292   1499       O
ATOM   1156  CB  ALA B 681      13.835  -2.671  13.812  1.00 38.34           C
ANISOU 1156  CB  ALA B 681     5094   5785   3689   -315    -92   1055       C
ATOM   1157  N   LYS B 682      14.560  -5.931  14.001  1.00 41.17           N
ANISOU 1157  N   LYS B 682     4961   6093   4590   -118   -115   1386       N
ATOM   1158  CA  LYS B 682      14.270  -7.107  14.801  1.00 44.88           C
ANISOU 1158  CA  LYS B 682     5349   6519   5186    -35    -78   1575       C
ATOM   1159  C   LYS B 682      14.207  -8.290  13.849  1.00 46.24           C
ANISOU 1159  C   LYS B 682     5355   6527   5687     71     24   1548       C
ATOM   1160  O   LYS B 682      13.864  -8.131  12.675  1.00 43.18           O
ANISOU 1160  O   LYS B 682     4969   6059   5380     71     83   1351       O
ATOM   1161  CB  LYS B 682      12.937  -6.935  15.554  1.00 46.34           C
ANISOU 1161  CB  LYS B 682     5688   6666   5254    -25      3   1579       C
ATOM   1162  CG  LYS B 682      12.604  -7.993  16.577  1.00 51.46           C
ANISOU 1162  CG  LYS B 682     6283   7290   5981     41     41   1798       C
ATOM   1163  CD  LYS B 682      11.289  -7.645  17.284  1.00 47.44           C
ANISOU 1163  CD  LYS B 682     5935   6763   5327     47    135   1794       C
ATOM   1164  CE  LYS B 682      11.042  -8.555  18.473  1.00 55.84           C
ANISOU 1164  CE  LYS B 682     6969   7834   6412     97    166   2037       C
ATOM   1165  NZ  LYS B 682       9.740  -8.263  19.143  1.00 56.06           N
ANISOU 1165  NZ  LYS B 682     7140   7847   6314    115    284   2046       N
ATOM   1166  N   ALA B 683      14.541  -9.470  14.356  1.00 52.73           N
ANISOU 1166  N   ALA B 683     6050   7297   6689    156     53   1749       N
ATOM   1167  CA  ALA B 683      14.452 -10.669  13.537  1.00 51.42           C
ANISOU 1167  CA  ALA B 683     5768   6928   6841    250    188   1719       C
ATOM   1168  C   ALA B 683      13.005 -11.136  13.440  1.00 50.74           C
ANISOU 1168  C   ALA B 683     5750   6690   6840    246    306   1632       C
ATOM   1169  O   ALA B 683      12.254 -11.084  14.419  1.00 50.77           O
ANISOU 1169  O   ALA B 683     5823   6725   6740    236    309   1737       O
ATOM   1170  CB  ALA B 683      15.331 -11.781  14.113  1.00 55.13           C
ANISOU 1170  CB  ALA B 683     6083   7366   7496    364    212   1992       C
ATOM   1171  N   GLN B 684      12.608 -11.558  12.242  1.00 44.77           N
ANISOU 1171  N   GLN B 684     4971   5786   6252    236    402   1438       N
ATOM   1172  CA  GLN B 684      11.351 -12.269  12.070  1.00 44.92           C
ANISOU 1172  CA  GLN B 684     5009   5656   6403    207    516   1375       C
ATOM   1173  C   GLN B 684      11.528 -13.718  12.506  1.00 50.24           C
ANISOU 1173  C   GLN B 684     5611   6136   7342    281    633   1544       C
ATOM   1174  O   GLN B 684      12.566 -14.335  12.249  1.00 48.37           O
ANISOU 1174  O   GLN B 684     5299   5814   7268    365    678   1609       O
ATOM   1175  CB  GLN B 684      10.889 -12.194  10.611  1.00 42.31           C
ANISOU 1175  CB  GLN B 684     4684   5267   6125    132    560   1101       C
ATOM   1176  CG  GLN B 684       9.579 -12.899  10.300  1.00 42.98           C
ANISOU 1176  CG  GLN B 684     4769   5232   6330     50    656   1017       C
ATOM   1177  CD  GLN B 684       9.770 -14.359   9.953  1.00 51.56           C
ANISOU 1177  CD  GLN B 684     5818   6063   7708     51    798   1004       C
ATOM   1178  OE1 GLN B 684      10.856 -14.773   9.543  1.00 52.89           O
ANISOU 1178  OE1 GLN B 684     5962   6138   7995    123    846    996       O
ATOM   1179  NE2 GLN B 684       8.714 -15.151  10.116  1.00 50.10           N
ANISOU 1179  NE2 GLN B 684     5633   5753   7649    -30    887   1010       N
ATOM   1180  N   THR B 685      10.513 -14.256  13.186  1.00 49.01           N
ANISOU 1180  N   THR B 685     5477   5906   7239    262    700   1639       N
ATOM   1181  CA  THR B 685      10.542 -15.633  13.654  1.00 46.02           C
ANISOU 1181  CA  THR B 685     5049   5316   7119    326    835   1816       C
ATOM   1182  C   THR B 685       9.179 -16.276  13.434  1.00 48.90           C
ANISOU 1182  C   THR B 685     5440   5526   7614    221    950   1726       C
ATOM   1183  O   THR B 685       8.143 -15.603  13.571  1.00 46.19           O
ANISOU 1183  O   THR B 685     5130   5311   7109    139    903   1666       O
ATOM   1184  CB  THR B 685      10.925 -15.728  15.141  1.00 54.72           C
ANISOU 1184  CB  THR B 685     6129   6521   8143    422    790   2145       C
ATOM   1185  OG1 THR B 685      10.708 -17.063  15.611  1.00 56.74           O
ANISOU 1185  OG1 THR B 685     6346   6557   8656    485    944   2332       O
ATOM   1186  CG2 THR B 685      10.103 -14.761  15.982  1.00 51.09           C
ANISOU 1186  CG2 THR B 685     5756   6260   7394    364    702   2174       C
ATOM   1187  N   PRO B 686       9.146 -17.563  13.071  1.00 42.77           N
ANISOU 1187  N   PRO B 686     7576   3671   5003   1230    932    368       N
ATOM   1188  CA  PRO B 686       7.855 -18.247  12.908  1.00 42.01           C
ANISOU 1188  CA  PRO B 686     7563   3306   5095    991    779    486       C
ATOM   1189  C   PRO B 686       7.109 -18.421  14.210  1.00 41.12           C
ANISOU 1189  C   PRO B 686     7263   3179   5180    891    985    485       C
ATOM   1190  O   PRO B 686       5.915 -18.742  14.171  1.00 46.95           O
ANISOU 1190  O   PRO B 686     7930   3702   6206    664    886    629       O
ATOM   1191  CB  PRO B 686       8.244 -19.612  12.322  1.00 42.69           C
ANISOU 1191  CB  PRO B 686     8189   3268   4763   1090    607    526       C
ATOM   1192  CG  PRO B 686       9.646 -19.421  11.771  1.00 41.22           C
ANISOU 1192  CG  PRO B 686     8173   3285   4202   1383    638    471       C
ATOM   1193  CD  PRO B 686      10.277 -18.442  12.727  1.00 42.89           C
ANISOU 1193  CD  PRO B 686     8012   3765   4519   1474    913    358       C
ATOM   1194  N   ILE B 687       7.773 -18.218  15.350  1.00 50.15           N
ANISOU 1194  N   ILE B 687     8325   4545   6186   1069   1260    346       N
ATOM   1195  CA  ILE B 687       7.153 -18.487  16.646  1.00 49.06           C
ANISOU 1195  CA  ILE B 687     8069   4420   6153   1052   1490    354       C
ATOM   1196  C   ILE B 687       6.035 -17.493  16.927  1.00 55.53           C
ANISOU 1196  C   ILE B 687     8452   5187   7458    890   1557    418       C
ATOM   1197  O   ILE B 687       5.007 -17.842  17.521  1.00 53.14           O
ANISOU 1197  O   ILE B 687     8039   4781   7373    781   1655    560       O
ATOM   1198  CB  ILE B 687       8.220 -18.461  17.758  1.00 45.56           C
ANISOU 1198  CB  ILE B 687     7677   4238   5397   1325   1741    168       C
ATOM   1199  CG1 ILE B 687       9.277 -19.542  17.519  1.00 45.56           C
ANISOU 1199  CG1 ILE B 687     8109   4287   4914   1493   1697    141       C
ATOM   1200  CG2 ILE B 687       7.575 -18.620  19.140  1.00 47.86           C
ANISOU 1200  CG2 ILE B 687     7839   4569   5776   1364   2007    176       C
ATOM   1201  CD1 ILE B 687      10.384 -19.548  18.554  1.00 40.81           C
ANISOU 1201  CD1 ILE B 687     7561   3946   4000   1761   1914    -28       C
ATOM   1202  N   GLU B 688       6.210 -16.245  16.502  1.00 49.25           N
ANISOU 1202  N   GLU B 688     7394   4462   6858    883   1515    342       N
ATOM   1203  CA  GLU B 688       5.312 -15.163  16.886  1.00 49.47           C
ANISOU 1203  CA  GLU B 688     7006   4476   7313    788   1617    366       C
ATOM   1204  C   GLU B 688       5.340 -14.097  15.803  1.00 50.94           C
ANISOU 1204  C   GLU B 688     6989   4631   7736    693   1433    370       C
ATOM   1205  O   GLU B 688       6.417 -13.631  15.420  1.00 50.42           O
ANISOU 1205  O   GLU B 688     6959   4688   7509    823   1384    251       O
ATOM   1206  CB  GLU B 688       5.738 -14.573  18.233  1.00 55.41           C
ANISOU 1206  CB  GLU B 688     7626   5430   7997   1011   1895    175       C
ATOM   1207  CG  GLU B 688       4.854 -13.477  18.780  1.00 61.25           C
ANISOU 1207  CG  GLU B 688     7987   6163   9124    984   2033    178       C
ATOM   1208  CD  GLU B 688       5.411 -12.903  20.068  1.00 66.48           C
ANISOU 1208  CD  GLU B 688     8598   7012   9648   1256   2258    -56       C
ATOM   1209  OE1 GLU B 688       6.549 -13.273  20.434  1.00 65.97           O
ANISOU 1209  OE1 GLU B 688     8761   7087   9218   1437   2273   -220       O
ATOM   1210  OE2 GLU B 688       4.717 -12.088  20.712  1.00 72.23           O
ANISOU 1210  OE2 GLU B 688     9077   7744  10625   1306   2408    -74       O
ATOM   1211  N   GLU B 689       4.167 -13.724  15.305  1.00 53.45           N
ANISOU 1211  N   GLU B 689     7077   4785   8449    471   1335    536       N
ATOM   1212  CA  GLU B 689       4.099 -12.693  14.282  1.00 51.61           C
ANISOU 1212  CA  GLU B 689     6631   4517   8461    381   1171    561       C
ATOM   1213  C   GLU B 689       4.453 -11.336  14.874  1.00 53.95           C
ANISOU 1213  C   GLU B 689     6610   4960   8929    497   1337    400       C
ATOM   1214  O   GLU B 689       4.054 -11.004  15.994  1.00 52.71           O
ANISOU 1214  O   GLU B 689     6291   4851   8887    562   1557    336       O
ATOM   1215  CB  GLU B 689       2.703 -12.636  13.661  1.00 53.10           C
ANISOU 1215  CB  GLU B 689     6637   4492   9045    113   1018    789       C
ATOM   1216  CG  GLU B 689       2.274 -13.910  12.956  1.00 55.48           C
ANISOU 1216  CG  GLU B 689     7249   4590   9240    -34    765    950       C
ATOM   1217  CD  GLU B 689       1.003 -13.717  12.158  1.00 64.87           C
ANISOU 1217  CD  GLU B 689     8242   5559  10846   -306    537   1172       C
ATOM   1218  OE1 GLU B 689       0.659 -12.548  11.876  1.00 65.25           O
ANISOU 1218  OE1 GLU B 689     7950   5638  11203   -359    556   1191       O
ATOM   1219  OE2 GLU B 689       0.348 -14.726  11.817  1.00 69.31           O
ANISOU 1219  OE2 GLU B 689     8984   5907  11445   -471    322   1334       O
ATOM   1220  N   PHE B 690       5.201 -10.548  14.110  1.00 48.10           N
ANISOU 1220  N   PHE B 690     5790   4277   8209    541   1224    347       N
ATOM   1221  CA  PHE B 690       5.436  -9.165  14.489  1.00 45.43           C
ANISOU 1221  CA  PHE B 690     5123   4016   8124    607   1311    219       C
ATOM   1222  C   PHE B 690       4.108  -8.422  14.530  1.00 45.43           C
ANISOU 1222  C   PHE B 690     4793   3895   8573    445   1349    322       C
ATOM   1223  O   PHE B 690       3.279  -8.558  13.628  1.00 47.08           O
ANISOU 1223  O   PHE B 690     4949   3967   8972    252   1201    519       O
ATOM   1224  CB  PHE B 690       6.395  -8.507  13.493  1.00 45.39           C
ANISOU 1224  CB  PHE B 690     5061   4065   8119    656   1162    223       C
ATOM   1225  CG  PHE B 690       6.593  -7.037  13.711  1.00 43.85           C
ANISOU 1225  CG  PHE B 690     4504   3899   8257    685   1196    124       C
ATOM   1226  CD1 PHE B 690       7.446  -6.580  14.697  1.00 45.24           C
ANISOU 1226  CD1 PHE B 690     4636   4185   8368    858   1290    -90       C
ATOM   1227  CD2 PHE B 690       5.957  -6.111  12.901  1.00 41.38           C
ANISOU 1227  CD2 PHE B 690     3907   3489   8329    545   1105    246       C
ATOM   1228  CE1 PHE B 690       7.642  -5.226  14.888  1.00 42.60           C
ANISOU 1228  CE1 PHE B 690     3988   3836   8362    881   1273   -190       C
ATOM   1229  CE2 PHE B 690       6.139  -4.752  13.097  1.00 36.75           C
ANISOU 1229  CE2 PHE B 690     2992   2903   8069    571   1123    158       C
ATOM   1230  CZ  PHE B 690       7.002  -4.314  14.081  1.00 37.41           C
ANISOU 1230  CZ  PHE B 690     3046   3071   8095    738   1195    -64       C
ATOM   1231  N   THR B 691       3.898  -7.658  15.590  1.00 42.39           N
ANISOU 1231  N   THR B 691     6451   3911   5746    224   1851    736       N
ATOM   1232  CA  THR B 691       2.697  -6.842  15.700  1.00 42.72           C
ANISOU 1232  CA  THR B 691     6379   3939   5915    123   1984    639       C
ATOM   1233  C   THR B 691       3.108  -5.379  15.665  1.00 37.18           C
ANISOU 1233  C   THR B 691     5651   3414   5061    148   1791    562       C
ATOM   1234  O   THR B 691       3.780  -4.904  16.596  1.00 39.84           O
ANISOU 1234  O   THR B 691     6197   3828   5112    212   1746    620       O
ATOM   1235  CB  THR B 691       1.922  -7.161  16.978  1.00 49.72           C
ANISOU 1235  CB  THR B 691     7447   4693   6752    121   2313    740       C
ATOM   1236  OG1 THR B 691       1.567  -8.549  16.980  1.00 51.80           O
ANISOU 1236  OG1 THR B 691     7755   4756   7170     72   2511    820       O
ATOM   1237  CG2 THR B 691       0.643  -6.320  17.066  1.00 44.17           C
ANISOU 1237  CG2 THR B 691     6588   3986   6209     47   2486    646       C
ATOM   1238  N   PRO B 692       2.755  -4.642  14.616  1.00 36.23           N
ANISOU 1238  N   PRO B 692     5304   3357   5106     92   1667    434       N
ATOM   1239  CA  PRO B 692       3.161  -3.238  14.532  1.00 36.98           C
ANISOU 1239  CA  PRO B 692     5408   3573   5068    109   1507    368       C
ATOM   1240  C   PRO B 692       2.456  -2.370  15.560  1.00 38.05           C
ANISOU 1240  C   PRO B 692     5680   3660   5117    129   1700    353       C
ATOM   1241  O   PRO B 692       1.331  -2.645  15.990  1.00 38.66           O
ANISOU 1241  O   PRO B 692     5723   3633   5332    125   1965    366       O
ATOM   1242  CB  PRO B 692       2.764  -2.836  13.106  1.00 36.61           C
ANISOU 1242  CB  PRO B 692     5097   3571   5244     66   1373    263       C
ATOM   1243  CG  PRO B 692       1.715  -3.813  12.712  1.00 39.25           C
ANISOU 1243  CG  PRO B 692     5265   3807   5840      4   1516    246       C
ATOM   1244  CD  PRO B 692       2.076  -5.097  13.391  1.00 36.36           C
ANISOU 1244  CD  PRO B 692     5065   3337   5414      9   1641    347       C
ATOM   1245  N   THR B 693       3.153  -1.319  15.960  1.00 34.90           N
ANISOU 1245  N   THR B 693     5442   3333   4486    139   1579    318       N
ATOM   1246  CA  THR B 693       2.636  -0.265  16.823  1.00 36.92           C
ANISOU 1246  CA  THR B 693     5878   3530   4622    162   1738    266       C
ATOM   1247  C   THR B 693       2.937   1.066  16.162  1.00 40.28           C
ANISOU 1247  C   THR B 693     6275   3990   5041    138   1568    163       C
ATOM   1248  O   THR B 693       3.732   1.135  15.217  1.00 35.33           O
ANISOU 1248  O   THR B 693     5524   3459   4441     92   1320    152       O
ATOM   1249  CB  THR B 693       3.289  -0.341  18.212  1.00 37.71           C
ANISOU 1249  CB  THR B 693     6317   3650   4363    174   1772    320       C
ATOM   1250  OG1 THR B 693       4.685  -0.038  18.089  1.00 38.57           O
ANISOU 1250  OG1 THR B 693     6485   3908   4260    122   1459    312       O
ATOM   1251  CG2 THR B 693       3.120  -1.725  18.811  1.00 40.96           C
ANISOU 1251  CG2 THR B 693     6787   4014   4761    216   1934    460       C
ATOM   1252  N   PRO B 694       2.314   2.159  16.629  1.00 38.36           N
ANISOU 1252  N   PRO B 694     6165   3649   4760    178   1723     92       N
ATOM   1253  CA  PRO B 694       2.621   3.465  16.014  1.00 41.69           C
ANISOU 1253  CA  PRO B 694     6612   4056   5172    157   1585      5       C
ATOM   1254  C   PRO B 694       4.105   3.807  16.025  1.00 39.99           C
ANISOU 1254  C   PRO B 694     6535   3945   4716     28   1310    -20       C
ATOM   1255  O   PRO B 694       4.636   4.277  15.011  1.00 42.93           O
ANISOU 1255  O   PRO B 694     6787   4366   5159    -27   1119    -39       O
ATOM   1256  CB  PRO B 694       1.805   4.450  16.860  1.00 39.55           C
ANISOU 1256  CB  PRO B 694     6564   3626   4838    239   1851    -61       C
ATOM   1257  CG  PRO B 694       0.676   3.638  17.424  1.00 44.08           C
ANISOU 1257  CG  PRO B 694     7052   4157   5541    331   2150      1       C
ATOM   1258  CD  PRO B 694       1.220   2.245  17.614  1.00 41.47           C
ANISOU 1258  CD  PRO B 694     6679   3923   5156    260   2068     95       C
ATOM   1259  N   ALA B 695       4.797   3.556  17.140  1.00 40.87           N
ANISOU 1259  N   ALA B 695     6880   4111   4537    -26   1280     -8       N
ATOM   1260  CA  ALA B 695       6.218   3.874  17.251  1.00 40.42           C
ANISOU 1260  CA  ALA B 695     6913   4197   4248   -167   1001    -29       C
ATOM   1261  C   ALA B 695       7.110   2.899  16.498  1.00 39.28           C
ANISOU 1261  C   ALA B 695     6514   4236   4176   -176    784     73       C
ATOM   1262  O   ALA B 695       8.236   3.264  16.130  1.00 42.60           O
ANISOU 1262  O   ALA B 695     6880   4793   4511   -289    547     61       O
ATOM   1263  CB  ALA B 695       6.641   3.896  18.722  1.00 43.60           C
ANISOU 1263  CB  ALA B 695     7641   4637   4289   -212   1011    -45       C
ATOM   1264  N   PHE B 696       6.641   1.677  16.268  1.00 35.74           N
ANISOU 1264  N   PHE B 696     5914   3780   3886    -67    879    169       N
ATOM   1265  CA  PHE B 696       7.454   0.607  15.684  1.00 35.34           C
ANISOU 1265  CA  PHE B 696     5677   3866   3885    -36    724    268       C
ATOM   1266  C   PHE B 696       6.564  -0.110  14.682  1.00 33.04           C
ANISOU 1266  C   PHE B 696     5170   3481   3903     29    835    279       C
ATOM   1267  O   PHE B 696       6.034  -1.192  14.958  1.00 32.97           O
ANISOU 1267  O   PHE B 696     5155   3398   3974     94    986    346       O
ATOM   1268  CB  PHE B 696       7.956  -0.328  16.790  1.00 34.93           C
ANISOU 1268  CB  PHE B 696     5772   3885   3616     29    727    387       C
ATOM   1269  CG  PHE B 696       8.926  -1.394  16.340  1.00 36.62           C
ANISOU 1269  CG  PHE B 696     5831   4236   3848    104    576    509       C
ATOM   1270  CD1 PHE B 696       9.359  -1.496  15.029  1.00 35.27           C
ANISOU 1270  CD1 PHE B 696     5414   4125   3861     96    458    493       C
ATOM   1271  CD2 PHE B 696       9.401  -2.313  17.268  1.00 43.35           C
ANISOU 1271  CD2 PHE B 696     6808   5149   4512    211    574    654       C
ATOM   1272  CE1 PHE B 696      10.257  -2.501  14.653  1.00 38.49           C
ANISOU 1272  CE1 PHE B 696     5698   4644   4281    200    360    606       C
ATOM   1273  CE2 PHE B 696      10.290  -3.311  16.902  1.00 43.51           C
ANISOU 1273  CE2 PHE B 696     6700   5280   4554    330    462    785       C
ATOM   1274  CZ  PHE B 696      10.720  -3.406  15.593  1.00 37.19           C
ANISOU 1274  CZ  PHE B 696     5648   4530   3953    327    366    754       C
ATOM   1275  N   PRO B 697       6.355   0.479  13.499  1.00 34.54           N
ANISOU 1275  N   PRO B 697     5191   3667   4264     -2    765    211       N
ATOM   1276  CA  PRO B 697       5.289  -0.008  12.610  1.00 32.23           C
ANISOU 1276  CA  PRO B 697     4706   3295   4246     39    860    191       C
ATOM   1277  C   PRO B 697       5.698  -1.068  11.599  1.00 28.36           C
ANISOU 1277  C   PRO B 697     4048   2860   3867     53    761    218       C
ATOM   1278  O   PRO B 697       4.816  -1.578  10.896  1.00 30.99           O
ANISOU 1278  O   PRO B 697     4235   3132   4407     54    822    183       O
ATOM   1279  CB  PRO B 697       4.836   1.280  11.899  1.00 34.26           C
ANISOU 1279  CB  PRO B 697     4907   3525   4586     27    825    115       C
ATOM   1280  CG  PRO B 697       6.098   2.112  11.822  1.00 33.23           C
ANISOU 1280  CG  PRO B 697     4872   3484   4270    -53    643    105       C
ATOM   1281  CD  PRO B 697       6.911   1.771  13.057  1.00 34.09           C
ANISOU 1281  CD  PRO B 697     5155   3656   4143    -87    622    145       C
ATOM   1282  N   ALA B 698       6.979  -1.425  11.506  1.00 30.17           N
ANISOU 1282  N   ALA B 698     4288   3208   3966     62    616    273       N
ATOM   1283  CA  ALA B 698       7.417  -2.453  10.571  1.00 29.98           C
ANISOU 1283  CA  ALA B 698     4141   3216   4033    107    559    296       C
ATOM   1284  C   ALA B 698       8.798  -2.942  10.986  1.00 29.38           C
ANISOU 1284  C   ALA B 698     4105   3269   3787    171    461    400       C
ATOM   1285  O   ALA B 698       9.525  -2.253  11.706  1.00 31.08           O
ANISOU 1285  O   ALA B 698     4389   3603   3818    137    364    432       O
ATOM   1286  CB  ALA B 698       7.446  -1.928   9.131  1.00 27.97           C
ANISOU 1286  CB  ALA B 698     3736   3018   3873     72    443    222       C
ATOM   1287  N   LEU B 699       9.154  -4.144  10.510  1.00 28.92           N
ANISOU 1287  N   LEU B 699     4003   3192   3795    266    484    449       N
ATOM   1288  CA  LEU B 699      10.452  -4.727  10.862  1.00 29.76           C
ANISOU 1288  CA  LEU B 699     4114   3429   3763    385    405    576       C
ATOM   1289  C   LEU B 699      11.612  -4.051  10.142  1.00 34.09           C
ANISOU 1289  C   LEU B 699     4504   4196   4252    362    226    576       C
ATOM   1290  O   LEU B 699      12.703  -3.946  10.715  1.00 33.68           O
ANISOU 1290  O   LEU B 699     4417   4332   4049    401    109    674       O
ATOM   1291  CB  LEU B 699      10.467  -6.223  10.558  1.00 31.01           C
ANISOU 1291  CB  LEU B 699     4304   3457   4020    524    525    633       C
ATOM   1292  CG  LEU B 699       9.734  -7.144  11.537  1.00 34.71           C
ANISOU 1292  CG  LEU B 699     4959   3723   4505    571    717    706       C
ATOM   1293  CD1 LEU B 699       9.837  -8.570  11.049  1.00 35.91           C
ANISOU 1293  CD1 LEU B 699     5164   3709   4770    692    840    746       C
ATOM   1294  CD2 LEU B 699      10.327  -7.029  12.925  1.00 37.35           C
ANISOU 1294  CD2 LEU B 699     5421   4165   4604    651    678    855       C
ATOM   1295  N   GLN B 700      11.416  -3.605   8.901  1.00 28.23           N
ANISOU 1295  N   GLN B 700     3657   3452   3619    298    201    479       N
ATOM   1296  CA  GLN B 700      12.507  -3.046   8.104  1.00 28.16           C
ANISOU 1296  CA  GLN B 700     3499   3634   3566    274     79    491       C
ATOM   1297  C   GLN B 700      12.417  -1.524   8.041  1.00 29.53           C
ANISOU 1297  C   GLN B 700     3672   3853   3695     96     -5    427       C
ATOM   1298  O   GLN B 700      11.333  -0.948   7.920  1.00 27.79           O
ANISOU 1298  O   GLN B 700     3526   3492   3542     31     46    343       O
ATOM   1299  CB  GLN B 700      12.528  -3.610   6.677  1.00 29.07           C
ANISOU 1299  CB  GLN B 700     3535   3721   3788    339    123    443       C
ATOM   1300  CG  GLN B 700      12.466  -5.119   6.593  1.00 30.07           C
ANISOU 1300  CG  GLN B 700     3718   3727   3980    502    242    470       C
ATOM   1301  CD  GLN B 700      13.538  -5.802   7.407  1.00 33.69           C
ANISOU 1301  CD  GLN B 700     4161   4290   4349    665    236    629       C
ATOM   1302  OE1 GLN B 700      14.702  -5.398   7.383  1.00 33.49           O
ANISOU 1302  OE1 GLN B 700     3986   4497   4240    695    133    709       O
ATOM   1303  NE2 GLN B 700      13.156  -6.843   8.144  1.00 33.67           N
ANISOU 1303  NE2 GLN B 700     4302   4125   4366    775    349    689       N
ATOM   1304  N   TYR B 701      13.574  -0.867   8.073  1.00 31.24           N
ANISOU 1304  N   TYR B 701     3793   4264   3812     19   -124    473       N
ATOM   1305  CA  TYR B 701      13.587   0.578   7.937  1.00 29.60           C
ANISOU 1305  CA  TYR B 701     3615   4062   3568   -171   -184    412       C
ATOM   1306  C   TYR B 701      14.806   1.000   7.129  1.00 31.50           C
ANISOU 1306  C   TYR B 701     3680   4497   3792   -245   -260    457       C
ATOM   1307  O   TYR B 701      15.741   0.220   6.905  1.00 32.55           O
ANISOU 1307  O   TYR B 701     3646   4799   3921   -140   -279    543       O
ATOM   1308  CB  TYR B 701      13.584   1.274   9.301  1.00 30.16           C
ANISOU 1308  CB  TYR B 701     3832   4130   3499   -290   -238    391       C
ATOM   1309  CG  TYR B 701      14.836   0.992  10.102  1.00 33.22           C
ANISOU 1309  CG  TYR B 701     4129   4756   3738   -307   -379    479       C
ATOM   1310  CD1 TYR B 701      15.003  -0.221  10.753  1.00 33.52           C
ANISOU 1310  CD1 TYR B 701     4158   4849   3730   -123   -371    578       C
ATOM   1311  CD2 TYR B 701      15.868   1.928  10.185  1.00 37.68           C
ANISOU 1311  CD2 TYR B 701     4606   5499   4212   -510   -523    473       C
ATOM   1312  CE1 TYR B 701      16.153  -0.496  11.475  1.00 38.80           C
ANISOU 1312  CE1 TYR B 701     4720   5769   4252   -100   -524    685       C
ATOM   1313  CE2 TYR B 701      17.021   1.663  10.902  1.00 36.79           C
ANISOU 1313  CE2 TYR B 701     4356   5655   3967   -531   -687    558       C
ATOM   1314  CZ  TYR B 701      17.159   0.449  11.551  1.00 44.63           C
ANISOU 1314  CZ  TYR B 701     5329   6727   4903   -306   -698    671       C
ATOM   1315  OH  TYR B 701      18.303   0.173  12.278  1.00 46.33           O
ANISOU 1315  OH  TYR B 701     5389   7241   4974   -290   -886    781       O
ATOM   1316  N   LEU B 702      14.780   2.258   6.707  1.00 31.04           N
ANISOU 1316  N   LEU B 702     3663   4401   3729   -417   -277    409       N
ATOM   1317  CA  LEU B 702      15.891   2.858   5.960  1.00 31.51           C
ANISOU 1317  CA  LEU B 702     3572   4623   3777   -541   -319    454       C
ATOM   1318  C   LEU B 702      16.939   3.338   6.949  1.00 35.84           C
ANISOU 1318  C   LEU B 702     4047   5355   4217   -722   -452    480       C
ATOM   1319  O   LEU B 702      16.780   4.382   7.586  1.00 35.04           O
ANISOU 1319  O   LEU B 702     4101   5168   4046   -923   -498    408       O
ATOM   1320  CB  LEU B 702      15.378   4.002   5.091  1.00 32.29           C
ANISOU 1320  CB  LEU B 702     3786   4571   3912   -651   -264    409       C
ATOM   1321  CG  LEU B 702      14.293   3.604   4.092  1.00 31.63           C
ANISOU 1321  CG  LEU B 702     3761   4345   3912   -483   -178    381       C
ATOM   1322  CD1 LEU B 702      13.901   4.771   3.196  1.00 31.55           C
ANISOU 1322  CD1 LEU B 702     3860   4217   3911   -559   -142    377       C
ATOM   1323  CD2 LEU B 702      14.770   2.422   3.255  1.00 32.59           C
ANISOU 1323  CD2 LEU B 702     3731   4593   4058   -325   -143    423       C
ATOM   1324  N   GLU B 703      18.030   2.579   7.079  1.00 34.87           N
ANISOU 1324  N   GLU B 703     3686   5490   4073   -648   -519    579       N
ATOM   1325  CA  GLU B 703      19.092   2.999   7.982  1.00 39.56           C
ANISOU 1325  CA  GLU B 703     4152   6320   4558   -829   -690    611       C
ATOM   1326  C   GLU B 703      19.794   4.245   7.460  1.00 41.81           C
ANISOU 1326  C   GLU B 703     4353   6672   4859  -1133   -716    586       C
ATOM   1327  O   GLU B 703      20.213   5.099   8.251  1.00 42.00           O
ANISOU 1327  O   GLU B 703     4414   6756   4787  -1405   -848    529       O
ATOM   1328  CB  GLU B 703      20.074   1.851   8.191  1.00 40.65           C
ANISOU 1328  CB  GLU B 703     4016   6742   4687   -629   -755    752       C
ATOM   1329  CG  GLU B 703      21.332   2.248   8.932  1.00 43.72           C
ANISOU 1329  CG  GLU B 703     4171   7462   4977   -813   -965    808       C
ATOM   1330  CD  GLU B 703      22.231   1.070   9.196  1.00 49.76           C
ANISOU 1330  CD  GLU B 703     4655   8517   5735   -549  -1032    977       C
ATOM   1331  OE1 GLU B 703      22.445   0.729  10.378  1.00 56.59           O
ANISOU 1331  OE1 GLU B 703     5530   9517   6454   -499  -1199   1028       O
ATOM   1332  OE2 GLU B 703      22.735   0.484   8.214  1.00 52.17           O
ANISOU 1332  OE2 GLU B 703     4743   8914   6167   -370   -909   1067       O
ATOM   1333  N   SER B 704      19.924   4.369   6.138  1.00 39.00           N
ANISOU 1333  N   SER B 704     3912   6296   4611  -1109   -584    622       N
ATOM   1334  CA  SER B 704      20.498   5.556   5.521  1.00 37.74           C
ANISOU 1334  CA  SER B 704     3710   6152   4477  -1395   -556    617       C
ATOM   1335  C   SER B 704      19.924   5.689   4.119  1.00 37.67           C
ANISOU 1335  C   SER B 704     3800   5968   4543  -1289   -372    632       C
ATOM   1336  O   SER B 704      19.449   4.717   3.523  1.00 38.14           O
ANISOU 1336  O   SER B 704     3857   5997   4639  -1011   -291    654       O
ATOM   1337  CB  SER B 704      22.030   5.509   5.459  1.00 40.85           C
ANISOU 1337  CB  SER B 704     3722   6910   4891  -1527   -628    718       C
ATOM   1338  OG  SER B 704      22.498   4.400   4.714  1.00 44.57           O
ANISOU 1338  OG  SER B 704     3948   7556   5431  -1243   -533    834       O
ATOM   1339  N   VAL B 705      19.967   6.915   3.609  1.00 37.36           N
ANISOU 1339  N   VAL B 705     3876   5806   4514  -1524   -311    618       N
ATOM   1340  CA  VAL B 705      19.525   7.232   2.254  1.00 35.43           C
ANISOU 1340  CA  VAL B 705     3745   5415   4303  -1449   -149    657       C
ATOM   1341  C   VAL B 705      20.569   8.148   1.630  1.00 38.70           C
ANISOU 1341  C   VAL B 705     4050   5919   4735  -1723    -71    732       C
ATOM   1342  O   VAL B 705      20.938   9.169   2.222  1.00 44.69           O
ANISOU 1342  O   VAL B 705     4870   6626   5485  -2041   -122    693       O
ATOM   1343  CB  VAL B 705      18.134   7.897   2.242  1.00 38.37           C
ANISOU 1343  CB  VAL B 705     4466   5449   4664  -1405   -117    583       C
ATOM   1344  CG1 VAL B 705      17.775   8.344   0.835  1.00 38.74           C
ANISOU 1344  CG1 VAL B 705     4627   5377   4715  -1338     19    649       C
ATOM   1345  CG2 VAL B 705      17.071   6.934   2.781  1.00 32.24           C
ANISOU 1345  CG2 VAL B 705     3756   4599   3895  -1147   -162    517       C
ATOM   1346  N   ASP B 706      21.059   7.777   0.447  1.00 39.69           N
ANISOU 1346  N   ASP B 706     4029   6172   4880  -1616     68    833       N
ATOM   1347  CA  ASP B 706      22.113   8.544  -0.214  1.00 46.86           C
ANISOU 1347  CA  ASP B 706     4799   7190   5814  -1869    187    929       C
ATOM   1348  C   ASP B 706      21.576   9.897  -0.663  1.00 47.06           C
ANISOU 1348  C   ASP B 706     5159   6904   5816  -2058    281    930       C
ATOM   1349  O   ASP B 706      20.644   9.963  -1.470  1.00 45.57           O
ANISOU 1349  O   ASP B 706     5216   6518   5581  -1859    364    948       O
ATOM   1350  CB  ASP B 706      22.662   7.785  -1.421  1.00 45.03           C
ANISOU 1350  CB  ASP B 706     4378   7148   5585  -1665    359   1039       C
ATOM   1351  CG  ASP B 706      23.398   6.518  -1.042  1.00 52.51           C
ANISOU 1351  CG  ASP B 706     4977   8401   6571  -1472    311   1069       C
ATOM   1352  OD1 ASP B 706      23.536   5.633  -1.923  1.00 52.04           O
ANISOU 1352  OD1 ASP B 706     4844   8431   6497  -1202    452   1119       O
ATOM   1353  OD2 ASP B 706      23.851   6.409   0.121  1.00 54.05           O
ANISOU 1353  OD2 ASP B 706     4993   8745   6798  -1578    136   1045       O
ATOM   1354  N   GLU B 707      22.158  10.971  -0.142  1.00 53.38           N
ANISOU 1354  N   GLU B 707     5979   7657   6645  -2440    262    912       N
ATOM   1355  CA  GLU B 707      21.804  12.308  -0.597  1.00 54.20           C
ANISOU 1355  CA  GLU B 707     6417   7438   6737  -2636    391    934       C
ATOM   1356  C   GLU B 707      21.943  12.403  -2.111  1.00 52.43           C
ANISOU 1356  C   GLU B 707     6223   7210   6489  -2532    614   1091       C
ATOM   1357  O   GLU B 707      22.987  12.066  -2.672  1.00 55.61           O
ANISOU 1357  O   GLU B 707     6329   7881   6920  -2593    719   1188       O
ATOM   1358  CB  GLU B 707      22.708  13.343   0.074  1.00 64.17           C
ANISOU 1358  CB  GLU B 707     7644   8692   8045  -3122    366    895       C
ATOM   1359  CG  GLU B 707      22.096  14.723   0.178  1.00 65.86           C
ANISOU 1359  CG  GLU B 707     8310   8471   8243  -3324    446    849       C
ATOM   1360  CD  GLU B 707      21.474  14.965   1.535  1.00 68.72           C
ANISOU 1360  CD  GLU B 707     8883   8662   8564  -3379    277    664       C
ATOM   1361  OE1 GLU B 707      21.353  13.992   2.307  1.00 69.87           O
ANISOU 1361  OE1 GLU B 707     8849   9017   8680  -3209    101    590       O
ATOM   1362  OE2 GLU B 707      21.122  16.127   1.835  1.00 71.89           O
ANISOU 1362  OE2 GLU B 707     9654   8707   8954  -3587    342    596       O
ATOM   1363  N   GLY B 708      20.876  12.840  -2.772  1.00 51.20           N
ANISOU 1363  N   GLY B 708     6421   6766   6267  -2351    689   1124       N
ATOM   1364  CA  GLY B 708      20.898  12.993  -4.212  1.00 57.94           C
ANISOU 1364  CA  GLY B 708     7372   7598   7045  -2236    886   1278       C
ATOM   1365  C   GLY B 708      20.648  11.729  -5.008  1.00 56.54           C
ANISOU 1365  C   GLY B 708     7071   7622   6789  -1868    889   1297       C
ATOM   1366  O   GLY B 708      20.508  11.812  -6.235  1.00 57.07           O
ANISOU 1366  O   GLY B 708     7276   7665   6744  -1734   1035   1409       O
ATOM   1367  N   GLY B 709      20.586  10.565  -4.360  1.00 50.43           N
ANISOU 1367  N   GLY B 709     6078   7030   6054  -1704    743   1190       N
ATOM   1368  CA  GLY B 709      20.325   9.321  -5.051  1.00 43.54           C
ANISOU 1368  CA  GLY B 709     5128   6303   5112  -1373    753   1179       C
ATOM   1369  C   GLY B 709      18.853   9.156  -5.406  1.00 43.14           C
ANISOU 1369  C   GLY B 709     5354   6055   4982  -1115    665   1123       C
ATOM   1370  O   GLY B 709      18.019  10.032  -5.176  1.00 42.59           O
ANISOU 1370  O   GLY B 709     5525   5742   4915  -1150    614   1118       O
ATOM   1371  N   VAL B 710      18.540   7.988  -5.977  1.00 37.37           N
ANISOU 1371  N   VAL B 710     4578   5437   4186   -850    651   1076       N
ATOM   1372  CA  VAL B 710      17.208   7.765  -6.543  1.00 36.33           C
ANISOU 1372  CA  VAL B 710     4667   5174   3963   -624    563   1026       C
ATOM   1373  C   VAL B 710      16.144   7.867  -5.457  1.00 36.11           C
ANISOU 1373  C   VAL B 710     4699   4982   4040   -603    391    925       C
ATOM   1374  O   VAL B 710      15.143   8.580  -5.609  1.00 37.02           O
ANISOU 1374  O   VAL B 710     5018   4915   4134   -549    339    942       O
ATOM   1375  CB  VAL B 710      17.154   6.409  -7.271  1.00 37.65           C
ANISOU 1375  CB  VAL B 710     4776   5489   4042   -393    576    958       C
ATOM   1376  CG1 VAL B 710      15.711   6.074  -7.671  1.00 36.58           C
ANISOU 1376  CG1 VAL B 710     4819   5245   3835   -205    428    869       C
ATOM   1377  CG2 VAL B 710      18.038   6.429  -8.500  1.00 39.50           C
ANISOU 1377  CG2 VAL B 710     5021   5857   4130   -377    782   1063       C
ATOM   1378  N   ALA B 711      16.359   7.179  -4.334  1.00 36.64           N
ANISOU 1378  N   ALA B 711     4590   5116   4216   -630    316    834       N
ATOM   1379  CA  ALA B 711      15.376   7.177  -3.258  1.00 33.90           C
ANISOU 1379  CA  ALA B 711     4300   4625   3955   -602    188    738       C
ATOM   1380  C   ALA B 711      15.224   8.564  -2.647  1.00 36.28           C
ANISOU 1380  C   ALA B 711     4762   4734   4291   -783    194    766       C
ATOM   1381  O   ALA B 711      14.103   9.013  -2.381  1.00 35.61           O
ANISOU 1381  O   ALA B 711     4840   4460   4232   -701    149    735       O
ATOM   1382  CB  ALA B 711      15.772   6.152  -2.196  1.00 34.03           C
ANISOU 1382  CB  ALA B 711     4123   4762   4047   -592    129    663       C
ATOM   1383  N   TRP B 712      16.341   9.261  -2.422  1.00 36.13           N
ANISOU 1383  N   TRP B 712     4695   4753   4278  -1035    262    821       N
ATOM   1384  CA  TRP B 712      16.261  10.609  -1.878  1.00 38.69           C
ANISOU 1384  CA  TRP B 712     5220   4855   4627  -1243    288    828       C
ATOM   1385  C   TRP B 712      15.450  11.522  -2.786  1.00 39.43           C
ANISOU 1385  C   TRP B 712     5592   4719   4670  -1142    364    918       C
ATOM   1386  O   TRP B 712      14.613  12.294  -2.308  1.00 41.88           O
ANISOU 1386  O   TRP B 712     6120   4781   5011  -1117    357    894       O
ATOM   1387  CB  TRP B 712      17.665  11.171  -1.671  1.00 40.59           C
ANISOU 1387  CB  TRP B 712     5345   5194   4883  -1575    350    870       C
ATOM   1388  CG  TRP B 712      17.677  12.619  -1.318  1.00 47.20           C
ANISOU 1388  CG  TRP B 712     6437   5764   5734  -1833    410    875       C
ATOM   1389  CD1 TRP B 712      17.575  13.678  -2.176  1.00 48.79           C
ANISOU 1389  CD1 TRP B 712     6884   5751   5905  -1892    559    989       C
ATOM   1390  CD2 TRP B 712      17.811  13.175  -0.008  1.00 50.37           C
ANISOU 1390  CD2 TRP B 712     6915   6058   6166  -2071    336    756       C
ATOM   1391  NE1 TRP B 712      17.632  14.857  -1.477  1.00 60.21           N
ANISOU 1391  NE1 TRP B 712     8563   6932   7383  -2155    598    945       N
ATOM   1392  CE2 TRP B 712      17.782  14.577  -0.145  1.00 51.92           C
ANISOU 1392  CE2 TRP B 712     7417   5948   6363  -2280    458    787       C
ATOM   1393  CE3 TRP B 712      17.960  12.623   1.268  1.00 50.81           C
ANISOU 1393  CE3 TRP B 712     6841   6239   6227  -2125    184    628       C
ATOM   1394  CZ2 TRP B 712      17.888  15.435   0.948  1.00 58.53           C
ANISOU 1394  CZ2 TRP B 712     8444   6587   7207  -2557    433    665       C
ATOM   1395  CZ3 TRP B 712      18.065  13.476   2.350  1.00 52.45           C
ANISOU 1395  CZ3 TRP B 712     7227   6285   6417  -2394    142    515       C
ATOM   1396  CH2 TRP B 712      18.029  14.867   2.183  1.00 57.55           C
ANISOU 1396  CH2 TRP B 712     8186   6613   7066  -2616    267    520       C
ATOM   1397  N   ARG B 713      15.684  11.452  -4.101  1.00 38.39           N
ANISOU 1397  N   ARG B 713     5472   4668   4446  -1058    449   1034       N
ATOM   1398  CA  ARG B 713      14.979  12.354  -5.005  1.00 41.59           C
ANISOU 1398  CA  ARG B 713     6157   4874   4772   -946    513   1155       C
ATOM   1399  C   ARG B 713      13.479  12.098  -4.986  1.00 43.13           C
ANISOU 1399  C   ARG B 713     6432   4984   4974   -653    384   1108       C
ATOM   1400  O   ARG B 713      12.686  13.021  -5.203  1.00 43.29           O
ANISOU 1400  O   ARG B 713     6684   4784   4980   -549    404   1189       O
ATOM   1401  CB  ARG B 713      15.529  12.222  -6.422  1.00 44.06           C
ANISOU 1401  CB  ARG B 713     6477   5323   4942   -897    626   1289       C
ATOM   1402  CG  ARG B 713      16.963  12.704  -6.556  1.00 48.00           C
ANISOU 1402  CG  ARG B 713     6900   5886   5451  -1199    803   1374       C
ATOM   1403  CD  ARG B 713      17.357  12.899  -8.006  1.00 53.26           C
ANISOU 1403  CD  ARG B 713     7671   6610   5955  -1146    974   1543       C
ATOM   1404  NE  ARG B 713      17.265  11.675  -8.800  1.00 51.95           N
ANISOU 1404  NE  ARG B 713     7385   6686   5667   -901    939   1509       N
ATOM   1405  CZ  ARG B 713      18.254  10.795  -8.939  1.00 53.97           C
ANISOU 1405  CZ  ARG B 713     7381   7198   5928   -935   1020   1479       C
ATOM   1406  NH1 ARG B 713      19.413  10.988  -8.322  1.00 57.74           N
ANISOU 1406  NH1 ARG B 713     7632   7769   6537  -1204   1112   1493       N
ATOM   1407  NH2 ARG B 713      18.087   9.718  -9.697  1.00 52.25           N
ANISOU 1407  NH2 ARG B 713     7126   7146   5583   -698   1009   1432       N
ATOM   1408  N   ALA B 714      13.071  10.862  -4.712  1.00 41.13           N
ANISOU 1408  N   ALA B 714     5981   4893   4752   -518    261    987       N
ATOM   1409  CA  ALA B 714      11.653  10.546  -4.660  1.00 37.77           C
ANISOU 1409  CA  ALA B 714     5574   4418   4360   -279    138    934       C
ATOM   1410  C   ALA B 714      11.002  10.913  -3.332  1.00 38.19           C
ANISOU 1410  C   ALA B 714     5662   4299   4551   -297    119    852       C
ATOM   1411  O   ALA B 714       9.771  10.850  -3.228  1.00 41.08           O
ANISOU 1411  O   ALA B 714     6035   4603   4971   -101     50    829       O
ATOM   1412  CB  ALA B 714      11.446   9.065  -4.936  1.00 36.88           C
ANISOU 1412  CB  ALA B 714     5262   4518   4231   -160     38    830       C
ATOM   1413  N   GLY B 715      11.782  11.273  -2.316  1.00 39.80           N
ANISOU 1413  N   GLY B 715     5878   4440   4803   -526    176    803       N
ATOM   1414  CA  GLY B 715      11.234  11.690  -1.038  1.00 40.06           C
ANISOU 1414  CA  GLY B 715     6002   4296   4923   -554    182    715       C
ATOM   1415  C   GLY B 715      11.495  10.755   0.122  1.00 38.30           C
ANISOU 1415  C   GLY B 715     5611   4199   4744   -629    121    584       C
ATOM   1416  O   GLY B 715      11.038  11.041   1.239  1.00 38.79           O
ANISOU 1416  O   GLY B 715     5766   4124   4848   -649    137    503       O
ATOM   1417  N   LEU B 716      12.207   9.653  -0.098  1.00 36.81           N
ANISOU 1417  N   LEU B 716     5201   4252   4534   -648     68    569       N
ATOM   1418  CA  LEU B 716      12.517   8.729   0.984  1.00 33.15           C
ANISOU 1418  CA  LEU B 716     4592   3907   4098   -689     12    478       C
ATOM   1419  C   LEU B 716      13.656   9.270   1.840  1.00 35.51           C
ANISOU 1419  C   LEU B 716     4896   4236   4360   -959     10    460       C
ATOM   1420  O   LEU B 716      14.562   9.960   1.353  1.00 37.32           O
ANISOU 1420  O   LEU B 716     5133   4489   4557  -1142     52    524       O
ATOM   1421  CB  LEU B 716      12.886   7.356   0.434  1.00 31.88           C
ANISOU 1421  CB  LEU B 716     4216   3967   3929   -582    -25    479       C
ATOM   1422  CG  LEU B 716      11.829   6.649  -0.411  1.00 29.23           C
ANISOU 1422  CG  LEU B 716     3863   3631   3614   -362    -53    461       C
ATOM   1423  CD1 LEU B 716      12.290   5.244  -0.722  1.00 28.66           C
ANISOU 1423  CD1 LEU B 716     3628   3730   3531   -286    -66    429       C
ATOM   1424  CD2 LEU B 716      10.481   6.629   0.330  1.00 31.47           C
ANISOU 1424  CD2 LEU B 716     4196   3773   3987   -261    -75    394       C
ATOM   1425  N   ARG B 717      13.599   8.959   3.134  1.00 34.11           N
ANISOU 1425  N   ARG B 717     4716   4065   4178  -1000    -42    374       N
ATOM   1426  CA  ARG B 717      14.527   9.530   4.096  1.00 36.63           C
ANISOU 1426  CA  ARG B 717     5068   4414   4435  -1270    -85    330       C
ATOM   1427  C   ARG B 717      14.916   8.489   5.133  1.00 39.65           C
ANISOU 1427  C   ARG B 717     5297   4992   4777  -1252   -189    291       C
ATOM   1428  O   ARG B 717      14.151   7.570   5.444  1.00 33.91           O
ANISOU 1428  O   ARG B 717     4547   4261   4077  -1042   -186    271       O
ATOM   1429  CB  ARG B 717      13.930  10.755   4.805  1.00 37.24           C
ANISOU 1429  CB  ARG B 717     5461   4200   4489  -1375    -26    252       C
ATOM   1430  CG  ARG B 717      13.599  11.931   3.901  1.00 39.30           C
ANISOU 1430  CG  ARG B 717     5927   4223   4781  -1390     90    312       C
ATOM   1431  CD  ARG B 717      14.857  12.525   3.284  1.00 45.34           C
ANISOU 1431  CD  ARG B 717     6643   5059   5524  -1663    106    379       C
ATOM   1432  NE  ARG B 717      14.600  13.752   2.528  1.00 45.27           N
ANISOU 1432  NE  ARG B 717     6894   4777   5530  -1704    242    451       N
ATOM   1433  CZ  ARG B 717      14.394  13.797   1.215  1.00 47.29           C
ANISOU 1433  CZ  ARG B 717     7140   5028   5798  -1550    310    589       C
ATOM   1434  NH1 ARG B 717      14.406  12.681   0.498  1.00 42.87           N
ANISOU 1434  NH1 ARG B 717     6332   4720   5237  -1363    255    640       N
ATOM   1435  NH2 ARG B 717      14.174  14.962   0.616  1.00 49.97           N
ANISOU 1435  NH2 ARG B 717     7753   5099   6134  -1577    440    676       N
ATOM   1436  N   MET B 718      16.119   8.658   5.671  1.00 39.53           N
ANISOU 1436  N   MET B 718     5173   5151   4697  -1482   -281    289       N
ATOM   1437  CA  MET B 718      16.575   7.846   6.787  1.00 38.32           C
ANISOU 1437  CA  MET B 718     4901   5193   4468  -1475   -405    269       C
ATOM   1438  C   MET B 718      15.516   7.807   7.883  1.00 36.72           C
ANISOU 1438  C   MET B 718     4938   4808   4205  -1386   -388    176       C
ATOM   1439  O   MET B 718      14.918   8.830   8.224  1.00 40.39           O
ANISOU 1439  O   MET B 718     5672   5031   4643  -1481   -323     91       O
ATOM   1440  CB  MET B 718      17.892   8.422   7.319  1.00 45.04           C
ANISOU 1440  CB  MET B 718     5644   6232   5238  -1796   -535    257       C
ATOM   1441  CG  MET B 718      18.326   7.935   8.674  1.00 44.34           C
ANISOU 1441  CG  MET B 718     5506   6328   5013  -1839   -703    222       C
ATOM   1442  SD  MET B 718      19.960   8.613   9.038  1.00 55.18           S
ANISOU 1442  SD  MET B 718     6660   7992   6314  -2247   -892    216       S
ATOM   1443  CE  MET B 718      19.686  10.327   8.604  1.00 51.98           C
ANISOU 1443  CE  MET B 718     6569   7240   5941  -2572   -766    109       C
ATOM   1444  N   GLY B 719      15.251   6.613   8.393  1.00 32.47           N
ANISOU 1444  N   GLY B 719     4318   4365   3654  -1186   -412    202       N
ATOM   1445  CA  GLY B 719      14.292   6.419   9.456  1.00 36.09           C
ANISOU 1445  CA  GLY B 719     4980   4680   4051  -1091   -365    137       C
ATOM   1446  C   GLY B 719      12.935   5.937   8.995  1.00 34.14           C
ANISOU 1446  C   GLY B 719     4777   4255   3938   -853   -219    140       C
ATOM   1447  O   GLY B 719      12.166   5.433   9.820  1.00 31.30           O
ANISOU 1447  O   GLY B 719     4515   3820   3557   -740   -155    116       O
ATOM   1448  N   ASP B 720      12.618   6.092   7.711  1.00 30.42           N
ANISOU 1448  N   ASP B 720     4233   3730   3594   -786   -167    170       N
ATOM   1449  CA  ASP B 720      11.336   5.610   7.195  1.00 28.76           C
ANISOU 1449  CA  ASP B 720     4018   3397   3512   -581    -69    167       C
ATOM   1450  C   ASP B 720      11.215   4.101   7.388  1.00 27.83           C
ANISOU 1450  C   ASP B 720     3770   3374   3430   -436    -67    196       C
ATOM   1451  O   ASP B 720      12.159   3.351   7.140  1.00 29.38           O
ANISOU 1451  O   ASP B 720     3820   3742   3602   -420   -131    252       O
ATOM   1452  CB  ASP B 720      11.206   5.953   5.700  1.00 29.55           C
ANISOU 1452  CB  ASP B 720     4052   3481   3694   -540    -61    206       C
ATOM   1453  CG  ASP B 720      11.052   7.454   5.418  1.00 30.44           C
ANISOU 1453  CG  ASP B 720     4342   3428   3795   -636    -19    201       C
ATOM   1454  OD1 ASP B 720      10.849   8.266   6.348  1.00 36.08           O
ANISOU 1454  OD1 ASP B 720     5254   3997   4460   -722     25    143       O
ATOM   1455  OD2 ASP B 720      11.152   7.822   4.229  1.00 31.31           O
ANISOU 1455  OD2 ASP B 720     4425   3541   3931   -619    -17    260       O
ATOM   1456  N   PHE B 721      10.037   3.646   7.829  1.00 28.78           N
ANISOU 1456  N   PHE B 721     3944   3369   3622   -322     30    165       N
ATOM   1457  CA  PHE B 721       9.757   2.218   7.955  1.00 28.14           C
ANISOU 1457  CA  PHE B 721     3776   3316   3600   -201     69    189       C
ATOM   1458  C   PHE B 721       9.091   1.697   6.692  1.00 26.47           C
ANISOU 1458  C   PHE B 721     3445   3077   3535   -115     86    171       C
ATOM   1459  O   PHE B 721       8.218   2.355   6.128  1.00 26.44           O
ANISOU 1459  O   PHE B 721     3444   2992   3609    -99    104    137       O
ATOM   1460  CB  PHE B 721       8.836   1.936   9.145  1.00 28.66           C
ANISOU 1460  CB  PHE B 721     3961   3261   3667   -157    191    169       C
ATOM   1461  CG  PHE B 721       9.479   2.135  10.485  1.00 31.19           C
ANISOU 1461  CG  PHE B 721     4429   3626   3795   -221    167    185       C
ATOM   1462  CD1 PHE B 721      10.070   1.068  11.149  1.00 32.32           C
ANISOU 1462  CD1 PHE B 721     4561   3868   3851   -163    142    261       C
ATOM   1463  CD2 PHE B 721       9.468   3.380  11.096  1.00 32.97           C
ANISOU 1463  CD2 PHE B 721     4830   3786   3910   -331    170    123       C
ATOM   1464  CE1 PHE B 721      10.656   1.245  12.398  1.00 33.74           C
ANISOU 1464  CE1 PHE B 721     4881   4123   3815   -215     86    284       C
ATOM   1465  CE2 PHE B 721      10.041   3.561  12.343  1.00 36.28           C
ANISOU 1465  CE2 PHE B 721     5410   4260   4115   -412    125    114       C
ATOM   1466  CZ  PHE B 721      10.638   2.493  12.990  1.00 36.05           C
ANISOU 1466  CZ  PHE B 721     5346   4371   3980   -354     67    198       C
ATOM   1467  N   LEU B 722       9.472   0.496   6.274  1.00 27.79           N
ANISOU 1467  N   LEU B 722     3522   3310   3729    -48     78    192       N
ATOM   1468  CA  LEU B 722       8.980  -0.080   5.028  1.00 28.36           C
ANISOU 1468  CA  LEU B 722     3508   3367   3899      7     74    149       C
ATOM   1469  C   LEU B 722       7.696  -0.865   5.272  1.00 28.14           C
ANISOU 1469  C   LEU B 722     3472   3212   4008     38    160     94       C
ATOM   1470  O   LEU B 722       7.706  -1.852   6.013  1.00 28.63           O
ANISOU 1470  O   LEU B 722     3570   3220   4088     67    241    114       O
ATOM   1471  CB  LEU B 722      10.054  -0.979   4.432  1.00 30.89           C
ANISOU 1471  CB  LEU B 722     3768   3792   4175     63     54    181       C
ATOM   1472  CG  LEU B 722       9.983  -1.304   2.950  1.00 39.46           C
ANISOU 1472  CG  LEU B 722     4807   4904   5281     99     31    129       C
ATOM   1473  CD1 LEU B 722       9.535  -0.098   2.123  1.00 36.63           C
ANISOU 1473  CD1 LEU B 722     4451   4560   4906     49    -35    113       C
ATOM   1474  CD2 LEU B 722      11.349  -1.783   2.495  1.00 31.77           C
ANISOU 1474  CD2 LEU B 722     3784   4059   4227    161     40    185       C
ATOM   1475  N   ILE B 723       6.602  -0.440   4.639  1.00 26.11           N
ANISOU 1475  N   ILE B 723     3156   2915   3850     34    144     38       N
ATOM   1476  CA  ILE B 723       5.288  -1.066   4.797  1.00 26.65           C
ANISOU 1476  CA  ILE B 723     3155   2893   4078     30    217    -19       C
ATOM   1477  C   ILE B 723       4.988  -2.042   3.664  1.00 30.11           C
ANISOU 1477  C   ILE B 723     3512   3346   4584     12    159   -100       C
ATOM   1478  O   ILE B 723       4.487  -3.144   3.895  1.00 30.39           O
ANISOU 1478  O   ILE B 723     3531   3292   4722    -29    238   -148       O
ATOM   1479  CB  ILE B 723       4.185   0.013   4.874  1.00 26.94           C
ANISOU 1479  CB  ILE B 723     3137   2903   4198     50    231    -24       C
ATOM   1480  CG1 ILE B 723       4.453   1.026   5.994  1.00 27.95           C
ANISOU 1480  CG1 ILE B 723     3404   2977   4239     60    311     27       C
ATOM   1481  CG2 ILE B 723       2.819  -0.666   5.033  1.00 29.92           C
ANISOU 1481  CG2 ILE B 723     3374   3226   4768     31    313    -75       C
ATOM   1482  CD1 ILE B 723       4.642   0.399   7.376  1.00 28.68           C
ANISOU 1482  CD1 ILE B 723     3601   3008   4288     40    443     50       C
ATOM   1483  N   GLU B 724       5.246  -1.630   2.423  1.00 25.55           N
ANISOU 1483  N   GLU B 724     2907   2865   3936     28     29   -123       N
ATOM   1484  CA  GLU B 724       4.948  -2.435   1.248  1.00 28.78           C
ANISOU 1484  CA  GLU B 724     3274   3300   4359      2    -48   -225       C
ATOM   1485  C   GLU B 724       6.076  -2.327   0.239  1.00 30.34           C
ANISOU 1485  C   GLU B 724     3545   3595   4388     48   -112   -212       C
ATOM   1486  O   GLU B 724       6.703  -1.273   0.092  1.00 28.97           O
ANISOU 1486  O   GLU B 724     3397   3496   4114     79   -144   -126       O
ATOM   1487  CB  GLU B 724       3.662  -1.998   0.521  1.00 30.85           C
ANISOU 1487  CB  GLU B 724     3399   3619   4703    -19   -166   -282       C
ATOM   1488  CG  GLU B 724       2.430  -1.891   1.380  1.00 32.89           C
ANISOU 1488  CG  GLU B 724     3525   3822   5149    -48    -94   -281       C
ATOM   1489  CD  GLU B 724       1.226  -1.445   0.584  1.00 39.48           C
ANISOU 1489  CD  GLU B 724     4171   4763   6068    -40   -236   -318       C
ATOM   1490  OE1 GLU B 724       1.380  -1.142  -0.621  1.00 35.30           O
ANISOU 1490  OE1 GLU B 724     3649   4347   5415     -6   -406   -334       O
ATOM   1491  OE2 GLU B 724       0.125  -1.405   1.172  1.00 36.74           O
ANISOU 1491  OE2 GLU B 724     3658   4400   5902    -58   -172   -318       O
ATOM   1492  N   VAL B 725       6.286  -3.423  -0.485  1.00 28.31           N
ANISOU 1492  N   VAL B 725     3334   3319   4102     42   -110   -305       N
ATOM   1493  CA  VAL B 725       7.220  -3.483  -1.602  1.00 27.97           C
ANISOU 1493  CA  VAL B 725     3366   3365   3894     97   -139   -315       C
ATOM   1494  C   VAL B 725       6.488  -4.099  -2.792  1.00 31.90           C
ANISOU 1494  C   VAL B 725     3891   3869   4359     48   -235   -472       C
ATOM   1495  O   VAL B 725       6.083  -5.267  -2.743  1.00 33.52           O
ANISOU 1495  O   VAL B 725     4136   3955   4644    -14   -191   -594       O
ATOM   1496  CB  VAL B 725       8.481  -4.289  -1.252  1.00 32.17           C
ANISOU 1496  CB  VAL B 725     3970   3869   4384    176     -5   -271       C
ATOM   1497  CG1 VAL B 725       9.316  -4.572  -2.511  1.00 33.47           C
ANISOU 1497  CG1 VAL B 725     4212   4111   4393    247     11   -308       C
ATOM   1498  CG2 VAL B 725       9.294  -3.518  -0.243  1.00 28.35           C
ANISOU 1498  CG2 VAL B 725     3439   3447   3886    202     30   -120       C
ATOM   1499  N   ASN B 726       6.314  -3.314  -3.852  1.00 30.53           N
ANISOU 1499  N   ASN B 726     3493   4633   3475   -803   -261   -623       N
ATOM   1500  CA  ASN B 726       5.716  -3.808  -5.097  1.00 34.73           C
ANISOU 1500  CA  ASN B 726     4102   5223   3870  -1067   -278   -832       C
ATOM   1501  C   ASN B 726       4.396  -4.542  -4.855  1.00 39.24           C
ANISOU 1501  C   ASN B 726     4624   5812   4475  -1334   -298   -901       C
ATOM   1502  O   ASN B 726       4.147  -5.611  -5.416  1.00 44.40           O
ANISOU 1502  O   ASN B 726     5442   6324   5102  -1583   -199  -1090       O
ATOM   1503  CB  ASN B 726       6.692  -4.712  -5.845  1.00 36.28           C
ANISOU 1503  CB  ASN B 726     4545   5182   4056  -1078    -71   -987       C
ATOM   1504  CG  ASN B 726       7.986  -4.016  -6.182  1.00 35.84           C
ANISOU 1504  CG  ASN B 726     4494   5153   3969   -847    -33   -918       C
ATOM   1505  OD1 ASN B 726       8.000  -2.822  -6.502  1.00 35.11           O
ANISOU 1505  OD1 ASN B 726     4287   5293   3761   -797   -195   -840       O
ATOM   1506  ND2 ASN B 726       9.093  -4.753  -6.117  1.00 39.55           N
ANISOU 1506  ND2 ASN B 726     5095   5386   4548   -697    196   -931       N
ATOM   1507  N   GLY B 727       3.538  -3.967  -4.012  1.00 36.22           N
ANISOU 1507  N   GLY B 727     4021   5597   4142  -1297   -408   -753       N
ATOM   1508  CA  GLY B 727       2.211  -4.520  -3.799  1.00 37.14           C
ANISOU 1508  CA  GLY B 727     4015   5806   4291  -1563   -435   -793       C
ATOM   1509  C   GLY B 727       2.134  -5.617  -2.764  1.00 43.16           C
ANISOU 1509  C   GLY B 727     4882   6282   5234  -1625   -231   -772       C
ATOM   1510  O   GLY B 727       1.050  -6.187  -2.566  1.00 44.99           O
ANISOU 1510  O   GLY B 727     5024   6567   5505  -1893   -219   -809       O
ATOM   1511  N   GLN B 728       3.241  -5.936  -2.103  1.00 36.71           N
ANISOU 1511  N   GLN B 728     4244   5179   4524  -1394    -71   -696       N
ATOM   1512  CA  GLN B 728       3.290  -6.970  -1.080  1.00 37.16           C
ANISOU 1512  CA  GLN B 728     4444   4936   4740  -1399    132   -637       C
ATOM   1513  C   GLN B 728       3.584  -6.323   0.264  1.00 38.38           C
ANISOU 1513  C   GLN B 728     4507   5109   4965  -1108    121   -395       C
ATOM   1514  O   GLN B 728       4.531  -5.543   0.393  1.00 34.22           O
ANISOU 1514  O   GLN B 728     3967   4626   4410   -846     54   -302       O
ATOM   1515  CB  GLN B 728       4.362  -8.013  -1.393  1.00 42.20           C
ANISOU 1515  CB  GLN B 728     5393   5207   5434  -1341    342   -727       C
ATOM   1516  CG  GLN B 728       4.155  -8.794  -2.673  1.00 50.14           C
ANISOU 1516  CG  GLN B 728     6588   6115   6348  -1638    406   -996       C
ATOM   1517  CD  GLN B 728       5.409  -9.540  -3.080  1.00 59.14           C
ANISOU 1517  CD  GLN B 728     8029   6918   7523  -1470    630  -1070       C
ATOM   1518  OE1 GLN B 728       6.344  -8.952  -3.628  1.00 59.14           O
ANISOU 1518  OE1 GLN B 728     8006   7000   7463  -1256    602  -1064       O
ATOM   1519  NE2 GLN B 728       5.444 -10.838  -2.800  1.00 62.30           N
ANISOU 1519  NE2 GLN B 728     8718   6927   8027  -1552    878  -1126       N
ATOM   1520  N   ASN B 729       2.774  -6.640   1.259  1.00 38.35           N
ANISOU 1520  N   ASN B 729     4454   5082   5037  -1182    191   -297       N
ATOM   1521  CA  ASN B 729       3.006  -6.089   2.583  1.00 33.64           C
ANISOU 1521  CA  ASN B 729     3822   4491   4469   -928    197    -80       C
ATOM   1522  C   ASN B 729       4.252  -6.712   3.204  1.00 36.87           C
ANISOU 1522  C   ASN B 729     4456   4603   4950   -712    321     18       C
ATOM   1523  O   ASN B 729       4.411  -7.936   3.204  1.00 40.07           O
ANISOU 1523  O   ASN B 729     5063   4719   5442   -794    501    -22       O
ATOM   1524  CB  ASN B 729       1.789  -6.339   3.466  1.00 39.22           C
ANISOU 1524  CB  ASN B 729     4431   5248   5224  -1070    279      0       C
ATOM   1525  CG  ASN B 729       1.882  -5.610   4.762  1.00 36.89           C
ANISOU 1525  CG  ASN B 729     4108   5003   4906   -821    278    204       C
ATOM   1526  OD1 ASN B 729       2.621  -6.018   5.651  1.00 36.94           O
ANISOU 1526  OD1 ASN B 729     4299   4795   4942   -666    370    326       O
ATOM   1527  ND2 ASN B 729       1.146  -4.508   4.882  1.00 37.16           N
ANISOU 1527  ND2 ASN B 729     3928   5322   4871   -765    176    251       N
ATOM   1528  N   VAL B 730       5.136  -5.874   3.743  1.00 31.96           N
ANISOU 1528  N   VAL B 730     3805   4051   4286   -440    224    156       N
ATOM   1529  CA  VAL B 730       6.367  -6.382   4.341  1.00 31.58           C
ANISOU 1529  CA  VAL B 730     3906   3795   4297   -212    299    282       C
ATOM   1530  C   VAL B 730       6.507  -5.965   5.808  1.00 30.50           C
ANISOU 1530  C   VAL B 730     3777   3690   4123    -41    259    501       C
ATOM   1531  O   VAL B 730       7.577  -6.084   6.379  1.00 29.62           O
ANISOU 1531  O   VAL B 730     3731   3504   4019    170    245    641       O
ATOM   1532  CB  VAL B 730       7.603  -5.968   3.518  1.00 29.69           C
ANISOU 1532  CB  VAL B 730     3637   3608   4037    -66    225    241       C
ATOM   1533  CG1 VAL B 730       7.528  -6.588   2.141  1.00 34.04           C
ANISOU 1533  CG1 VAL B 730     4257   4074   4602   -226    315     24       C
ATOM   1534  CG2 VAL B 730       7.727  -4.445   3.422  1.00 28.22           C
ANISOU 1534  CG2 VAL B 730     3284   3708   3731    -11     14    266       C
ATOM   1535  N   VAL B 731       5.416  -5.517   6.434  1.00 29.90           N
ANISOU 1535  N   VAL B 731     3632   3733   3994   -129    249    538       N
ATOM   1536  CA  VAL B 731       5.479  -5.078   7.830  1.00 29.80           C
ANISOU 1536  CA  VAL B 731     3671   3750   3902     19    229    726       C
ATOM   1537  C   VAL B 731       6.091  -6.157   8.723  1.00 32.04           C
ANISOU 1537  C   VAL B 731     4154   3784   4236    131    352    886       C
ATOM   1538  O   VAL B 731       6.895  -5.869   9.619  1.00 32.19           O
ANISOU 1538  O   VAL B 731     4236   3819   4175    324    271   1051       O
ATOM   1539  CB  VAL B 731       4.073  -4.675   8.315  1.00 28.53           C
ANISOU 1539  CB  VAL B 731     3423   3721   3698    -98    283    732       C
ATOM   1540  CG1 VAL B 731       4.011  -4.585   9.852  1.00 30.77           C
ANISOU 1540  CG1 VAL B 731     3836   3962   3892     23    347    922       C
ATOM   1541  CG2 VAL B 731       3.649  -3.371   7.654  1.00 29.13           C
ANISOU 1541  CG2 VAL B 731     3315   4059   3695    -97    135    643       C
ATOM   1542  N   LYS B 732       5.698  -7.412   8.510  1.00 30.78           N
ANISOU 1542  N   LYS B 732     4111   3389   4194      2    547    848       N
ATOM   1543  CA  LYS B 732       6.047  -8.513   9.395  1.00 32.47           C
ANISOU 1543  CA  LYS B 732     4554   3325   4457    102    708   1022       C
ATOM   1544  C   LYS B 732       7.143  -9.401   8.825  1.00 36.44           C
ANISOU 1544  C   LYS B 732     5182   3594   5068    248    780   1023       C
ATOM   1545  O   LYS B 732       7.388 -10.485   9.370  1.00 38.60           O
ANISOU 1545  O   LYS B 732     5680   3580   5408    338    953   1160       O
ATOM   1546  CB  LYS B 732       4.814  -9.369   9.688  1.00 34.94           C
ANISOU 1546  CB  LYS B 732     4969   3480   4829   -150    928   1005       C
ATOM   1547  CG  LYS B 732       3.657  -8.616  10.334  1.00 35.11           C
ANISOU 1547  CG  LYS B 732     4849   3730   4760   -268    918   1032       C
ATOM   1548  CD  LYS B 732       2.510  -9.557  10.642  1.00 35.25           C
ANISOU 1548  CD  LYS B 732     4941   3600   4853   -540   1160   1036       C
ATOM   1549  CE  LYS B 732       1.906 -10.126   9.373  1.00 42.64           C
ANISOU 1549  CE  LYS B 732     5803   4494   5903   -859   1211    804       C
ATOM   1550  NZ  LYS B 732       0.718 -10.985   9.680  1.00 54.29           N
ANISOU 1550  NZ  LYS B 732     7318   5862   7450  -1193   1437    803       N
ATOM   1551  N   VAL B 733       7.815  -8.966   7.761  1.00 33.48           N
ANISOU 1551  N   VAL B 733     4683   3328   4711    294    677    891       N
ATOM   1552  CA  VAL B 733       8.689  -9.825   6.963  1.00 35.46           C
ANISOU 1552  CA  VAL B 733     5042   3358   5073    406    803    838       C
ATOM   1553  C   VAL B 733      10.151  -9.602   7.342  1.00 35.41           C
ANISOU 1553  C   VAL B 733     4966   3421   5068    755    704   1032       C
ATOM   1554  O   VAL B 733      10.572  -8.472   7.615  1.00 34.03           O
ANISOU 1554  O   VAL B 733     4597   3540   4793    822    479   1091       O
ATOM   1555  CB  VAL B 733       8.442  -9.574   5.461  1.00 31.85           C
ANISOU 1555  CB  VAL B 733     4502   2982   4616    209    787    559       C
ATOM   1556  CG1 VAL B 733       9.367 -10.409   4.594  1.00 36.50           C
ANISOU 1556  CG1 VAL B 733     5230   3340   5298    337    951    485       C
ATOM   1557  CG2 VAL B 733       6.983  -9.903   5.123  1.00 36.00           C
ANISOU 1557  CG2 VAL B 733     5069   3471   5138   -160    863    388       C
ATOM   1558  N   GLY B 734      10.921 -10.690   7.351  1.00 39.29           N
ANISOU 1558  N   GLY B 734     5615   3640   5673    974    881   1135       N
ATOM   1559  CA  GLY B 734      12.330 -10.649   7.702  1.00 40.53           C
ANISOU 1559  CA  GLY B 734     5666   3877   5857   1332    805   1352       C
ATOM   1560  C   GLY B 734      13.192  -9.994   6.637  1.00 39.07           C
ANISOU 1560  C   GLY B 734     5254   3902   5689   1392    721   1237       C
ATOM   1561  O   GLY B 734      12.786  -9.776   5.496  1.00 37.03           O
ANISOU 1561  O   GLY B 734     4984   3658   5428   1190    766    982       O
ATOM   1562  N   HIS B 735      14.436  -9.706   7.035  1.00 46.96           N
ANISOU 1562  N   HIS B 735     6062   5084   6696   1671    598   1447       N
ATOM   1563  CA  HIS B 735      15.298  -8.828   6.245  1.00 41.25           C
ANISOU 1563  CA  HIS B 735     5065   4645   5964   1697    474   1382       C
ATOM   1564  C   HIS B 735      15.689  -9.457   4.915  1.00 46.79           C
ANISOU 1564  C   HIS B 735     5813   5180   6785   1762    723   1216       C
ATOM   1565  O   HIS B 735      15.584  -8.815   3.862  1.00 39.65           O
ANISOU 1565  O   HIS B 735     4827   4406   5834   1585    701   1003       O
ATOM   1566  CB  HIS B 735      16.551  -8.468   7.038  1.00 44.27           C
ANISOU 1566  CB  HIS B 735     5205   5283   6334   1952    285   1664       C
ATOM   1567  CG  HIS B 735      17.489  -7.585   6.282  1.00 40.48           C
ANISOU 1567  CG  HIS B 735     4423   5105   5854   1950    174   1619       C
ATOM   1568  ND1 HIS B 735      17.290  -6.227   6.168  1.00 39.65           N
ANISOU 1568  ND1 HIS B 735     4189   5270   5607   1694    -54   1515       N
ATOM   1569  CD2 HIS B 735      18.598  -7.869   5.559  1.00 44.60           C
ANISOU 1569  CD2 HIS B 735     4778   5684   6483   2124    288   1630       C
ATOM   1570  CE1 HIS B 735      18.258  -5.706   5.432  1.00 44.66           C
ANISOU 1570  CE1 HIS B 735     4580   6116   6273   1718    -84   1497       C
ATOM   1571  NE2 HIS B 735      19.064  -6.681   5.052  1.00 44.42           N
ANISOU 1571  NE2 HIS B 735     4512   5975   6389   1964    123   1555       N
ATOM   1572  N   ARG B 736      16.188 -10.696   4.946  1.00 42.13           N
ANISOU 1572  N   ARG B 736     5377   4296   6333   2038    974   1322       N
ATOM   1573  CA  ARG B 736      16.621 -11.338   3.709  1.00 48.70           C
ANISOU 1573  CA  ARG B 736     6302   4937   7265   2133   1254   1160       C
ATOM   1574  C   ARG B 736      15.470 -11.457   2.720  1.00 46.06           C
ANISOU 1574  C   ARG B 736     6205   4432   6865   1761   1365    813       C
ATOM   1575  O   ARG B 736      15.665 -11.294   1.510  1.00 44.50           O
ANISOU 1575  O   ARG B 736     5999   4266   6642   1686   1459    603       O
ATOM   1576  CB  ARG B 736      17.229 -12.710   4.002  1.00 55.66           C
ANISOU 1576  CB  ARG B 736     7380   5463   8304   2515   1543   1340       C
ATOM   1577  CG  ARG B 736      18.730 -12.680   4.231  1.00 63.09           C
ANISOU 1577  CG  ARG B 736     8012   6688   9270   2801   1460   1546       C
ATOM   1578  CD  ARG B 736      19.272 -14.065   4.544  1.00 72.47           C
ANISOU 1578  CD  ARG B 736     9395   7611  10530   3051   1682   1670       C
ATOM   1579  NE  ARG B 736      19.284 -14.950   3.382  1.00 76.87           N
ANISOU 1579  NE  ARG B 736    10224   7819  11163   3106   2053   1470       N
ATOM   1580  CZ  ARG B 736      19.709 -16.209   3.411  1.00 80.88           C
ANISOU 1580  CZ  ARG B 736    10956   8042  11731   3320   2307   1537       C
ATOM   1581  NH1 ARG B 736      20.155 -16.734   4.546  1.00 81.90           N
ANISOU 1581  NH1 ARG B 736    11051   8199  11868   3522   2230   1811       N
ATOM   1582  NH2 ARG B 736      19.690 -16.946   2.307  1.00 82.85           N
ANISOU 1582  NH2 ARG B 736    11484   7979  12014   3325   2639   1326       N
ATOM   1583  N   GLN B 737      14.255 -11.709   3.216  1.00 43.21           N
ANISOU 1583  N   GLN B 737     6039   3922   6457   1507   1345    755       N
ATOM   1584  CA  GLN B 737      13.120 -11.846   2.313  1.00 44.82           C
ANISOU 1584  CA  GLN B 737     6424   4012   6592   1123   1417    441       C
ATOM   1585  C   GLN B 737      12.762 -10.511   1.668  1.00 38.26           C
ANISOU 1585  C   GLN B 737     5351   3564   5621    887   1169    291       C
ATOM   1586  O   GLN B 737      12.453 -10.461   0.472  1.00 40.80           O
ANISOU 1586  O   GLN B 737     5740   3888   5874    688   1224     40       O
ATOM   1587  CB  GLN B 737      11.920 -12.434   3.059  1.00 42.64           C
ANISOU 1587  CB  GLN B 737     6360   3525   6315    899   1461    446       C
ATOM   1588  CG  GLN B 737      10.755 -12.785   2.148  1.00 52.99           C
ANISOU 1588  CG  GLN B 737     7857   4707   7569    478   1550    134       C
ATOM   1589  CD  GLN B 737       9.674 -13.592   2.851  1.00 57.13           C
ANISOU 1589  CD  GLN B 737     8606   4974   8124    248   1661    148       C
ATOM   1590  OE1 GLN B 737       9.665 -13.714   4.078  1.00 61.20           O
ANISOU 1590  OE1 GLN B 737     9125   5449   8678    389   1646    396       O
ATOM   1591  NE2 GLN B 737       8.758 -14.153   2.069  1.00 60.97           N
ANISOU 1591  NE2 GLN B 737     9290   5298   8579   -134   1775   -117       N
ATOM   1592  N   VAL B 738      12.814  -9.414   2.429  1.00 37.84           N
ANISOU 1592  N   VAL B 738     5048   3825   5504    908    900    443       N
ATOM   1593  CA  VAL B 738      12.481  -8.116   1.844  1.00 36.58           C
ANISOU 1593  CA  VAL B 738     4699   3988   5211    713    685    322       C
ATOM   1594  C   VAL B 738      13.543  -7.698   0.828  1.00 35.88           C
ANISOU 1594  C   VAL B 738     4486   4035   5112    820    709    266       C
ATOM   1595  O   VAL B 738      13.227  -7.143  -0.231  1.00 34.83           O
ANISOU 1595  O   VAL B 738     4336   4023   4873    634    670     78       O
ATOM   1596  CB  VAL B 738      12.288  -7.054   2.942  1.00 33.71           C
ANISOU 1596  CB  VAL B 738     4166   3871   4769    711    429    488       C
ATOM   1597  CG1 VAL B 738      12.036  -5.681   2.304  1.00 31.78           C
ANISOU 1597  CG1 VAL B 738     3765   3917   4391    552    235    381       C
ATOM   1598  CG2 VAL B 738      11.111  -7.429   3.835  1.00 32.74           C
ANISOU 1598  CG2 VAL B 738     4168   3632   4638    581    443    522       C
ATOM   1599  N   VAL B 739      14.817  -7.934   1.140  1.00 37.26           N
ANISOU 1599  N   VAL B 739     4552   4216   5387   1124    772    448       N
ATOM   1600  CA  VAL B 739      15.869  -7.664   0.161  1.00 38.00           C
ANISOU 1600  CA  VAL B 739     4513   4433   5493   1237    854    406       C
ATOM   1601  C   VAL B 739      15.586  -8.403  -1.142  1.00 39.07           C
ANISOU 1601  C   VAL B 739     4892   4343   5608   1143   1114    143       C
ATOM   1602  O   VAL B 739      15.661  -7.826  -2.236  1.00 40.25           O
ANISOU 1602  O   VAL B 739     5009   4635   5650   1013   1113    -17       O
ATOM   1603  CB  VAL B 739      17.243  -8.041   0.738  1.00 38.44           C
ANISOU 1603  CB  VAL B 739     4393   4522   5691   1610    921    665       C
ATOM   1604  CG1 VAL B 739      18.283  -8.053  -0.359  1.00 42.14           C
ANISOU 1604  CG1 VAL B 739     4746   5063   6202   1752   1107    611       C
ATOM   1605  CG2 VAL B 739      17.642  -7.052   1.822  1.00 38.65           C
ANISOU 1605  CG2 VAL B 739     4150   4861   5674   1629    612    890       C
ATOM   1606  N   ASN B 740      15.249  -9.691  -1.041  1.00 44.11           N
ANISOU 1606  N   ASN B 740     5817   4613   6330   1190   1346     93       N
ATOM   1607  CA  ASN B 740      14.942 -10.477  -2.231  1.00 47.78           C
ANISOU 1607  CA  ASN B 740     6584   4821   6750   1062   1603   -183       C
ATOM   1608  C   ASN B 740      13.773  -9.882  -3.005  1.00 47.97           C
ANISOU 1608  C   ASN B 740     6661   4983   6584    642   1443   -431       C
ATOM   1609  O   ASN B 740      13.806  -9.821  -4.239  1.00 48.28           O
ANISOU 1609  O   ASN B 740     6802   5042   6501    518   1531   -646       O
ATOM   1610  CB  ASN B 740      14.636 -11.923  -1.846  1.00 50.86           C
ANISOU 1610  CB  ASN B 740     7322   4753   7251   1125   1865   -193       C
ATOM   1611  CG  ASN B 740      15.869 -12.685  -1.408  1.00 60.39           C
ANISOU 1611  CG  ASN B 740     8534   5773   8637   1600   2100     33       C
ATOM   1612  OD1 ASN B 740      16.940 -12.105  -1.214  1.00 63.69           O
ANISOU 1612  OD1 ASN B 740     8628   6461   9111   1873   2022    230       O
ATOM   1613  ND2 ASN B 740      15.726 -13.996  -1.248  1.00 65.57           N
ANISOU 1613  ND2 ASN B 740     9558   5969   9387   1698   2391     17       N
ATOM   1614  N   MET B 741      12.727  -9.440  -2.299  1.00 42.98           N
ANISOU 1614  N   MET B 741     5956   4464   5912    433   1213   -393       N
ATOM   1615  CA  MET B 741      11.575  -8.868  -2.988  1.00 43.80           C
ANISOU 1615  CA  MET B 741     6058   4739   5845     70   1045   -590       C
ATOM   1616  C   MET B 741      11.958  -7.600  -3.736  1.00 41.12           C
ANISOU 1616  C   MET B 741     5516   4736   5371     61    879   -608       C
ATOM   1617  O   MET B 741      11.476  -7.356  -4.848  1.00 42.96           O
ANISOU 1617  O   MET B 741     5821   5063   5438   -160    844   -807       O
ATOM   1618  CB  MET B 741      10.448  -8.589  -1.993  1.00 44.59           C
ANISOU 1618  CB  MET B 741     6069   4922   5952    -88    859   -502       C
ATOM   1619  CG  MET B 741       9.976  -9.827  -1.254  1.00 43.61           C
ANISOU 1619  CG  MET B 741     6162   4462   5946   -129   1034   -477       C
ATOM   1620  SD  MET B 741       8.904  -9.409   0.128  1.00 46.77           S
ANISOU 1620  SD  MET B 741     6414   4990   6366   -231    855   -306       S
ATOM   1621  CE  MET B 741       7.725  -8.402  -0.740  1.00 40.28           C
ANISOU 1621  CE  MET B 741     5413   4521   5373   -561    622   -482       C
ATOM   1622  N   ILE B 742      12.843  -6.791  -3.151  1.00 36.41           N
ANISOU 1622  N   ILE B 742     4685   4323   4827    282    775   -398       N
ATOM   1623  CA  ILE B 742      13.309  -5.584  -3.827  1.00 35.59           C
ANISOU 1623  CA  ILE B 742     4416   4504   4604    264    647   -398       C
ATOM   1624  C   ILE B 742      14.137  -5.942  -5.058  1.00 40.20           C
ANISOU 1624  C   ILE B 742     5095   5034   5146    324    876   -529       C
ATOM   1625  O   ILE B 742      13.983  -5.337  -6.127  1.00 41.04           O
ANISOU 1625  O   ILE B 742     5229   5289   5077    171    835   -660       O
ATOM   1626  CB  ILE B 742      14.093  -4.699  -2.838  1.00 36.17           C
ANISOU 1626  CB  ILE B 742     4237   4765   4741    436    490   -149       C
ATOM   1627  CG1 ILE B 742      13.140  -4.152  -1.759  1.00 30.49           C
ANISOU 1627  CG1 ILE B 742     3470   4117   3998    344    268    -58       C
ATOM   1628  CG2 ILE B 742      14.818  -3.581  -3.573  1.00 32.78           C
ANISOU 1628  CG2 ILE B 742     3663   4580   4213    420    422   -139       C
ATOM   1629  CD1 ILE B 742      13.816  -3.454  -0.582  1.00 29.34           C
ANISOU 1629  CD1 ILE B 742     3151   4105   3893    485    116    172       C
ATOM   1630  N   ARG B 743      15.021  -6.936  -4.935  1.00 43.18           N
ANISOU 1630  N   ARG B 743     5539   5194   5671    569   1139   -484       N
ATOM   1631  CA  ARG B 743      15.863  -7.320  -6.063  1.00 45.90           C
ANISOU 1631  CA  ARG B 743     5983   5473   5985    673   1413   -601       C
ATOM   1632  C   ARG B 743      15.052  -7.917  -7.206  1.00 52.27           C
ANISOU 1632  C   ARG B 743     7133   6108   6617    417   1540   -911       C
ATOM   1633  O   ARG B 743      15.429  -7.761  -8.374  1.00 47.91           O
ANISOU 1633  O   ARG B 743     6672   5612   5920    377   1671  -1055       O
ATOM   1634  CB  ARG B 743      16.945  -8.295  -5.595  1.00 47.07           C
ANISOU 1634  CB  ARG B 743     6121   5414   6348   1047   1687   -458       C
ATOM   1635  CG  ARG B 743      17.978  -7.628  -4.703  1.00 49.56           C
ANISOU 1635  CG  ARG B 743     6049   5986   6797   1288   1554   -154       C
ATOM   1636  CD  ARG B 743      19.046  -8.586  -4.192  1.00 57.92           C
ANISOU 1636  CD  ARG B 743     7043   6891   8072   1700   1796     36       C
ATOM   1637  NE  ARG B 743      20.044  -7.851  -3.420  1.00 52.79           N
ANISOU 1637  NE  ARG B 743     5974   6568   7517   1876   1620    324       N
ATOM   1638  CZ  ARG B 743      20.906  -8.399  -2.572  1.00 54.73           C
ANISOU 1638  CZ  ARG B 743     6042   6807   7945   2226   1677    587       C
ATOM   1639  NH1 ARG B 743      20.911  -9.711  -2.364  1.00 59.13           N
ANISOU 1639  NH1 ARG B 743     6836   7006   8627   2483   1938    615       N
ATOM   1640  NH2 ARG B 743      21.758  -7.623  -1.918  1.00 52.03           N
ANISOU 1640  NH2 ARG B 743     5297   6820   7650   2308   1463    832       N
ATOM   1641  N   GLN B 744      13.933  -8.581  -6.899  1.00 48.01           N
ANISOU 1641  N   GLN B 744     6791   5380   6071    213   1499  -1018       N
ATOM   1642  CA  GLN B 744      13.101  -9.157  -7.953  1.00 52.30           C
ANISOU 1642  CA  GLN B 744     7658   5787   6428    -98   1579  -1323       C
ATOM   1643  C   GLN B 744      12.588  -8.094  -8.914  1.00 50.97           C
ANISOU 1643  C   GLN B 744     7415   5952   6002   -349   1350  -1431       C
ATOM   1644  O   GLN B 744      12.335  -8.390 -10.087  1.00 52.88           O
ANISOU 1644  O   GLN B 744     7905   6154   6032   -550   1439  -1676       O
ATOM   1645  CB  GLN B 744      11.922  -9.917  -7.345  1.00 57.17           C
ANISOU 1645  CB  GLN B 744     8427   6204   7089   -331   1529  -1388       C
ATOM   1646  CG  GLN B 744      12.293 -11.202  -6.628  1.00 60.71           C
ANISOU 1646  CG  GLN B 744     9091   6230   7746   -134   1815  -1330       C
ATOM   1647  CD  GLN B 744      11.091 -11.850  -5.968  1.00 63.12           C
ANISOU 1647  CD  GLN B 744     9531   6360   8092   -406   1759  -1371       C
ATOM   1648  OE1 GLN B 744      10.069 -12.083  -6.613  1.00 72.01           O
ANISOU 1648  OE1 GLN B 744    10817   7480   9062   -807   1700  -1606       O
ATOM   1649  NE2 GLN B 744      11.201 -12.128  -4.672  1.00 63.89           N
ANISOU 1649  NE2 GLN B 744     9551   6339   8385   -210   1770  -1131       N
ATOM   1650  N   GLY B 745      12.432  -6.856  -8.442  1.00 41.49           N
ANISOU 1650  N   GLY B 745     5907   5065   4794   -337   1062  -1251       N
ATOM   1651  CA  GLY B 745      11.950  -5.781  -9.290  1.00 39.91           C
ANISOU 1651  CA  GLY B 745     5641   5169   4354   -527    844  -1307       C
ATOM   1652  C   GLY B 745      12.970  -5.185 -10.241  1.00 38.94           C
ANISOU 1652  C   GLY B 745     5513   5173   4110   -425    953  -1311       C
ATOM   1653  O   GLY B 745      12.592  -4.406 -11.120  1.00 42.26           O
ANISOU 1653  O   GLY B 745     5954   5810   4294   -588    811  -1372       O
ATOM   1654  N   GLY B 746      14.252  -5.514 -10.091  1.00 40.39           N
ANISOU 1654  N   GLY B 746     4440   5679   5227   -622   -189   -678       N
ATOM   1655  CA  GLY B 746      15.236  -4.964 -11.005  1.00 39.32           C
ANISOU 1655  CA  GLY B 746     4314   5626   5001   -565   -124   -654       C
ATOM   1656  C   GLY B 746      15.411  -3.471 -10.846  1.00 34.97           C
ANISOU 1656  C   GLY B 746     3822   5088   4376   -496    -92   -442       C
ATOM   1657  O   GLY B 746      15.732  -3.000  -9.755  1.00 36.52           O
ANISOU 1657  O   GLY B 746     4064   5119   4694   -500    -91   -338       O
ATOM   1658  N   ASN B 747      15.210  -2.708 -11.915  1.00 31.73           N
ANISOU 1658  N   ASN B 747     3427   4866   3762   -430    -59   -377       N
ATOM   1659  CA  ASN B 747      15.441  -1.272 -11.849  1.00 34.65           C
ANISOU 1659  CA  ASN B 747     3884   5207   4073   -365      3   -167       C
ATOM   1660  C   ASN B 747      14.213  -0.500 -11.400  1.00 34.32           C
ANISOU 1660  C   ASN B 747     3868   5197   3977   -286    -60    -38       C
ATOM   1661  O   ASN B 747      14.272   0.730 -11.293  1.00 32.61           O
ANISOU 1661  O   ASN B 747     3741   4923   3724   -217     -4    140       O
ATOM   1662  CB  ASN B 747      15.924  -0.747 -13.202  1.00 36.24           C
ANISOU 1662  CB  ASN B 747     4128   5565   4076   -320     98   -119       C
ATOM   1663  CG  ASN B 747      17.301  -1.277 -13.566  1.00 36.29           C
ANISOU 1663  CG  ASN B 747     4105   5529   4155   -396    199   -236       C
ATOM   1664  OD1 ASN B 747      18.144  -1.525 -12.698  1.00 35.71           O
ANISOU 1664  OD1 ASN B 747     4003   5272   4292   -454    216   -277       O
ATOM   1665  ND2 ASN B 747      17.527  -1.461 -14.856  1.00 37.54           N
ANISOU 1665  ND2 ASN B 747     4257   5878   4126   -383    261   -300       N
ATOM   1666  N   THR B 748      13.127  -1.191 -11.096  1.00 35.80           N
ANISOU 1666  N   THR B 748     3972   5455   4176   -301   -159   -134       N
ATOM   1667  CA  THR B 748      11.895  -0.554 -10.649  1.00 37.04           C
ANISOU 1667  CA  THR B 748     4112   5669   4293   -222   -218    -45       C
ATOM   1668  C   THR B 748      11.589  -1.022  -9.238  1.00 34.16           C
ANISOU 1668  C   THR B 748     3726   5137   4117   -310   -243    -89       C
ATOM   1669  O   THR B 748      11.665  -2.219  -8.953  1.00 37.03           O
ANISOU 1669  O   THR B 748     4044   5448   4579   -423   -263   -235       O
ATOM   1670  CB  THR B 748      10.735  -0.897 -11.579  1.00 41.50           C
ANISOU 1670  CB  THR B 748     4563   6527   4678   -166   -308   -135       C
ATOM   1671  OG1 THR B 748      11.091  -0.555 -12.923  1.00 41.45           O
ANISOU 1671  OG1 THR B 748     4592   6696   4459    -83   -286    -95       O
ATOM   1672  CG2 THR B 748       9.471  -0.127 -11.166  1.00 38.48           C
ANISOU 1672  CG2 THR B 748     4135   6230   4255    -48   -369    -40       C
ATOM   1673  N   LEU B 749      11.256  -0.080  -8.359  1.00 34.97           N
ANISOU 1673  N   LEU B 749     3879   5143   4265   -257   -228     40       N
ATOM   1674  CA  LEU B 749      10.832  -0.404  -6.999  1.00 33.51           C
ANISOU 1674  CA  LEU B 749     3683   4832   4216   -332   -243     13       C
ATOM   1675  C   LEU B 749       9.704   0.538  -6.615  1.00 32.38           C
ANISOU 1675  C   LEU B 749     3521   4754   4031   -227   -251     97       C
ATOM   1676  O   LEU B 749       9.891   1.757  -6.600  1.00 32.07           O
ANISOU 1676  O   LEU B 749     3567   4654   3965   -120   -205    235       O
ATOM   1677  CB  LEU B 749      11.987  -0.282  -5.999  1.00 30.31           C
ANISOU 1677  CB  LEU B 749     3376   4193   3947   -396   -198     56       C
ATOM   1678  CG  LEU B 749      11.602  -0.393  -4.516  1.00 31.43           C
ANISOU 1678  CG  LEU B 749     3542   4213   4186   -454   -205     62       C
ATOM   1679  CD1 LEU B 749      10.947  -1.747  -4.226  1.00 31.11           C
ANISOU 1679  CD1 LEU B 749     3439   4194   4187   -555   -240    -55       C
ATOM   1680  CD2 LEU B 749      12.834  -0.157  -3.613  1.00 32.31           C
ANISOU 1680  CD2 LEU B 749     3741   4141   4394   -497   -183    100       C
ATOM   1681  N   MET B 750       8.539  -0.018  -6.311  1.00 31.66           N
ANISOU 1681  N   MET B 750     3312   4774   3943   -261   -296      3       N
ATOM   1682  CA  MET B 750       7.452   0.761  -5.744  1.00 32.14           C
ANISOU 1682  CA  MET B 750     3325   4892   3995   -168   -295     54       C
ATOM   1683  C   MET B 750       7.346   0.385  -4.270  1.00 28.47           C
ANISOU 1683  C   MET B 750     2887   4269   3660   -295   -251     20       C
ATOM   1684  O   MET B 750       7.205  -0.793  -3.938  1.00 32.41           O
ANISOU 1684  O   MET B 750     3344   4753   4217   -447   -255    -91       O
ATOM   1685  CB  MET B 750       6.145   0.490  -6.489  1.00 34.49           C
ANISOU 1685  CB  MET B 750     3436   5480   4188   -108   -371    -41       C
ATOM   1686  CG  MET B 750       5.091   1.535  -6.250  1.00 42.43           C
ANISOU 1686  CG  MET B 750     4375   6588   5156     68   -380     31       C
ATOM   1687  SD  MET B 750       3.861   1.440  -7.552  1.00 47.19           S
ANISOU 1687  SD  MET B 750     4753   7596   5581    210   -508    -52       S
ATOM   1688  CE  MET B 750       2.792   2.814  -7.099  1.00 48.12           C
ANISOU 1688  CE  MET B 750     4814   7777   5691    470   -507     65       C
ATOM   1689  N   VAL B 751       7.468   1.371  -3.390  1.00 30.52           N
ANISOU 1689  N   VAL B 751     3237   4398   3960   -239   -197    116       N
ATOM   1690  CA  VAL B 751       7.430   1.114  -1.957  1.00 30.00           C
ANISOU 1690  CA  VAL B 751     3218   4201   3980   -350   -152     93       C
ATOM   1691  C   VAL B 751       6.545   2.130  -1.273  1.00 32.87           C
ANISOU 1691  C   VAL B 751     3564   4586   4341   -253   -103    126       C
ATOM   1692  O   VAL B 751       6.519   3.308  -1.642  1.00 34.10           O
ANISOU 1692  O   VAL B 751     3756   4731   4469    -92    -86    211       O
ATOM   1693  CB  VAL B 751       8.833   1.149  -1.314  1.00 31.04           C
ANISOU 1693  CB  VAL B 751     3499   4121   4172   -419   -134    140       C
ATOM   1694  CG1 VAL B 751       9.570  -0.101  -1.631  1.00 36.30           C
ANISOU 1694  CG1 VAL B 751     4169   4752   4873   -523   -173     83       C
ATOM   1695  CG2 VAL B 751       9.613   2.382  -1.762  1.00 32.89           C
ANISOU 1695  CG2 VAL B 751     3819   4281   4395   -315   -104    234       C
ATOM   1696  N   LYS B 752       5.829   1.662  -0.266  1.00 28.99           N
ANISOU 1696  N   LYS B 752     3026   4107   3880   -350    -64     59       N
ATOM   1697  CA  LYS B 752       5.166   2.517   0.695  1.00 30.94           C
ANISOU 1697  CA  LYS B 752     3276   4340   4139   -291      9     66       C
ATOM   1698  C   LYS B 752       5.967   2.489   1.984  1.00 29.64           C
ANISOU 1698  C   LYS B 752     3270   3989   4005   -404     57     84       C
ATOM   1699  O   LYS B 752       6.306   1.408   2.481  1.00 28.74           O
ANISOU 1699  O   LYS B 752     3195   3826   3900   -557     48     60       O
ATOM   1700  CB  LYS B 752       3.750   2.021   0.949  1.00 31.78           C
ANISOU 1700  CB  LYS B 752     3203   4631   4242   -332     38    -39       C
ATOM   1701  CG  LYS B 752       3.039   2.770   2.048  1.00 33.12           C
ANISOU 1701  CG  LYS B 752     3363   4796   4426   -289    135    -59       C
ATOM   1702  CD  LYS B 752       1.600   2.305   2.177  1.00 37.10           C
ANISOU 1702  CD  LYS B 752     3647   5518   4932   -329    176   -181       C
ATOM   1703  CE  LYS B 752       0.858   3.148   3.181  1.00 38.66           C
ANISOU 1703  CE  LYS B 752     3815   5732   5142   -257    286   -213       C
ATOM   1704  NZ  LYS B 752      -0.581   2.775   3.183  1.00 44.16           N
ANISOU 1704  NZ  LYS B 752     4250   6680   5850   -280    330   -349       N
ATOM   1705  N   VAL B 753       6.259   3.670   2.520  1.00 30.09           N
ANISOU 1705  N   VAL B 753     3421   3940   4071   -322    106    122       N
ATOM   1706  CA  VAL B 753       6.927   3.795   3.803  1.00 28.78           C
ANISOU 1706  CA  VAL B 753     3389   3640   3908   -419    144    113       C
ATOM   1707  C   VAL B 753       6.091   4.683   4.708  1.00 32.70           C
ANISOU 1707  C   VAL B 753     3884   4146   4397   -362    243     68       C
ATOM   1708  O   VAL B 753       5.143   5.339   4.276  1.00 34.10           O
ANISOU 1708  O   VAL B 753     3964   4403   4588   -218    279     59       O
ATOM   1709  CB  VAL B 753       8.349   4.364   3.673  1.00 27.84           C
ANISOU 1709  CB  VAL B 753     3393   3369   3817   -417    117    157       C
ATOM   1710  CG1 VAL B 753       9.156   3.501   2.723  1.00 27.79           C
ANISOU 1710  CG1 VAL B 753     3367   3368   3822   -458     35    186       C
ATOM   1711  CG2 VAL B 753       8.286   5.820   3.186  1.00 31.25           C
ANISOU 1711  CG2 VAL B 753     3859   3734   4282   -268    176    194       C
ATOM   1712  N  AVAL B 754       6.447   4.684   5.989  0.52 31.17           N
ANISOU 1712  N  AVAL B 754     3793   3882   4168   -463    283     33       N
ATOM   1713  CA AVAL B 754       5.855   5.592   6.963  0.52 34.15           C
ANISOU 1713  CA AVAL B 754     4197   4250   4529   -422    391    -34       C
ATOM   1714  C  AVAL B 754       6.977   6.263   7.743  0.52 33.20           C
ANISOU 1714  C  AVAL B 754     4235   3984   4395   -470    395    -59       C
ATOM   1715  O  AVAL B 754       7.958   5.618   8.131  0.52 32.50           O
ANISOU 1715  O  AVAL B 754     4221   3862   4264   -586    320    -41       O
ATOM   1716  CB AVAL B 754       4.873   4.873   7.916  0.52 34.76           C
ANISOU 1716  CB AVAL B 754     4220   4450   4539   -524    467    -94       C
ATOM   1717  CG1AVAL B 754       3.629   4.443   7.166  0.52 42.19           C
ANISOU 1717  CG1AVAL B 754     4962   5557   5513   -478    484   -117       C
ATOM   1718  CG2AVAL B 754       5.533   3.676   8.573  0.52 31.42           C
ANISOU 1718  CG2AVAL B 754     3894   4001   4042   -701    423    -56       C
ATOM   1719  N  BVAL B 754       6.482   4.713   5.978  0.48 31.21           N
ANISOU 1719  N  BVAL B 754     3802   3883   4175   -461    282     35       N
ATOM   1720  CA BVAL B 754       5.861   5.559   6.988  0.48 34.12           C
ANISOU 1720  CA BVAL B 754     4194   4247   4523   -427    391    -34       C
ATOM   1721  C  BVAL B 754       6.967   6.253   7.772  0.48 33.19           C
ANISOU 1721  C  BVAL B 754     4235   3984   4392   -472    396    -60       C
ATOM   1722  O  BVAL B 754       7.930   5.606   8.200  0.48 32.68           O
ANISOU 1722  O  BVAL B 754     4246   3888   4282   -590    323    -44       O
ATOM   1723  CB BVAL B 754       4.951   4.745   7.929  0.48 34.68           C
ANISOU 1723  CB BVAL B 754     4216   4436   4523   -540    459    -88       C
ATOM   1724  CG1BVAL B 754       4.638   5.538   9.170  0.48 37.55           C
ANISOU 1724  CG1BVAL B 754     4644   4786   4836   -540    574   -172       C
ATOM   1725  CG2BVAL B 754       3.672   4.347   7.217  0.48 41.93           C
ANISOU 1725  CG2BVAL B 754     4936   5522   5475   -494    482   -115       C
ATOM   1726  N   MET B 755       6.845   7.568   7.935  1.00 34.53           N
ANISOU 1726  N   MET B 755     4448   4064   4607   -373    479   -109       N
ATOM   1727  CA  MET B 755       7.726   8.332   8.801  1.00 33.86           C
ANISOU 1727  CA  MET B 755     4498   3855   4513   -436    509   -186       C
ATOM   1728  C   MET B 755       6.957   8.600  10.085  1.00 37.72           C
ANISOU 1728  C   MET B 755     5006   4400   4925   -461    615   -301       C
ATOM   1729  O   MET B 755       5.844   9.132  10.040  1.00 39.77           O
ANISOU 1729  O   MET B 755     5197   4693   5223   -340    717   -340       O
ATOM   1730  CB  MET B 755       8.155   9.642   8.144  1.00 36.45           C
ANISOU 1730  CB  MET B 755     4888   4005   4957   -334    562   -182       C
ATOM   1731  CG  MET B 755       9.093  10.470   9.004  1.00 43.63           C
ANISOU 1731  CG  MET B 755     5923   4778   5876   -432    604   -301       C
ATOM   1732  SD  MET B 755       9.019  12.229   8.601  1.00 63.25           S
ANISOU 1732  SD  MET B 755     8507   7013   8513   -301    760   -338       S
ATOM   1733  CE  MET B 755      10.345  12.879   9.622  1.00 52.80           C
ANISOU 1733  CE  MET B 755     7303   5563   7194   -502    784   -521       C
ATOM   1734  N   VAL B 756       7.530   8.203  11.216  1.00 34.16           N
ANISOU 1734  N   VAL B 756     4641   3984   4355   -604    589   -357       N
ATOM   1735  CA  VAL B 756       6.896   8.368  12.519  1.00 35.34           C
ANISOU 1735  CA  VAL B 756     4829   4211   4386   -652    694   -469       C
ATOM   1736  C   VAL B 756       7.709   9.369  13.319  1.00 36.13           C
ANISOU 1736  C   VAL B 756     5050   4217   4460   -698    718   -610       C
ATOM   1737  O   VAL B 756       8.939   9.248  13.414  1.00 38.16           O
ANISOU 1737  O   VAL B 756     5367   4439   4693   -785    605   -611       O
ATOM   1738  CB  VAL B 756       6.786   7.035  13.278  1.00 36.43           C
ANISOU 1738  CB  VAL B 756     4989   4492   4362   -784    657   -415       C
ATOM   1739  CG1 VAL B 756       6.103   7.256  14.633  1.00 38.60           C
ANISOU 1739  CG1 VAL B 756     5315   4865   4487   -839    791   -530       C
ATOM   1740  CG2 VAL B 756       6.045   5.999  12.446  1.00 38.41           C
ANISOU 1740  CG2 VAL B 756     5119   4814   4661   -775    643   -304       C
ATOM   1741  N   THR B 757       7.027  10.357  13.889  1.00 37.87           N
ANISOU 1741  N   THR B 757     5291   4406   4693   -640    867   -750       N
ATOM   1742  CA  THR B 757       7.657  11.326  14.772  1.00 43.06           C
ANISOU 1742  CA  THR B 757     6064   4981   5316   -704    917   -932       C
ATOM   1743  C   THR B 757       6.779  11.498  15.999  1.00 42.37           C
ANISOU 1743  C   THR B 757     6000   5011   5089   -724   1054  -1076       C
ATOM   1744  O   THR B 757       5.564  11.673  15.877  1.00 42.94           O
ANISOU 1744  O   THR B 757     5987   5116   5210   -610   1182  -1088       O
ATOM   1745  CB  THR B 757       7.852  12.677  14.078  1.00 43.87           C
ANISOU 1745  CB  THR B 757     6201   4844   5624   -601    999   -989       C
ATOM   1746  OG1 THR B 757       6.573  13.214  13.727  1.00 53.48           O
ANISOU 1746  OG1 THR B 757     7355   6025   6939   -413   1136   -987       O
ATOM   1747  CG2 THR B 757       8.663  12.510  12.817  1.00 45.70           C
ANISOU 1747  CG2 THR B 757     6411   4974   5977   -586    892   -837       C
ATOM   1748  N   ARG B 758       7.388  11.437  17.176  1.00 47.63           N
ANISOU 1748  N   ARG B 758     6767   5764   5567   -864   1027  -1195       N
ATOM   1749  CA  ARG B 758       6.634  11.706  18.389  1.00 48.55           C
ANISOU 1749  CA  ARG B 758     6924   5997   5524   -894   1175  -1357       C
ATOM   1750  C   ARG B 758       6.195  13.165  18.392  1.00 52.22           C
ANISOU 1750  C   ARG B 758     7403   6293   6147   -787   1348  -1554       C
ATOM   1751  O   ARG B 758       7.003  14.068  18.155  1.00 54.13           O
ANISOU 1751  O   ARG B 758     7710   6347   6512   -797   1335  -1651       O
ATOM   1752  CB  ARG B 758       7.469  11.382  19.623  1.00 52.38           C
ANISOU 1752  CB  ARG B 758     7529   6629   5744  -1056   1090  -1445       C
ATOM   1753  CG  ARG B 758       6.634  11.192  20.881  1.00 61.83           C
ANISOU 1753  CG  ARG B 758     8775   8019   6698  -1109   1229  -1543       C
ATOM   1754  CD  ARG B 758       7.464  10.629  22.021  1.00 65.21           C
ANISOU 1754  CD  ARG B 758     9331   8634   6813  -1251   1107  -1564       C
ATOM   1755  NE  ARG B 758       6.678  10.490  23.246  1.00 69.50           N
ANISOU 1755  NE  ARG B 758     9946   9371   7090  -1309   1260  -1656       N
ATOM   1756  CZ  ARG B 758       7.184  10.107  24.415  1.00 76.19           C
ANISOU 1756  CZ  ARG B 758    10926  10418   7606  -1417   1193  -1692       C
ATOM   1757  NH1 ARG B 758       8.477   9.822  24.516  1.00 76.57           N
ANISOU 1757  NH1 ARG B 758    11027  10505   7562  -1462    956  -1651       N
ATOM   1758  NH2 ARG B 758       6.403  10.009  25.483  1.00 73.95           N
ANISOU 1758  NH2 ARG B 758    10715  10314   7070  -1471   1361  -1769       N
ATOM   1759  N   HIS B 759       4.905  13.389  18.626  1.00 51.77           N
ANISOU 1759  N   HIS B 759     7276   6291   6102   -684   1522  -1615       N
ATOM   1760  CA  HIS B 759       4.344  14.730  18.552  1.00 52.71           C
ANISOU 1760  CA  HIS B 759     7398   6233   6396   -531   1698  -1785       C
ATOM   1761  C   HIS B 759       4.917  15.603  19.667  1.00 63.60           C
ANISOU 1761  C   HIS B 759     8923   7558   7684   -641   1776  -2061       C
ATOM   1762  O   HIS B 759       5.115  15.127  20.791  1.00 58.82           O
ANISOU 1762  O   HIS B 759     8375   7158   6815   -798   1761  -2153       O
ATOM   1763  CB  HIS B 759       2.818  14.669  18.663  1.00 56.41           C
ANISOU 1763  CB  HIS B 759     7727   6826   6879   -391   1862  -1810       C
ATOM   1764  CG  HIS B 759       2.129  15.971  18.389  1.00 64.42           C
ANISOU 1764  CG  HIS B 759     8717   7650   8109   -165   2031  -1944       C
ATOM   1765  ND1 HIS B 759       2.058  16.987  19.318  1.00 68.38           N
ANISOU 1765  ND1 HIS B 759     9318   8063   8601   -163   2200  -2216       N
ATOM   1766  CD2 HIS B 759       1.459  16.413  17.298  1.00 66.21           C
ANISOU 1766  CD2 HIS B 759     8836   7760   8561     85   2056  -1842       C
ATOM   1767  CE1 HIS B 759       1.385  18.003  18.807  1.00 70.84           C
ANISOU 1767  CE1 HIS B 759     9593   8178   9144     87   2332  -2271       C
ATOM   1768  NE2 HIS B 759       1.011  17.681  17.582  1.00 68.50           N
ANISOU 1768  NE2 HIS B 759     9171   7870   8987    251   2239  -2034       N
ATOM   1769  N   PRO B 760       5.205  16.873  19.386  1.00 73.26           N
ANISOU 1769  N   PRO B 760    10219   8506   9110   -569   1864  -2200       N
ATOM   1770  CA  PRO B 760       5.688  17.767  20.444  1.00 77.74           C
ANISOU 1770  CA  PRO B 760    10918   9011   9609   -687   1960  -2512       C
ATOM   1771  C   PRO B 760       4.642  17.950  21.532  1.00 81.78           C
ANISOU 1771  C   PRO B 760    11420   9677   9976   -655   2150  -2714       C
ATOM   1772  O   PRO B 760       3.435  17.902  21.281  1.00 81.04           O
ANISOU 1772  O   PRO B 760    11214   9623   9957   -478   2271  -2659       O
ATOM   1773  CB  PRO B 760       5.960  19.082  19.704  1.00 78.81           C
ANISOU 1773  CB  PRO B 760    11128   8763  10053   -581   2061  -2584       C
ATOM   1774  CG  PRO B 760       6.126  18.691  18.267  1.00 75.70           C
ANISOU 1774  CG  PRO B 760    10668   8270   9824   -475   1939  -2272       C
ATOM   1775  CD  PRO B 760       5.214  17.519  18.062  1.00 72.21           C
ANISOU 1775  CD  PRO B 760    10073   8097   9268   -394   1874  -2070       C
ATOM   1776  N   ASP B 761       5.122  18.161  22.756  1.00 77.70           N
ANISOU 1776  N   ASP B 761    11008   9274   9239   -832   2175  -2965       N
ATOM   1777  CA  ASP B 761       4.223  18.371  23.882  1.00 81.69           C
ANISOU 1777  CA  ASP B 761    11523   9944   9572   -827   2372  -3190       C
ATOM   1778  C   ASP B 761       3.382  19.624  23.667  1.00 85.54           C
ANISOU 1778  C   ASP B 761    12000  10174  10328   -617   2615  -3373       C
ATOM   1779  O   ASP B 761       3.857  20.630  23.131  1.00 82.22           O
ANISOU 1779  O   ASP B 761    11657   9423  10161   -559   2650  -3452       O
ATOM   1780  CB  ASP B 761       5.022  18.485  25.182  1.00 84.68           C
ANISOU 1780  CB  ASP B 761    12034  10487   9655  -1053   2340  -3450       C
ATOM   1781  N   MET B 762       2.120  19.556  24.079  1.00 88.92           N
ANISOU 1781  N   MET B 762    12331  10748  10708   -497   2797  -3438       N
ATOM   1782  CA  MET B 762       1.203  20.680  23.920  1.00 92.14           C
ANISOU 1782  CA  MET B 762    12703  10939  11366   -252   3033  -3611       C
ATOM   1783  C   MET B 762       0.083  20.623  24.953  1.00 96.58           C
ANISOU 1783  C   MET B 762    13188  11751  11756   -224   3255  -3817       C
ATOM   1784  O   MET B 762       0.221  21.136  26.063  1.00 98.77           O
ANISOU 1784  O   MET B 762    13577  12076  11874   -337   3387  -4133       O
ATOM   1785  CB  MET B 762       0.616  20.699  22.507  1.00 88.25           C
ANISOU 1785  CB  MET B 762    12075  10287  11170     18   2996  -3340       C
TER
HETATM 1786  C14 PWQ B 801      22.617  -4.251   5.423  0.78 65.07           C
ANISOU 1786  C14 PWQ B 801     6608  10865   7250    153   -537   1046       C
HETATM 1787  C15 PWQ B 801      22.535  -3.197   6.598  0.91 66.56           C
ANISOU 1787  C15 PWQ B 801     6639  11202   7449    -13   -458   1086       C
HETATM 1788  C16 PWQ B 801      22.771  -3.846   8.002  0.86 66.90           C
ANISOU 1788  C16 PWQ B 801     6690  11200   7528    -58   -643   1207       C
HETATM 1789  C17 PWQ B 801      22.879  -5.376   7.897  1.00 64.49           C
ANISOU 1789  C17 PWQ B 801     6453  10807   7243    120   -851   1208       C
HETATM 1790  C18 PWQ B 801      20.613  -8.208   7.979  0.86 80.63           C
ANISOU 1790  C18 PWQ B 801     8876  12407   9352    237  -1375   1455       C
HETATM 1791  C19 PWQ B 801      20.458  -9.725   7.917  0.81 79.78           C
ANISOU 1791  C19 PWQ B 801     8896  12149   9268    383  -1590   1490       C
HETATM 1792  C20 PWQ B 801      19.259 -10.275   8.369  0.80 75.63           C
ANISOU 1792  C20 PWQ B 801     8503  11463   8770    325  -1748   1625       C
HETATM 1793  C21 PWQ B 801      19.052 -11.643   8.334  0.79 78.92           C
ANISOU 1793  C21 PWQ B 801     9043  11733   9211    460  -1950   1660       C
HETATM 1794  C22 PWQ B 801      20.049 -12.470   7.841  0.78 87.09           C
ANISOU 1794  C22 PWQ B 801    10072  12779  10241    656  -2001   1562       C
HETATM 1795  C23 PWQ B 801      19.801 -13.992   7.811  0.91 91.70           C
ANISOU 1795  C23 PWQ B 801    10789  13203  10851    800  -2217   1601       C
HETATM 1796  C24 PWQ B 801      21.254 -11.926   7.381  0.97 86.77           C
ANISOU 1796  C24 PWQ B 801     9900  12897  10172    715  -1846   1427       C
HETATM 1797  C25 PWQ B 801      21.458 -10.551   7.416  1.00 83.20           C
ANISOU 1797  C25 PWQ B 801     9324  12591   9696    580  -1642   1391       C
HETATM 1798  N7  PWQ B 801      21.669  -6.180   7.793  0.75 66.83           N
ANISOU 1798  N7  PWQ B 801     6912  10921   7561    119  -1025   1321       N
HETATM 1799  N8  PWQ B 801      21.715  -7.560   7.694  0.79 68.84           N
ANISOU 1799  N8  PWQ B 801     7251  11070   7836    275  -1223   1334       N
HETATM 1800  O3  PWQ B 801      23.689  -4.637   5.010  1.00 64.55           O
ANISOU 1800  O3  PWQ B 801     6525  10813   7187    322   -609    971       O
HETATM 1801  O4  PWQ B 801      23.961  -5.902   7.900  0.48 71.00           O
ANISOU 1801  O4  PWQ B 801     7192  11717   8066    258   -867   1113       O
HETATM 1802  O5  PWQ B 801      20.755 -14.797   7.493  0.80102.48           O
ANISOU 1802  O5  PWQ B 801    12147  14575  12214    973  -2273   1519       O
HETATM 1803  O6  PWQ B 801      18.681 -14.432   8.082  0.73 85.58           O
ANISOU 1803  O6  PWQ B 801    10137  12278  10101    724  -2341   1728       O
HETATM 1804  N   THR B 802      21.632  -3.927   4.440  1.00 48.80           N
ANISOU 1804  N   THR B 802     5078   8605   4858    858   -524    497       N
HETATM 1805  CA  THR B 802      21.924  -4.264   3.052  1.00 45.26           C
ANISOU 1805  CA  THR B 802     4700   8042   4456    835   -465    546       C
HETATM 1806  C   THR B 802      21.799  -3.035   2.160  0.77 49.50           C
ANISOU 1806  C   THR B 802     5175   8482   5151    636   -279    551       C
HETATM 1807  O   THR B 802      20.765  -2.371   2.134  1.00 46.17           O
ANISOU 1807  O   THR B 802     4831   7913   4797    509   -228    650       O
HETATM 1808  CB  THR B 802      20.988  -5.372   2.534  1.00 46.25           C
ANISOU 1808  CB  THR B 802     5062   7984   4528    912   -582    773       C
HETATM 1809  OG1 THR B 802      21.117  -6.533   3.363  1.00 47.54           O
ANISOU 1809  OG1 THR B 802     5249   8200   4613   1077   -787    833       O
HETATM 1810  CG2 THR B 802      21.313  -5.731   1.099  1.00 47.91           C
ANISOU 1810  CG2 THR B 802     5336   8133   4736    976   -562    750       C
HETATM 1811  N   ARG B 803      22.865  -2.727   1.429  1.00 48.59           N
ANISOU 1811  N   ARG B 803     4892   8468   5102    614   -178    475       N
HETATM 1812  CA  ARG B 803      22.846  -1.604   0.507  1.00 49.57           C
ANISOU 1812  CA  ARG B 803     4910   8524   5402    424      2    567       C
HETATM 1813  C   ARG B 803      22.135  -2.004  -0.775  0.93 51.61           C
ANISOU 1813  C   ARG B 803     5363   8701   5548    465     72    761       C
HETATM 1814  O   ARG B 803      22.498  -2.999  -1.409  1.00 49.60           O
ANISOU 1814  O   ARG B 803     5173   8559   5116    669     26    750       O
HETATM 1815  CB  ARG B 803      24.272  -1.143   0.196  1.00 47.62           C
ANISOU 1815  CB  ARG B 803     4347   8465   5280    390     93    497       C
HETATM 1816  CG  ARG B 803      24.351  -0.224  -1.006  0.99 49.81           C
ANISOU 1816  CG  ARG B 803     4481   8730   5714    225    295    714       C
HETATM 1817  CD  ARG B 803      25.703   0.499  -1.071  1.00 51.40           C
ANISOU 1817  CD  ARG B 803     4280   9088   6161    121    373    710       C
HETATM 1818  NE  ARG B 803      25.767   1.544  -0.055  1.00 52.86           N
ANISOU 1818  NE  ARG B 803     4299   9081   6704    -64    252    562       N
HETATM 1819  CZ  ARG B 803      25.200   2.741  -0.186  0.75 52.31           C
ANISOU 1819  CZ  ARG B 803     4159   8762   6956   -295    262    668       C
HETATM 1820  NH1 ARG B 803      25.286   3.633   0.792  1.00 53.42           N
ANISOU 1820  NH1 ARG B 803     4142   8723   7432   -401     78    451       N
HETATM 1821  NH2 ARG B 803      24.553   3.053  -1.302  0.94 57.50           N
ANISOU 1821  NH2 ARG B 803     4895   9349   7604   -391    426    968       N
HETATM 1822  N   LEU B 804      21.122  -1.228  -1.154  1.00 49.09           N
ANISOU 1822  N   LEU B 804     5132   8189   5331    303    151    903       N
HETATM 1823  CA  LEU B 804      20.313  -1.510  -2.337  0.98 48.38           C
ANISOU 1823  CA  LEU B 804     5235   8006   5140    350    200   1072       C
HETATM 1824  C   LEU B 804      20.298  -0.338  -3.314  0.73 47.65           C
ANISOU 1824  C   LEU B 804     5020   7904   5181    181    404   1243       C
HETATM 1825  O   LEU B 804      19.806  -0.447  -4.448  1.00 49.15           O
ANISOU 1825  O   LEU B 804     5324   8091   5260    247    475   1389       O
HETATM 1826  CB  LEU B 804      18.876  -1.842  -1.921  1.00 45.28           C
ANISOU 1826  CB  LEU B 804     5098   7372   4735    333     80   1141       C
HETATM 1827  CG  LEU B 804      18.456  -3.279  -1.588  1.00 47.37           C
ANISOU 1827  CG  LEU B 804     5548   7575   4876    526   -140   1144       C
HETATM 1828  CD1 LEU B 804      19.560  -4.293  -1.758  1.00 51.49           C
ANISOU 1828  CD1 LEU B 804     6015   8272   5278    750   -245   1013       C
HETATM 1829  CD2 LEU B 804      17.832  -3.369  -0.194  1.00 48.63           C
ANISOU 1829  CD2 LEU B 804     5726   7686   5065    477   -240   1176       C
HETATM 1830  OXT LEU B 804      20.765   0.755  -2.982  1.00 49.78           O1-
ANISOU 1830  OXT LEU B 804     5059   8158   5699    -16    476   1250       O1-
HETATM 1831  O   HOH B 901      18.404 -11.719   0.432  1.00 64.38           O
HETATM 1832  O   HOH B 902      18.953   7.424 -12.114  1.00 52.58           O
HETATM 1833  O   HOH B 903      23.102   1.616  -3.420  1.00 54.15           O
HETATM 1834  O   HOH B 904      22.139  -3.293 -11.598  1.00 50.03           O
HETATM 1835  O   HOH B 905      20.737   8.932  -8.952  1.00 65.86           O
HETATM 1836  O   HOH B 906      12.708 -11.366  16.852  1.00 63.06           O
HETATM 1837  O   HOH B 907       3.699  -8.221   6.442  1.00 36.75           O
HETATM 1838  O   HOH B 908      -0.966   6.557   2.062  1.00 41.92           O
HETATM 1839  O   HOH B 909      18.926  -4.366 -17.416  1.00 43.13           O
HETATM 1840  O   HOH B 910      15.769  11.248   8.371  1.00 52.09           O
HETATM 1841  O   HOH B 911      16.241  -4.282  -7.567  1.00 46.99           O
HETATM 1842  O   HOH B 912      25.680  -2.700  13.211  1.00 48.21           O
HETATM 1843  O   HOH B 913      20.374  10.794   4.164  1.00 54.66           O
HETATM 1844  O   HOH B 914      12.408   9.513   8.239  1.00 43.19           O
HETATM 1845  O   HOH B 915      11.866  -3.697  -6.762  1.00 37.99           O
HETATM 1846  O   HOH B 916      18.647  -4.071 -12.125  1.00 53.00           O
HETATM 1847  O   HOH B 917      20.078   1.300 -17.290  1.00 35.52           O
HETATM 1848  O   HOH B 918      -0.833 -10.350  11.969  1.00 56.10           O
HETATM 1849  O   HOH B 919      -0.493  -2.783  17.986  1.00 38.40           O
HETATM 1850  O   HOH B 920      14.773  -8.439  10.222  1.00 38.46           O
HETATM 1851  O   HOH B 921      19.025   8.105  -2.413  1.00 35.24           O
HETATM 1852  O   HOH B 922      -2.788  11.065  24.098  1.00 42.46           O
HETATM 1853  O   HOH B 923       3.822   8.621  26.828  1.00 60.81           O
HETATM 1854  O   HOH B 924       8.976  -7.656  -5.642  1.00 49.40           O
HETATM 1855  O   HOH B 925       6.460 -14.467  11.930  1.00 48.69           O
HETATM 1856  O   HOH B 926       8.254  10.760  -5.433  1.00 51.13           O
HETATM 1857  O   HOH B 927      -0.403  -7.579  -4.326  1.00 57.93           O
HETATM 1858  O   HOH B 928       8.234 -12.448  13.835  1.00 39.86           O
HETATM 1859  O   HOH B 929       2.261  -0.708  10.423  1.00 37.47           O
HETATM 1860  O   HOH B 930       1.032   6.599   0.364  1.00 45.75           O
HETATM 1861  O   HOH B 931       9.235  -3.918   6.957  1.00 30.07           O
HETATM 1862  O   HOH B 932      19.840  -5.261  11.899  1.00 49.98           O
HETATM 1863  O   HOH B 933       0.530  -8.660  13.449  1.00 54.06           O
HETATM 1864  O   HOH B 934      19.190  -6.178   9.655  1.00 58.23           O
HETATM 1865  O   HOH B 935      15.788   2.344 -15.949  1.00 54.27           O
HETATM 1866  O   HOH B 936      14.079 -16.636  12.626  1.00 49.74           O
HETATM 1867  O   HOH B 937       3.003  -5.107  19.240  1.00 56.13           O
HETATM 1868  O   HOH B 938      21.295  -4.708 -14.359  1.00 45.15           O
HETATM 1869  O   HOH B 939       6.623 -11.620  11.745  1.00 41.97           O
HETATM 1870  O   HOH B 940      23.807   2.671   6.417  1.00 44.56           O
HETATM 1871  O   HOH B 941       5.726  -7.853  17.656  1.00 52.64           O
HETATM 1872  O   HOH B 942      20.804  -5.572  -5.016  1.00 53.59           O
HETATM 1873  O   HOH B 943       3.369 -20.079  17.680  1.00 38.24           O
HETATM 1874  O   HOH B 944      24.071   3.683  -6.007  1.00 46.42           O
HETATM 1875  O   HOH B 945      13.005  -1.293 -14.873  1.00 63.59           O
HETATM 1876  O   HOH B 946      10.255   7.084  11.065  1.00 35.87           O
HETATM 1877  O   HOH B 947      17.730  10.857   4.907  1.00 44.92           O
HETATM 1878  O   HOH B 948      13.724   9.181  -7.993  1.00 40.18           O
HETATM 1879  O   HOH B 949      23.129   5.932  -4.694  1.00 40.94           O
HETATM 1880  O   HOH B 950       0.807  -8.641   0.877  1.00 51.20           O
HETATM 1881  O   HOH B 951       4.806 -18.832  11.494  1.00 53.23           O
HETATM 1882  O   HOH B 952      20.027   2.315  12.589  1.00 44.44           O
HETATM 1883  O   HOH B 953      14.418  -3.829 -14.394  1.00 48.84           O
HETATM 1884  O   HOH B 954       9.534   5.751  16.067  1.00 49.62           O
HETATM 1885  O   HOH B 955       1.781 -14.218  16.828  1.00 47.61           O
HETATM 1886  O   HOH B 956       7.465   8.631  27.680  1.00 74.38           O
HETATM 1887  O   HOH B 957      12.729   7.370  -9.575  1.00 52.65           O
HETATM 1888  O   HOH B 958       0.090  -2.601   6.848  1.00 52.50           O
HETATM 1889  O   HOH B 959      20.868   6.227  -6.318  1.00 35.38           O
HETATM 1890  O   HOH B 960      15.739  -0.724 -16.984  1.00 44.96           O
HETATM 1891  O   HOH B 961      13.671 -13.152   5.672  1.00 50.83           O
HETATM 1892  O   HOH B 962       6.002  -3.049  17.282  1.00 40.38           O
HETATM 1893  O   HOH B 963      21.215   8.794   5.496  1.00 42.10           O
HETATM 1894  O   HOH B 964       3.705   3.090  19.905  1.00 46.08           O
HETATM 1895  O   HOH B 965      16.010  -9.617  16.972  1.00 47.49           O
HETATM 1896  O   HOH B 966       6.256  12.052  10.906  1.00 48.03           O
HETATM 1897  O   HOH B 967       9.466 -10.191  14.931  1.00 44.80           O
HETATM 1898  O   HOH B 968      25.448  -4.252   1.528  1.00 46.16           O
HETATM 1899  O   HOH B 969      26.481   3.860  -8.923  1.00 46.30           O
HETATM 1900  O   HOH B 970      13.445  15.017  -2.352  1.00 54.55           O
HETATM 1901  O   HOH B 971       6.075 -12.918   8.279  1.00 60.77           O
HETATM 1902  O   HOH B 972       8.010  -9.982  17.280  1.00 54.86           O
HETATM 1903  O   HOH B 973       6.770   8.485  -7.015  1.00 48.21           O
HETATM 1904  O   HOH B 974      10.670   6.858  14.045  1.00 48.44           O
HETATM 1905  O   HOH B 975       3.709  12.123  23.453  1.00 44.44           O
HETATM 1906  O   HOH B 976       5.165  17.878  11.198  1.00 63.34           O
HETATM 1907  O   HOH B 977       1.092   2.203   7.276  1.00 51.11           O
HETATM 1908  O   HOH B 978       2.873  10.318  28.159  1.00 58.82           O
HETATM 1909  O   HOH B 979       9.355  13.770   1.251  1.00 56.21           O
HETATM 1910  O   HOH B 980      14.743 -11.762   9.992  1.00 50.27           O
HETATM 1911  O   HOH B 981      13.078   5.542  13.098  1.00 54.45           O
HETATM 1912  O   HOH B 982      11.121  14.945  -2.886  1.00 62.77           O
HETATM 1913  O   HOH B 983       6.664  -2.595  19.737  1.00 56.12           O
HETATM 1914  O   HOH B 984       7.226  -5.433  18.700  1.00 60.36           O
HETATM 1915  O   HOH B 985       8.704   7.856  17.819  1.00 54.65           O
HETATM 1916  O   HOH B 986      -0.836   0.254  14.494  1.00 57.82           O
HETATM 1917  O   HOH B 987      11.859   9.319  10.777  1.00 45.77           O
HETATM 1918  O   HOH B 988      14.393   8.647  12.348  1.00 55.36           O
HETATM 1919  O   HOH B 989      24.456  -0.653  -4.922  1.00 54.38           O
HETATM 1920  O   HOH B 990      17.786  -5.856 -13.196  1.00 59.71           O
HETATM 1921  O   HOH B 991      -1.669  17.400  24.949  1.00 56.59           O
HETATM 1922  O   HOH B 992      -4.340  -1.044   0.942  1.00 47.37           O
HETATM 1923  O   HOH B 993      17.775   2.519 -17.979  1.00 51.58           O
HETATM 1924  O   HOH B 994       2.178   2.011   9.611  1.00 54.24           O
HETATM 1925  O   HOH B 995       5.922 -21.306  10.048  1.00 49.24           O
HETATM 1926  O   HOH B 996      26.477   0.504  -4.793  1.00 66.42           O
TER
END
