# Supplementary material for: Identification of β-strand mediated protein–protein interaction inhibitors using ligand-directed fragment ligation
Source: Chem Sci. 2021 Jan 6;12(6):2286–93. doi: 10.1039/d0sc05694d (PMC8179271; doi:10.1039/d0sc05694d)
Supplement: SC-012-D0SC05694D-s003 [file SC-012-D0SC05694D-s003.pdb]

HEADER    PEPTIDE BINDING PROTEIN                 30-APR-20   6YX1              
TITLE     CRYSTAL STRUCTURE OF SHANK1 PDZ IN COMPLEX WITH A PEPTIDE-SMALL       
TITLE    2 MOLECULE HYBRID                                                      
COMPND    MOL_ID: 1;                                                            
COMPND   2 MOLECULE: SH3 AND MULTIPLE ANKYRIN REPEAT DOMAINS PROTEIN 1;         
COMPND   3 CHAIN: A, B;                                                         
COMPND   4 SYNONYM: SHANK1,SOMATOSTATIN RECEPTOR-INTERACTING PROTEIN,SSTRIP;    
COMPND   5 ENGINEERED: YES                                                      
SOURCE    MOL_ID: 1;                                                            
SOURCE   2 ORGANISM_SCIENTIFIC: HOMO SAPIENS;                                   
SOURCE   3 ORGANISM_COMMON: HUMAN;                                              
SOURCE   4 ORGANISM_TAXID: 9606;                                                
SOURCE   5 GENE: SHANK1;                                                        
SOURCE   6 EXPRESSION_SYSTEM: ESCHERICHIA COLI;                                 
SOURCE   7 EXPRESSION_SYSTEM_TAXID: 562                                         
KEYWDS    PROTEIN PROTEIN INTERACTIONS, PDZ DOMAIN, HYBRID STRUCTURES,          
KEYWDS   2 FRAGMENT-BASED DRUG DISCOVERY, BETA-SHEETS ACYLHYDRAZONE, PEPTIDE    
KEYWDS   3 BINDING PROTEIN                                                      
EXPDTA    X-RAY DIFFRACTION                                                     
AUTHOR    Z.HEGEDUS,F.HOBOR,D.K.SHOEMARK,S.CELIS,L.J.LIAN,C.H.TRINH,            
AUTHOR   2 R.B.SESSIONS,T.A.EDWARDS,A.J.WILSON                                  
JRNL        AUTH   Z.HEGEDUS,F.HOBOR,D.K.SHOEMARK,S.CELIS,L.J.LIAN,C.H.TRINH,   
JRNL        AUTH 2 R.B.SESSIONS,T.A.EDWARDS,A.J.WILSON                          
JRNL        TITL   LIGAND DIRECTED FRAGMENT LIGATION TARGETING CHALLENGING      
JRNL        TITL 2 BETA-SHEET MEDIATED INTERACTIONS                             
JRNL        REF    TO BE PUBLISHED                                              
JRNL        REFN                                                                
REMARK   2                                                                      
REMARK   2 RESOLUTION.    1.80 ANGSTROMS.                                       
REMARK   3                                                                      
REMARK   3 REFINEMENT.                                                          
REMARK   3   PROGRAM     : REFMAC 5.5.0026                                      
REMARK   3   AUTHORS     : MURSHUDOV,SKUBAK,LEBEDEV,PANNU,STEINER,              
REMARK   3               : NICHOLLS,WINN,LONG,VAGIN                             
REMARK   3                                                                      
REMARK   3    REFINEMENT TARGET : GEOSTD + MONOMER LIBRARY + CDL V1.2           
REMARK   3                                                                      
REMARK   3  DATA USED IN REFINEMENT.                                            
REMARK   3   RESOLUTION RANGE HIGH (ANGSTROMS) : 1.80                           
REMARK   3   RESOLUTION RANGE LOW  (ANGSTROMS) : 52.23                          
REMARK   3   DATA CUTOFF            (SIGMA(F)) : 1.340                          
REMARK   3   COMPLETENESS FOR RANGE        (%) : 92.2                           
REMARK   3   NUMBER OF REFLECTIONS             : 22226                          
REMARK   3                                                                      
REMARK   3  FIT TO DATA USED IN REFINEMENT.                                     
REMARK   3   CROSS-VALIDATION METHOD          : FREE R-VALUE                    
REMARK   3   FREE R VALUE TEST SET SELECTION  : NULL                            
REMARK   3   R VALUE     (WORKING + TEST SET) : 0.225                           
REMARK   3   R VALUE            (WORKING SET) : 0.222                           
REMARK   3   FREE R VALUE                     : 0.255                           
REMARK   3   FREE R VALUE TEST SET SIZE   (%) : 8.610                           
REMARK   3   FREE R VALUE TEST SET COUNT      : 1914                            
REMARK   3                                                                      
REMARK   3  FIT IN THE HIGHEST RESOLUTION BIN.                                  
REMARK   3   TOTAL NUMBER OF BINS USED           : NULL                         
REMARK   3   BIN RESOLUTION RANGE HIGH       (A) : 1.80                         
REMARK   3   BIN RESOLUTION RANGE LOW        (A) : 1.85                         
REMARK   3   REFLECTION IN BIN     (WORKING SET) : 1045                         
REMARK   3   BIN COMPLETENESS (WORKING+TEST) (%) : 68.05                        
REMARK   3   BIN R VALUE           (WORKING SET) : 0.2800                       
REMARK   3   BIN FREE R VALUE SET COUNT          : 99                           
REMARK   3   BIN FREE R VALUE                    : 0.2816                       
REMARK   3                                                                      
REMARK   3  NUMBER OF NON-HYDROGEN ATOMS USED IN REFINEMENT.                    
REMARK   3   PROTEIN ATOMS            : 1614                                    
REMARK   3   NUCLEIC ACID ATOMS       : 0                                       
REMARK   3   HETEROGEN ATOMS          : 92                                      
REMARK   3   SOLVENT ATOMS            : 113                                     
REMARK   3                                                                      
REMARK   3  B VALUES.                                                           
REMARK   3   FROM WILSON PLOT           (A**2) : 33.77                          
REMARK   3   MEAN B VALUE      (OVERALL, A**2) : 44.99                          
REMARK   3   OVERALL ANISOTROPIC B VALUE.                                       
REMARK   3    B11 (A**2) : NULL                                                 
REMARK   3    B22 (A**2) : NULL                                                 
REMARK   3    B33 (A**2) : NULL                                                 
REMARK   3    B12 (A**2) : NULL                                                 
REMARK   3    B13 (A**2) : NULL                                                 
REMARK   3    B23 (A**2) : NULL                                                 
REMARK   3                                                                      
REMARK   3  ESTIMATED OVERALL COORDINATE ERROR.                                 
REMARK   3   ESU BASED ON R VALUE                            (A): NULL          
REMARK   3   ESU BASED ON FREE R VALUE                       (A): NULL          
REMARK   3   ESU BASED ON MAXIMUM LIKELIHOOD                 (A): 0.200         
REMARK   3   ESU FOR B VALUES BASED ON MAXIMUM LIKELIHOOD (A**2): NULL          
REMARK   3                                                                      
REMARK   3 CORRELATION COEFFICIENTS.                                            
REMARK   3   CORRELATION COEFFICIENT FO-FC      : NULL                          
REMARK   3   CORRELATION COEFFICIENT FO-FC FREE : NULL                          
REMARK   3                                                                      
REMARK   3  RMS DEVIATIONS FROM IDEAL VALUES        COUNT    RMS    WEIGHT      
REMARK   3   BOND LENGTHS REFINED ATOMS        (A):  NULL ;  NULL ;  NULL       
REMARK   3   BOND LENGTHS OTHERS               (A):  NULL ;  NULL ;  NULL       
REMARK   3   BOND ANGLES REFINED ATOMS   (DEGREES):  NULL ;  NULL ;  NULL       
REMARK   3   BOND ANGLES OTHERS          (DEGREES):  NULL ;  NULL ;  NULL       
REMARK   3   TORSION ANGLES, PERIOD 1    (DEGREES):  NULL ;  NULL ;  NULL       
REMARK   3   TORSION ANGLES, PERIOD 2    (DEGREES):  NULL ;  NULL ;  NULL       
REMARK   3   TORSION ANGLES, PERIOD 3    (DEGREES):  NULL ;  NULL ;  NULL       
REMARK   3   TORSION ANGLES, PERIOD 4    (DEGREES):  NULL ;  NULL ;  NULL       
REMARK   3   CHIRAL-CENTER RESTRAINTS       (A**3):  NULL ;  NULL ;  NULL       
REMARK   3   GENERAL PLANES REFINED ATOMS      (A):  NULL ;  NULL ;  NULL       
REMARK   3   GENERAL PLANES OTHERS             (A):  NULL ;  NULL ;  NULL       
REMARK   3   NON-BONDED CONTACTS REFINED ATOMS (A):  NULL ;  NULL ;  NULL       
REMARK   3   NON-BONDED CONTACTS OTHERS        (A):  NULL ;  NULL ;  NULL       
REMARK   3   NON-BONDED TORSION REFINED ATOMS  (A):  NULL ;  NULL ;  NULL       
REMARK   3   NON-BONDED TORSION OTHERS         (A):  NULL ;  NULL ;  NULL       
REMARK   3   H-BOND (X...Y) REFINED ATOMS      (A):  NULL ;  NULL ;  NULL       
REMARK   3   H-BOND (X...Y) OTHERS             (A):  NULL ;  NULL ;  NULL       
REMARK   3   POTENTIAL METAL-ION REFINED ATOMS (A):  NULL ;  NULL ;  NULL       
REMARK   3   POTENTIAL METAL-ION OTHERS        (A):  NULL ;  NULL ;  NULL       
REMARK   3   SYMMETRY VDW REFINED ATOMS        (A):  NULL ;  NULL ;  NULL       
REMARK   3   SYMMETRY VDW OTHERS               (A):  NULL ;  NULL ;  NULL       
REMARK   3   SYMMETRY H-BOND REFINED ATOMS     (A):  NULL ;  NULL ;  NULL       
REMARK   3   SYMMETRY H-BOND OTHERS            (A):  NULL ;  NULL ;  NULL       
REMARK   3   SYMMETRY METAL-ION REFINED ATOMS  (A):  NULL ;  NULL ;  NULL       
REMARK   3   SYMMETRY METAL-ION OTHERS         (A):  NULL ;  NULL ;  NULL       
REMARK   3                                                                      
REMARK   3  ISOTROPIC THERMAL FACTOR RESTRAINTS.     COUNT   RMS    WEIGHT      
REMARK   3   MAIN-CHAIN BOND REFINED ATOMS  (A**2):  NULL ;  NULL ;  NULL       
REMARK   3   MAIN-CHAIN BOND OTHER ATOMS    (A**2):  NULL ;  NULL ;  NULL       
REMARK   3   MAIN-CHAIN ANGLE REFINED ATOMS (A**2):  NULL ;  NULL ;  NULL       
REMARK   3   MAIN-CHAIN ANGLE OTHER ATOMS   (A**2):  NULL ;  NULL ;  NULL       
REMARK   3   SIDE-CHAIN BOND REFINED ATOMS  (A**2):  NULL ;  NULL ;  NULL       
REMARK   3   SIDE-CHAIN BOND OTHER ATOMS    (A**2):  NULL ;  NULL ;  NULL       
REMARK   3   SIDE-CHAIN ANGLE REFINED ATOMS (A**2):  NULL ;  NULL ;  NULL       
REMARK   3   SIDE-CHAIN ANGLE OTHER ATOMS   (A**2):  NULL ;  NULL ;  NULL       
REMARK   3   LONG RANGE B REFINED ATOMS     (A**2):  NULL ;  NULL ;  NULL       
REMARK   3   LONG RANGE B OTHER ATOMS       (A**2):  NULL ;  NULL ;  NULL       
REMARK   3                                                                      
REMARK   3 ANISOTROPIC THERMAL FACTOR RESTRAINTS.    COUNT   RMS   WEIGHT       
REMARK   3   RIGID-BOND RESTRAINTS          (A**2):  NULL ;  NULL ;  NULL       
REMARK   3   SPHERICITY; FREE ATOMS         (A**2):  NULL ;  NULL ;  NULL       
REMARK   3   SPHERICITY; BONDED ATOMS       (A**2):  NULL ;  NULL ;  NULL       
REMARK   3                                                                      
REMARK   3  NCS RESTRAINTS STATISTICS                                           
REMARK   3   NUMBER OF DIFFERENT NCS GROUPS : NULL                              
REMARK   3                                                                      
REMARK   3  TLS DETAILS                                                         
REMARK   3   NUMBER OF TLS GROUPS  : NULL                                       
REMARK   3                                                                      
REMARK   3  BULK SOLVENT MODELLING.                                             
REMARK   3   METHOD USED : FLAT BULK SOLVENT MODEL                              
REMARK   3   PARAMETERS FOR MASK CALCULATION                                    
REMARK   3   VDW PROBE RADIUS   : 1.11                                          
REMARK   3   ION PROBE RADIUS   : NULL                                          
REMARK   3   SHRINKAGE RADIUS   : 0.90                                          
REMARK   3                                                                      
REMARK   3  OTHER REFINEMENT REMARKS: NULL                                      
REMARK   4                                                                      
REMARK   4 6YX1 COMPLIES WITH FORMAT V. 3.30, 13-JUL-11                         
REMARK 100                                                                      
REMARK 100 THIS ENTRY HAS BEEN PROCESSED BY PDBE ON 30-APR-20.                  
REMARK 100 THE DEPOSITION ID IS D_1292107816.                                   
REMARK 200                                                                      
REMARK 200 EXPERIMENTAL DETAILS                                                 
REMARK 200  EXPERIMENT TYPE                : X-RAY DIFFRACTION                  
REMARK 200  DATE OF DATA COLLECTION        : 21-JAN-19                          
REMARK 200  TEMPERATURE           (KELVIN) : 100                                
REMARK 200  PH                             : NULL                               
REMARK 200  NUMBER OF CRYSTALS USED        : 1                                  
REMARK 200                                                                      
REMARK 200  SYNCHROTRON              (Y/N) : Y                                  
REMARK 200  RADIATION SOURCE               : DIAMOND                            
REMARK 200  BEAMLINE                       : I04-1                              
REMARK 200  X-RAY GENERATOR MODEL          : NULL                               
REMARK 200  MONOCHROMATIC OR LAUE    (M/L) : M                                  
REMARK 200  WAVELENGTH OR RANGE        (A) : 0.91587                            
REMARK 200  MONOCHROMATOR                  : NULL                               
REMARK 200  OPTICS                         : NULL                               
REMARK 200                                                                      
REMARK 200  DETECTOR TYPE                  : PIXEL                              
REMARK 200  DETECTOR MANUFACTURER          : DECTRIS PILATUS 2M                 
REMARK 200  INTENSITY-INTEGRATION SOFTWARE : NULL                               
REMARK 200  DATA SCALING SOFTWARE          : STARANISO, AUTOPROC                
REMARK 200                                                                      
REMARK 200  NUMBER OF UNIQUE REFLECTIONS   : 284711                             
REMARK 200  RESOLUTION RANGE HIGH      (A) : 1.708                              
REMARK 200  RESOLUTION RANGE LOW       (A) : 52.232                             
REMARK 200  REJECTION CRITERIA  (SIGMA(I)) : NULL                               
REMARK 200                                                                      
REMARK 200 OVERALL.                                                             
REMARK 200  COMPLETENESS FOR RANGE     (%) : 81.9                               
REMARK 200  DATA REDUNDANCY                : 12.30                              
REMARK 200  R MERGE                    (I) : 0.05000                            
REMARK 200  R SYM                      (I) : NULL                               
REMARK 200  <I/SIGMA(I)> FOR THE DATA SET  : 19.1000                            
REMARK 200                                                                      
REMARK 200 IN THE HIGHEST RESOLUTION SHELL.                                     
REMARK 200  HIGHEST RESOLUTION SHELL, RANGE HIGH (A) : 1.71                     
REMARK 200  HIGHEST RESOLUTION SHELL, RANGE LOW  (A) : 1.81                     
REMARK 200  COMPLETENESS FOR SHELL     (%) : NULL                               
REMARK 200  DATA REDUNDANCY IN SHELL       : NULL                               
REMARK 200  R MERGE FOR SHELL          (I) : 1.83800                            
REMARK 200  R SYM FOR SHELL            (I) : NULL                               
REMARK 200  <I/SIGMA(I)> FOR SHELL         : 1.200                              
REMARK 200                                                                      
REMARK 200 DIFFRACTION PROTOCOL: SINGLE WAVELENGTH                              
REMARK 200 METHOD USED TO DETERMINE THE STRUCTURE: MOLECULAR REPLACEMENT        
REMARK 200 SOFTWARE USED: PHASER                                                
REMARK 200 STARTING MODEL: 1Q3O                                                 
REMARK 200                                                                      
REMARK 200 REMARK: NULL                                                         
REMARK 280                                                                      
REMARK 280 CRYSTAL                                                              
REMARK 280 SOLVENT CONTENT, VS   (%): 51.83                                     
REMARK 280 MATTHEWS COEFFICIENT, VM (ANGSTROMS**3/DA): 2.55                     
REMARK 280                                                                      
REMARK 280 CRYSTALLIZATION CONDITIONS: 0.1 M HEPES 7.75 PEG 400 40% 30% W/V     
REMARK 280  TRIMETHYLAMINE N-OXIDE DIHYDRATE, VAPOR DIFFUSION, SITTING DROP,    
REMARK 280  TEMPERATURE 293K                                                    
REMARK 290                                                                      
REMARK 290 CRYSTALLOGRAPHIC SYMMETRY                                            
REMARK 290 SYMMETRY OPERATORS FOR SPACE GROUP: P 21 21 21                       
REMARK 290                                                                      
REMARK 290      SYMOP   SYMMETRY                                                
REMARK 290     NNNMMM   OPERATOR                                                
REMARK 290       1555   X,Y,Z                                                   
REMARK 290       2555   -X+1/2,-Y,Z+1/2                                         
REMARK 290       3555   -X,Y+1/2,-Z+1/2                                         
REMARK 290       4555   X+1/2,-Y+1/2,-Z                                         
REMARK 290                                                                      
REMARK 290     WHERE NNN -> OPERATOR NUMBER                                     
REMARK 290           MMM -> TRANSLATION VECTOR                                  
REMARK 290                                                                      
REMARK 290 CRYSTALLOGRAPHIC SYMMETRY TRANSFORMATIONS                            
REMARK 290 THE FOLLOWING TRANSFORMATIONS OPERATE ON THE ATOM/HETATM             
REMARK 290 RECORDS IN THIS ENTRY TO PRODUCE CRYSTALLOGRAPHICALLY                
REMARK 290 RELATED MOLECULES.                                                   
REMARK 290   SMTRY1   1  1.000000  0.000000  0.000000        0.00000            
REMARK 290   SMTRY2   1  0.000000  1.000000  0.000000        0.00000            
REMARK 290   SMTRY3   1  0.000000  0.000000  1.000000        0.00000            
REMARK 290   SMTRY1   2 -1.000000  0.000000  0.000000       22.33400            
REMARK 290   SMTRY2   2  0.000000 -1.000000  0.000000        0.00000            
REMARK 290   SMTRY3   2  0.000000  0.000000  1.000000       42.81850            
REMARK 290   SMTRY1   3 -1.000000  0.000000  0.000000        0.00000            
REMARK 290   SMTRY2   3  0.000000  1.000000  0.000000       32.95600            
REMARK 290   SMTRY3   3  0.000000  0.000000 -1.000000       42.81850            
REMARK 290   SMTRY1   4  1.000000  0.000000  0.000000       22.33400            
REMARK 290   SMTRY2   4  0.000000 -1.000000  0.000000       32.95600            
REMARK 290   SMTRY3   4  0.000000  0.000000 -1.000000        0.00000            
REMARK 290                                                                      
REMARK 290 REMARK: NULL                                                         
REMARK 300                                                                      
REMARK 300 BIOMOLECULE: 1, 2                                                    
REMARK 300 SEE REMARK 350 FOR THE AUTHOR PROVIDED AND/OR PROGRAM                
REMARK 300 GENERATED ASSEMBLY INFORMATION FOR THE STRUCTURE IN                  
REMARK 300 THIS ENTRY. THE REMARK MAY ALSO PROVIDE INFORMATION ON               
REMARK 300 BURIED SURFACE AREA.                                                 
REMARK 350                                                                      
REMARK 350 COORDINATES FOR A COMPLETE MULTIMER REPRESENTING THE KNOWN           
REMARK 350 BIOLOGICALLY SIGNIFICANT OLIGOMERIZATION STATE OF THE                
REMARK 350 MOLECULE CAN BE GENERATED BY APPLYING BIOMT TRANSFORMATIONS          
REMARK 350 GIVEN BELOW.  BOTH NON-CRYSTALLOGRAPHIC AND                          
REMARK 350 CRYSTALLOGRAPHIC OPERATIONS ARE GIVEN.                               
REMARK 350                                                                      
REMARK 350 BIOMOLECULE: 1                                                       
REMARK 350 AUTHOR DETERMINED BIOLOGICAL UNIT: MONOMERIC                         
REMARK 350 APPLY THE FOLLOWING TO CHAINS: A                                     
REMARK 350   BIOMT1   1  1.000000  0.000000  0.000000        0.00000            
REMARK 350   BIOMT2   1  0.000000  1.000000  0.000000        0.00000            
REMARK 350   BIOMT3   1  0.000000  0.000000  1.000000        0.00000            
REMARK 350                                                                      
REMARK 350 BIOMOLECULE: 2                                                       
REMARK 350 AUTHOR DETERMINED BIOLOGICAL UNIT: MONOMERIC                         
REMARK 350 APPLY THE FOLLOWING TO CHAINS: B                                     
REMARK 350   BIOMT1   1  1.000000  0.000000  0.000000        0.00000            
REMARK 350   BIOMT2   1  0.000000  1.000000  0.000000        0.00000            
REMARK 350   BIOMT3   1  0.000000  0.000000  1.000000        0.00000            
REMARK 465                                                                      
REMARK 465 MISSING RESIDUES                                                     
REMARK 465 THE FOLLOWING RESIDUES WERE NOT LOCATED IN THE                       
REMARK 465 EXPERIMENT. (M=MODEL NUMBER; RES=RESIDUE NAME; C=CHAIN               
REMARK 465 IDENTIFIER; SSSEQ=SEQUENCE NUMBER; I=INSERTION CODE.)                
REMARK 465                                                                      
REMARK 465   M RES C SSSEQI                                                     
REMARK 465     LYS A   682                                                      
REMARK 465     ALA A   683                                                      
REMARK 465     GLN A   684                                                      
REMARK 465     THR A   685                                                      
REMARK 465     PRO A   686                                                      
REMARK 465     ILE A   687                                                      
REMARK 465     GLU A   688                                                      
REMARK 465     HIS A   759                                                      
REMARK 465     PRO A   760                                                      
REMARK 465     ASP A   761                                                      
REMARK 465     MET A   762                                                      
REMARK 465     PRO B   760                                                      
REMARK 465     ASP B   761                                                      
REMARK 465     MET B   762                                                      
REMARK 470                                                                      
REMARK 470 MISSING ATOM                                                         
REMARK 470 THE FOLLOWING RESIDUES HAVE MISSING ATOMS (M=MODEL NUMBER;           
REMARK 470 RES=RESIDUE NAME; C=CHAIN IDENTIFIER; SSEQ=SEQUENCE NUMBER;          
REMARK 470 I=INSERTION CODE):                                                   
REMARK 470   M RES CSSEQI  ATOMS                                                
REMARK 470     ARG A 758    CG   CD   NE   CZ   NH1  NH2                        
REMARK 500                                                                      
REMARK 500 GEOMETRY AND STEREOCHEMISTRY                                         
REMARK 500 SUBTOPIC: CLOSE CONTACTS IN SAME ASYMMETRIC UNIT                     
REMARK 500                                                                      
REMARK 500 THE FOLLOWING ATOMS ARE IN CLOSE CONTACT.                            
REMARK 500                                                                      
REMARK 500  ATM1  RES C  SSEQI   ATM2  RES C  SSEQI           DISTANCE          
REMARK 500   OE2  GLU B   688     O    HOH B   901              2.13            
REMARK 500   O    HOH B   953     O    HOH B   958              2.17            
REMARK 500                                                                      
REMARK 500 REMARK: NULL                                                         
REMARK 500                                                                      
REMARK 500 GEOMETRY AND STEREOCHEMISTRY                                         
REMARK 500 SUBTOPIC: TORSION ANGLES                                             
REMARK 500                                                                      
REMARK 500 TORSION ANGLES OUTSIDE THE EXPECTED RAMACHANDRAN REGIONS:            
REMARK 500 (M=MODEL NUMBER; RES=RESIDUE NAME; C=CHAIN IDENTIFIER;               
REMARK 500 SSEQ=SEQUENCE NUMBER; I=INSERTION CODE).                             
REMARK 500                                                                      
REMARK 500 STANDARD TABLE:                                                      
REMARK 500 FORMAT:(10X,I3,1X,A3,1X,A1,I4,A1,4X,F7.2,3X,F7.2)                    
REMARK 500                                                                      
REMARK 500 EXPECTED VALUES: GJ KLEYWEGT AND TA JONES (1996). PHI/PSI-           
REMARK 500 CHOLOGY: RAMACHANDRAN REVISITED. STRUCTURE 4, 1395 - 1400            
REMARK 500                                                                      
REMARK 500  M RES CSSEQI        PSI       PHI                                   
REMARK 500    SER A 671       36.24    -88.98                                   
REMARK 500    SER B 671       33.04    -87.00                                   
REMARK 500                                                                      
REMARK 500 REMARK: NULL                                                         
REMARK 610                                                                      
REMARK 610 MISSING HETEROATOM                                                   
REMARK 610 THE FOLLOWING RESIDUES HAVE MISSING ATOMS (M=MODEL NUMBER;           
REMARK 610 RES=RESIDUE NAME; C=CHAIN IDENTIFIER; SSEQ=SEQUENCE NUMBER;          
REMARK 610 I=INSERTION CODE):                                                   
REMARK 610   M RES C SSEQI                                                      
REMARK 610     THR A  802                                                       
REMARK 610     ARG A  803                                                       
REMARK 610     THR B  802                                                       
REMARK 610     ARG B  803                                                       
REMARK 800                                                                      
REMARK 800 SITE                                                                 
REMARK 800 SITE_IDENTIFIER: AC1                                                 
REMARK 800 EVIDENCE_CODE: SOFTWARE                                              
REMARK 800 SITE_DESCRIPTION: binding site for residue ARG A 803                 
REMARK 800                                                                      
REMARK 800 SITE_IDENTIFIER: AC2                                                 
REMARK 800 EVIDENCE_CODE: SOFTWARE                                              
REMARK 800 SITE_DESCRIPTION: binding site for residue LEU A 804                 
REMARK 800                                                                      
REMARK 800 SITE_IDENTIFIER: AC3                                                 
REMARK 800 EVIDENCE_CODE: SOFTWARE                                              
REMARK 800 SITE_DESCRIPTION: binding site for residue ARG B 803                 
REMARK 800                                                                      
REMARK 800 SITE_IDENTIFIER: AC4                                                 
REMARK 800 EVIDENCE_CODE: SOFTWARE                                              
REMARK 800 SITE_DESCRIPTION: binding site for residue LEU B 804                 
REMARK 800                                                                      
REMARK 800 SITE_IDENTIFIER: AC5                                                 
REMARK 800 EVIDENCE_CODE: SOFTWARE                                              
REMARK 800 SITE_DESCRIPTION: binding site for Di-peptide PWT A 801 and THR A    
REMARK 800  802                                                                 
REMARK 800                                                                      
REMARK 800 SITE_IDENTIFIER: AC6                                                 
REMARK 800 EVIDENCE_CODE: SOFTWARE                                              
REMARK 800 SITE_DESCRIPTION: binding site for Di-peptide PWT B 801 and THR B    
REMARK 800  802                                                                 
REMARK 900                                                                      
REMARK 900 RELATED ENTRIES                                                      
REMARK 900 RELATED ID: 6YWZ   RELATED DB: PDB                                   
REMARK 900 RELATED ID: 6YX0   RELATED DB: PDB                                   
REMARK 900 RELATED ID: 6YX2   RELATED DB: PDB                                   
DBREF  6YX1 A  654   762  UNP    Q9Y566   SHAN1_HUMAN    654    762             
DBREF  6YX1 B  654   762  UNP    Q9Y566   SHAN1_HUMAN    654    762             
SEQADV 6YX1 GLY A  651  UNP  Q9Y566              EXPRESSION TAG                 
SEQADV 6YX1 PRO A  652  UNP  Q9Y566              EXPRESSION TAG                 
SEQADV 6YX1 LEU A  653  UNP  Q9Y566              EXPRESSION TAG                 
SEQADV 6YX1 GLY B  651  UNP  Q9Y566              EXPRESSION TAG                 
SEQADV 6YX1 PRO B  652  UNP  Q9Y566              EXPRESSION TAG                 
SEQADV 6YX1 LEU B  653  UNP  Q9Y566              EXPRESSION TAG                 
SEQRES   1 A  112  GLY PRO LEU GLY SER ASP TYR ILE ILE LYS GLU LYS THR          
SEQRES   2 A  112  VAL LEU LEU GLN LYS LYS ASP SER GLU GLY PHE GLY PHE          
SEQRES   3 A  112  VAL LEU ARG GLY ALA LYS ALA GLN THR PRO ILE GLU GLU          
SEQRES   4 A  112  PHE THR PRO THR PRO ALA PHE PRO ALA LEU GLN TYR LEU          
SEQRES   5 A  112  GLU SER VAL ASP GLU GLY GLY VAL ALA TRP ARG ALA GLY          
SEQRES   6 A  112  LEU ARG MET GLY ASP PHE LEU ILE GLU VAL ASN GLY GLN          
SEQRES   7 A  112  ASN VAL VAL LYS VAL GLY HIS ARG GLN VAL VAL ASN MET          
SEQRES   8 A  112  ILE ARG GLN GLY GLY ASN THR LEU MET VAL LYS VAL VAL          
SEQRES   9 A  112  MET VAL THR ARG HIS PRO ASP MET                              
SEQRES   1 B  112  GLY PRO LEU GLY SER ASP TYR ILE ILE LYS GLU LYS THR          
SEQRES   2 B  112  VAL LEU LEU GLN LYS LYS ASP SER GLU GLY PHE GLY PHE          
SEQRES   3 B  112  VAL LEU ARG GLY ALA LYS ALA GLN THR PRO ILE GLU GLU          
SEQRES   4 B  112  PHE THR PRO THR PRO ALA PHE PRO ALA LEU GLN TYR LEU          
SEQRES   5 B  112  GLU SER VAL ASP GLU GLY GLY VAL ALA TRP ARG ALA GLY          
SEQRES   6 B  112  LEU ARG MET GLY ASP PHE LEU ILE GLU VAL ASN GLY GLN          
SEQRES   7 B  112  ASN VAL VAL LYS VAL GLY HIS ARG GLN VAL VAL ASN MET          
SEQRES   8 B  112  ILE ARG GLN GLY GLY ASN THR LEU MET VAL LYS VAL VAL          
SEQRES   9 B  112  MET VAL THR ARG HIS PRO ASP MET                              
HET    PWT  A 801      19                                                       
HET    THR  A 802       7                                                       
HET    ARG  A 803      11                                                       
HET    LEU  A 804       9                                                       
HET    PWT  B 801      19                                                       
HET    THR  B 802       7                                                       
HET    ARG  B 803      11                                                       
HET    LEU  B 804       9                                                       
HETNAM     PWT 2-[[2-(5-OXIDANYLIDENEPENTANOYL)                                 
HETNAM   2 PWT  HYDRAZINYL]METHYL]BENZOIC ACID                                  
HETNAM     THR THREONINE                                                        
HETNAM     ARG ARGININE                                                         
HETNAM     LEU LEUCINE                                                          
FORMUL   3  PWT    2(C13 H16 N2 O4)                                             
FORMUL   4  THR    2(C4 H9 N O3)                                                
FORMUL   5  ARG    2(C6 H15 N4 O2 1+)                                           
FORMUL   6  LEU    2(C6 H13 N O2)                                               
FORMUL  11  HOH   *113(H2 O)                                                    
HELIX    1 AA1 GLY A  709  GLY A  715  1                                   7    
HELIX    2 AA2 GLY A  734  GLY A  745  1                                  12    
HELIX    3 AA3 GLY B  709  GLY B  715  1                                   7    
HELIX    4 AA4 GLY B  734  GLY B  745  1                                  12    
SHEET    1 AA1 8 GLN A 728  ASN A 729  0                                        
SHEET    2 AA1 8 PHE A 721  VAL A 725 -1  N  VAL A 725   O  GLN A 728           
SHEET    3 AA1 8 THR A 748  THR A 757 -1  O  VAL A 754   N  PHE A 721           
SHEET    4 AA1 8 ASP A 656  GLN A 667 -1  N  LEU A 666   O  LEU A 749           
SHEET    5 AA1 8 ASP B 656  GLN B 667 -1  O  TYR B 657   N  ILE A 659           
SHEET    6 AA1 8 THR B 748  ARG B 758 -1  O  LEU B 749   N  LEU B 666           
SHEET    7 AA1 8 PHE B 721  VAL B 725 -1  N  PHE B 721   O  VAL B 754           
SHEET    8 AA1 8 GLN B 728  ASN B 729 -1  O  GLN B 728   N  VAL B 725           
SHEET    1 AA2 2 PHE A 676  GLY A 680  0                                        
SHEET    2 AA2 2 GLN A 700  VAL A 705 -1  O  TYR A 701   N  ARG A 679           
SHEET    1 AA3 2 PHE B 676  GLY B 680  0                                        
SHEET    2 AA3 2 GLN B 700  VAL B 705 -1  O  TYR B 701   N  ARG B 679           
LINK         C14 PWT A 801                 N   THR A 802     1555   1555  1.33  
LINK         C14 PWT B 801                 N   THR B 802     1555   1555  1.34  
SITE     1 AC1  6 PHE A 676  VAL A 677  ASP A 706  THR A 802                    
SITE     2 AC1  6 LEU A 804  HOH A 925                                          
SITE     1 AC2  7 GLY A 673  PHE A 674  GLY A 675  PHE A 676                    
SITE     2 AC2  7 ILE A 742  ARG A 803  HOH A 925                               
SITE     1 AC3  4 VAL B 677  ASP B 706  THR B 802  LEU B 804                    
SITE     1 AC4  7 GLY B 673  PHE B 674  GLY B 675  PHE B 676                    
SITE     2 AC4  7 ILE B 742  THR B 802  ARG B 803                               
SITE     1 AC5  6 VAL A 677  LEU A 678  GLY A 680  HIS A 735                    
SITE     2 AC5  6 ARG A 736  ARG A 803                                          
SITE     1 AC6 10 VAL B 677  LEU B 678  ARG B 679  GLY B 680                    
SITE     2 AC6 10 HIS B 735  ARG B 736  ARG B 803  LEU B 804                    
SITE     3 AC6 10 HOH B 904  HOH B 942                                          
CRYST1   44.668   65.912   85.637  90.00  90.00  90.00 P 21 21 21    8          
ORIGX1      1.000000  0.000000  0.000000        0.00000                         
ORIGX2      0.000000  1.000000  0.000000        0.00000                         
ORIGX3      0.000000  0.000000  1.000000        0.00000                         
SCALE1      0.022387  0.000000  0.000000        0.00000                         
SCALE2      0.000000  0.015172  0.000000        0.00000                         
SCALE3      0.000000  0.000000  0.011677        0.00000                         
ATOM      1  N   GLY A 651      -0.486  14.486  -1.227  1.00 71.15           N  
ANISOU    1  N   GLY A 651    11063   9651   6321  -3810   1938  -2396       N  
ATOM      2  CA  GLY A 651      -1.416  14.959  -0.217  1.00 69.88           C  
ANISOU    2  CA  GLY A 651    11226   8839   6488  -3451   1729  -2373       C  
ATOM      3  C   GLY A 651      -1.191  14.389   1.175  1.00 64.53           C  
ANISOU    3  C   GLY A 651    10334   8314   5869  -3128   1552  -2496       C  
ATOM      4  O   GLY A 651      -0.285  13.583   1.390  1.00 64.70           O  
ANISOU    4  O   GLY A 651     9936   8957   5690  -3164   1625  -2590       O  
ATOM      5  N   PRO A 652      -2.022  14.794   2.135  1.00 65.44           N  
ANISOU    5  N   PRO A 652    10683   7943   6240  -2784   1332  -2459       N  
ATOM      6  CA  PRO A 652      -1.851  14.281   3.503  1.00 67.65           C  
ANISOU    6  CA  PRO A 652    10787   8366   6551  -2484   1146  -2577       C  
ATOM      7  C   PRO A 652      -2.146  12.795   3.624  1.00 61.04           C  
ANISOU    7  C   PRO A 652     9576   7725   5890  -1655   1120  -2495       C  
ATOM      8  O   PRO A 652      -1.718  12.172   4.603  1.00 58.05           O  
ANISOU    8  O   PRO A 652     9006   7587   5465  -1440   1039  -2569       O  
ATOM      9  CB  PRO A 652      -2.839  15.124   4.317  1.00 67.09           C  
ANISOU    9  CB  PRO A 652    11032   7736   6725  -2289    924  -2521       C  
ATOM     10  CG  PRO A 652      -3.921  15.446   3.340  1.00 65.36           C  
ANISOU   10  CG  PRO A 652    11033   7128   6672  -2156   1079  -2292       C  
ATOM     11  CD  PRO A 652      -3.236  15.620   2.003  1.00 65.72           C  
ANISOU   11  CD  PRO A 652    11060   7376   6534  -2579   1264  -2273       C  
ATOM     12  N   LEU A 653      -2.841  12.206   2.653  1.00 56.09           N  
ANISOU   12  N   LEU A 653     8876   7014   5423  -1327   1245  -2334       N  
ATOM     13  CA  LEU A 653      -3.169  10.790   2.678  1.00 53.56           C  
ANISOU   13  CA  LEU A 653     8261   6843   5247   -784   1306  -2248       C  
ATOM     14  C   LEU A 653      -2.204   9.924   1.867  1.00 54.20           C  
ANISOU   14  C   LEU A 653     7982   7425   5186   -743   1499  -2208       C  
ATOM     15  O   LEU A 653      -2.344   8.693   1.873  1.00 49.96           O  
ANISOU   15  O   LEU A 653     7200   7006   4776   -335   1561  -2112       O  
ATOM     16  CB  LEU A 653      -4.605  10.585   2.176  1.00 51.31           C  
ANISOU   16  CB  LEU A 653     8098   6181   5216   -524   1297  -2060       C  
ATOM     17  CG  LEU A 653      -5.678  11.375   2.930  1.00 49.39           C  
ANISOU   17  CG  LEU A 653     8159   5489   5117   -503   1189  -1963       C  
ATOM     18  CD1 LEU A 653      -7.065  11.119   2.359  1.00 45.01           C  
ANISOU   18  CD1 LEU A 653     7675   4699   4727   -292   1219  -1678       C  
ATOM     19  CD2 LEU A 653      -5.632  11.017   4.406  1.00 50.09           C  
ANISOU   19  CD2 LEU A 653     8151   5639   5241   -273   1033  -2073       C  
ATOM     20  N   GLY A 654      -1.236  10.512   1.177  1.00 44.83           N  
ANISOU   20  N   GLY A 654     6750   6547   3737  -1217   1628  -2248       N  
ATOM     21  CA  GLY A 654      -0.289   9.709   0.433  1.00 49.33           C  
ANISOU   21  CA  GLY A 654     6914   7653   4176  -1203   1872  -2144       C  
ATOM     22  C   GLY A 654       0.332  10.475  -0.712  1.00 52.73           C  
ANISOU   22  C   GLY A 654     7320   8394   4322  -1892   2071  -2180       C  
ATOM     23  O   GLY A 654      -0.042  11.608  -1.012  1.00 58.86           O  
ANISOU   23  O   GLY A 654     8469   8896   4998  -2416   2046  -2283       O  
ATOM     24  N   SER A 655       1.278   9.804  -1.366  1.00 54.48           N  
ANISOU   24  N   SER A 655     7123   9135   4443  -1817   2258  -1973       N  
ATOM     25  CA  SER A 655       2.066  10.412  -2.429  1.00 59.31           C  
ANISOU   25  CA  SER A 655     7598  10160   4776  -2388   2407  -1842       C  
ATOM     26  C   SER A 655       1.208  10.715  -3.650  1.00 58.85           C  
ANISOU   26  C   SER A 655     7841   9715   4804  -2307   2430  -1811       C  
ATOM     27  O   SER A 655       0.257   9.994  -3.974  1.00 56.74           O  
ANISOU   27  O   SER A 655     7691   9059   4809  -1660   2365  -1759       O  
ATOM     28  CB  SER A 655       3.215   9.489  -2.846  1.00 67.16           C  
ANISOU   28  CB  SER A 655     8078  11663   5775  -2118   2582  -1479       C  
ATOM     29  OG  SER A 655       4.088   9.197  -1.768  1.00 70.44           O  
ANISOU   29  OG  SER A 655     8124  12546   6095  -2263   2555  -1400       O  
ATOM     30  N   ASP A 656       1.566  11.784  -4.346  1.00 63.42           N  
ANISOU   30  N   ASP A 656     8515  10459   5122  -3000   2484  -1754       N  
ATOM     31  CA  ASP A 656       0.924  12.134  -5.598  1.00 68.39           C  
ANISOU   31  CA  ASP A 656     9356  10847   5783  -2999   2528  -1662       C  
ATOM     32  C   ASP A 656       1.953  12.043  -6.713  1.00 76.14           C  
ANISOU   32  C   ASP A 656     9962  12347   6621  -3103   2666  -1323       C  
ATOM     33  O   ASP A 656       3.151  12.232  -6.486  1.00 80.26           O  
ANISOU   33  O   ASP A 656    10144  13358   6995  -3443   2687  -1118       O  
ATOM     34  CB  ASP A 656       0.309  13.532  -5.538  1.00 65.89           C  
ANISOU   34  CB  ASP A 656     9553  10129   5354  -3645   2477  -1768       C  
ATOM     35  CG  ASP A 656      -0.595  13.719  -4.341  1.00 66.48           C  
ANISOU   35  CG  ASP A 656    10046   9570   5645  -3481   2334  -2026       C  
ATOM     36  OD1 ASP A 656      -1.166  12.725  -3.831  1.00 61.21           O  
ANISOU   36  OD1 ASP A 656     9229   8746   5282  -2739   2230  -2049       O  
ATOM     37  OD2 ASP A 656      -0.762  14.875  -3.902  1.00 66.93           O  
ANISOU   37  OD2 ASP A 656    10579   9238   5615  -4037   2285  -2112       O  
ATOM     38  N   TYR A 657       1.484  11.720  -7.915  1.00 66.21           N  
ANISOU   38  N   TYR A 657     8745  10979   5434  -2781   2733  -1210       N  
ATOM     39  CA  TYR A 657       2.364  11.593  -9.067  1.00 67.64           C  
ANISOU   39  CA  TYR A 657     8625  11553   5524  -2768   2881   -881       C  
ATOM     40  C   TYR A 657       1.724  12.252 -10.280  1.00 67.81           C  
ANISOU   40  C   TYR A 657     8819  11470   5476  -2944   2882   -779       C  
ATOM     41  O   TYR A 657       0.518  12.500 -10.325  1.00 62.71           O  
ANISOU   41  O   TYR A 657     8504  10430   4892  -2924   2791   -941       O  
ATOM     42  CB  TYR A 657       2.670  10.121  -9.393  1.00 66.02           C  
ANISOU   42  CB  TYR A 657     8243  11367   5474  -2040   3039   -778       C  
ATOM     43  CG  TYR A 657       3.209   9.339  -8.224  1.00 74.19           C  
ANISOU   43  CG  TYR A 657     9095  12461   6633  -1761   3068   -783       C  
ATOM     44  CD1 TYR A 657       4.581   9.220  -8.017  1.00 81.71           C  
ANISOU   44  CD1 TYR A 657     9680  13829   7537  -1922   3201   -512       C  
ATOM     45  CD2 TYR A 657       2.351   8.726  -7.317  1.00 71.44           C  
ANISOU   45  CD2 TYR A 657     8915  11750   6480  -1320   2943   -981       C  
ATOM     46  CE1 TYR A 657       5.084   8.508  -6.946  1.00 83.60           C  
ANISOU   46  CE1 TYR A 657     9726  14135   7905  -1679   3244   -465       C  
ATOM     47  CE2 TYR A 657       2.846   8.013  -6.242  1.00 75.62           C  
ANISOU   47  CE2 TYR A 657     9250  12371   7110  -1116   2986   -972       C  
ATOM     48  CZ  TYR A 657       4.214   7.911  -6.059  1.00 80.57           C  
ANISOU   48  CZ  TYR A 657     9533  13384   7696  -1249   3150   -683       C  
ATOM     49  OH  TYR A 657       4.723   7.202  -4.993  1.00 79.78           O  
ANISOU   49  OH  TYR A 657     9208  13398   7708  -1069   3204   -637       O  
ATOM     50  N   ILE A 658       2.559  12.547 -11.263  1.00 49.10           N  
ANISOU   50  N   ILE A 658     7253   5147   6256   -809   1150    184       N  
ATOM     51  CA  ILE A 658       2.117  12.754 -12.633  1.00 47.10           C  
ANISOU   51  CA  ILE A 658     6943   4775   6178   -622   1164    333       C  
ATOM     52  C   ILE A 658       2.633  11.571 -13.434  1.00 42.90           C  
ANISOU   52  C   ILE A 658     6266   4422   5612   -572    945    468       C  
ATOM     53  O   ILE A 658       3.812  11.219 -13.322  1.00 45.75           O  
ANISOU   53  O   ILE A 658     6605   4906   5872   -701    820    449       O  
ATOM     54  CB  ILE A 658       2.629  14.084 -13.210  1.00 50.96           C  
ANISOU   54  CB  ILE A 658     7533   5053   6778   -658   1304    306       C  
ATOM     55  CG1 ILE A 658       2.046  15.260 -12.424  1.00 56.52           C  
ANISOU   55  CG1 ILE A 658     8391   5542   7541   -716   1554    142       C  
ATOM     56  CG2 ILE A 658       2.267  14.198 -14.682  1.00 49.07           C  
ANISOU   56  CG2 ILE A 658     7234   4736   6674   -426   1310    503       C  
ATOM     57  CD1 ILE A 658       0.526  15.295 -12.436  1.00 55.58           C  
ANISOU   57  CD1 ILE A 658     8267   5321   7530   -488   1682    203       C  
ATOM     58  N   ILE A 659       1.748  10.934 -14.199  1.00 41.33           N  
ANISOU   58  N   ILE A 659     5952   4255   5496   -388    903    581       N  
ATOM     59  CA  ILE A 659       2.110   9.833 -15.090  1.00 40.43           C  
ANISOU   59  CA  ILE A 659     5695   4290   5378   -331    725    681       C  
ATOM     60  C   ILE A 659       1.978  10.336 -16.519  1.00 41.38           C  
ANISOU   60  C   ILE A 659     5756   4375   5591   -174    726    781       C  
ATOM     61  O   ILE A 659       0.903  10.792 -16.924  1.00 44.51           O  
ANISOU   61  O   ILE A 659     6119   4723   6068     -4    811    821       O  
ATOM     62  CB  ILE A 659       1.225   8.599 -14.871  1.00 41.70           C  
ANISOU   62  CB  ILE A 659     5747   4546   5551   -272    682    695       C  
ATOM     63  CG1 ILE A 659       1.395   8.048 -13.454  1.00 44.84           C  
ANISOU   63  CG1 ILE A 659     6219   4988   5830   -405    695    643       C  
ATOM     64  CG2 ILE A 659       1.506   7.549 -15.958  1.00 42.48           C  
ANISOU   64  CG2 ILE A 659     5693   4766   5683   -208    531    764       C  
ATOM     65  CD1 ILE A 659       2.801   7.851 -13.016  1.00 48.49           C  
ANISOU   65  CD1 ILE A 659     6703   5557   6164   -521    568    656       C  
ATOM     66  N   LYS A 660       3.065  10.263 -17.286  1.00 37.25           N  
ANISOU   66  N   LYS A 660     5209   3903   5041   -213    635    831       N  
ATOM     67  CA  LYS A 660       3.061  10.741 -18.665  1.00 34.93           C  
ANISOU   67  CA  LYS A 660     4874   3602   4797    -65    644    948       C  
ATOM     68  C   LYS A 660       3.349   9.549 -19.552  1.00 35.53           C  
ANISOU   68  C   LYS A 660     4785   3879   4837    -18    465    987       C  
ATOM     69  O   LYS A 660       4.454   8.995 -19.496  1.00 34.03           O  
ANISOU   69  O   LYS A 660     4575   3761   4594   -142    367    964       O  
ATOM     70  CB  LYS A 660       4.095  11.839 -18.878  1.00 36.19           C  
ANISOU   70  CB  LYS A 660     5159   3624   4968   -164    744    964       C  
ATOM     71  CG  LYS A 660       3.786  13.108 -18.139  1.00 41.55           C  
ANISOU   71  CG  LYS A 660     6008   4059   5719   -201    965    909       C  
ATOM     72  CD  LYS A 660       4.656  14.229 -18.666  1.00 42.89           C  
ANISOU   72  CD  LYS A 660     6291   4059   5948   -267   1107    952       C  
ATOM     73  CE  LYS A 660       4.470  14.420 -20.165  1.00 48.91           C  
ANISOU   73  CE  LYS A 660     7019   4818   6747    -23   1137   1172       C  
ATOM     74  NZ  LYS A 660       3.219  15.159 -20.515  1.00 53.70           N  
ANISOU   74  NZ  LYS A 660     7707   5245   7452    210   1324   1279       N  
ATOM     75  N   GLU A 661       2.351   9.124 -20.326  1.00 32.60           N  
ANISOU   75  N   GLU A 661     4279   3615   4494    159    426   1024       N  
ATOM     76  CA  GLU A 661       2.542   7.989 -21.214  1.00 31.94           C  
ANISOU   76  CA  GLU A 661     4027   3722   4385    195    277   1016       C  
ATOM     77  C   GLU A 661       3.138   8.488 -22.514  1.00 34.46           C  
ANISOU   77  C   GLU A 661     4324   4112   4656    287    254   1119       C  
ATOM     78  O   GLU A 661       2.775   9.560 -23.004  1.00 35.04           O  
ANISOU   78  O   GLU A 661     4453   4131   4731    424    353   1226       O  
ATOM     79  CB  GLU A 661       1.228   7.255 -21.493  1.00 34.64           C  
ANISOU   79  CB  GLU A 661     4203   4188   4770    312    247    958       C  
ATOM     80  CG  GLU A 661       0.451   6.871 -20.227  1.00 33.71           C  
ANISOU   80  CG  GLU A 661     4109   3990   4708    228    311    872       C  
ATOM     81  CD  GLU A 661      -0.615   5.824 -20.502  1.00 39.00           C  
ANISOU   81  CD  GLU A 661     4585   4792   5442    275    281    775       C  
ATOM     82  OE1 GLU A 661      -0.759   4.880 -19.687  1.00 44.19           O  
ANISOU   82  OE1 GLU A 661     5240   5406   6146    155    302    706       O  
ATOM     83  OE2 GLU A 661      -1.311   5.938 -21.538  1.00 36.24           O  
ANISOU   83  OE2 GLU A 661     4077   4600   5091    429    245    766       O  
ATOM     84  N   LYS A 662       4.075   7.719 -23.062  1.00 28.28           N  
ANISOU   84  N   LYS A 662     3468   3445   3833    224    144   1101       N  
ATOM     85  CA  LYS A 662       4.676   8.059 -24.351  1.00 28.49           C  
ANISOU   85  CA  LYS A 662     3460   3571   3795    304    127   1194       C  
ATOM     86  C   LYS A 662       4.763   6.801 -25.196  1.00 29.44           C  
ANISOU   86  C   LYS A 662     3396   3912   3879    339    -13   1120       C  
ATOM     87  O   LYS A 662       5.417   5.833 -24.798  1.00 27.85           O  
ANISOU   87  O   LYS A 662     3158   3719   3704    217    -84   1034       O  
ATOM     88  CB  LYS A 662       6.069   8.665 -24.167  1.00 29.15           C  
ANISOU   88  CB  LYS A 662     3662   3548   3866    151    178   1229       C  
ATOM     89  CG  LYS A 662       6.086   9.831 -23.180  1.00 31.55           C  
ANISOU   89  CG  LYS A 662     4148   3617   4222     61    334   1239       C  
ATOM     90  CD  LYS A 662       7.455  10.484 -23.084  1.00 33.79           C  
ANISOU   90  CD  LYS A 662     4518   3817   4504   -118    399   1234       C  
ATOM     91  CE  LYS A 662       8.456   9.525 -22.464  1.00 29.57           C  
ANISOU   91  CE  LYS A 662     3907   3395   3932   -288    262   1117       C  
ATOM     92  NZ  LYS A 662       9.733  10.211 -22.065  1.00 31.91           N  
ANISOU   92  NZ  LYS A 662     4265   3632   4228   -497    330   1061       N  
ATOM     93  N   THR A 663       4.132   6.822 -26.369  1.00 31.06           N  
ANISOU   93  N   THR A 663     3480   4305   4016    517    -44   1151       N  
ATOM     94  CA  THR A 663       4.290   5.746 -27.335  1.00 29.00           C  
ANISOU   94  CA  THR A 663     3039   4277   3704    545   -160   1052       C  
ATOM     95  C   THR A 663       5.055   6.302 -28.524  1.00 30.40           C  
ANISOU   95  C   THR A 663     3221   4576   3753    627   -151   1172       C  
ATOM     96  O   THR A 663       4.701   7.364 -29.036  1.00 29.30           O  
ANISOU   96  O   THR A 663     3140   4453   3539    780    -75   1334       O  
ATOM     97  CB  THR A 663       2.924   5.194 -27.747  1.00 31.77           C  
ANISOU   97  CB  THR A 663     3205   4817   4051    664   -212    939       C  
ATOM     98  OG1 THR A 663       2.279   4.647 -26.582  1.00 30.14           O  
ANISOU   98  OG1 THR A 663     3000   4472   3978    557   -189    827       O  
ATOM     99  CG2 THR A 663       3.073   4.112 -28.819  1.00 32.99           C  
ANISOU   99  CG2 THR A 663     3161   5231   4144    680   -317    791       C  
ATOM    100  N   VAL A 664       6.113   5.610 -28.932  1.00 29.58           N  
ANISOU  100  N   VAL A 664     3066   4544   3628    536   -207   1110       N  
ATOM    101  CA  VAL A 664       6.977   6.082 -30.003  1.00 31.26           C  
ANISOU  101  CA  VAL A 664     3286   4874   3719    587   -180   1218       C  
ATOM    102  C   VAL A 664       7.285   4.937 -30.952  1.00 28.98           C  
ANISOU  102  C   VAL A 664     2814   4833   3364    601   -282   1072       C  
ATOM    103  O   VAL A 664       7.290   3.761 -30.565  1.00 29.02           O  
ANISOU  103  O   VAL A 664     2730   4828   3467    510   -351    891       O  
ATOM    104  CB  VAL A 664       8.295   6.724 -29.480  1.00 32.52           C  
ANISOU  104  CB  VAL A 664     3594   4838   3925    427    -91   1302       C  
ATOM    105  CG1 VAL A 664       7.987   7.920 -28.599  1.00 34.22           C  
ANISOU  105  CG1 VAL A 664     3992   4801   4208    399     38   1410       C  
ATOM    106  CG2 VAL A 664       9.206   5.717 -28.767  1.00 28.50           C  
ANISOU  106  CG2 VAL A 664     3040   4285   3503    252   -167   1161       C  
ATOM    107  N   LEU A 665       7.529   5.305 -32.214  1.00 29.91           N  
ANISOU  107  N   LEU A 665     2887   5164   3312    722   -269   1157       N  
ATOM    108  CA  LEU A 665       7.997   4.403 -33.249  1.00 33.04           C  
ANISOU  108  CA  LEU A 665     3126   5813   3613    733   -337   1023       C  
ATOM    109  C   LEU A 665       9.465   4.728 -33.499  1.00 35.14           C  
ANISOU  109  C   LEU A 665     3468   6026   3858    643   -265   1116       C  
ATOM    110  O   LEU A 665       9.793   5.842 -33.928  1.00 34.78           O  
ANISOU  110  O   LEU A 665     3533   5962   3720    698   -154   1327       O  
ATOM    111  CB  LEU A 665       7.167   4.565 -34.531  1.00 36.61           C  
ANISOU  111  CB  LEU A 665     3450   6616   3844    946   -378   1038       C  
ATOM    112  CG  LEU A 665       7.679   3.876 -35.803  1.00 39.34           C  
ANISOU  112  CG  LEU A 665     3641   7283   4024    983   -426    914       C  
ATOM    113  CD1 LEU A 665       7.623   2.382 -35.613  1.00 38.09           C  
ANISOU  113  CD1 LEU A 665     3330   7143   4001    853   -509    591       C  
ATOM    114  CD2 LEU A 665       6.833   4.297 -37.008  1.00 40.37           C  
ANISOU  114  CD2 LEU A 665     3659   7798   3881   1222   -464    973       C  
ATOM    115  N   LEU A 666      10.338   3.775 -33.219  1.00 32.44           N  
ANISOU  115  N   LEU A 666     3063   5648   3615    510   -306    967       N  
ATOM    116  CA  LEU A 666      11.770   3.935 -33.450  1.00 33.31           C  
ANISOU  116  CA  LEU A 666     3191   5751   3716    418   -249   1012       C  
ATOM    117  C   LEU A 666      12.125   3.216 -34.736  1.00 34.00           C  
ANISOU  117  C   LEU A 666     3122   6121   3675    486   -278    898       C  
ATOM    118  O   LEU A 666      11.780   2.044 -34.913  1.00 37.04           O  
ANISOU  118  O   LEU A 666     3372   6600   4101    498   -360    683       O  
ATOM    119  CB  LEU A 666      12.603   3.372 -32.299  1.00 31.62           C  
ANISOU  119  CB  LEU A 666     2987   5349   3680    258   -278    931       C  
ATOM    120  CG  LEU A 666      12.249   3.886 -30.904  1.00 32.07           C  
ANISOU  120  CG  LEU A 666     3180   5159   3847    176   -265    993       C  
ATOM    121  CD1 LEU A 666      13.285   3.407 -29.916  1.00 30.78           C  
ANISOU  121  CD1 LEU A 666     3007   4894   3795     40   -300    936       C  
ATOM    122  CD2 LEU A 666      12.221   5.379 -30.932  1.00 32.04           C  
ANISOU  122  CD2 LEU A 666     3322   5061   3790    168   -142   1174       C  
ATOM    123  N   GLN A 667      12.754   3.926 -35.654  1.00 35.83           N  
ANISOU  123  N   GLN A 667     3377   6484   3754    526   -187   1032       N  
ATOM    124  CA  GLN A 667      13.203   3.319 -36.898  1.00 37.92           C  
ANISOU  124  CA  GLN A 667     3500   7040   3868    584   -193    928       C  
ATOM    125  C   GLN A 667      14.702   3.583 -36.982  1.00 39.83           C  
ANISOU  125  C   GLN A 667     3762   7237   4135    468    -91    991       C  
ATOM    126  O   GLN A 667      15.124   4.740 -37.060  1.00 40.25           O  
ANISOU  126  O   GLN A 667     3938   7219   4137    445     42   1207       O  
ATOM    127  CB  GLN A 667      12.431   3.893 -38.093  1.00 43.54           C  
ANISOU  127  CB  GLN A 667     4195   8039   4309    781   -175   1038       C  
ATOM    128  CG  GLN A 667      12.803   3.272 -39.431  1.00 51.22           C  
ANISOU  128  CG  GLN A 667     5006   9376   5080    851   -193    894       C  
ATOM    129  CD  GLN A 667      12.488   1.787 -39.491  1.00 53.24           C  
ANISOU  129  CD  GLN A 667     5078   9732   5418    817   -316    541       C  
ATOM    130  OE1 GLN A 667      11.443   1.338 -39.009  1.00 52.55           O  
ANISOU  130  OE1 GLN A 667     4956   9588   5421    826   -402    431       O  
ATOM    131  NE2 GLN A 667      13.405   1.011 -40.065  1.00 55.22           N  
ANISOU  131  NE2 GLN A 667     5213  10110   5659    769   -300    352       N  
ATOM    132  N   LYS A 668      15.515   2.531 -36.901  1.00 33.77           N  
ANISOU  132  N   LYS A 668     2871   6489   3470    392   -132    802       N  
ATOM    133  CA  LYS A 668      16.957   2.721 -36.908  1.00 35.00           C  
ANISOU  133  CA  LYS A 668     3005   6627   3668    279    -45    836       C  
ATOM    134  C   LYS A 668      17.573   2.126 -38.167  1.00 37.63           C  
ANISOU  134  C   LYS A 668     3191   7237   3868    334     -8    719       C  
ATOM    135  O   LYS A 668      16.926   1.383 -38.913  1.00 39.38           O  
ANISOU  135  O   LYS A 668     3318   7654   3990    441    -68    564       O  
ATOM    136  CB  LYS A 668      17.616   2.098 -35.672  1.00 31.45           C  
ANISOU  136  CB  LYS A 668     2521   5982   3446    162   -109    743       C  
ATOM    137  CG  LYS A 668      17.621   0.569 -35.648  1.00 33.98           C  
ANISOU  137  CG  LYS A 668     2701   6338   3872    211   -201    516       C  
ATOM    138  CD  LYS A 668      18.362   0.046 -34.415  1.00 33.84           C  
ANISOU  138  CD  LYS A 668     2656   6150   4051    138   -249    488       C  
ATOM    139  CE  LYS A 668      18.759  -1.434 -34.547  1.00 35.39           C  
ANISOU  139  CE  LYS A 668     2712   6365   4369    209   -285    296       C  
ATOM    140  NZ  LYS A 668      19.802  -1.736 -35.628  1.00 35.18           N  
ANISOU  140  NZ  LYS A 668     2540   6540   4287    232   -216    208       N  
ATOM    141  N   LYS A 669      18.840   2.478 -38.389  1.00 38.88           N  
ANISOU  141  N   LYS A 669     3320   7427   4027    245    102    773       N  
ATOM    142  CA  LYS A 669      19.682   1.886 -39.414  1.00 41.53           C  
ANISOU  142  CA  LYS A 669     3505   8004   4272    271    157    648       C  
ATOM    143  C   LYS A 669      20.341   0.629 -38.866  1.00 41.23           C  
ANISOU  143  C   LYS A 669     3321   7906   4440    238     79    427       C  
ATOM    144  O   LYS A 669      20.439   0.439 -37.652  1.00 36.45           O  
ANISOU  144  O   LYS A 669     2739   7082   4030    175      7    428       O  
ATOM    145  CB  LYS A 669      20.762   2.872 -39.870  1.00 41.58           C  
ANISOU  145  CB  LYS A 669     3534   8064   4200    181    340    812       C  
ATOM    146  CG  LYS A 669      20.213   4.167 -40.448  1.00 48.53           C  
ANISOU  146  CG  LYS A 669     4589   8951   4899    227    469   1084       C  
ATOM    147  CD  LYS A 669      19.353   3.883 -41.660  1.00 54.55           C  
ANISOU  147  CD  LYS A 669     5327  10024   5377    424    460   1087       C  
ATOM    148  CE  LYS A 669      19.047   5.159 -42.452  1.00 58.79           C  
ANISOU  148  CE  LYS A 669     6014  10628   5696    495    649   1404       C  
ATOM    149  NZ  LYS A 669      20.299   5.836 -42.884  1.00 63.78           N  
ANISOU  149  NZ  LYS A 669     6653  11217   6363    341    866   1502       N  
ATOM    150  N   ASP A 670      20.781  -0.238 -39.785  1.00 40.58           N  
ANISOU  150  N   ASP A 670     3088   8029   4302    299    106    241       N  
ATOM    151  CA  ASP A 670      21.466  -1.465 -39.390  1.00 43.80           C  
ANISOU  151  CA  ASP A 670     3354   8372   4915    306     67     41       C  
ATOM    152  C   ASP A 670      22.683  -1.175 -38.528  1.00 41.78           C  
ANISOU  152  C   ASP A 670     3057   8007   4809    207     88    130       C  
ATOM    153  O   ASP A 670      22.934  -1.890 -37.551  1.00 41.41           O  
ANISOU  153  O   ASP A 670     2966   7806   4963    220      7     75       O  
ATOM    154  CB  ASP A 670      21.902  -2.262 -40.615  1.00 47.47           C  
ANISOU  154  CB  ASP A 670     3665   9086   5285    378    139   -170       C  
ATOM    155  CG  ASP A 670      20.743  -2.822 -41.377  1.00 49.44           C  
ANISOU  155  CG  ASP A 670     3903   9473   5410    465     96   -348       C  
ATOM    156  OD1 ASP A 670      20.040  -3.717 -40.855  1.00 46.04           O  
ANISOU  156  OD1 ASP A 670     3467   8881   5147    486     15   -502       O  
ATOM    157  OD2 ASP A 670      20.510  -2.326 -42.488  1.00 47.44           O  
ANISOU  157  OD2 ASP A 670     3643   9502   4880    510    150   -330       O  
ATOM    158  N   SER A 671      23.471  -0.160 -38.894  1.00 39.13           N  
ANISOU  158  N   SER A 671     2724   7768   4375    111    206    265       N  
ATOM    159  CA  SER A 671      24.751   0.113 -38.235  1.00 36.19           C  
ANISOU  159  CA  SER A 671     2255   7370   4127     -6    241    295       C  
ATOM    160  C   SER A 671      24.606   1.047 -37.028  1.00 39.11           C  
ANISOU  160  C   SER A 671     2747   7537   4575   -138    201    442       C  
ATOM    161  O   SER A 671      25.469   1.882 -36.749  1.00 38.62           O  
ANISOU  161  O   SER A 671     2649   7488   4538   -294    286    504       O  
ATOM    162  CB  SER A 671      25.753   0.666 -39.245  1.00 37.85           C  
ANISOU  162  CB  SER A 671     2377   7789   4216    -77    423    324       C  
ATOM    163  OG  SER A 671      25.336   1.928 -39.717  1.00 40.49           O  
ANISOU  163  OG  SER A 671     2880   8113   4391   -145    545    522       O  
ATOM    164  N   GLU A 672      23.519   0.922 -36.282  1.00 39.72           N  
ANISOU  164  N   GLU A 672     2959   7437   4696    -95     86    474       N  
ATOM    165  CA  GLU A 672      23.355   1.686 -35.051  1.00 37.67           C  
ANISOU  165  CA  GLU A 672     2809   6992   4512   -212     43    576       C  
ATOM    166  C   GLU A 672      22.403   0.925 -34.149  1.00 37.98           C  
ANISOU  166  C   GLU A 672     2912   6874   4646   -121   -107    540       C  
ATOM    167  O   GLU A 672      21.656   0.048 -34.601  1.00 36.69           O  
ANISOU  167  O   GLU A 672     2744   6716   4482     10   -151    454       O  
ATOM    168  CB  GLU A 672      22.826   3.103 -35.323  1.00 38.23           C  
ANISOU  168  CB  GLU A 672     3066   6980   4479   -299    164    747       C  
ATOM    169  CG  GLU A 672      21.362   3.136 -35.767  1.00 35.10           C  
ANISOU  169  CG  GLU A 672     2810   6551   3975   -159    139    807       C  
ATOM    170  CD  GLU A 672      20.923   4.503 -36.253  1.00 38.54           C  
ANISOU  170  CD  GLU A 672     3416   6936   4290   -185    289   1010       C  
ATOM    171  OE1 GLU A 672      21.566   5.512 -35.888  1.00 41.17           O  
ANISOU  171  OE1 GLU A 672     3811   7154   4676   -348    416   1102       O  
ATOM    172  OE2 GLU A 672      19.928   4.559 -37.021  1.00 41.37           O  
ANISOU  172  OE2 GLU A 672     3839   7380   4501    -34    292   1074       O  
ATOM    173  N   GLY A 673      22.442   1.268 -32.858  1.00 36.83           N  
ANISOU  173  N   GLY A 673     2820   6597   4578   -208   -171    590       N  
ATOM    174  CA  GLY A 673      21.459   0.779 -31.922  1.00 37.12           C  
ANISOU  174  CA  GLY A 673     2957   6466   4682   -145   -280    597       C  
ATOM    175  C   GLY A 673      20.286   1.734 -31.832  1.00 34.88           C  
ANISOU  175  C   GLY A 673     2869   6052   4333   -182   -245    698       C  
ATOM    176  O   GLY A 673      20.277   2.810 -32.431  1.00 32.95           O  
ANISOU  176  O   GLY A 673     2697   5824   3999   -247   -131    786       O  
ATOM    177  N   PHE A 674      19.275   1.322 -31.060  1.00 30.60           N  
ANISOU  177  N   PHE A 674     2414   5366   3845   -128   -325    697       N  
ATOM    178  CA  PHE A 674      18.185   2.245 -30.766  1.00 32.51           C  
ANISOU  178  CA  PHE A 674     2830   5477   4047   -156   -296    790       C  
ATOM    179  C   PHE A 674      18.636   3.347 -29.812  1.00 35.27           C  
ANISOU  179  C   PHE A 674     3264   5729   4408   -318   -256    857       C  
ATOM    180  O   PHE A 674      17.956   4.379 -29.705  1.00 34.98           O  
ANISOU  180  O   PHE A 674     3376   5574   4342   -359   -177    944       O  
ATOM    181  CB  PHE A 674      16.984   1.487 -30.196  1.00 27.63           C  
ANISOU  181  CB  PHE A 674     2263   4745   3492    -68   -375    750       C  
ATOM    182  CG  PHE A 674      16.286   0.625 -31.207  1.00 32.18           C  
ANISOU  182  CG  PHE A 674     2766   5408   4052     56   -386    648       C  
ATOM    183  CD1 PHE A 674      15.547   1.203 -32.235  1.00 32.74           C  
ANISOU  183  CD1 PHE A 674     2863   5581   3994    114   -342    676       C  
ATOM    184  CD2 PHE A 674      16.381  -0.761 -31.149  1.00 32.64           C  
ANISOU  184  CD2 PHE A 674     2726   5455   4222    120   -429    518       C  
ATOM    185  CE1 PHE A 674      14.910   0.416 -33.192  1.00 31.53           C  
ANISOU  185  CE1 PHE A 674     2614   5569   3798    215   -364    541       C  
ATOM    186  CE2 PHE A 674      15.740  -1.555 -32.104  1.00 33.07           C  
ANISOU  186  CE2 PHE A 674     2701   5591   4272    201   -421    368       C  
ATOM    187  CZ  PHE A 674      15.012  -0.972 -33.120  1.00 35.30           C  
ANISOU  187  CZ  PHE A 674     2986   6026   4402    238   -400    362       C  
ATOM    188  N   GLY A 675      19.770   3.157 -29.141  1.00 33.40           N  
ANISOU  188  N   GLY A 675     2922   5553   4215   -405   -301    806       N  
ATOM    189  CA  GLY A 675      20.341   4.212 -28.322  1.00 34.03           C  
ANISOU  189  CA  GLY A 675     3036   5598   4296   -595   -255    810       C  
ATOM    190  C   GLY A 675      19.768   4.288 -26.925  1.00 36.08           C  
ANISOU  190  C   GLY A 675     3395   5741   4573   -631   -328    806       C  
ATOM    191  O   GLY A 675      19.495   5.387 -26.426  1.00 36.80           O  
ANISOU  191  O   GLY A 675     3610   5714   4657   -766   -248    818       O  
ATOM    192  N   PHE A 676      19.513   3.145 -26.301  1.00 33.81           N  
ANISOU  192  N   PHE A 676     3068   5467   4312   -507   -455    793       N  
ATOM    193  CA  PHE A 676      19.152   3.131 -24.888  1.00 32.16           C  
ANISOU  193  CA  PHE A 676     2932   5197   4092   -537   -525    796       C  
ATOM    194  C   PHE A 676      19.690   1.857 -24.267  1.00 34.04           C  
ANISOU  194  C   PHE A 676     3046   5545   4344   -414   -651    795       C  
ATOM    195  O   PHE A 676      20.096   0.916 -24.955  1.00 37.98           O  
ANISOU  195  O   PHE A 676     3425   6111   4894   -289   -672    786       O  
ATOM    196  CB  PHE A 676      17.638   3.263 -24.642  1.00 34.16           C  
ANISOU  196  CB  PHE A 676     3365   5255   4358   -484   -494    845       C  
ATOM    197  CG  PHE A 676      16.792   2.139 -25.226  1.00 31.08           C  
ANISOU  197  CG  PHE A 676     2965   4819   4026   -310   -520    856       C  
ATOM    198  CD1 PHE A 676      16.560   0.971 -24.514  1.00 30.33           C  
ANISOU  198  CD1 PHE A 676     2853   4688   3982   -210   -589    862       C  
ATOM    199  CD2 PHE A 676      16.221   2.277 -26.472  1.00 32.27           C  
ANISOU  199  CD2 PHE A 676     3121   4967   4173   -251   -459    856       C  
ATOM    200  CE1 PHE A 676      15.783  -0.042 -25.045  1.00 32.48           C  
ANISOU  200  CE1 PHE A 676     3113   4890   4337    -89   -577    835       C  
ATOM    201  CE2 PHE A 676      15.427   1.280 -27.005  1.00 31.56           C  
ANISOU  201  CE2 PHE A 676     2997   4863   4131   -123   -479    813       C  
ATOM    202  CZ  PHE A 676      15.209   0.115 -26.289  1.00 34.01           C  
ANISOU  202  CZ  PHE A 676     3289   5105   4529    -59   -529    786       C  
ATOM    203  N   VAL A 677      19.740   1.865 -22.947  1.00 36.07           N  
ANISOU  203  N   VAL A 677     3332   5827   4547   -442   -723    807       N  
ATOM    204  CA  VAL A 677      20.137   0.699 -22.177  1.00 33.64           C  
ANISOU  204  CA  VAL A 677     2938   5614   4230   -289   -833    859       C  
ATOM    205  C   VAL A 677      18.967   0.357 -21.273  1.00 34.06           C  
ANISOU  205  C   VAL A 677     3159   5505   4277   -227   -833    933       C  
ATOM    206  O   VAL A 677      18.509   1.204 -20.499  1.00 34.73           O  
ANISOU  206  O   VAL A 677     3358   5554   4285   -349   -817    916       O  
ATOM    207  CB  VAL A 677      21.414   0.951 -21.363  1.00 39.32           C  
ANISOU  207  CB  VAL A 677     3500   6601   4840   -359   -929    817       C  
ATOM    208  CG1 VAL A 677      21.599  -0.137 -20.292  1.00 37.46           C  
ANISOU  208  CG1 VAL A 677     3215   6463   4554   -161  -1042    923       C  
ATOM    209  CG2 VAL A 677      22.644   1.057 -22.286  1.00 44.62           C  
ANISOU  209  CG2 VAL A 677     3964   7452   5537   -411   -918    736       C  
ATOM    210  N   LEU A 678      18.469  -0.864 -21.396  1.00 37.27           N  
ANISOU  210  N   LEU A 678     3584   5797   4779    -50   -825   1001       N  
ATOM    211  CA  LEU A 678      17.414  -1.378 -20.542  1.00 39.56           C  
ANISOU  211  CA  LEU A 678     4019   5928   5085     16   -799   1081       C  
ATOM    212  C   LEU A 678      18.009  -1.948 -19.261  1.00 39.55           C  
ANISOU  212  C   LEU A 678     3991   6051   4986    118   -881   1193       C  
ATOM    213  O   LEU A 678      19.070  -2.573 -19.293  1.00 41.13           O  
ANISOU  213  O   LEU A 678     4044   6402   5183    238   -946   1234       O  
ATOM    214  CB  LEU A 678      16.661  -2.487 -21.267  1.00 39.96           C  
ANISOU  214  CB  LEU A 678     4089   5790   5305    140   -722   1083       C  
ATOM    215  CG  LEU A 678      15.208  -2.645 -20.918  1.00 40.93           C  
ANISOU  215  CG  LEU A 678     4361   5706   5486    134   -641   1100       C  
ATOM    216  CD1 LEU A 678      14.528  -1.328 -21.226  1.00 35.33           C  
ANISOU  216  CD1 LEU A 678     3726   4984   4712    -13   -616   1033       C  
ATOM    217  CD2 LEU A 678      14.640  -3.760 -21.761  1.00 43.52           C  
ANISOU  217  CD2 LEU A 678     4656   5885   5993    220   -558   1039       C  
ATOM    218  N   ARG A 679      17.306  -1.764 -18.142  1.00 33.91           N  
ANISOU  218  N   ARG A 679     3413   5292   4180     91   -872   1252       N  
ATOM    219  CA  ARG A 679      17.702  -2.396 -16.887  1.00 37.87           C  
ANISOU  219  CA  ARG A 679     3914   5919   4556    223   -936   1395       C  
ATOM    220  C   ARG A 679      16.463  -2.873 -16.149  1.00 38.97           C  
ANISOU  220  C   ARG A 679     4240   5850   4716    274   -838   1501       C  
ATOM    221  O   ARG A 679      15.435  -2.196 -16.148  1.00 36.41           O  
ANISOU  221  O   ARG A 679     4036   5388   4411    139   -763   1426       O  
ATOM    222  CB  ARG A 679      18.505  -1.441 -15.981  1.00 39.04           C  
ANISOU  222  CB  ARG A 679     3993   6372   4469    103  -1051   1334       C  
ATOM    223  CG  ARG A 679      18.911  -2.076 -14.639  1.00 47.83           C  
ANISOU  223  CG  ARG A 679     5088   7695   5391    266  -1139   1493       C  
ATOM    224  CD  ARG A 679      19.758  -1.169 -13.746  1.00 51.77           C  
ANISOU  224  CD  ARG A 679     5478   8563   5630    134  -1269   1383       C  
ATOM    225  NE  ARG A 679      20.203  -1.897 -12.552  1.00 60.26           N  
ANISOU  225  NE  ARG A 679     6509   9901   6486    335  -1370   1551       N  
ATOM    226  CZ  ARG A 679      20.780  -1.342 -11.484  1.00 64.77           C  
ANISOU  226  CZ  ARG A 679     7018  10787   6805    257  -1460   1442       C  
ATOM    227  NH1 ARG A 679      20.997  -0.032 -11.435  1.00 66.40           N  
ANISOU  227  NH1 ARG A 679     7155  11152   6921    -36  -1502   1199       N  
ATOM    228  NH2 ARG A 679      21.142  -2.104 -10.454  1.00 64.71           N  
ANISOU  228  NH2 ARG A 679     7016  10931   6641    465  -1495   1567       N  
ATOM    229  N   GLY A 680      16.573  -4.023 -15.486  1.00 40.98           N  
ANISOU  229  N   GLY A 680     4519   6086   4966    478   -823   1689       N  
ATOM    230  CA  GLY A 680      15.467  -4.517 -14.697  1.00 43.06           C  
ANISOU  230  CA  GLY A 680     4961   6155   5244    522   -702   1809       C  
ATOM    231  C   GLY A 680      15.482  -4.104 -13.238  1.00 53.18           C  
ANISOU  231  C   GLY A 680     6321   7628   6256    511   -750   1899       C  
ATOM    232  O   GLY A 680      16.422  -4.430 -12.500  1.00 55.65           O  
ANISOU  232  O   GLY A 680     6563   8196   6386    655   -855   2030       O  
ATOM    233  N   ALA A 681      14.428  -3.408 -12.805  1.00 62.66           N  
ANISOU  233  N   ALA A 681     7211   9178   7419   -355  -1735   3293       N  
ATOM    234  CA  ALA A 681      14.235  -3.074 -11.398  1.00 68.70           C  
ANISOU  234  CA  ALA A 681     8417  10120   7565   -531  -1836   3461       C  
ATOM    235  C   ALA A 681      13.726  -4.285 -10.619  1.00 75.79           C  
ANISOU  235  C   ALA A 681     9432  10876   8488   -299  -1592   3833       C  
ATOM    236  O   ALA A 681      14.487  -5.204 -10.306  1.00 78.84           O  
ANISOU  236  O   ALA A 681     9696  11406   8853   -183  -1679   4177       O  
ATOM    237  CB  ALA A 681      13.274  -1.913 -11.253  1.00 66.68           C  
ANISOU  237  CB  ALA A 681     8606   9784   6945   -765  -1795   3137       C  
ATOM    238  N   GLU A 689       5.363 -12.512  -6.493  1.00102.79           N  
ANISOU  238  N   GLU A 689    12707  10748  15601   1244   3196   4977       N  
ATOM    239  CA  GLU A 689       5.302 -12.099  -7.889  1.00 99.29           C  
ANISOU  239  CA  GLU A 689    12029  10150  15548   1193   3333   4332       C  
ATOM    240  C   GLU A 689       5.162 -10.575  -7.977  1.00 99.06           C  
ANISOU  240  C   GLU A 689    12450  10423  14767    924   3023   4245       C  
ATOM    241  O   GLU A 689       4.748  -9.926  -7.016  1.00105.67           O  
ANISOU  241  O   GLU A 689    13833  11319  14996    706   3216   4379       O  
ATOM    242  CB  GLU A 689       4.142 -12.796  -8.599  1.00105.60           C  
ANISOU  242  CB  GLU A 689    12718  10436  16968   1226   4097   3943       C  
ATOM    243  CG  GLU A 689       4.240 -12.797 -10.112  1.00104.97           C  
ANISOU  243  CG  GLU A 689    12371  10185  17327   1187   4263   3200       C  
ATOM    244  CD  GLU A 689       2.876 -12.749 -10.775  1.00100.14           C  
ANISOU  244  CD  GLU A 689    11068   9671  17308   1277   4026   2817       C  
ATOM    245  OE1 GLU A 689       1.981 -13.510 -10.340  1.00 92.63           O  
ANISOU  245  OE1 GLU A 689    10006   8879  16310   1116   3770   2396       O  
ATOM    246  OE2 GLU A 689       2.692 -11.938 -11.713  1.00102.81           O  
ANISOU  246  OE2 GLU A 689    11022   9997  18046   1342   4098   2954       O  
ATOM    247  N   PHE A 690       5.510 -10.007  -9.129  1.00 85.12           N  
ANISOU  247  N   PHE A 690    10457   8861  13024    924   2564   4004       N  
ATOM    248  CA  PHE A 690       5.565  -8.559  -9.291  1.00 76.39           C  
ANISOU  248  CA  PHE A 690     9742   8023  11261    675   2268   3891       C  
ATOM    249  C   PHE A 690       4.190  -8.013  -9.656  1.00 67.38           C  
ANISOU  249  C   PHE A 690     8661   6512  10427    609   2777   3322       C  
ATOM    250  O   PHE A 690       3.600  -8.416 -10.667  1.00 62.55           O  
ANISOU  250  O   PHE A 690     7567   5550  10649    791   3025   2842       O  
ATOM    251  CB  PHE A 690       6.587  -8.155 -10.355  1.00 68.32           C  
ANISOU  251  CB  PHE A 690     8439   7329  10191    713   1603   3838       C  
ATOM    252  CG  PHE A 690       6.478  -6.714 -10.760  1.00 61.68           C  
ANISOU  252  CG  PHE A 690     7869   6632   8935    508   1374   3578       C  
ATOM    253  CD1 PHE A 690       6.986  -5.713  -9.949  1.00 62.10           C  
ANISOU  253  CD1 PHE A 690     8457   7115   8023    200   1054   3788       C  
ATOM    254  CD2 PHE A 690       5.838  -6.353 -11.936  1.00 54.72           C  
ANISOU  254  CD2 PHE A 690     6707   5491   8594    620   1425   2993       C  
ATOM    255  CE1 PHE A 690       6.865  -4.372 -10.313  1.00 60.19           C  
ANISOU  255  CE1 PHE A 690     8467   7033   7371    -20    828   3380       C  
ATOM    256  CE2 PHE A 690       5.715  -5.027 -12.301  1.00 49.34           C  
ANISOU  256  CE2 PHE A 690     6279   5002   7467    440   1148   2522       C  
ATOM    257  CZ  PHE A 690       6.224  -4.033 -11.490  1.00 51.42           C  
ANISOU  257  CZ  PHE A 690     7081   5656   6801    110    876   2710       C  
ATOM    258  N   THR A 691       3.703  -7.066  -8.859  1.00 63.32           N  
ANISOU  258  N   THR A 691     8726   6115   9218    339   2927   3289       N  
ATOM    259  CA  THR A 691       2.471  -6.352  -9.168  1.00 66.23           C  
ANISOU  259  CA  THR A 691     9186   6173   9805    261   3407   2648       C  
ATOM    260  C   THR A 691       2.781  -4.878  -9.399  1.00 61.79           C  
ANISOU  260  C   THR A 691     8905   5963   8608     94   2894   2257       C  
ATOM    261  O   THR A 691       3.342  -4.214  -8.511  1.00 66.53           O  
ANISOU  261  O   THR A 691    10063   6936   8281   -170   2675   2516       O  
ATOM    262  CB  THR A 691       1.432  -6.514  -8.056  1.00 75.26           C  
ANISOU  262  CB  THR A 691    10714   7158  10722    123   4067   2628       C  
ATOM    263  OG1 THR A 691       1.151  -7.910  -7.867  1.00 79.45           O  
ANISOU  263  OG1 THR A 691    10909   7408  11870    313   4402   2768       O  
ATOM    264  CG2 THR A 691       0.155  -5.799  -8.436  1.00 69.61           C  
ANISOU  264  CG2 THR A 691    10023   6157  10267     61   4543   1885       C  
ATOM    265  N   PRO A 692       2.442  -4.336 -10.557  1.00 49.75           N  
ANISOU  265  N   PRO A 692     7043   4324   7537    236   2706   1632       N  
ATOM    266  CA  PRO A 692       2.734  -2.925 -10.837  1.00 48.53           C  
ANISOU  266  CA  PRO A 692     7177   4427   6835     94   2256   1283       C  
ATOM    267  C   PRO A 692       1.946  -2.002  -9.922  1.00 55.45           C  
ANISOU  267  C   PRO A 692     8606   5251   7210   -119   2624    936       C  
ATOM    268  O   PRO A 692       0.800  -2.275  -9.566  1.00 55.81           O  
ANISOU  268  O   PRO A 692     8625   4970   7612    -58   3261    666       O  
ATOM    269  CB  PRO A 692       2.290  -2.747 -12.295  1.00 45.19           C  
ANISOU  269  CB  PRO A 692     6240   3804   7128    385   2087    724       C  
ATOM    270  CG  PRO A 692       1.905  -4.105 -12.776  1.00 46.55           C  
ANISOU  270  CG  PRO A 692     5847   3630   8210    645   2458    700       C  
ATOM    271  CD  PRO A 692       1.691  -4.998 -11.631  1.00 46.85           C  
ANISOU  271  CD  PRO A 692     6057   3547   8198    528   2969   1171       C  
ATOM    272  N   THR A 693       2.572  -0.890  -9.557  1.00 54.44           N  
ANISOU  272  N   THR A 693     8968   5440   6278   -385   2240    911       N  
ATOM    273  CA  THR A 693       1.947   0.167  -8.775  1.00 56.90           C  
ANISOU  273  CA  THR A 693     9856   5714   6051   -600   2517    516       C  
ATOM    274  C   THR A 693       2.142   1.487  -9.498  1.00 57.79           C  
ANISOU  274  C   THR A 693    10081   5849   6026   -629   2106     47       C  
ATOM    275  O   THR A 693       3.062   1.626 -10.312  1.00 46.37           O  
ANISOU  275  O   THR A 693     8417   4589   4611   -611   1542    191       O  
ATOM    276  CB  THR A 693       2.549   0.257  -7.368  1.00 62.84           C  
ANISOU  276  CB  THR A 693    11244   6824   5808   -968   2498    961       C  
ATOM    277  OG1 THR A 693       3.884   0.764  -7.461  1.00 63.78           O  
ANISOU  277  OG1 THR A 693    11506   7378   5351  -1193   1768   1195       O  
ATOM    278  CG2 THR A 693       2.579  -1.118  -6.717  1.00 65.63           C  
ANISOU  278  CG2 THR A 693    11498   7192   6248   -900   2793   1600       C  
ATOM    279  N   PRO A 694       1.278   2.477  -9.244  1.00 75.82           N  
ANISOU  279  N   PRO A 694    12704   7914   8189   -657   2416   -509       N  
ATOM    280  CA  PRO A 694       1.441   3.772  -9.932  1.00 75.44           C  
ANISOU  280  CA  PRO A 694    12818   7815   8031   -657   2062   -926       C  
ATOM    281  C   PRO A 694       2.864   4.318  -9.877  1.00 74.50           C  
ANISOU  281  C   PRO A 694    13005   8081   7222  -1018   1451   -629       C  
ATOM    282  O   PRO A 694       3.425   4.689 -10.915  1.00 74.94           O  
ANISOU  282  O   PRO A 694    12879   8154   7439   -951   1018   -695       O  
ATOM    283  CB  PRO A 694       0.430   4.662  -9.200  1.00 78.67           C  
ANISOU  283  CB  PRO A 694    13685   7961   8245   -701   2574  -1453       C  
ATOM    284  CG  PRO A 694      -0.658   3.707  -8.816  1.00 80.75           C  
ANISOU  284  CG  PRO A 694    13664   8010   9009   -513   3226  -1489       C  
ATOM    285  CD  PRO A 694       0.048   2.437  -8.429  1.00 80.65           C  
ANISOU  285  CD  PRO A 694    13511   8256   8876   -636   3153   -805       C  
ATOM    286  N   ALA A 695       3.481   4.323  -8.696  1.00 77.54           N  
ANISOU  286  N   ALA A 695    13827   8796   6839  -1402   1403   -296       N  
ATOM    287  CA  ALA A 695       4.859   4.777  -8.559  1.00 75.73           C  
ANISOU  287  CA  ALA A 695    13807   8992   5976  -1778    786    -22       C  
ATOM    288  C   ALA A 695       5.864   3.849  -9.219  1.00 68.42           C  
ANISOU  288  C   ALA A 695    12294   8316   5388  -1650    315    480       C  
ATOM    289  O   ALA A 695       6.960   4.299  -9.557  1.00 70.51           O  
ANISOU  289  O   ALA A 695    12504   8813   5472  -1841   -204    556       O  
ATOM    290  CB  ALA A 695       5.229   4.915  -7.087  1.00 86.47           C  
ANISOU  290  CB  ALA A 695    15511  10681   6661  -2098    768    204       C  
ATOM    291  N   PHE A 696       5.538   2.570  -9.392  1.00 63.95           N  
ANISOU  291  N   PHE A 696    11280   7679   5338  -1343    526    809       N  
ATOM    292  CA  PHE A 696       6.497   1.571  -9.870  1.00 60.77           C  
ANISOU  292  CA  PHE A 696    10352   7515   5222  -1212    143   1346       C  
ATOM    293  C   PHE A 696       5.812   0.674 -10.895  1.00 54.97           C  
ANISOU  293  C   PHE A 696     9018   6410   5457   -746    420   1251       C  
ATOM    294  O   PHE A 696       5.417  -0.461 -10.595  1.00 51.23           O  
ANISOU  294  O   PHE A 696     8330   5817   5319   -569    752   1539       O  
ATOM    295  CB  PHE A 696       7.051   0.768  -8.692  1.00 68.92           C  
ANISOU  295  CB  PHE A 696    11538   8913   5737  -1368     73   1988       C  
ATOM    296  CG  PHE A 696       8.093  -0.244  -9.068  1.00 74.03           C  
ANISOU  296  CG  PHE A 696    11659   9812   6658  -1208   -319   2581       C  
ATOM    297  CD1 PHE A 696       8.804  -0.139 -10.254  1.00 72.23           C  
ANISOU  297  CD1 PHE A 696    10975   9646   6824  -1115   -729   2528       C  
ATOM    298  CD2 PHE A 696       8.359  -1.316  -8.224  1.00 79.41           C  
ANISOU  298  CD2 PHE A 696    12239  10621   7313  -1039   -205   3088       C  
ATOM    299  CE1 PHE A 696       9.761  -1.084 -10.591  1.00 73.85           C  
ANISOU  299  CE1 PHE A 696    10608  10022   7429   -866   -969   2867       C  
ATOM    300  CE2 PHE A 696       9.318  -2.264  -8.554  1.00 80.50           C  
ANISOU  300  CE2 PHE A 696    11871  10882   7834   -780   -489   3429       C  
ATOM    301  CZ  PHE A 696      10.019  -2.148  -9.742  1.00 78.49           C  
ANISOU  301  CZ  PHE A 696    11134  10685   8003   -707   -855   3283       C  
ATOM    302  N   PRO A 697       5.665   1.151 -12.136  1.00 48.70           N  
ANISOU  302  N   PRO A 697     7957   5421   5127   -541    293    841       N  
ATOM    303  CA  PRO A 697       4.714   0.523 -13.067  1.00 38.82           C  
ANISOU  303  CA  PRO A 697     6216   3789   4743   -112    599    543       C  
ATOM    304  C   PRO A 697       5.221  -0.682 -13.852  1.00 34.58           C  
ANISOU  304  C   PRO A 697     5060   3269   4809    154    461    853       C  
ATOM    305  O   PRO A 697       4.389  -1.373 -14.452  1.00 34.37           O  
ANISOU  305  O   PRO A 697     4634   2926   5500    469    762    594       O  
ATOM    306  CB  PRO A 697       4.368   1.664 -14.021  1.00 39.25           C  
ANISOU  306  CB  PRO A 697     6333   3679   4900      6    457    -15       C  
ATOM    307  CG  PRO A 697       5.611   2.532 -14.008  1.00 36.83           C  
ANISOU  307  CG  PRO A 697     6299   3698   3995   -319    -50    184       C  
ATOM    308  CD  PRO A 697       6.159   2.456 -12.624  1.00 44.52           C  
ANISOU  308  CD  PRO A 697     7658   4974   4283   -718    -78    562       C  
ATOM    309  N   ALA A 698       6.519  -0.973 -13.879  1.00 35.36           N  
ANISOU  309  N   ALA A 698     5036   3714   4685     45     34   1349       N  
ATOM    310  CA  ALA A 698       7.024  -2.038 -14.741  1.00 36.22           C  
ANISOU  310  CA  ALA A 698     4551   3811   5400    329    -83   1590       C  
ATOM    311  C   ALA A 698       8.390  -2.482 -14.249  1.00 38.68           C  
ANISOU  311  C   ALA A 698     4794   4530   5371    178   -452   2264       C  
ATOM    312  O   ALA A 698       9.104  -1.717 -13.593  1.00 39.79           O  
ANISOU  312  O   ALA A 698     5285   5029   4804   -166   -771   2440       O  
ATOM    313  CB  ALA A 698       7.109  -1.585 -16.212  1.00 29.04           C  
ANISOU  313  CB  ALA A 698     3359   2831   4843    538   -313   1188       C  
ATOM    314  N   LEU A 699       8.749  -3.735 -14.580  1.00 35.46           N  
ANISOU  314  N   LEU A 699     3905   4065   5505    447   -415   2613       N  
ATOM    315  CA  LEU A 699      10.031  -4.282 -14.140  1.00 43.30           C  
ANISOU  315  CA  LEU A 699     4787   5459   6206    327   -661   2930       C  
ATOM    316  C   LEU A 699      11.214  -3.655 -14.876  1.00 42.86           C  
ANISOU  316  C   LEU A 699     4601   5707   5976    174  -1027   2707       C  
ATOM    317  O   LEU A 699      12.274  -3.442 -14.276  1.00 45.14           O  
ANISOU  317  O   LEU A 699     4970   6330   5852    -40  -1278   2880       O  
ATOM    318  CB  LEU A 699      10.051  -5.800 -14.320  1.00 47.67           C  
ANISOU  318  CB  LEU A 699     4944   5847   7320    568   -375   3044       C  
ATOM    319  CG  LEU A 699       9.233  -6.607 -13.310  1.00 50.89           C  
ANISOU  319  CG  LEU A 699     5506   6002   7826    666     38   3370       C  
ATOM    320  CD1 LEU A 699       9.123  -8.033 -13.780  1.00 49.78           C  
ANISOU  320  CD1 LEU A 699     4940   5645   8329    877    355   3370       C  
ATOM    321  CD2 LEU A 699       9.885  -6.518 -11.940  1.00 54.80           C  
ANISOU  321  CD2 LEU A 699     6422   6829   7569    462   -161   3806       C  
ATOM    322  N   GLN A 700      11.070  -3.369 -16.168  1.00 34.80           N  
ANISOU  322  N   GLN A 700     4697   4047   4480   -275   -554   1583       N  
ATOM    323  CA  GLN A 700      12.180  -2.870 -16.974  1.00 30.49           C  
ANISOU  323  CA  GLN A 700     4007   3630   3948   -225   -662   1540       C  
ATOM    324  C   GLN A 700      12.064  -1.364 -17.165  1.00 30.55           C  
ANISOU  324  C   GLN A 700     3999   3769   3839   -358   -711   1401       C  
ATOM    325  O   GLN A 700      10.965  -0.835 -17.389  1.00 28.24           O  
ANISOU  325  O   GLN A 700     3769   3416   3546   -436   -629   1277       O  
ATOM    326  CB  GLN A 700      12.202  -3.555 -18.342  1.00 31.92           C  
ANISOU  326  CB  GLN A 700     4112   3683   4335   -139   -585   1437       C  
ATOM    327  CG  GLN A 700      11.986  -5.054 -18.266  1.00 36.82           C  
ANISOU  327  CG  GLN A 700     4797   4077   5115    -40   -464   1516       C  
ATOM    328  CD  GLN A 700      13.066  -5.730 -17.467  1.00 39.94           C  
ANISOU  328  CD  GLN A 700     5184   4495   5496    123   -518   1769       C  
ATOM    329  OE1 GLN A 700      14.217  -5.286 -17.495  1.00 38.73           O  
ANISOU  329  OE1 GLN A 700     4899   4541   5275    194   -651   1836       O  
ATOM    330  NE2 GLN A 700      12.712  -6.794 -16.732  1.00 41.61           N  
ANISOU  330  NE2 GLN A 700     5526   4518   5765    185   -412   1928       N  
ATOM    331  N   TYR A 701      13.202  -0.674 -17.104  1.00 33.73           N  
ANISOU  331  N   TYR A 701     4312   4349   4156   -380   -830   1423       N  
ATOM    332  CA  TYR A 701      13.205   0.762 -17.329  1.00 33.25           C  
ANISOU  332  CA  TYR A 701     4258   4367   4010   -517   -846   1294       C  
ATOM    333  C   TYR A 701      14.464   1.158 -18.100  1.00 30.71           C  
ANISOU  333  C   TYR A 701     3778   4171   3719   -511   -917   1281       C  
ATOM    334  O   TYR A 701      15.427   0.396 -18.215  1.00 31.34           O  
ANISOU  334  O   TYR A 701     3726   4331   3849   -403   -982   1383       O  
ATOM    335  CB  TYR A 701      13.094   1.539 -16.007  1.00 32.81           C  
ANISOU  335  CB  TYR A 701     4311   4406   3750   -661   -884   1294       C  
ATOM    336  CG  TYR A 701      14.329   1.423 -15.140  1.00 35.23           C  
ANISOU  336  CG  TYR A 701     4536   4935   3916   -685  -1037   1408       C  
ATOM    337  CD1 TYR A 701      14.468   0.375 -14.253  1.00 40.35           C  
ANISOU  337  CD1 TYR A 701     5193   5633   4504   -581  -1087   1594       C  
ATOM    338  CD2 TYR A 701      15.361   2.355 -15.228  1.00 37.17           C  
ANISOU  338  CD2 TYR A 701     4683   5356   4085   -812  -1128   1341       C  
ATOM    339  CE1 TYR A 701      15.581   0.254 -13.461  1.00 39.08           C  
ANISOU  339  CE1 TYR A 701     4928   5732   4189   -573  -1248   1724       C  
ATOM    340  CE2 TYR A 701      16.488   2.238 -14.447  1.00 42.48           C  
ANISOU  340  CE2 TYR A 701     5232   6294   4613   -845  -1288   1434       C  
ATOM    341  CZ  TYR A 701      16.586   1.175 -13.563  1.00 43.41           C  
ANISOU  341  CZ  TYR A 701     5343   6499   4652   -708  -1361   1634       C  
ATOM    342  OH  TYR A 701      17.689   1.036 -12.772  1.00 50.14           O  
ANISOU  342  OH  TYR A 701     6048   7669   5334   -711  -1540   1753       O  
ATOM    343  N   LEU A 702      14.433   2.363 -18.642  1.00 31.10           N  
ANISOU  343  N   LEU A 702     3842   4228   3747   -618   -884   1166       N  
ATOM    344  CA  LEU A 702      15.550   2.892 -19.422  1.00 30.19           C  
ANISOU  344  CA  LEU A 702     3589   4222   3658   -652   -915   1145       C  
ATOM    345  C   LEU A 702      16.591   3.465 -18.464  1.00 30.58           C  
ANISOU  345  C   LEU A 702     3579   4469   3572   -802  -1030   1166       C  
ATOM    346  O   LEU A 702      16.436   4.574 -17.942  1.00 34.91           O  
ANISOU  346  O   LEU A 702     4232   5019   4013   -987  -1012   1075       O  
ATOM    347  CB  LEU A 702      15.050   3.940 -20.407  1.00 29.50           C  
ANISOU  347  CB  LEU A 702     3565   4042   3600   -703   -807   1040       C  
ATOM    348  CG  LEU A 702      13.977   3.504 -21.425  1.00 28.27           C  
ANISOU  348  CG  LEU A 702     3442   3764   3537   -569   -714   1002       C  
ATOM    349  CD1 LEU A 702      13.795   4.607 -22.469  1.00 26.64           C  
ANISOU  349  CD1 LEU A 702     3261   3531   3329   -588   -628    952       C  
ATOM    350  CD2 LEU A 702      14.355   2.200 -22.086  1.00 30.95           C  
ANISOU  350  CD2 LEU A 702     3660   4118   3981   -425   -729   1030       C  
ATOM    351  N   GLU A 703      17.655   2.694 -18.226  1.00 36.35           N  
ANISOU  351  N   GLU A 703     4133   5374   4303   -721  -1143   1280       N  
ATOM    352  CA  GLU A 703      18.753   3.148 -17.378  1.00 39.80           C  
ANISOU  352  CA  GLU A 703     4447   6080   4595   -864  -1283   1300       C  
ATOM    353  C   GLU A 703      19.453   4.363 -17.974  1.00 41.27           C  
ANISOU  353  C   GLU A 703     4551   6340   4789  -1063  -1254   1175       C  
ATOM    354  O   GLU A 703      19.867   5.277 -17.246  1.00 44.53           O  
ANISOU  354  O   GLU A 703     4966   6889   5064  -1303  -1308   1087       O  
ATOM    355  CB  GLU A 703      19.744   2.006 -17.187  1.00 39.06           C  
ANISOU  355  CB  GLU A 703     4141   6177   4522   -677  -1403   1480       C  
ATOM    356  CG  GLU A 703      21.032   2.407 -16.566  1.00 45.76           C  
ANISOU  356  CG  GLU A 703     4771   7378   5236   -800  -1565   1504       C  
ATOM    357  CD  GLU A 703      21.788   1.204 -16.095  1.00 45.59           C  
ANISOU  357  CD  GLU A 703     4550   7554   5218   -555  -1687   1728       C  
ATOM    358  OE1 GLU A 703      21.890   0.997 -14.873  1.00 52.48           O  
ANISOU  358  OE1 GLU A 703     5433   8600   5908   -539  -1816   1848       O  
ATOM    359  OE2 GLU A 703      22.266   0.450 -16.959  1.00 49.96           O  
ANISOU  359  OE2 GLU A 703     4945   8086   5951   -358  -1641   1793       O  
ATOM    360  N   SER A 704      19.629   4.372 -19.291  1.00 35.60           N  
ANISOU  360  N   SER A 704     3766   5538   4223   -984  -1157   1158       N  
ATOM    361  CA  SER A 704      20.220   5.503 -19.986  1.00 36.44           C  
ANISOU  361  CA  SER A 704     3822   5673   4350  -1168  -1084   1062       C  
ATOM    362  C   SER A 704      19.676   5.563 -21.405  1.00 33.43           C  
ANISOU  362  C   SER A 704     3506   5102   4095  -1052   -928   1046       C  
ATOM    363  O   SER A 704      19.214   4.563 -21.968  1.00 32.04           O  
ANISOU  363  O   SER A 704     3325   4849   3999   -832   -905   1093       O  
ATOM    364  CB  SER A 704      21.755   5.424 -20.013  1.00 38.98           C  
ANISOU  364  CB  SER A 704     3845   6294   4671  -1231  -1183   1098       C  
ATOM    365  OG  SER A 704      22.178   4.373 -20.862  1.00 39.22           O  
ANISOU  365  OG  SER A 704     3705   6361   4834   -987  -1165   1192       O  
ATOM    366  N   VAL A 705      19.721   6.767 -21.970  1.00 34.95           N  
ANISOU  366  N   VAL A 705     3769   5218   4291  -1211   -811    974       N  
ATOM    367  CA  VAL A 705      19.310   7.032 -23.343  1.00 33.64           C  
ANISOU  367  CA  VAL A 705     3663   4920   4200  -1116   -662    980       C  
ATOM    368  C   VAL A 705      20.403   7.882 -23.980  1.00 38.08           C  
ANISOU  368  C   VAL A 705     4119   5564   4785  -1283   -579    967       C  
ATOM    369  O   VAL A 705      20.774   8.921 -23.426  1.00 41.21           O  
ANISOU  369  O   VAL A 705     4570   5946   5142  -1536   -547    902       O  
ATOM    370  CB  VAL A 705      17.950   7.755 -23.396  1.00 34.76           C  
ANISOU  370  CB  VAL A 705     4063   4827   4318  -1102   -556    948       C  
ATOM    371  CG1 VAL A 705      17.643   8.191 -24.819  1.00 33.81           C  
ANISOU  371  CG1 VAL A 705     3991   4622   4235  -1011   -411    981       C  
ATOM    372  CG2 VAL A 705      16.839   6.864 -22.813  1.00 32.61           C  
ANISOU  372  CG2 VAL A 705     3866   4491   4034   -950   -618    955       C  
ATOM    373  N   ASP A 706      20.931   7.443 -25.124  1.00 38.03           N  
ANISOU  373  N   ASP A 706     3965   5643   4841  -1164   -525   1013       N  
ATOM    374  CA  ASP A 706      21.985   8.218 -25.790  1.00 42.35           C  
ANISOU  374  CA  ASP A 706     4399   6279   5413  -1326   -417   1013       C  
ATOM    375  C   ASP A 706      21.426   9.539 -26.302  1.00 44.38           C  
ANISOU  375  C   ASP A 706     4893   6314   5654  -1441   -236   1011       C  
ATOM    376  O   ASP A 706      20.511   9.557 -27.138  1.00 42.60           O  
ANISOU  376  O   ASP A 706     4809   5959   5417  -1264   -149   1061       O  
ATOM    377  CB  ASP A 706      22.589   7.432 -26.948  1.00 42.38           C  
ANISOU  377  CB  ASP A 706     4217   6414   5472  -1148   -367   1062       C  
ATOM    378  CG  ASP A 706      23.222   6.140 -26.502  1.00 43.31           C  
ANISOU  378  CG  ASP A 706     4104   6717   5636   -995   -506   1084       C  
ATOM    379  OD1 ASP A 706      23.585   6.038 -25.308  1.00 44.39           O  
ANISOU  379  OD1 ASP A 706     4159   6959   5747  -1075   -653   1086       O  
ATOM    380  OD2 ASP A 706      23.365   5.233 -27.351  1.00 42.87           O  
ANISOU  380  OD2 ASP A 706     3953   6703   5633   -784   -458   1102       O  
ATOM    381  N   GLU A 707      21.992  10.647 -25.827  1.00 45.46           N  
ANISOU  381  N   GLU A 707     5066   6417   5789  -1735   -170    955       N  
ATOM    382  CA  GLU A 707      21.524  11.946 -26.275  1.00 45.03           C  
ANISOU  382  CA  GLU A 707     5260   6104   5744  -1842     42    970       C  
ATOM    383  C   GLU A 707      21.745  12.081 -27.777  1.00 43.08           C  
ANISOU  383  C   GLU A 707     4987   5862   5519  -1736    204   1086       C  
ATOM    384  O   GLU A 707      22.830  11.795 -28.286  1.00 49.92           O  
ANISOU  384  O   GLU A 707     5623   6934   6412  -1789    216   1098       O  
ATOM    385  CB  GLU A 707      22.230  13.061 -25.507  1.00 48.08           C  
ANISOU  385  CB  GLU A 707     5682   6444   6141  -2223    108    856       C  
ATOM    386  CG  GLU A 707      21.428  14.346 -25.491  1.00 55.28           C  
ANISOU  386  CG  GLU A 707     6922   7001   7082  -2327    343    857       C  
ATOM    387  CD  GLU A 707      22.140  15.490 -24.790  1.00 62.10           C  
ANISOU  387  CD  GLU A 707     7858   7779   7958  -2736    418    688       C  
ATOM    388  OE1 GLU A 707      21.489  16.530 -24.548  1.00 64.80           O  
ANISOU  388  OE1 GLU A 707     8506   7785   8331  -2820    610    654       O  
ATOM    389  OE2 GLU A 707      23.343  15.349 -24.484  1.00 63.11           O  
ANISOU  389  OE2 GLU A 707     7732   8182   8065  -2970    291    581       O  
ATOM    390  N   GLY A 708      20.685  12.460 -28.494  1.00 42.60           N  
ANISOU  390  N   GLY A 708     5147   5610   5429  -1561    324   1179       N  
ATOM    391  CA  GLY A 708      20.721  12.550 -29.943  1.00 41.74           C  
ANISOU  391  CA  GLY A 708     5040   5534   5287  -1417    465   1308       C  
ATOM    392  C   GLY A 708      20.582  11.234 -30.683  1.00 43.42           C  
ANISOU  392  C   GLY A 708     5092   5955   5449  -1153    356   1318       C  
ATOM    393  O   GLY A 708      20.547  11.240 -31.921  1.00 43.34           O  
ANISOU  393  O   GLY A 708     5094   6005   5370  -1017    464   1409       O  
ATOM    394  N   GLY A 709      20.487  10.105 -29.982  1.00 40.47           N  
ANISOU  394  N   GLY A 709     4587   5691   5100  -1077    164   1226       N  
ATOM    395  CA  GLY A 709      20.263   8.837 -30.637  1.00 34.58           C  
ANISOU  395  CA  GLY A 709     3726   5085   4329   -840     90   1207       C  
ATOM    396  C   GLY A 709      18.801   8.657 -31.047  1.00 33.33           C  
ANISOU  396  C   GLY A 709     3727   4842   4095   -640     75   1221       C  
ATOM    397  O   GLY A 709      17.953   9.524 -30.845  1.00 34.16           O  
ANISOU  397  O   GLY A 709     4021   4788   4171   -645    123   1272       O  
ATOM    398  N   VAL A 710      18.519   7.486 -31.627  1.00 32.95           N  
ANISOU  398  N   VAL A 710     3587   4912   4020   -462     17   1163       N  
ATOM    399  CA  VAL A 710      17.204   7.226 -32.211  1.00 30.96           C  
ANISOU  399  CA  VAL A 710     3430   4657   3676   -291      0   1152       C  
ATOM    400  C   VAL A 710      16.116   7.374 -31.157  1.00 28.84           C  
ANISOU  400  C   VAL A 710     3279   4240   3440   -292    -85   1132       C  
ATOM    401  O   VAL A 710      15.111   8.065 -31.370  1.00 29.92           O  
ANISOU  401  O   VAL A 710     3542   4316   3509   -219    -49   1191       O  
ATOM    402  CB  VAL A 710      17.181   5.835 -32.868  1.00 32.55           C  
ANISOU  402  CB  VAL A 710     3507   5001   3858   -156    -42   1036       C  
ATOM    403  CG1 VAL A 710      15.752   5.469 -33.300  1.00 31.77           C  
ANISOU  403  CG1 VAL A 710     3476   4927   3668    -29    -92    978       C  
ATOM    404  CG2 VAL A 710      18.107   5.833 -34.086  1.00 35.02           C  
ANISOU  404  CG2 VAL A 710     3731   5478   4097   -130     80   1055       C  
ATOM    405  N   ALA A 711      16.309   6.726 -30.003  1.00 32.34           N  
ANISOU  405  N   ALA A 711     3674   4638   3976   -357   -190   1065       N  
ATOM    406  CA  ALA A 711      15.339   6.777 -28.910  1.00 31.06           C  
ANISOU  406  CA  ALA A 711     3618   4349   3834   -370   -257   1041       C  
ATOM    407  C   ALA A 711      15.184   8.191 -28.367  1.00 29.50           C  
ANISOU  407  C   ALA A 711     3579   4007   3624   -483   -180   1101       C  
ATOM    408  O   ALA A 711      14.063   8.665 -28.144  1.00 30.44           O  
ANISOU  408  O   ALA A 711     3824   4024   3717   -419   -153   1116       O  
ATOM    409  CB  ALA A 711      15.775   5.840 -27.791  1.00 27.58           C  
ANISOU  409  CB  ALA A 711     3101   3910   3470   -418   -370    990       C  
ATOM    410  N   TRP A 712      16.304   8.875 -28.131  1.00 32.42           N  
ANISOU  410  N   TRP A 712     3938   4362   4019   -658   -129   1122       N  
ATOM    411  CA  TRP A 712      16.229  10.246 -27.634  1.00 34.76           C  
ANISOU  411  CA  TRP A 712     4409   4480   4319   -802    -19   1148       C  
ATOM    412  C   TRP A 712      15.432  11.139 -28.577  1.00 34.82           C  
ANISOU  412  C   TRP A 712     4569   4377   4283   -669    132   1260       C  
ATOM    413  O   TRP A 712      14.597  11.938 -28.128  1.00 35.70           O  
ANISOU  413  O   TRP A 712     4857   4306   4401   -646    208   1282       O  
ATOM    414  CB  TRP A 712      17.635  10.806 -27.434  1.00 36.87           C  
ANISOU  414  CB  TRP A 712     4608   4778   4622  -1046     28   1131       C  
ATOM    415  CG  TRP A 712      17.645  12.278 -27.117  1.00 42.49           C  
ANISOU  415  CG  TRP A 712     5522   5271   5352  -1228    191   1137       C  
ATOM    416  CD1 TRP A 712      17.608  13.319 -28.012  1.00 45.82           C  
ANISOU  416  CD1 TRP A 712     6084   5546   5780  -1222    397   1247       C  
ATOM    417  CD2 TRP A 712      17.710  12.868 -25.819  1.00 44.28           C  
ANISOU  417  CD2 TRP A 712     5852   5383   5590  -1447    185   1025       C  
ATOM    418  NE1 TRP A 712      17.636  14.518 -27.339  1.00 48.31           N  
ANISOU  418  NE1 TRP A 712     6598   5618   6141  -1424    539   1206       N  
ATOM    419  CE2 TRP A 712      17.697  14.266 -25.992  1.00 46.49           C  
ANISOU  419  CE2 TRP A 712     6344   5412   5907  -1577    409   1047       C  
ATOM    420  CE3 TRP A 712      17.780  12.349 -24.524  1.00 42.81           C  
ANISOU  420  CE3 TRP A 712     5611   5284   5372  -1546     24    909       C  
ATOM    421  CZ2 TRP A 712      17.747  15.150 -24.919  1.00 48.83           C  
ANISOU  421  CZ2 TRP A 712     6804   5529   6220  -1823    483    917       C  
ATOM    422  CZ3 TRP A 712      17.826  13.227 -23.457  1.00 48.54           C  
ANISOU  422  CZ3 TRP A 712     6483   5881   6078  -1786     76    790       C  
ATOM    423  CH2 TRP A 712      17.816  14.617 -23.662  1.00 50.38           C  
ANISOU  423  CH2 TRP A 712     6931   5852   6360  -1934    308    774       C  
ATOM    424  N   ARG A 713      15.687  11.033 -29.885  1.00 33.66           N  
ANISOU  424  N   ARG A 713     4356   4350   4083   -563    188   1343       N  
ATOM    425  CA  ARG A 713      15.031  11.918 -30.846  1.00 35.78           C  
ANISOU  425  CA  ARG A 713     4762   4552   4279   -417    332   1496       C  
ATOM    426  C   ARG A 713      13.525  11.689 -30.878  1.00 35.52           C  
ANISOU  426  C   ARG A 713     4770   4533   4192   -192    271   1511       C  
ATOM    427  O   ARG A 713      12.756  12.623 -31.154  1.00 33.75           O  
ANISOU  427  O   ARG A 713     4692   4196   3937    -62    384   1644       O  
ATOM    428  CB  ARG A 713      15.635  11.721 -32.242  1.00 37.59           C  
ANISOU  428  CB  ARG A 713     4898   4967   4419   -345    391   1579       C  
ATOM    429  CG  ARG A 713      17.141  12.026 -32.306  1.00 43.09           C  
ANISOU  429  CG  ARG A 713     5526   5674   5173   -568    484   1578       C  
ATOM    430  CD  ARG A 713      17.711  12.150 -33.730  1.00 43.36           C  
ANISOU  430  CD  ARG A 713     5518   5855   5103   -504    615   1697       C  
ATOM    431  NE  ARG A 713      17.450  11.012 -34.627  1.00 42.98           N  
ANISOU  431  NE  ARG A 713     5326   6066   4938   -314    516   1644       N  
ATOM    432  CZ  ARG A 713      18.293   9.998 -34.857  1.00 42.65           C  
ANISOU  432  CZ  ARG A 713     5087   6203   4915   -344    465   1529       C  
ATOM    433  NH1 ARG A 713      19.465   9.924 -34.229  1.00 44.25           N  
ANISOU  433  NH1 ARG A 713     5171   6397   5244   -536    475   1475       N  
ATOM    434  NH2 ARG A 713      17.963   9.046 -35.730  1.00 45.37           N  
ANISOU  434  NH2 ARG A 713     5341   6747   5149   -178    410   1457       N  
ATOM    435  N   ALA A 714      13.082  10.466 -30.601  1.00 33.01           N  
ANISOU  435  N   ALA A 714     4320   4351   3873   -139    107   1386       N  
ATOM    436  CA  ALA A 714      11.662  10.156 -30.580  1.00 33.04           C  
ANISOU  436  CA  ALA A 714     4316   4404   3834     35     44   1371       C  
ATOM    437  C   ALA A 714      10.979  10.552 -29.281  1.00 32.35           C  
ANISOU  437  C   ALA A 714     4339   4130   3824     -6     54   1335       C  
ATOM    438  O   ALA A 714       9.740  10.544 -29.236  1.00 32.15           O  
ANISOU  438  O   ALA A 714     4315   4129   3772    146     43   1348       O  
ATOM    439  CB  ALA A 714      11.438   8.663 -30.814  1.00 32.83           C  
ANISOU  439  CB  ALA A 714     4116   4570   3789     71   -100   1231       C  
ATOM    440  N   GLY A 715      11.738  10.888 -28.238  1.00 30.72           N  
ANISOU  440  N   GLY A 715     4207   3770   3694   -209     76   1278       N  
ATOM    441  CA  GLY A 715      11.134  11.333 -26.993  1.00 32.19           C  
ANISOU  441  CA  GLY A 715     4523   3783   3926   -264    110   1227       C  
ATOM    442  C   GLY A 715      11.347  10.436 -25.785  1.00 30.35           C  
ANISOU  442  C   GLY A 715     4231   3583   3718   -398    -19   1095       C  
ATOM    443  O   GLY A 715      10.778  10.689 -24.720  1.00 31.01           O  
ANISOU  443  O   GLY A 715     4414   3560   3810   -437      4   1040       O  
ATOM    444  N   LEU A 716      12.151   9.383 -25.907  1.00 26.77           N  
ANISOU  444  N   LEU A 716     3624   3275   3271   -452   -139   1055       N  
ATOM    445  CA  LEU A 716      12.407   8.539 -24.747  1.00 28.09           C  
ANISOU  445  CA  LEU A 716     3744   3475   3455   -551   -253    977       C  
ATOM    446  C   LEU A 716      13.511   9.147 -23.896  1.00 30.79           C  
ANISOU  446  C   LEU A 716     4124   3785   3788   -772   -256    946       C  
ATOM    447  O   LEU A 716      14.381   9.872 -24.394  1.00 31.42           O  
ANISOU  447  O   LEU A 716     4200   3859   3878   -871   -191    969       O  
ATOM    448  CB  LEU A 716      12.808   7.125 -25.171  1.00 26.55           C  
ANISOU  448  CB  LEU A 716     3376   3427   3286   -487   -362    960       C  
ATOM    449  CG  LEU A 716      11.789   6.383 -26.025  1.00 25.51           C  
ANISOU  449  CG  LEU A 716     3183   3355   3153   -321   -370    937       C  
ATOM    450  CD1 LEU A 716      12.387   5.046 -26.450  1.00 27.52           C  
ANISOU  450  CD1 LEU A 716     3299   3705   3453   -286   -438    893       C  
ATOM    451  CD2 LEU A 716      10.470   6.161 -25.255  1.00 27.48           C  
ANISOU  451  CD2 LEU A 716     3490   3544   3406   -290   -372    900       C  
ATOM    452  N   ARG A 717      13.472   8.852 -22.601  1.00 27.36           N  
ANISOU  452  N   ARG A 717     3722   3354   3321   -867   -328    888       N  
ATOM    453  CA  ARG A 717      14.357   9.503 -21.642  1.00 28.86           C  
ANISOU  453  CA  ARG A 717     3954   3549   3462  -1102   -341    826       C  
ATOM    454  C   ARG A 717      14.770   8.506 -20.571  1.00 34.47           C  
ANISOU  454  C   ARG A 717     4569   4415   4112  -1149   -504    816       C  
ATOM    455  O   ARG A 717      14.040   7.559 -20.282  1.00 29.51           O  
ANISOU  455  O   ARG A 717     3929   3798   3486  -1015   -554    848       O  
ATOM    456  CB  ARG A 717      13.679  10.701 -20.968  1.00 32.21           C  
ANISOU  456  CB  ARG A 717     4606   3776   3855  -1193   -201    754       C  
ATOM    457  CG  ARG A 717      13.338  11.836 -21.919  1.00 34.30           C  
ANISOU  457  CG  ARG A 717     4996   3853   4183  -1137    -11    799       C  
ATOM    458  CD  ARG A 717      14.602  12.539 -22.391  1.00 35.19           C  
ANISOU  458  CD  ARG A 717     5086   3962   4324  -1329     46    796       C  
ATOM    459  NE  ARG A 717      14.372  13.693 -23.274  1.00 35.11           N  
ANISOU  459  NE  ARG A 717     5231   3735   4373  -1284    260    869       N  
ATOM    460  CZ  ARG A 717      14.260  13.637 -24.601  1.00 38.74           C  
ANISOU  460  CZ  ARG A 717     5641   4221   4859  -1099    309   1012       C  
ATOM    461  NH1 ARG A 717      14.326  12.476 -25.237  1.00 32.52           N  
ANISOU  461  NH1 ARG A 717     4653   3656   4049   -957    165   1058       N  
ATOM    462  NH2 ARG A 717      14.093  14.759 -25.304  1.00 40.79           N  
ANISOU  462  NH2 ARG A 717     6064   4277   5157  -1053    518   1111       N  
ATOM    463  N   MET A 718      15.948   8.725 -19.995  1.00 34.82           N  
ANISOU  463  N   MET A 718     4538   4594   4099  -1342   -581    779       N  
ATOM    464  CA  MET A 718      16.370   7.950 -18.842  1.00 37.31           C  
ANISOU  464  CA  MET A 718     4768   5091   4316  -1383   -742    794       C  
ATOM    465  C   MET A 718      15.275   7.978 -17.784  1.00 38.07           C  
ANISOU  465  C   MET A 718     5047   5100   4317  -1388   -717    753       C  
ATOM    466  O   MET A 718      14.642   9.018 -17.554  1.00 38.86           O  
ANISOU  466  O   MET A 718     5334   5042   4390  -1482   -587    653       O  
ATOM    467  CB  MET A 718      17.693   8.524 -18.302  1.00 39.39           C  
ANISOU  467  CB  MET A 718     4921   5548   4498  -1632   -823    732       C  
ATOM    468  CG  MET A 718      18.097   8.142 -16.890  1.00 50.11           C  
ANISOU  468  CG  MET A 718     6227   7130   5683  -1730   -988    725       C  
ATOM    469  SD  MET A 718      19.720   8.868 -16.471  1.00 52.88           S  
ANISOU  469  SD  MET A 718     6384   7773   5934  -2055  -1093    621       S  
ATOM    470  CE  MET A 718      19.633  10.444 -17.316  1.00 49.48           C  
ANISOU  470  CE  MET A 718     6126   7059   5617  -2264   -848    470       C  
ATOM    471  N   GLY A 719      15.016   6.807 -17.174  1.00 34.60           N  
ANISOU  471  N   GLY A 719     4563   4743   3839  -1269   -814    840       N  
ATOM    472  CA  GLY A 719      13.995   6.679 -16.152  1.00 36.39           C  
ANISOU  472  CA  GLY A 719     4945   4912   3968  -1266   -781    823       C  
ATOM    473  C   GLY A 719      12.625   6.221 -16.625  1.00 33.34           C  
ANISOU  473  C   GLY A 719     4628   4354   3686  -1090   -671    848       C  
ATOM    474  O   GLY A 719      11.803   5.820 -15.786  1.00 33.93           O  
ANISOU  474  O   GLY A 719     4791   4403   3696  -1069   -642    860       O  
ATOM    475  N   ASP A 720      12.344   6.273 -17.932  1.00 32.66           N  
ANISOU  475  N   ASP A 720     4489   4177   3742   -974   -606    852       N  
ATOM    476  CA  ASP A 720      11.060   5.808 -18.436  1.00 27.54           C  
ANISOU  476  CA  ASP A 720     3858   3428   3179   -823   -525    860       C  
ATOM    477  C   ASP A 720      10.896   4.325 -18.147  1.00 27.35           C  
ANISOU  477  C   ASP A 720     3766   3438   3187   -740   -586    934       C  
ATOM    478  O   ASP A 720      11.848   3.552 -18.299  1.00 30.10           O  
ANISOU  478  O   ASP A 720     4006   3865   3565   -706   -680   1006       O  
ATOM    479  CB  ASP A 720      10.954   6.029 -19.951  1.00 26.37           C  
ANISOU  479  CB  ASP A 720     3635   3248   3135   -714   -479    859       C  
ATOM    480  CG  ASP A 720      10.815   7.521 -20.338  1.00 28.70           C  
ANISOU  480  CG  ASP A 720     4036   3448   3421   -748   -364    822       C  
ATOM    481  OD1 ASP A 720      10.642   8.372 -19.447  1.00 33.66           O  
ANISOU  481  OD1 ASP A 720     4808   3998   3985   -855   -296    766       O  
ATOM    482  OD2 ASP A 720      10.877   7.827 -21.551  1.00 29.60           O  
ANISOU  482  OD2 ASP A 720     4102   3558   3587   -663   -325    852       O  
ATOM    483  N   PHE A 721       9.676   3.928 -17.768  1.00 27.53           N  
ANISOU  483  N   PHE A 721     3849   3391   3222   -701   -508    922       N  
ATOM    484  CA  PHE A 721       9.347   2.527 -17.521  1.00 28.21           C  
ANISOU  484  CA  PHE A 721     3902   3455   3362   -644   -515    988       C  
ATOM    485  C   PHE A 721       8.767   1.913 -18.778  1.00 26.72           C  
ANISOU  485  C   PHE A 721     3614   3218   3322   -548   -473    939       C  
ATOM    486  O   PHE A 721       7.906   2.508 -19.421  1.00 26.47           O  
ANISOU  486  O   PHE A 721     3565   3180   3312   -521   -409    860       O  
ATOM    487  CB  PHE A 721       8.333   2.383 -16.383  1.00 27.25           C  
ANISOU  487  CB  PHE A 721     3893   3294   3165   -693   -432    994       C  
ATOM    488  CG  PHE A 721       8.900   2.708 -15.022  1.00 34.42           C  
ANISOU  488  CG  PHE A 721     4905   4286   3888   -793   -483   1045       C  
ATOM    489  CD1 PHE A 721       9.409   1.700 -14.214  1.00 38.26           C  
ANISOU  489  CD1 PHE A 721     5398   4826   4313   -777   -549   1188       C  
ATOM    490  CD2 PHE A 721       8.899   4.015 -14.548  1.00 35.35           C  
ANISOU  490  CD2 PHE A 721     5120   4430   3882   -898   -453    948       C  
ATOM    491  CE1 PHE A 721       9.931   1.998 -12.942  1.00 41.63           C  
ANISOU  491  CE1 PHE A 721     5905   5392   4521   -867   -616   1241       C  
ATOM    492  CE2 PHE A 721       9.414   4.323 -13.296  1.00 40.54           C  
ANISOU  492  CE2 PHE A 721     5869   5201   4334  -1021   -505    957       C  
ATOM    493  CZ  PHE A 721       9.925   3.308 -12.481  1.00 37.74           C  
ANISOU  493  CZ  PHE A 721     5498   4959   3882  -1005   -602   1107       C  
ATOM    494  N   LEU A 722       9.200   0.704 -19.110  1.00 26.09           N  
ANISOU  494  N   LEU A 722     3468   3111   3334   -492   -501    982       N  
ATOM    495  CA  LEU A 722       8.744   0.075 -20.345  1.00 26.89           C  
ANISOU  495  CA  LEU A 722     3477   3180   3560   -431   -460    895       C  
ATOM    496  C   LEU A 722       7.445  -0.708 -20.114  1.00 28.12           C  
ANISOU  496  C   LEU A 722     3650   3255   3781   -467   -361    840       C  
ATOM    497  O   LEU A 722       7.427  -1.687 -19.363  1.00 30.85           O  
ANISOU  497  O   LEU A 722     4055   3499   4168   -488   -320    912       O  
ATOM    498  CB  LEU A 722       9.850  -0.810 -20.891  1.00 30.08           C  
ANISOU  498  CB  LEU A 722     3816   3564   4050   -356   -500    939       C  
ATOM    499  CG  LEU A 722       9.607  -1.411 -22.259  1.00 32.46           C  
ANISOU  499  CG  LEU A 722     4028   3855   4449   -306   -460    814       C  
ATOM    500  CD1 LEU A 722       9.483  -0.338 -23.303  1.00 33.48           C  
ANISOU  500  CD1 LEU A 722     4111   4111   4500   -299   -494    774       C  
ATOM    501  CD2 LEU A 722      10.730  -2.379 -22.597  1.00 33.69           C  
ANISOU  501  CD2 LEU A 722     4136   3962   4701   -214   -466    857       C  
ATOM    502  N   ILE A 723       6.370  -0.288 -20.781  1.00 27.21           N  
ANISOU  502  N   ILE A 723     3469   3197   3673   -472   -317    724       N  
ATOM    503  CA  ILE A 723       5.049  -0.902 -20.636  1.00 30.00           C  
ANISOU  503  CA  ILE A 723     3789   3523   4085   -535   -220    645       C  
ATOM    504  C   ILE A 723       4.761  -1.886 -21.757  1.00 33.28           C  
ANISOU  504  C   ILE A 723     4095   3939   4611   -552   -199    508       C  
ATOM    505  O   ILE A 723       4.217  -2.966 -21.511  1.00 32.90           O  
ANISOU  505  O   ILE A 723     4054   3783   4665   -639   -110    460       O  
ATOM    506  CB  ILE A 723       3.936   0.170 -20.595  1.00 28.74           C  
ANISOU  506  CB  ILE A 723     3592   3470   3857   -523   -180    601       C  
ATOM    507  CG1 ILE A 723       4.250   1.242 -19.558  1.00 29.39           C  
ANISOU  507  CG1 ILE A 723     3808   3529   3828   -521   -175    693       C  
ATOM    508  CG2 ILE A 723       2.579  -0.503 -20.364  1.00 29.97           C  
ANISOU  508  CG2 ILE A 723     3673   3637   4079   -605    -76    517       C  
ATOM    509  CD1 ILE A 723       4.573   0.679 -18.159  1.00 29.71           C  
ANISOU  509  CD1 ILE A 723     3978   3481   3830   -601   -145    785       C  
ATOM    510  N   GLU A 724       5.070  -1.503 -23.002  1.00 27.22           N  
ANISOU  510  N   GLU A 724     3234   3294   3815   -485   -262    432       N  
ATOM    511  CA  GLU A 724       4.744  -2.339 -24.150  1.00 30.46           C  
ANISOU  511  CA  GLU A 724     3535   3750   4288   -517   -244    260       C  
ATOM    512  C   GLU A 724       5.870  -2.303 -25.169  1.00 30.13           C  
ANISOU  512  C   GLU A 724     3472   3753   4224   -430   -302    245       C  
ATOM    513  O   GLU A 724       6.524  -1.263 -25.374  1.00 26.59           O  
ANISOU  513  O   GLU A 724     3032   3389   3682   -346   -365    340       O  
ATOM    514  CB  GLU A 724       3.464  -1.902 -24.874  1.00 31.45           C  
ANISOU  514  CB  GLU A 724     3506   4091   4351   -536   -252    131       C  
ATOM    515  CG  GLU A 724       2.254  -1.772 -24.013  1.00 31.96           C  
ANISOU  515  CG  GLU A 724     3544   4170   4431   -606   -184    135       C  
ATOM    516  CD  GLU A 724       1.051  -1.239 -24.795  1.00 37.45           C  
ANISOU  516  CD  GLU A 724     4039   5138   5053   -579   -211     32       C  
ATOM    517  OE1 GLU A 724      -0.050  -1.156 -24.200  1.00 37.45           O  
ANISOU  517  OE1 GLU A 724     3965   5193   5072   -629   -146     15       O  
ATOM    518  OE2 GLU A 724       1.196  -0.907 -25.994  1.00 34.65           O  
ANISOU  518  OE2 GLU A 724     3589   4967   4611   -498   -293    -21       O  
ATOM    519  N   VAL A 725       6.047  -3.446 -25.840  1.00 29.95           N  
ANISOU  519  N   VAL A 725     3424   3663   4293   -464   -254    110       N  
ATOM    520  CA  VAL A 725       6.959  -3.599 -26.975  1.00 27.99           C  
ANISOU  520  CA  VAL A 725     3134   3479   4021   -390   -275     41       C  
ATOM    521  C   VAL A 725       6.194  -4.237 -28.126  1.00 35.07           C  
ANISOU  521  C   VAL A 725     3928   4492   4904   -472   -243   -215       C  
ATOM    522  O   VAL A 725       5.766  -5.394 -28.021  1.00 34.26           O  
ANISOU  522  O   VAL A 725     3846   4241   4929   -589   -147   -359       O  
ATOM    523  CB  VAL A 725       8.191  -4.450 -26.618  1.00 28.69           C  
ANISOU  523  CB  VAL A 725     3302   3363   4236   -328   -227    114       C  
ATOM    524  CG1 VAL A 725       8.961  -4.802 -27.868  1.00 31.15           C  
ANISOU  524  CG1 VAL A 725     3555   3742   4537   -260   -210     -3       C  
ATOM    525  CG2 VAL A 725       9.094  -3.687 -25.638  1.00 27.75           C  
ANISOU  525  CG2 VAL A 725     3241   3220   4084   -255   -295    354       C  
ATOM    526  N   ASN A 726       6.022  -3.490 -29.221  1.00 30.67           N  
ANISOU  526  N   ASN A 726     3075   5007   3571   -344   -525   -303       N  
ATOM    527  CA  ASN A 726       5.394  -4.002 -30.433  1.00 33.24           C  
ANISOU  527  CA  ASN A 726     3439   5419   3772   -490   -527   -676       C  
ATOM    528  C   ASN A 726       4.052  -4.662 -30.130  1.00 36.02           C  
ANISOU  528  C   ASN A 726     3806   5735   4145   -893   -594   -777       C  
ATOM    529  O   ASN A 726       3.767  -5.766 -30.588  1.00 42.05           O  
ANISOU  529  O   ASN A 726     4737   6240   5000  -1091   -577  -1054       O  
ATOM    530  CB  ASN A 726       6.321  -4.974 -31.162  1.00 36.00           C  
ANISOU  530  CB  ASN A 726     3997   5437   4246   -330   -427   -912       C  
ATOM    531  CG  ASN A 726       7.663  -4.346 -31.498  1.00 37.78           C  
ANISOU  531  CG  ASN A 726     4161   5757   4438     58   -348   -807       C  
ATOM    532  OD1 ASN A 726       7.729  -3.159 -31.858  1.00 31.05           O  
ANISOU  532  OD1 ASN A 726     3121   5300   3375    165   -364   -719       O  
ATOM    533  ND2 ASN A 726       8.731  -5.132 -31.402  1.00 37.25           N  
ANISOU  533  ND2 ASN A 726     4250   5333   4570    274   -252   -809       N  
ATOM    534  N   GLY A 727       3.240  -3.980 -29.319  1.00 32.90           N  
ANISOU  534  N   GLY A 727     3239   5598   3665  -1019   -664   -548       N  
ATOM    535  CA  GLY A 727       1.875  -4.409 -29.084  1.00 36.46           C  
ANISOU  535  CA  GLY A 727     3620   6146   4086  -1406   -727   -610       C  
ATOM    536  C   GLY A 727       1.726  -5.411 -27.967  1.00 41.53           C  
ANISOU  536  C   GLY A 727     4416   6353   5011  -1622   -695   -458       C  
ATOM    537  O   GLY A 727       0.603  -5.872 -27.713  1.00 43.72           O  
ANISOU  537  O   GLY A 727     4633   6690   5287  -1989   -733   -493       O  
ATOM    538  N   GLN A 728       2.821  -5.790 -27.315  1.00 36.51           N  
ANISOU  538  N   GLN A 728     3965   5303   4606  -1408   -622   -280       N  
ATOM    539  CA  GLN A 728       2.789  -6.790 -26.258  1.00 36.77           C  
ANISOU  539  CA  GLN A 728     4175   4891   4904  -1562   -573   -100       C  
ATOM    540  C   GLN A 728       3.126  -6.112 -24.941  1.00 38.99           C  
ANISOU  540  C   GLN A 728     4369   5241   5203  -1377   -583    316       C  
ATOM    541  O   GLN A 728       4.087  -5.346 -24.867  1.00 34.48           O  
ANISOU  541  O   GLN A 728     3749   4765   4587  -1042   -586    433       O  
ATOM    542  CB  GLN A 728       3.771  -7.922 -26.546  1.00 39.54           C  
ANISOU  542  CB  GLN A 728     4842   4680   5501  -1432   -472   -225       C  
ATOM    543  CG  GLN A 728       3.532  -8.596 -27.871  1.00 51.16           C  
ANISOU  543  CG  GLN A 728     6438   6069   6931  -1544   -456   -676       C  
ATOM    544  CD  GLN A 728       3.983 -10.017 -27.841  1.00 58.28           C  
ANISOU  544  CD  GLN A 728     7715   6315   8112  -1577   -348   -798       C  
ATOM    545  OE1 GLN A 728       5.123 -10.322 -28.183  1.00 60.39           O  
ANISOU  545  OE1 GLN A 728     8153   6328   8465  -1227   -264   -863       O  
ATOM    546  NE2 GLN A 728       3.098 -10.905 -27.403  1.00 66.02           N  
ANISOU  546  NE2 GLN A 728     8833   7012   9241  -1990   -337   -811       N  
ATOM    547  N   ASN A 729       2.324  -6.370 -23.919  1.00 41.97           N  
ANISOU  547  N   ASN A 729     4720   5593   5632  -1612   -589    531       N  
ATOM    548  CA  ASN A 729       2.564  -5.764 -22.620  1.00 41.86           C  
ANISOU  548  CA  ASN A 729     4638   5656   5610  -1448   -601    912       C  
ATOM    549  C   ASN A 729       3.706  -6.485 -21.911  1.00 44.67           C  
ANISOU  549  C   ASN A 729     5214   5551   6206  -1225   -534   1098       C  
ATOM    550  O   ASN A 729       3.686  -7.708 -21.761  1.00 47.90           O  
ANISOU  550  O   ASN A 729     5851   5513   6835  -1355   -455   1080       O  
ATOM    551  CB  ASN A 729       1.297  -5.804 -21.768  1.00 45.48           C  
ANISOU  551  CB  ASN A 729     4988   6273   6021  -1755   -612   1092       C  
ATOM    552  CG  ASN A 729       1.487  -5.092 -20.455  1.00 44.52           C  
ANISOU  552  CG  ASN A 729     4808   6295   5813  -1527   -626   1429       C  
ATOM    553  OD1 ASN A 729       2.177  -5.598 -19.565  1.00 38.65           O  
ANISOU  553  OD1 ASN A 729     4194   5251   5239  -1432   -589   1675       O  
ATOM    554  ND2 ASN A 729       0.916  -3.890 -20.333  1.00 43.32           N  
ANISOU  554  ND2 ASN A 729     4569   6539   5353  -1326   -658   1399       N  
ATOM    555  N   VAL A 730       4.707  -5.727 -21.480  1.00 35.11           N  
ANISOU  555  N   VAL A 730     3938   4453   4948   -888   -563   1280       N  
ATOM    556  CA  VAL A 730       5.907  -6.310 -20.895  1.00 32.32           C  
ANISOU  556  CA  VAL A 730     3738   3762   4782   -618   -515   1462       C  
ATOM    557  C   VAL A 730       6.091  -5.871 -19.448  1.00 32.20           C  
ANISOU  557  C   VAL A 730     3652   3858   4726   -511   -559   1836       C  
ATOM    558  O   VAL A 730       7.178  -6.018 -18.891  1.00 33.00           O  
ANISOU  558  O   VAL A 730     3794   3857   4888   -231   -539   1942       O  
ATOM    559  CB  VAL A 730       7.152  -5.975 -21.729  1.00 30.22           C  
ANISOU  559  CB  VAL A 730     3448   3529   4507   -296   -508   1326       C  
ATOM    560  CG1 VAL A 730       7.027  -6.601 -23.114  1.00 34.58           C  
ANISOU  560  CG1 VAL A 730     4119   3913   5105   -359   -445    960       C  
ATOM    561  CG2 VAL A 730       7.307  -4.428 -21.840  1.00 24.33           C  
ANISOU  561  CG2 VAL A 730     2459   3260   3524   -195   -596   1352       C  
ATOM    562  N   VAL A 731       5.022  -5.327 -18.846  1.00 33.71           N  
ANISOU  562  N   VAL A 731     3717   4325   4765   -709   -600   1928       N  
ATOM    563  CA  VAL A 731       5.069  -4.836 -17.469  1.00 32.78           C  
ANISOU  563  CA  VAL A 731     3507   4394   4554   -553   -580   1906       C  
ATOM    564  C   VAL A 731       5.664  -5.886 -16.536  1.00 38.62           C  
ANISOU  564  C   VAL A 731     4421   4827   5426   -432   -504   2039       C  
ATOM    565  O   VAL A 731       6.530  -5.594 -15.692  1.00 37.00           O  
ANISOU  565  O   VAL A 731     4200   4690   5168   -223   -472   1992       O  
ATOM    566  CB  VAL A 731       3.650  -4.409 -17.034  1.00 32.30           C  
ANISOU  566  CB  VAL A 731     3311   4605   4356   -744   -617   1898       C  
ATOM    567  CG1 VAL A 731       3.561  -4.393 -15.555  1.00 34.95           C  
ANISOU  567  CG1 VAL A 731     3630   4967   4681   -656   -568   1944       C  
ATOM    568  CG2 VAL A 731       3.287  -3.007 -17.643  1.00 29.96           C  
ANISOU  568  CG2 VAL A 731     2819   4654   3909   -755   -607   1693       C  
ATOM    569  N   LYS A 732       5.256  -7.139 -16.710  1.00 35.49           N  
ANISOU  569  N   LYS A 732     4226   4055   5203   -598   -441   2162       N  
ATOM    570  CA  LYS A 732       5.655  -8.197 -15.802  1.00 42.63           C  
ANISOU  570  CA  LYS A 732     5332   4652   6212   -492   -341   2297       C  
ATOM    571  C   LYS A 732       6.685  -9.153 -16.395  1.00 45.26           C  
ANISOU  571  C   LYS A 732     5905   4536   6755   -328   -271   2313       C  
ATOM    572  O   LYS A 732       6.880 -10.240 -15.846  1.00 48.85           O  
ANISOU  572  O   LYS A 732     6601   4644   7315   -281   -170   2423       O  
ATOM    573  CB  LYS A 732       4.416  -8.976 -15.355  1.00 43.90           C  
ANISOU  573  CB  LYS A 732     5586   4679   6414   -797   -265   2389       C  
ATOM    574  CG  LYS A 732       3.289  -8.074 -14.839  1.00 50.73           C  
ANISOU  574  CG  LYS A 732     6209   5992   7074   -913   -332   2370       C  
ATOM    575  CD  LYS A 732       1.999  -8.858 -14.528  1.00 60.90           C  
ANISOU  575  CD  LYS A 732     7559   7183   8397  -1240   -244   2441       C  
ATOM    576  CE  LYS A 732       1.336  -9.396 -15.788  1.00 64.07           C  
ANISOU  576  CE  LYS A 732     7979   7477   8889  -1613   -223   2275       C  
ATOM    577  NZ  LYS A 732       0.104 -10.189 -15.464  1.00 67.32           N  
ANISOU  577  NZ  LYS A 732     8398   7859   9320  -1955   -126   2287       N  
ATOM    578  N   VAL A 733       7.374  -8.770 -17.481  1.00 40.29           N  
ANISOU  578  N   VAL A 733     5227   3903   6179   -201   -317   2202       N  
ATOM    579  CA  VAL A 733       8.185  -9.702 -18.260  1.00 42.22           C  
ANISOU  579  CA  VAL A 733     5696   3685   6660    -29   -241   2162       C  
ATOM    580  C   VAL A 733       9.654  -9.514 -17.908  1.00 44.53           C  
ANISOU  580  C   VAL A 733     5934   4137   6847    398   -247   2164       C  
ATOM    581  O   VAL A 733      10.103  -8.391 -17.648  1.00 36.74           O  
ANISOU  581  O   VAL A 733     4705   3607   5649    481   -328   2095       O  
ATOM    582  CB  VAL A 733       7.928  -9.524 -19.772  1.00 43.38           C  
ANISOU  582  CB  VAL A 733     5824   3822   6836   -161   -253   1822       C  
ATOM    583  CG1 VAL A 733       8.899 -10.380 -20.589  1.00 42.30           C  
ANISOU  583  CG1 VAL A 733     5904   3307   6860    111   -149   1642       C  
ATOM    584  CG2 VAL A 733       6.502  -9.947 -20.099  1.00 47.90           C  
ANISOU  584  CG2 VAL A 733     6461   4321   7416   -641   -235   1644       C  
ATOM    585  N   GLY A 734      10.395 -10.623 -17.877  1.00 41.43           N  
ANISOU  585  N   GLY A 734     5785   3367   6591    622   -159   2199       N  
ATOM    586  CA  GLY A 734      11.780 -10.601 -17.448  1.00 40.50           C  
ANISOU  586  CA  GLY A 734     5604   3420   6364    973   -190   2207       C  
ATOM    587  C   GLY A 734      12.699  -9.946 -18.461  1.00 41.22           C  
ANISOU  587  C   GLY A 734     5522   3712   6429   1172   -218   2041       C  
ATOM    588  O   GLY A 734      12.376  -9.796 -19.638  1.00 41.09           O  
ANISOU  588  O   GLY A 734     5504   3580   6529   1135   -184   1925       O  
ATOM    589  N   HIS A 735      13.883  -9.557 -17.969  1.00 42.96           N  
ANISOU  589  N   HIS A 735     5591   4226   6506   1365   -276   2022       N  
ATOM    590  CA  HIS A 735      14.800  -8.724 -18.749  1.00 39.13           C  
ANISOU  590  CA  HIS A 735     4895   4032   5941   1481   -307   1861       C  
ATOM    591  C   HIS A 735      15.201  -9.388 -20.066  1.00 43.89           C  
ANISOU  591  C   HIS A 735     5596   4363   6718   1711   -213   1765       C  
ATOM    592  O   HIS A 735      15.074  -8.793 -21.138  1.00 44.61           O  
ANISOU  592  O   HIS A 735     5582   4564   6802   1695   -197   1622       O  
ATOM    593  CB  HIS A 735      16.056  -8.420 -17.919  1.00 39.22           C  
ANISOU  593  CB  HIS A 735     4768   4303   5832   1598   -362   1879       C  
ATOM    594  CG  HIS A 735      17.023  -7.525 -18.626  1.00 41.47           C  
ANISOU  594  CG  HIS A 735     4841   4884   6033   1634   -381   1729       C  
ATOM    595  ND1 HIS A 735      16.869  -6.159 -18.667  1.00 38.43           N  
ANISOU  595  ND1 HIS A 735     4312   4796   5495   1398   -421   1602       N  
ATOM    596  CD2 HIS A 735      18.134  -7.801 -19.349  1.00 43.81           C  
ANISOU  596  CD2 HIS A 735     5061   5202   6381   1864   -342   1686       C  
ATOM    597  CE1 HIS A 735      17.846  -5.627 -19.381  1.00 38.54           C  
ANISOU  597  CE1 HIS A 735     4188   4980   5475   1456   -410   1505       C  
ATOM    598  NE2 HIS A 735      18.626  -6.601 -19.809  1.00 40.52           N  
ANISOU  598  NE2 HIS A 735     4450   5103   5841   1737   -365   1558       N  
ATOM    599  N   ARG A 736      15.729 -10.613 -19.996  1.00 45.45           N  
ANISOU  599  N   ARG A 736     6002   4206   7061   1948   -136   1818       N  
ATOM    600  CA  ARG A 736      16.179 -11.304 -21.204  1.00 49.61           C  
ANISOU  600  CA  ARG A 736     6657   4453   7739   2203    -10   1658       C  
ATOM    601  C   ARG A 736      15.047 -11.466 -22.208  1.00 47.10           C  
ANISOU  601  C   ARG A 736     6531   3797   7568   2059     97   1495       C  
ATOM    602  O   ARG A 736      15.241 -11.265 -23.413  1.00 49.53           O  
ANISOU  602  O   ARG A 736     6810   4125   7886   2194    181   1268       O  
ATOM    603  CB  ARG A 736      16.748 -12.671 -20.843  1.00 59.28           C  
ANISOU  603  CB  ARG A 736     8131   5291   9102   2446     66   1734       C  
ATOM    604  CG  ARG A 736      17.872 -12.619 -19.864  1.00 66.59           C  
ANISOU  604  CG  ARG A 736     8859   6525   9917   2626     -9   1884       C  
ATOM    605  CD  ARG A 736      19.202 -12.631 -20.572  1.00 71.92           C  
ANISOU  605  CD  ARG A 736     9408   7321  10596   2947     59   1777       C  
ATOM    606  NE  ARG A 736      20.287 -12.719 -19.606  1.00 75.03           N  
ANISOU  606  NE  ARG A 736     9649   7940  10918   3124     16   1945       N  
ATOM    607  CZ  ARG A 736      20.853 -13.857 -19.218  1.00 78.57           C  
ANISOU  607  CZ  ARG A 736    10274   8112  11467   3390     83   2075       C  
ATOM    608  NH1 ARG A 736      20.447 -15.016 -19.724  1.00 80.40           N  
ANISOU  608  NH1 ARG A 736    10873   7791  11886   3480    200   2035       N  
ATOM    609  NH2 ARG A 736      21.831 -13.833 -18.324  1.00 79.04           N  
ANISOU  609  NH2 ARG A 736    10158   8433  11439   3555     44   2237       N  
ATOM    610  N   GLN A 737      13.853 -11.823 -21.729  1.00 51.95           N  
ANISOU  610  N   GLN A 737     7337   4107   8294   1751    110   1582       N  
ATOM    611  CA  GLN A 737      12.707 -11.946 -22.624  1.00 55.89           C  
ANISOU  611  CA  GLN A 737     7980   4412   8845   1396    152   1279       C  
ATOM    612  C   GLN A 737      12.403 -10.624 -23.323  1.00 50.37           C  
ANISOU  612  C   GLN A 737     6951   4277   7909   1217     35   1095       C  
ATOM    613  O   GLN A 737      12.187 -10.590 -24.540  1.00 50.23           O  
ANISOU  613  O   GLN A 737     6962   4306   7818   1136     65    733       O  
ATOM    614  CB  GLN A 737      11.491 -12.441 -21.845  1.00 60.22           C  
ANISOU  614  CB  GLN A 737     8714   4676   9490    982    146   1389       C  
ATOM    615  CG  GLN A 737      10.309 -12.819 -22.706  1.00 69.49           C  
ANISOU  615  CG  GLN A 737    10040   5697  10667    532    160   1005       C  
ATOM    616  CD  GLN A 737       9.305 -13.657 -21.939  1.00 78.78           C  
ANISOU  616  CD  GLN A 737    11495   6418  12018    172    218   1110       C  
ATOM    617  OE1 GLN A 737       9.659 -14.338 -20.975  1.00 77.31           O  
ANISOU  617  OE1 GLN A 737    11348   6110  11915    233    234   1507       O  
ATOM    618  NE2 GLN A 737       8.043 -13.604 -22.356  1.00 85.35           N  
ANISOU  618  NE2 GLN A 737    12521   7011  12898   -220    250    756       N  
ATOM    619  N   VAL A 738      12.379  -9.519 -22.573  1.00 36.79           N  
ANISOU  619  N   VAL A 738     4938   2986   6054   1168    -92   1336       N  
ATOM    620  CA  VAL A 738      12.086  -8.226 -23.198  1.00 37.46           C  
ANISOU  620  CA  VAL A 738     4748   3568   5918   1022   -187   1189       C  
ATOM    621  C   VAL A 738      13.136  -7.884 -24.246  1.00 35.20           C  
ANISOU  621  C   VAL A 738     4341   3471   5561   1315   -135   1022       C  
ATOM    622  O   VAL A 738      12.811  -7.394 -25.336  1.00 36.85           O  
ANISOU  622  O   VAL A 738     4485   3884   5632   1208   -133    748       O  
ATOM    623  CB  VAL A 738      11.970  -7.113 -22.142  1.00 30.39           C  
ANISOU  623  CB  VAL A 738     3606   3044   4895    953   -320   1477       C  
ATOM    624  CG1 VAL A 738      11.827  -5.784 -22.837  1.00 31.40           C  
ANISOU  624  CG1 VAL A 738     3494   3629   4808    871   -390   1339       C  
ATOM    625  CG2 VAL A 738      10.747  -7.338 -21.268  1.00 30.22           C  
ANISOU  625  CG2 VAL A 738     3672   2920   4890    632   -359   1604       C  
ATOM    626  N   VAL A 739      14.411  -8.116 -23.939  1.00 40.46           N  
ANISOU  626  N   VAL A 739     4955   4115   6302   1702    -88   1198       N  
ATOM    627  CA  VAL A 739      15.459  -7.823 -24.914  1.00 39.86           C  
ANISOU  627  CA  VAL A 739     4730   4260   6155   1995    -21   1069       C  
ATOM    628  C   VAL A 739      15.246  -8.632 -26.187  1.00 45.36           C  
ANISOU  628  C   VAL A 739     5663   4696   6875   2031    108    694       C  
ATOM    629  O   VAL A 739      15.363  -8.104 -27.302  1.00 46.62           O  
ANISOU  629  O   VAL A 739     5709   5121   6884   2050    138    464       O  
ATOM    630  CB  VAL A 739      16.849  -8.082 -24.301  1.00 41.50           C  
ANISOU  630  CB  VAL A 739     4877   4561   6331   2150    -46   1156       C  
ATOM    631  CG1 VAL A 739      17.921  -8.040 -25.382  1.00 43.02           C  
ANISOU  631  CG1 VAL A 739     4959   4910   6478   2381     47    994       C  
ATOM    632  CG2 VAL A 739      17.142  -7.058 -23.194  1.00 40.03           C  
ANISOU  632  CG2 VAL A 739     4508   4729   5973   1896   -191   1271       C  
ATOM    633  N   ASN A 740      14.922  -9.923 -26.043  1.00 44.49           N  
ANISOU  633  N   ASN A 740     5906   4056   6943   2034    192    623       N  
ATOM    634  CA  ASN A 740      14.645 -10.757 -27.211  1.00 50.48           C  
ANISOU  634  CA  ASN A 740     6943   4515   7722   2028    306    223       C  
ATOM    635  C   ASN A 740      13.455 -10.229 -28.013  1.00 45.87           C  
ANISOU  635  C   ASN A 740     6326   4126   6975   1598    230    -80       C  
ATOM    636  O   ASN A 740      13.479 -10.247 -29.250  1.00 50.81           O  
ANISOU  636  O   ASN A 740     6996   4827   7483   1631    285   -426       O  
ATOM    637  CB  ASN A 740      14.408 -12.205 -26.779  1.00 60.70           C  
ANISOU  637  CB  ASN A 740     8662   5144   9256   2054    407    223       C  
ATOM    638  CG  ASN A 740      15.669 -12.869 -26.233  1.00 70.08           C  
ANISOU  638  CG  ASN A 740     9910   6132  10585   2571    508    508       C  
ATOM    639  OD1 ASN A 740      16.785 -12.357 -26.402  1.00 68.78           O  
ANISOU  639  OD1 ASN A 740     9450   6370  10312   2875    495    595       O  
ATOM    640  ND2 ASN A 740      15.499 -14.028 -25.587  1.00 74.07           N  
ANISOU  640  ND2 ASN A 740    10752   6099  11291   2581    570    634       N  
ATOM    641  N   MET A 741      12.409  -9.742 -27.334  1.00 45.81           N  
ANISOU  641  N   MET A 741     6226   4245   6934   1217    104     48       N  
ATOM    642  CA  MET A 741      11.271  -9.178 -28.059  1.00 42.86           C  
ANISOU  642  CA  MET A 741     5773   4133   6379    844     24   -208       C  
ATOM    643  C   MET A 741      11.685  -7.934 -28.837  1.00 40.47           C  
ANISOU  643  C   MET A 741     5173   4370   5833    967     -7   -262       C  
ATOM    644  O   MET A 741      11.282  -7.750 -29.993  1.00 42.31           O  
ANISOU  644  O   MET A 741     5393   4788   5894    867     -5   -571       O  
ATOM    645  CB  MET A 741      10.122  -8.865 -27.093  1.00 39.27           C  
ANISOU  645  CB  MET A 741     5251   3744   5925    463    -90    -19       C  
ATOM    646  CG  MET A 741       9.634 -10.101 -26.316  1.00 44.97           C  
ANISOU  646  CG  MET A 741     6271   3935   6879    267    -45     43       C  
ATOM    647  SD  MET A 741       8.512  -9.652 -24.983  1.00 47.95           S  
ANISOU  647  SD  MET A 741     6515   4457   7247    -91   -154    371       S  
ATOM    648  CE  MET A 741       7.297  -8.731 -25.926  1.00 45.82           C  
ANISOU  648  CE  MET A 741     6005   4706   6698   -434   -263     98       C  
ATOM    649  N   ILE A 742      12.516  -7.086 -28.232  1.00 46.36           N  
ANISOU  649  N   ILE A 742     5683   5377   6554   1177    -35     38       N  
ATOM    650  CA  ILE A 742      12.998  -5.899 -28.937  1.00 45.21           C  
ANISOU  650  CA  ILE A 742     5275   5704   6199   1280    -43     21       C  
ATOM    651  C   ILE A 742      13.806  -6.296 -30.162  1.00 50.24           C  
ANISOU  651  C   ILE A 742     5956   6349   6784   1562     92   -226       C  
ATOM    652  O   ILE A 742      13.653  -5.708 -31.240  1.00 51.75           O  
ANISOU  652  O   ILE A 742     6050   6846   6765   1543    110   -417       O  
ATOM    653  CB  ILE A 742      13.807  -5.010 -27.979  1.00 38.65           C  
ANISOU  653  CB  ILE A 742     4203   5107   5376   1406   -100    383       C  
ATOM    654  CG1 ILE A 742      12.847  -4.354 -27.003  1.00 34.60           C  
ANISOU  654  CG1 ILE A 742     3632   4689   4825   1116   -235    566       C  
ATOM    655  CG2 ILE A 742      14.695  -3.995 -28.773  1.00 35.09           C  
ANISOU  655  CG2 ILE A 742     3508   5063   4761   1574    -58    382       C  
ATOM    656  CD1 ILE A 742      13.526  -3.891 -25.754  1.00 36.02           C  
ANISOU  656  CD1 ILE A 742     3679   4945   5063   1214   -301    905       C  
ATOM    657  N   ARG A 743      14.659  -7.311 -30.028  1.00 45.52           N  
ANISOU  657  N   ARG A 743     5520   5418   6358   1853    199   -224       N  
ATOM    658  CA  ARG A 743      15.481  -7.746 -31.153  1.00 50.10           C  
ANISOU  658  CA  ARG A 743     6143   6014   6880   2184    348   -447       C  
ATOM    659  C   ARG A 743      14.665  -8.417 -32.248  1.00 51.97           C  
ANISOU  659  C   ARG A 743     6634   6082   7029   2041    390   -891       C  
ATOM    660  O   ARG A 743      15.093  -8.415 -33.404  1.00 54.30           O  
ANISOU  660  O   ARG A 743     6907   6566   7159   2230    484  -1128       O  
ATOM    661  CB  ARG A 743      16.587  -8.683 -30.666  1.00 53.56           C  
ANISOU  661  CB  ARG A 743     6687   6148   7514   2589    459   -304       C  
ATOM    662  CG  ARG A 743      17.667  -7.934 -29.907  1.00 54.07           C  
ANISOU  662  CG  ARG A 743     6412   6550   7583   2803    435     67       C  
ATOM    663  CD  ARG A 743      18.723  -8.831 -29.323  1.00 63.63           C  
ANISOU  663  CD  ARG A 743     7694   7524   8959   2993    473    225       C  
ATOM    664  NE  ARG A 743      19.711  -8.038 -28.597  1.00 64.43           N  
ANISOU  664  NE  ARG A 743     7493   7982   9005   2871    364    491       N  
ATOM    665  CZ  ARG A 743      20.588  -8.543 -27.740  1.00 66.44           C  
ANISOU  665  CZ  ARG A 743     7736   8164   9343   2974    334    677       C  
ATOM    666  NH1 ARG A 743      20.596  -9.847 -27.492  1.00 72.25           N  
ANISOU  666  NH1 ARG A 743     8734   8477  10242   3199    401    677       N  
ATOM    667  NH2 ARG A 743      21.447  -7.743 -27.122  1.00 62.69           N  
ANISOU  667  NH2 ARG A 743     7024   8019   8777   2840    244    843       N  
ATOM    668  N   GLN A 744      13.495  -8.971 -31.920  1.00 56.75           N  
ANISOU  668  N   GLN A 744     7469   6369   7726   1694    321  -1012       N  
ATOM    669  CA  GLN A 744      12.684  -9.628 -32.941  1.00 58.35           C  
ANISOU  669  CA  GLN A 744     7907   6425   7840   1501    338  -1463       C  
ATOM    670  C   GLN A 744      12.229  -8.647 -34.009  1.00 57.68           C  
ANISOU  670  C   GLN A 744     7603   6875   7438   1360    276  -1650       C  
ATOM    671  O   GLN A 744      11.962  -9.050 -35.144  1.00 58.15           O  
ANISOU  671  O   GLN A 744     7798   6948   7347   1325    309  -2047       O  
ATOM    672  CB  GLN A 744      11.468 -10.311 -32.310  1.00 61.55           C  
ANISOU  672  CB  GLN A 744     8549   6435   8403   1081    265  -1524       C  
ATOM    673  CG  GLN A 744      11.689 -11.765 -31.942  1.00 70.04           C  
ANISOU  673  CG  GLN A 744    10008   6841   9763   1206    377  -1530       C  
ATOM    674  CD  GLN A 744      10.395 -12.475 -31.585  1.00 77.86           C  
ANISOU  674  CD  GLN A 744    11241   7436  10905    731    321  -1602       C  
ATOM    675  OE1 GLN A 744       9.501 -11.891 -30.966  1.00 78.56           O  
ANISOU  675  OE1 GLN A 744    11190   7791  10867    305    195  -1693       O  
ATOM    676  NE2 GLN A 744      10.285 -13.738 -31.985  1.00 83.94           N  
ANISOU  676  NE2 GLN A 744    12372   7578  11945    808    426  -1544       N  
ATOM    677  N   GLY A 745      12.138  -7.366 -33.671  1.00 54.77           N  
ANISOU  677  N   GLY A 745     6919   6939   6951   1293    189  -1376       N  
ATOM    678  CA  GLY A 745      11.658  -6.362 -34.597  1.00 49.67           C  
ANISOU  678  CA  GLY A 745     6077   6796   6000   1195    141  -1496       C  
ATOM    679  C   GLY A 745      12.685  -5.838 -35.572  1.00 47.15           C  
ANISOU  679  C   GLY A 745     5610   6806   5499   1540    258  -1520       C  
ATOM    680  O   GLY A 745      12.343  -5.073 -36.476  1.00 46.05           O  
ANISOU  680  O   GLY A 745     5330   7082   5084   1504    244  -1616       O  
ATOM    681  N   GLY A 746      13.940  -6.211 -35.404  1.00 40.08           N  
ANISOU  681  N   GLY A 746     3789   5693   5747   -817     75   -458       N  
ATOM    682  CA  GLY A 746      14.991  -5.708 -36.286  1.00 41.77           C  
ANISOU  682  CA  GLY A 746     4017   5967   5887   -712    133   -378       C  
ATOM    683  C   GLY A 746      15.238  -4.217 -36.125  1.00 40.12           C  
ANISOU  683  C   GLY A 746     3842   5791   5610   -621    124   -135       C  
ATOM    684  O   GLY A 746      15.580  -3.722 -35.039  1.00 40.01           O  
ANISOU  684  O   GLY A 746     3863   5608   5730   -648    108     -3       O  
ATOM    685  N   ASN A 747      15.116  -3.470 -37.223  1.00 34.66           N  
ANISOU  685  N   ASN A 747     3155   5314   4702   -510    164    -80       N  
ATOM    686  CA  ASN A 747      15.382  -2.030 -37.187  1.00 35.09           C  
ANISOU  686  CA  ASN A 747     3296   5337   4698   -418    234    160       C  
ATOM    687  C   ASN A 747      14.166  -1.207 -36.793  1.00 32.36           C  
ANISOU  687  C   ASN A 747     2992   5067   4237   -328    190    274       C  
ATOM    688  O   ASN A 747      14.236   0.023 -36.801  1.00 32.69           O  
ANISOU  688  O   ASN A 747     3155   5042   4225   -228    295    478       O  
ATOM    689  CB  ASN A 747      15.901  -1.569 -38.542  1.00 33.73           C  
ANISOU  689  CB  ASN A 747     3141   5332   4344   -294    358    225       C  
ATOM    690  CG  ASN A 747      17.280  -2.124 -38.820  1.00 35.63           C  
ANISOU  690  CG  ASN A 747     3348   5481   4709   -364    434    163       C  
ATOM    691  OD1 ASN A 747      18.073  -2.304 -37.897  1.00 35.15           O  
ANISOU  691  OD1 ASN A 747     3274   5217   4865   -477    435    175       O  
ATOM    692  ND2 ASN A 747      17.563  -2.422 -40.074  1.00 37.14           N  
ANISOU  692  ND2 ASN A 747     3504   5869   4737   -276    499     97       N  
ATOM    693  N   THR A 748      13.062  -1.847 -36.459  1.00 35.00           N  
ANISOU  693  N   THR A 748     3238   5525   4534   -360     69    148       N  
ATOM    694  CA  THR A 748      11.849  -1.135 -36.104  1.00 35.45           C  
ANISOU  694  CA  THR A 748     3298   5715   4456   -244     24    256       C  
ATOM    695  C   THR A 748      11.435  -1.548 -34.704  1.00 34.76           C  
ANISOU  695  C   THR A 748     3200   5444   4563   -381    -63    211       C  
ATOM    696  O   THR A 748      11.442  -2.736 -34.366  1.00 35.68           O  
ANISOU  696  O   THR A 748     3241   5505   4812   -543   -117     28       O  
ATOM    697  CB  THR A 748      10.734  -1.423 -37.112  1.00 40.13           C  
ANISOU  697  CB  THR A 748     3733   6764   4749   -135    -39    148       C  
ATOM    698  OG1 THR A 748      11.195  -1.053 -38.421  1.00 42.71           O  
ANISOU  698  OG1 THR A 748     4068   7289   4870     20     50    201       O  
ATOM    699  CG2 THR A 748       9.474  -0.633 -36.770  1.00 38.32           C  
ANISOU  699  CG2 THR A 748     3479   6741   4341     50    -71    299       C  
ATOM    700  N   LEU A 749      11.067  -0.569 -33.892  1.00 31.48           N  
ANISOU  700  N   LEU A 749     2883   4916   4161   -306    -45    383       N  
ATOM    701  CA  LEU A 749      10.600  -0.864 -32.542  1.00 30.71           C  
ANISOU  701  CA  LEU A 749     2776   4684   4209   -402   -122    363       C  
ATOM    702  C   LEU A 749       9.524   0.142 -32.186  1.00 30.47           C  
ANISOU  702  C   LEU A 749     2792   4755   4032   -228   -114    513       C  
ATOM    703  O   LEU A 749       9.774   1.348 -32.251  1.00 31.86           O  
ANISOU  703  O   LEU A 749     3130   4825   4150    -88      7    689       O  
ATOM    704  CB  LEU A 749      11.749  -0.789 -31.546  1.00 31.77           C  
ANISOU  704  CB  LEU A 749     2997   4505   4569   -522    -95    395       C  
ATOM    705  CG  LEU A 749      11.388  -0.875 -30.065  1.00 28.89           C  
ANISOU  705  CG  LEU A 749     2643   4016   4319   -579   -157    414       C  
ATOM    706  CD1 LEU A 749      10.756  -2.215 -29.720  1.00 32.39           C  
ANISOU  706  CD1 LEU A 749     2967   4510   4828   -663   -231    291       C  
ATOM    707  CD2 LEU A 749      12.666  -0.650 -29.249  1.00 26.05           C  
ANISOU  707  CD2 LEU A 749     2328   3460   4111   -677   -130    430       C  
ATOM    708  N   MET A 750       8.334  -0.343 -31.850  1.00 30.72           N  
ANISOU  708  N   MET A 750     2686   4987   3999   -234   -208    443       N  
ATOM    709  CA  MET A 750       7.286   0.486 -31.260  1.00 31.79           C  
ANISOU  709  CA  MET A 750     2839   5227   4012    -62   -207    583       C  
ATOM    710  C   MET A 750       7.249   0.176 -29.772  1.00 30.60           C  
ANISOU  710  C   MET A 750     2722   4841   4065   -200   -250    566       C  
ATOM    711  O   MET A 750       7.058  -0.979 -29.395  1.00 30.65           O  
ANISOU  711  O   MET A 750     2609   4844   4191   -384   -320    420       O  
ATOM    712  CB  MET A 750       5.915   0.203 -31.885  1.00 33.96           C  
ANISOU  712  CB  MET A 750     2883   5985   4035     36   -282    519       C  
ATOM    713  CG  MET A 750       5.660   0.984 -33.132  1.00 43.72           C  
ANISOU  713  CG  MET A 750     4107   7543   4961    337   -217    656       C  
ATOM    714  SD  MET A 750       3.899   1.045 -33.499  1.00 48.32           S  
ANISOU  714  SD  MET A 750     4400   8779   5182    558   -299    664       S  
ATOM    715  CE  MET A 750       3.293   2.467 -32.576  1.00 48.30           C  
ANISOU  715  CE  MET A 750     4603   8635   5115    911   -173   1005       C  
ATOM    716  N   VAL A 751       7.431   1.192 -28.933  1.00 30.70           N  
ANISOU  716  N   VAL A 751     2908   4652   4106   -108   -181    710       N  
ATOM    717  CA  VAL A 751       7.341   0.970 -27.495  1.00 27.89           C  
ANISOU  717  CA  VAL A 751     2581   4115   3902   -214   -222    695       C  
ATOM    718  C   VAL A 751       6.384   1.961 -26.874  1.00 30.75           C  
ANISOU  718  C   VAL A 751     3028   4507   4148    -24   -175    828       C  
ATOM    719  O   VAL A 751       6.222   3.088 -27.358  1.00 31.13           O  
ANISOU  719  O   VAL A 751     3215   4557   4056    190    -52    965       O  
ATOM    720  CB  VAL A 751       8.701   1.075 -26.782  1.00 29.92           C  
ANISOU  720  CB  VAL A 751     2952   4080   4335   -359   -187    667       C  
ATOM    721  CG1 VAL A 751       9.585  -0.076 -27.177  1.00 27.89           C  
ANISOU  721  CG1 VAL A 751     2912   3641   4043   -289    -39    761       C  
ATOM    722  CG2 VAL A 751       9.361   2.433 -27.053  1.00 37.22           C  
ANISOU  722  CG2 VAL A 751     3844   4923   5375   -454   -252    633       C  
ATOM    723  N   LYS A 752       5.746   1.528 -25.785  1.00 27.54           N  
ANISOU  723  N   LYS A 752     2547   4126   3791    -73   -243    806       N  
ATOM    724  CA  LYS A 752       5.045   2.435 -24.887  1.00 28.17           C  
ANISOU  724  CA  LYS A 752     2731   4177   3796     88   -189    917       C  
ATOM    725  C   LYS A 752       5.813   2.465 -23.580  1.00 25.69           C  
ANISOU  725  C   LYS A 752     2524   3600   3636    -53   -195    873       C  
ATOM    726  O   LYS A 752       6.121   1.411 -23.011  1.00 26.28           O  
ANISOU  726  O   LYS A 752     2486   3663   3836   -216   -284    796       O  
ATOM    727  CB  LYS A 752       3.600   1.999 -24.623  1.00 31.12           C  
ANISOU  727  CB  LYS A 752     2906   4863   4054    171   -252    936       C  
ATOM    728  CG  LYS A 752       2.820   2.960 -23.680  1.00 29.82           C  
ANISOU  728  CG  LYS A 752     2852   4686   3792    384   -180   1067       C  
ATOM    729  CD  LYS A 752       1.401   2.484 -23.450  1.00 33.43           C  
ANISOU  729  CD  LYS A 752     3069   5505   4129    457   -238   1086       C  
ATOM    730  CE  LYS A 752       0.606   3.465 -22.596  1.00 35.78           C  
ANISOU  730  CE  LYS A 752     3478   5815   4301    724   -147   1234       C  
ATOM    731  NZ  LYS A 752      -0.849   3.045 -22.501  1.00 36.96           N  
ANISOU  731  NZ  LYS A 752     3341   6407   4294    823   -194   1265       N  
ATOM    732  N   VAL A 753       6.088   3.669 -23.093  1.00 25.65           N  
ANISOU  732  N   VAL A 753     2740   3399   3605     21    -78    917       N  
ATOM    733  CA  VAL A 753       6.715   3.869 -21.797  1.00 24.02           C  
ANISOU  733  CA  VAL A 753     2619   3022   3486   -107    -82    841       C  
ATOM    734  C   VAL A 753       5.854   4.818 -20.973  1.00 26.60           C  
ANISOU  734  C   VAL A 753     3096   3306   3706     66     14    904       C  
ATOM    735  O   VAL A 753       4.963   5.489 -21.489  1.00 30.02           O  
ANISOU  735  O   VAL A 753     3608   3792   4008    307    118   1030       O  
ATOM    736  CB  VAL A 753       8.141   4.426 -21.934  1.00 24.33           C  
ANISOU  736  CB  VAL A 753     2784   2849   3613   -280     -5    742       C  
ATOM    737  CG1 VAL A 753       9.005   3.500 -22.800  1.00 23.49           C  
ANISOU  737  CG1 VAL A 753     2528   2801   3596   -408    -81    696       C  
ATOM    738  CG2 VAL A 753       8.104   5.869 -22.522  1.00 27.55           C  
ANISOU  738  CG2 VAL A 753     3460   3054   3955   -170    225    803       C  
ATOM    739  N   VAL A 754       6.145   4.886 -19.668  1.00 27.16           N  
ANISOU  739  N   VAL A 754     3205   3307   3809    -29    -11    819       N  
ATOM    740  CA  VAL A 754       5.552   5.894 -18.796  1.00 30.79           C  
ANISOU  740  CA  VAL A 754     3848   3678   4172    104    105    832       C  
ATOM    741  C   VAL A 754       6.670   6.560 -18.012  1.00 34.70           C  
ANISOU  741  C   VAL A 754     4500   3972   4714   -102    175    645       C  
ATOM    742  O   VAL A 754       7.602   5.895 -17.545  1.00 33.08           O  
ANISOU  742  O   VAL A 754     4151   3843   4576   -310     48    526       O  
ATOM    743  CB  VAL A 754       4.480   5.321 -17.835  1.00 35.28           C  
ANISOU  743  CB  VAL A 754     4275   4453   4676    210     11    894       C  
ATOM    744  CG1 VAL A 754       3.310   4.760 -18.617  1.00 34.45           C  
ANISOU  744  CG1 VAL A 754     4001   4591   4496    387    -22   1040       C  
ATOM    745  CG2 VAL A 754       5.071   4.250 -16.960  1.00 35.62           C  
ANISOU  745  CG2 VAL A 754     4140   4589   4804     28   -144    823       C  
ATOM    746  N   MET A 755       6.601   7.878 -17.908  1.00 31.61           N  
ANISOU  746  N   MET A 755     4399   3337   4276    -43    400    611       N  
ATOM    747  CA  MET A 755       7.508   8.632 -17.067  1.00 33.55           C  
ANISOU  747  CA  MET A 755     4804   3401   4542   -275    503    373       C  
ATOM    748  C   MET A 755       6.745   8.994 -15.803  1.00 38.00           C  
ANISOU  748  C   MET A 755     5454   3994   4989   -158    531    332       C  
ATOM    749  O   MET A 755       5.632   9.521 -15.883  1.00 37.86           O  
ANISOU  749  O   MET A 755     5587   3912   4887    131    664    484       O  
ATOM    750  CB  MET A 755       8.000   9.891 -17.776  1.00 37.69           C  
ANISOU  750  CB  MET A 755     5646   3560   5114   -339    805    322       C  
ATOM    751  CG  MET A 755       9.097  10.625 -17.017  1.00 50.37           C  
ANISOU  751  CG  MET A 755     7379   4994   6764   -693    926      2       C  
ATOM    752  SD  MET A 755       8.868  12.396 -17.208  1.00 64.50           S  
ANISOU  752  SD  MET A 755     9694   6239   8573   -663   1414    -42       S  
ATOM    753  CE  MET A 755       7.139  12.456 -16.749  1.00 65.74           C  
ANISOU  753  CE  MET A 755     9978   6427   8572   -165   1461    205       C  
ATOM    754  N   VAL A 756       7.326   8.678 -14.648  1.00 32.99           N  
ANISOU  754  N   VAL A 756     4701   3510   4324   -347    405    140       N  
ATOM    755  CA  VAL A 756       6.738   8.956 -13.345  1.00 37.37           C  
ANISOU  755  CA  VAL A 756     5313   4142   4745   -260    415     69       C  
ATOM    756  C   VAL A 756       7.533  10.077 -12.708  1.00 39.30           C  
ANISOU  756  C   VAL A 756     5779   4195   4957   -513    590   -259       C  
ATOM    757  O   VAL A 756       8.758   9.975 -12.559  1.00 45.92           O  
ANISOU  757  O   VAL A 756     6500   5117   5829   -828    524   -484       O  
ATOM    758  CB  VAL A 756       6.749   7.735 -12.413  1.00 41.57           C  
ANISOU  758  CB  VAL A 756     5533   5045   5217   -257    156    104       C  
ATOM    759  CG1 VAL A 756       6.168   8.137 -11.064  1.00 39.95           C  
ANISOU  759  CG1 VAL A 756     5401   4934   4845   -148    188     33       C  
ATOM    760  CG2 VAL A 756       5.999   6.563 -13.022  1.00 34.68           C  
ANISOU  760  CG2 VAL A 756     4449   4322   4407    -90     23    376       C  
ATOM    761  N   THR A 757       6.844  11.135 -12.340  1.00 43.35           N  
ANISOU  761  N   THR A 757     6601   4472   5398   -381    828   -305       N  
ATOM    762  CA  THR A 757       7.403  12.181 -11.499  1.00 54.23           C  
ANISOU  762  CA  THR A 757     8214   5667   6724   -633   1024   -669       C  
ATOM    763  C   THR A 757       6.823  12.005 -10.102  1.00 58.97           C  
ANISOU  763  C   THR A 757     8742   6528   7135   -531    919   -754       C  
ATOM    764  O   THR A 757       5.598  12.002  -9.939  1.00 55.81           O  
ANISOU  764  O   THR A 757     8431   6116   6659   -184    973   -545       O  
ATOM    765  CB  THR A 757       7.040  13.549 -12.050  1.00 59.73           C  
ANISOU  765  CB  THR A 757     9378   5839   7476   -540   1442   -667       C  
ATOM    766  OG1 THR A 757       5.636  13.764 -11.838  1.00 62.37           O  
ANISOU  766  OG1 THR A 757     9861   6136   7701   -106   1539   -438       O  
ATOM    767  CG2 THR A 757       7.339  13.600 -13.529  1.00 57.26           C  
ANISOU  767  CG2 THR A 757     9112   5329   7314   -504   1534   -456       C  
ATOM    768  N   ARG A 758       7.689  11.849  -9.105  1.00 66.15           N  
ANISOU  768  N   ARG A 758     9459   7731   7944   -809    766  -1047       N  
ATOM    769  CA  ARG A 758       7.219  11.570  -7.752  1.00 65.37           C  
ANISOU  769  CA  ARG A 758     9237   7971   7630   -695    633  -1106       C  
ATOM    770  C   ARG A 758       7.359  12.787  -6.852  1.00 71.11           C  
ANISOU  770  C   ARG A 758    10198   8605   8217   -918    830  -1544       C  
ATOM    771  O   ARG A 758       7.096  12.710  -5.655  1.00 73.75           O  
ANISOU  771  O   ARG A 758    10815   8732   8473   -723   1034  -1556       O  
ATOM    772  CB  ARG A 758       7.976  10.386  -7.151  1.00 66.84           C  
ANISOU  772  CB  ARG A 758     8985   8673   7738   -750    297  -1060       C  
TER     773      ARG A 758                                                      
ATOM    774  N   GLY B 651       0.185  14.662 -23.429  1.00 42.10           N  
ANISOU  774  N   GLY B 651     5696   4854   5445   1142   1736   1840       N  
ATOM    775  CA  GLY B 651       0.967  15.337 -24.444  1.00 44.21           C  
ANISOU  775  CA  GLY B 651     6038   4979   5779   1242   1926   1948       C  
ATOM    776  C   GLY B 651       0.782  14.696 -25.807  1.00 43.41           C  
ANISOU  776  C   GLY B 651     5770   5189   5533   1452   1700   2174       C  
ATOM    777  O   GLY B 651      -0.079  13.836 -25.988  1.00 47.07           O  
ANISOU  777  O   GLY B 651     6060   5977   5848   1537   1452   2262       O  
ATOM    778  N   PRO B 652       1.596  15.098 -26.778  1.00 49.62           N  
ANISOU  778  N   PRO B 652     6603   5896   6355   1520   1791   2254       N  
ATOM    779  CA  PRO B 652       1.455  14.536 -28.133  1.00 47.71           C  
ANISOU  779  CA  PRO B 652     6193   5966   5967   1720   1584   2466       C  
ATOM    780  C   PRO B 652       1.864  13.066 -28.247  1.00 48.12           C  
ANISOU  780  C   PRO B 652     6136   6287   5861   1500   1139   2299       C  
ATOM    781  O   PRO B 652       1.521  12.423 -29.246  1.00 47.78           O  
ANISOU  781  O   PRO B 652     5930   6557   5666   1628    935   2441       O  
ATOM    782  CB  PRO B 652       2.365  15.437 -28.975  1.00 50.69           C  
ANISOU  782  CB  PRO B 652     6688   6118   6454   1833   1849   2573       C  
ATOM    783  CG  PRO B 652       3.373  15.953 -27.996  1.00 54.23           C  
ANISOU  783  CG  PRO B 652     7343   6203   7059   1529   2031   2287       C  
ATOM    784  CD  PRO B 652       2.655  16.117 -26.699  1.00 51.78           C  
ANISOU  784  CD  PRO B 652     7079   5797   6798   1420   2117   2157       C  
ATOM    785  N   LEU B 653       2.569  12.509 -27.269  1.00 37.83           N  
ANISOU  785  N   LEU B 653     4912   4890   4572   1183   1003   2007       N  
ATOM    786  CA  LEU B 653       2.969  11.112 -27.317  1.00 36.52           C  
ANISOU  786  CA  LEU B 653     4671   4952   4253   1002    630   1866       C  
ATOM    787  C   LEU B 653       2.036  10.203 -26.531  1.00 36.09           C  
ANISOU  787  C   LEU B 653     4531   5086   4097    920    434   1785       C  
ATOM    788  O   LEU B 653       2.236   8.981 -26.528  1.00 32.51           O  
ANISOU  788  O   LEU B 653     4029   4815   3509    784    159   1682       O  
ATOM    789  CB  LEU B 653       4.404  10.950 -26.787  1.00 34.87           C  
ANISOU  789  CB  LEU B 653     4581   4590   4079    735    593   1619       C  
ATOM    790  CG  LEU B 653       5.466  11.706 -27.593  1.00 36.59           C  
ANISOU  790  CG  LEU B 653     4881   4642   4380    763    757   1659       C  
ATOM    791  CD1 LEU B 653       6.875  11.437 -27.057  1.00 34.83           C  
ANISOU  791  CD1 LEU B 653     4736   4353   4145    482    693   1400       C  
ATOM    792  CD2 LEU B 653       5.348  11.326 -29.072  1.00 37.11           C  
ANISOU  792  CD2 LEU B 653     4843   4910   4348    956    611   1873       C  
ATOM    793  N   GLY B 654       1.051  10.753 -25.843  1.00 36.08           N  
ANISOU  793  N   GLY B 654     4525   5029   4154    995    587   1826       N  
ATOM    794  CA  GLY B 654       0.181   9.920 -25.042  1.00 35.68           C  
ANISOU  794  CA  GLY B 654     4400   5143   4015    906    415   1738       C  
ATOM    795  C   GLY B 654      -0.473  10.690 -23.913  1.00 37.70           C  
ANISOU  795  C   GLY B 654     4713   5228   4383    924    626   1713       C  
ATOM    796  O   GLY B 654      -0.222  11.881 -23.700  1.00 41.97           O  
ANISOU  796  O   GLY B 654     5372   5499   5077    984    928   1744       O  
ATOM    797  N   SER B 655      -1.339   9.971 -23.206  1.00 39.41           N  
ANISOU  797  N   SER B 655     4855   5600   4520    863    479   1651       N  
ATOM    798  CA  SER B 655      -2.164  10.549 -22.152  1.00 41.29           C  
ANISOU  798  CA  SER B 655     5122   5728   4839    892    642   1641       C  
ATOM    799  C   SER B 655      -1.336  10.846 -20.913  1.00 41.59           C  
ANISOU  799  C   SER B 655     5313   5496   4993    666    735   1392       C  
ATOM    800  O   SER B 655      -0.425  10.087 -20.548  1.00 38.18           O  
ANISOU  800  O   SER B 655     4910   5086   4510    455    562   1193       O  
ATOM    801  CB  SER B 655      -3.299   9.589 -21.781  1.00 44.08           C  
ANISOU  801  CB  SER B 655     5339   6352   5057    873    438   1632       C  
ATOM    802  OG  SER B 655      -4.237   9.445 -22.837  1.00 46.36           O  
ANISOU  802  OG  SER B 655     5451   6948   5215   1076    386   1853       O  
ATOM    803  N   ASP B 656      -1.649  11.959 -20.257  1.00 37.46           N  
ANISOU  803  N   ASP B 656     4883   4738   4611    716   1031   1404       N  
ATOM    804  CA  ASP B 656      -1.021  12.285 -18.986  1.00 40.63           C  
ANISOU  804  CA  ASP B 656     5406   4926   5105    484   1139   1146       C  
ATOM    805  C   ASP B 656      -2.067  12.169 -17.892  1.00 41.65           C  
ANISOU  805  C   ASP B 656     5509   5079   5237    476   1136   1108       C  
ATOM    806  O   ASP B 656      -3.242  12.480 -18.109  1.00 43.69           O  
ANISOU  806  O   ASP B 656     5712   5391   5497    692   1221   1312       O  
ATOM    807  CB  ASP B 656      -0.409  13.686 -18.984  1.00 44.26           C  
ANISOU  807  CB  ASP B 656     6026   5057   5734    478   1524   1127       C  
ATOM    808  CG  ASP B 656       0.532  13.922 -20.155  1.00 47.83           C  
ANISOU  808  CG  ASP B 656     6509   5470   6196    515   1564   1194       C  
ATOM    809  OD1 ASP B 656       1.309  13.004 -20.540  1.00 42.39           O  
ANISOU  809  OD1 ASP B 656     5757   4953   5396    404   1288   1114       O  
ATOM    810  OD2 ASP B 656       0.511  15.051 -20.691  1.00 47.55           O  
ANISOU  810  OD2 ASP B 656     6574   5212   6281    665   1901   1335       O  
ATOM    811  N   TYR B 657      -1.641  11.705 -16.724  1.00 40.61           N  
ANISOU  811  N   TYR B 657     5402   4938   5089    242   1039    855       N  
ATOM    812  CA  TYR B 657      -2.555  11.462 -15.617  1.00 40.95           C  
ANISOU  812  CA  TYR B 657     5415   5019   5124    214   1001    795       C  
ATOM    813  C   TYR B 657      -1.995  12.059 -14.342  1.00 42.06           C  
ANISOU  813  C   TYR B 657     5658   4968   5355     11   1174    551       C  
ATOM    814  O   TYR B 657      -0.782  12.051 -14.118  1.00 44.31           O  
ANISOU  814  O   TYR B 657     5983   5222   5629   -185   1178    353       O  
ATOM    815  CB  TYR B 657      -2.792   9.960 -15.402  1.00 38.51           C  
ANISOU  815  CB  TYR B 657     5000   4977   4656    142    656    735       C  
ATOM    816  CG  TYR B 657      -3.410   9.276 -16.586  1.00 42.25           C  
ANISOU  816  CG  TYR B 657     5358   5678   5016    291    486    931       C  
ATOM    817  CD1 TYR B 657      -4.788   9.209 -16.722  1.00 42.02           C  
ANISOU  817  CD1 TYR B 657     5229   5791   4947    444    477   1089       C  
ATOM    818  CD2 TYR B 657      -2.616   8.683 -17.570  1.00 38.48           C  
ANISOU  818  CD2 TYR B 657     4860   5305   4456    270    340    949       C  
ATOM    819  CE1 TYR B 657      -5.371   8.574 -17.803  1.00 41.94           C  
ANISOU  819  CE1 TYR B 657     5083   6050   4803    551    329   1240       C  
ATOM    820  CE2 TYR B 657      -3.190   8.058 -18.663  1.00 38.55           C  
ANISOU  820  CE2 TYR B 657     4754   5546   4348    381    197   1104       C  
ATOM    821  CZ  TYR B 657      -4.570   8.003 -18.771  1.00 42.56           C  
ANISOU  821  CZ  TYR B 657     5146   6222   4804    511    192   1239       C  
ATOM    822  OH  TYR B 657      -5.169   7.381 -19.849  1.00 45.60           O  
ANISOU  822  OH  TYR B 657     5385   6898   5043    594     58   1368       O  
ATOM    823  N   ILE B 658      -2.892  12.565 -13.503  1.00 46.01           N  
ANISOU  823  N   ILE B 658     6184   5372   5925     53   1319    559       N  
ATOM    824  CA  ILE B 658      -2.566  12.928 -12.134  1.00 50.22           C  
ANISOU  824  CA  ILE B 658     6782   5786   6513   -153   1440    309       C  
ATOM    825  C   ILE B 658      -2.999  11.762 -11.254  1.00 44.30           C  
ANISOU  825  C   ILE B 658     5930   5257   5644   -223   1153    213       C  
ATOM    826  O   ILE B 658      -4.160  11.335 -11.304  1.00 46.31           O  
ANISOU  826  O   ILE B 658     6115   5617   5862    -78   1043    363       O  
ATOM    827  CB  ILE B 658      -3.254  14.238 -11.718  1.00 54.77           C  
ANISOU  827  CB  ILE B 658     7469   6099   7243    -68   1803    369       C  
ATOM    828  CG1 ILE B 658      -3.044  15.318 -12.795  1.00 61.39           C  
ANISOU  828  CG1 ILE B 658     8370   6792   8164    194   2048    654       C  
ATOM    829  CG2 ILE B 658      -2.723  14.692 -10.370  1.00 54.96           C  
ANISOU  829  CG2 ILE B 658     7601   5934   7346   -337   2041     72       C  
ATOM    830  CD1 ILE B 658      -4.244  16.228 -13.021  1.00 63.96           C  
ANISOU  830  CD1 ILE B 658     8817   6910   8573    114   2289    594       C  
ATOM    831  N   ILE B 659      -2.056  11.217 -10.493  1.00 41.67           N  
ANISOU  831  N   ILE B 659     5581   5016   5237   -436   1046    -29       N  
ATOM    832  CA  ILE B 659      -2.292  10.093  -9.593  1.00 40.21           C  
ANISOU  832  CA  ILE B 659     5315   5030   4932   -494    811   -125       C  
ATOM    833  C   ILE B 659      -2.234  10.612  -8.165  1.00 45.45           C  
ANISOU  833  C   ILE B 659     6002   5629   5637   -645    955   -339       C  
ATOM    834  O   ILE B 659      -1.256  11.263  -7.775  1.00 48.63           O  
ANISOU  834  O   ILE B 659     6435   5991   6051   -827   1099   -541       O  
ATOM    835  CB  ILE B 659      -1.259   8.975  -9.792  1.00 39.95           C  
ANISOU  835  CB  ILE B 659     5230   5207   4741   -572    580   -202       C  
ATOM    836  CG1 ILE B 659      -1.182   8.600 -11.262  1.00 38.48           C  
ANISOU  836  CG1 ILE B 659     5034   5063   4524   -447    473    -10       C  
ATOM    837  CG2 ILE B 659      -1.617   7.761  -8.918  1.00 40.14           C  
ANISOU  837  CG2 ILE B 659     5193   5417   4641   -587    380   -263       C  
ATOM    838  CD1 ILE B 659      -2.444   8.088 -11.792  1.00 39.68           C  
ANISOU  838  CD1 ILE B 659     5137   5286   4655   -288    362    182       C  
ATOM    839  N   LYS B 660      -3.271  10.330  -7.387  1.00 40.58           N  
ANISOU  839  N   LYS B 660     5361   5024   5033   -584    922   -309       N  
ATOM    840  CA  LYS B 660      -3.321  10.758  -5.993  1.00 40.45           C  
ANISOU  840  CA  LYS B 660     5356   4963   5049   -715   1045   -504       C  
ATOM    841  C   LYS B 660      -3.558   9.522  -5.141  1.00 38.08           C  
ANISOU  841  C   LYS B 660     4965   4886   4616   -722    801   -561       C  
ATOM    842  O   LYS B 660      -4.651   8.941  -5.182  1.00 39.61           O  
ANISOU  842  O   LYS B 660     5131   5118   4802   -586    683   -414       O  
ATOM    843  CB  LYS B 660      -4.413  11.800  -5.767  1.00 42.67           C  
ANISOU  843  CB  LYS B 660     5715   5012   5485   -617   1289   -404       C  
ATOM    844  CG  LYS B 660      -4.269  13.083  -6.608  1.00 50.77           C  
ANISOU  844  CG  LYS B 660     6862   5778   6650   -563   1598   -309       C  
ATOM    845  CD  LYS B 660      -3.457  14.177  -5.923  1.00 55.81           C  
ANISOU  845  CD  LYS B 660     7603   6228   7375   -791   1912   -561       C  
ATOM    846  CE  LYS B 660      -3.961  14.479  -4.518  1.00 60.06           C  
ANISOU  846  CE  LYS B 660     8163   6699   7959   -865   2035   -690       C  
ATOM    847  NZ  LYS B 660      -3.058  15.436  -3.782  1.00 65.16           N  
ANISOU  847  NZ  LYS B 660     8894   7201   8661  -1144   2345   -991       N  
ATOM    848  N   GLU B 661      -2.534   9.115  -4.383  1.00 35.18           N  
ANISOU  848  N   GLU B 661     4544   4690   4131   -872    741   -770       N  
ATOM    849  CA  GLU B 661      -2.647   7.957  -3.504  1.00 34.41           C  
ANISOU  849  CA  GLU B 661     4370   4809   3896   -854    549   -816       C  
ATOM    850  C   GLU B 661      -3.209   8.364  -2.148  1.00 36.92           C  
ANISOU  850  C   GLU B 661     4671   5102   4254   -910    648   -942       C  
ATOM    851  O   GLU B 661      -2.802   9.376  -1.571  1.00 38.68           O  
ANISOU  851  O   GLU B 661     4908   5258   4530  -1061    847  -1118       O  
ATOM    852  CB  GLU B 661      -1.291   7.277  -3.312  1.00 38.35           C  
ANISOU  852  CB  GLU B 661     4800   5560   4212   -936    444   -943       C  
ATOM    853  CG  GLU B 661      -0.658   6.825  -4.634  1.00 37.88           C  
ANISOU  853  CG  GLU B 661     4759   5535   4099   -881    339   -823       C  
ATOM    854  CD  GLU B 661       0.549   5.936  -4.413  1.00 44.16           C  
ANISOU  854  CD  GLU B 661     5485   6609   4686   -911    225   -908       C  
ATOM    855  OE1 GLU B 661       0.869   5.124  -5.317  1.00 49.57           O  
ANISOU  855  OE1 GLU B 661     6189   7353   5292   -825     97   -784       O  
ATOM    856  OE2 GLU B 661       1.164   6.047  -3.329  1.00 40.61           O  
ANISOU  856  OE2 GLU B 661     4953   6340   4136  -1014    274  -1094       O  
ATOM    857  N   LYS B 662      -4.146   7.563  -1.642  1.00 33.54           N  
ANISOU  857  N   LYS B 662     4217   4728   3798   -805    524   -863       N  
ATOM    858  CA  LYS B 662      -4.777   7.820  -0.353  1.00 34.95           C  
ANISOU  858  CA  LYS B 662     4376   4894   4010   -836    594   -963       C  
ATOM    859  C   LYS B 662      -4.794   6.536   0.457  1.00 34.30           C  
ANISOU  859  C   LYS B 662     4222   5034   3778   -787    420   -989       C  
ATOM    860  O   LYS B 662      -5.410   5.546   0.050  1.00 35.15           O  
ANISOU  860  O   LYS B 662     4341   5165   3850   -666    279   -839       O  
ATOM    861  CB  LYS B 662      -6.195   8.360  -0.531  1.00 33.25           C  
ANISOU  861  CB  LYS B 662     4218   4465   3949   -726    681   -808       C  
ATOM    862  CG  LYS B 662      -6.232   9.542  -1.489  1.00 38.40           C  
ANISOU  862  CG  LYS B 662     4957   4894   4740   -709    880   -720       C  
ATOM    863  CD  LYS B 662      -7.582  10.235  -1.550  1.00 40.67           C  
ANISOU  863  CD  LYS B 662     5295   4998   5158   -571   1014   -555       C  
ATOM    864  CE  LYS B 662      -8.596   9.396  -2.278  1.00 35.23           C  
ANISOU  864  CE  LYS B 662     4553   4407   4424   -391    830   -322       C  
ATOM    865  NZ  LYS B 662      -9.821  10.189  -2.656  1.00 37.07           N  
ANISOU  865  NZ  LYS B 662     4817   4508   4760   -218    986   -110       N  
ATOM    866  N   THR B 663      -4.139   6.551   1.608  1.00 33.51           N  
ANISOU  866  N   THR B 663     4046   5107   3578   -882    453  -1184       N  
ATOM    867  CA  THR B 663      -4.270   5.459   2.553  1.00 32.29           C  
ANISOU  867  CA  THR B 663     3826   5154   3289   -804    339  -1198       C  
ATOM    868  C   THR B 663      -5.041   5.951   3.768  1.00 33.85           C  
ANISOU  868  C   THR B 663     4002   5302   3556   -834    427  -1289       C  
ATOM    869  O   THR B 663      -4.718   7.006   4.311  1.00 31.30           O  
ANISOU  869  O   THR B 663     3660   4954   3280   -983    585  -1462       O  
ATOM    870  CB  THR B 663      -2.904   4.928   2.952  1.00 32.86           C  
ANISOU  870  CB  THR B 663     3797   5543   3144   -840    297  -1319       C  
ATOM    871  OG1 THR B 663      -2.268   4.412   1.779  1.00 33.96           O  
ANISOU  871  OG1 THR B 663     3972   5708   3224   -792    214  -1211       O  
ATOM    872  CG2 THR B 663      -3.077   3.817   4.022  1.00 33.09           C  
ANISOU  872  CG2 THR B 663     3763   5788   3023   -715    219  -1310       C  
ATOM    873  N   VAL B 664      -6.092   5.223   4.160  1.00 30.04           N  
ANISOU  873  N   VAL B 664     3534   4793   3087   -709    345  -1180       N  
ATOM    874  CA  VAL B 664      -6.919   5.666   5.277  1.00 29.54           C  
ANISOU  874  CA  VAL B 664     3454   4675   3096   -721    420  -1248       C  
ATOM    875  C   VAL B 664      -7.243   4.505   6.207  1.00 28.79           C  
ANISOU  875  C   VAL B 664     3309   4746   2885   -611    318  -1230       C  
ATOM    876  O   VAL B 664      -7.286   3.337   5.797  1.00 30.53           O  
ANISOU  876  O   VAL B 664     3553   5024   3022   -499    207  -1108       O  
ATOM    877  CB  VAL B 664      -8.215   6.354   4.801  1.00 32.66           C  
ANISOU  877  CB  VAL B 664     3935   4792   3684   -674    487  -1111       C  
ATOM    878  CG1 VAL B 664      -7.900   7.521   3.856  1.00 35.52           C  
ANISOU  878  CG1 VAL B 664     4364   4971   4162   -745    635  -1100       C  
ATOM    879  CG2 VAL B 664      -9.155   5.341   4.135  1.00 30.99           C  
ANISOU  879  CG2 VAL B 664     3750   4557   3468   -532    343   -904       C  
ATOM    880  N   LEU B 665      -7.451   4.855   7.472  1.00 31.55           N  
ANISOU  880  N   LEU B 665     3598   5160   3230   -647    385  -1359       N  
ATOM    881  CA  LEU B 665      -7.930   3.949   8.508  1.00 31.45           C  
ANISOU  881  CA  LEU B 665     3541   5271   3137   -532    325  -1341       C  
ATOM    882  C   LEU B 665      -9.395   4.281   8.752  1.00 32.65           C  
ANISOU  882  C   LEU B 665     3753   5195   3456   -495    348  -1260       C  
ATOM    883  O   LEU B 665      -9.710   5.371   9.239  1.00 35.06           O  
ANISOU  883  O   LEU B 665     4062   5390   3871   -582    467  -1348       O  
ATOM    884  CB  LEU B 665      -7.108   4.119   9.783  1.00 35.19           C  
ANISOU  884  CB  LEU B 665     3878   6028   3465   -591    380  -1543       C  
ATOM    885  CG  LEU B 665      -7.599   3.406  11.040  1.00 36.34           C  
ANISOU  885  CG  LEU B 665     3963   6313   3531   -468    353  -1541       C  
ATOM    886  CD1 LEU B 665      -7.427   1.918  10.824  1.00 34.32           C  
ANISOU  886  CD1 LEU B 665     3739   6153   3147   -277    261  -1379       C  
ATOM    887  CD2 LEU B 665      -6.762   3.863  12.197  1.00 37.49           C  
ANISOU  887  CD2 LEU B 665     3943   6781   3521   -550    422  -1760       C  
ATOM    888  N   LEU B 666     -10.289   3.355   8.393  1.00 33.17           N  
ANISOU  888  N   LEU B 666     3872   5195   3535   -376    257  -1096       N  
ATOM    889  CA  LEU B 666     -11.719   3.484   8.688  1.00 30.93           C  
ANISOU  889  CA  LEU B 666     3620   4760   3373   -328    264  -1013       C  
ATOM    890  C   LEU B 666     -12.052   2.719   9.964  1.00 32.77           C  
ANISOU  890  C   LEU B 666     3812   5106   3535   -251    244  -1051       C  
ATOM    891  O   LEU B 666     -11.737   1.528  10.084  1.00 33.37           O  
ANISOU  891  O   LEU B 666     3889   5306   3483   -166    192  -1018       O  
ATOM    892  CB  LEU B 666     -12.586   2.954   7.542  1.00 31.32           C  
ANISOU  892  CB  LEU B 666     3730   4708   3464   -275    191   -833       C  
ATOM    893  CG  LEU B 666     -12.234   3.478   6.156  1.00 32.39           C  
ANISOU  893  CG  LEU B 666     3896   4768   3641   -315    197   -765       C  
ATOM    894  CD1 LEU B 666     -13.282   3.055   5.123  1.00 34.32           C  
ANISOU  894  CD1 LEU B 666     4162   4963   3914   -267    136   -596       C  
ATOM    895  CD2 LEU B 666     -12.147   4.969   6.204  1.00 35.25           C  
ANISOU  895  CD2 LEU B 666     4266   5006   4122   -376    336   -819       C  
ATOM    896  N   GLN B 667     -12.708   3.390  10.895  1.00 35.02           N  
ANISOU  896  N   GLN B 667     4071   5333   3902   -267    308  -1110       N  
ATOM    897  CA  GLN B 667     -13.179   2.762  12.123  1.00 34.57           C  
ANISOU  897  CA  GLN B 667     3974   5359   3801   -186    296  -1133       C  
ATOM    898  C   GLN B 667     -14.668   3.070  12.200  1.00 34.41           C  
ANISOU  898  C   GLN B 667     3997   5155   3923   -154    302  -1031       C  
ATOM    899  O   GLN B 667     -15.057   4.230  12.323  1.00 37.48           O  
ANISOU  899  O   GLN B 667     4396   5416   4430   -205    388  -1053       O  
ATOM    900  CB  GLN B 667     -12.402   3.288  13.338  1.00 38.13           C  
ANISOU  900  CB  GLN B 667     4327   5970   4192   -243    372  -1324       C  
ATOM    901  CG  GLN B 667     -12.739   2.629  14.662  1.00 46.38           C  
ANISOU  901  CG  GLN B 667     5281   7314   5028   -161    343  -1383       C  
ATOM    902  CD  GLN B 667     -12.541   1.120  14.646  1.00 46.72           C  
ANISOU  902  CD  GLN B 667     5355   7376   5020     14    297  -1258       C  
ATOM    903  OE1 GLN B 667     -11.520   0.612  14.183  1.00 45.59           O  
ANISOU  903  OE1 GLN B 667     5223   7363   4736    126    279  -1192       O  
ATOM    904  NE2 GLN B 667     -13.543   0.394  15.131  1.00 48.72           N  
ANISOU  904  NE2 GLN B 667     5636   7488   5387     43    303  -1219       N  
ATOM    905  N   LYS B 668     -15.506   2.060  12.033  1.00 27.75           N  
ANISOU  905  N   LYS B 668     3185   4297   3061    -74    234   -917       N  
ATOM    906  CA  LYS B 668     -16.947   2.305  12.016  1.00 29.12           C  
ANISOU  906  CA  LYS B 668     3374   4349   3340    -48    232   -817       C  
ATOM    907  C   LYS B 668     -17.580   1.745  13.281  1.00 31.86           C  
ANISOU  907  C   LYS B 668     3698   4735   3671     22    233   -843       C  
ATOM    908  O   LYS B 668     -16.936   0.998  14.036  1.00 28.22           O  
ANISOU  908  O   LYS B 668     3218   4400   3105     73    235   -911       O  
ATOM    909  CB  LYS B 668     -17.587   1.665  10.783  1.00 27.91           C  
ANISOU  909  CB  LYS B 668     3257   4172   3177    -48    166   -682       C  
ATOM    910  CG  LYS B 668     -17.611   0.135  10.802  1.00 28.17           C  
ANISOU  910  CG  LYS B 668     3327   4271   3106    -20    128   -668       C  
ATOM    911  CD  LYS B 668     -18.383  -0.399   9.584  1.00 27.66           C  
ANISOU  911  CD  LYS B 668     3284   4198   3028    -70     85   -569       C  
ATOM    912  CE  LYS B 668     -18.755  -1.866   9.730  1.00 30.82           C  
ANISOU  912  CE  LYS B 668     3744   4622   3346    -76    100   -573       C  
ATOM    913  NZ  LYS B 668     -19.783  -2.028  10.811  1.00 28.41           N  
ANISOU  913  NZ  LYS B 668     3419   4299   3075    -35    127   -582       N  
ATOM    914  N   LYS B 669     -18.861   2.103  13.494  1.00 31.61           N  
ANISOU  914  N   LYS B 669     3664   4614   3734     45    242   -773       N  
ATOM    915  CA  LYS B 669     -19.696   1.523  14.535  1.00 32.50           C  
ANISOU  915  CA  LYS B 669     3762   4744   3842    111    236   -769       C  
ATOM    916  C   LYS B 669     -20.377   0.280  14.001  1.00 29.85           C  
ANISOU  916  C   LYS B 669     3463   4424   3453    121    188   -684       C  
ATOM    917  O   LYS B 669     -20.484   0.089  12.787  1.00 32.46           O  
ANISOU  917  O   LYS B 669     3813   4749   3770     68    154   -616       O  
ATOM    918  CB  LYS B 669     -20.765   2.509  15.021  1.00 32.25           C  
ANISOU  918  CB  LYS B 669     3709   4618   3926    130    279   -732       C  
ATOM    919  CG  LYS B 669     -20.194   3.792  15.580  1.00 34.86           C  
ANISOU  919  CG  LYS B 669     4027   4900   4317     92    377   -840       C  
ATOM    920  CD  LYS B 669     -19.286   3.478  16.742  1.00 41.43           C  
ANISOU  920  CD  LYS B 669     4809   5868   5063     94    388   -999       C  
ATOM    921  CE  LYS B 669     -18.915   4.738  17.540  1.00 45.97           C  
ANISOU  921  CE  LYS B 669     5359   6414   5695     26    505  -1139       C  
ATOM    922  NZ  LYS B 669     -20.089   5.382  18.190  1.00 50.15           N  
ANISOU  922  NZ  LYS B 669     5918   6787   6351     65    563  -1063       N  
ATOM    923  N   ASP B 670     -20.772  -0.601  14.928  1.00 32.30           N  
ANISOU  923  N   ASP B 670     3786   4762   3726    182    205   -701       N  
ATOM    924  CA  ASP B 670     -21.441  -1.841  14.537  1.00 33.25           C  
ANISOU  924  CA  ASP B 670     3961   4876   3798    164    208   -651       C  
ATOM    925  C   ASP B 670     -22.641  -1.566  13.656  1.00 33.11           C  
ANISOU  925  C   ASP B 670     3910   4846   3824     84    166   -568       C  
ATOM    926  O   ASP B 670     -22.846  -2.250  12.648  1.00 33.65           O  
ANISOU  926  O   ASP B 670     4003   4946   3835      0    155   -542       O  
ATOM    927  CB  ASP B 670     -21.895  -2.613  15.780  1.00 34.49           C  
ANISOU  927  CB  ASP B 670     4137   5033   3936    248    264   -673       C  
ATOM    928  CG  ASP B 670     -20.737  -3.181  16.557  1.00 34.61           C  
ANISOU  928  CG  ASP B 670     4176   5119   3855    362    327   -724       C  
ATOM    929  OD1 ASP B 670     -20.039  -4.048  16.033  1.00 33.84           O  
ANISOU  929  OD1 ASP B 670     4152   5037   3667    373    371   -710       O  
ATOM    930  OD2 ASP B 670     -20.541  -2.747  17.695  1.00 32.48           O  
ANISOU  930  OD2 ASP B 670     3844   4911   3587    448    342   -772       O  
ATOM    931  N   SER B 671     -23.444  -0.562  14.020  1.00 32.87           N  
ANISOU  931  N   SER B 671     3815   4798   3878    115    156   -526       N  
ATOM    932  CA  SER B 671     -24.725  -0.293  13.365  1.00 34.60           C  
ANISOU  932  CA  SER B 671     3970   5066   4109     83    128   -423       C  
ATOM    933  C   SER B 671     -24.594   0.610  12.133  1.00 35.28           C  
ANISOU  933  C   SER B 671     4018   5180   4208     71    110   -337       C  
ATOM    934  O   SER B 671     -25.492   1.424  11.837  1.00 35.02           O  
ANISOU  934  O   SER B 671     3915   5187   4205    118    118   -223       O  
ATOM    935  CB  SER B 671     -25.708   0.305  14.373  1.00 29.42           C  
ANISOU  935  CB  SER B 671     3268   4388   3524    158    146   -390       C  
ATOM    936  OG  SER B 671     -25.253   1.557  14.852  1.00 30.85           O  
ANISOU  936  OG  SER B 671     3448   4480   3793    223    190   -395       O  
ATOM    937  N   GLU B 672     -23.490   0.510  11.409  1.00 32.49           N  
ANISOU  937  N   GLU B 672     3707   4813   3825     30    101   -370       N  
ATOM    938  CA  GLU B 672     -23.337   1.248  10.162  1.00 34.63           C  
ANISOU  938  CA  GLU B 672     3946   5112   4100     24     93   -282       C  
ATOM    939  C   GLU B 672     -22.347   0.495   9.285  1.00 35.45           C  
ANISOU  939  C   GLU B 672     4098   5244   4127    -55     59   -328       C  
ATOM    940  O   GLU B 672     -21.584  -0.350   9.766  1.00 33.37           O  
ANISOU  940  O   GLU B 672     3904   4952   3823    -77     65   -424       O  
ATOM    941  CB  GLU B 672     -22.841   2.681  10.405  1.00 36.03           C  
ANISOU  941  CB  GLU B 672     4140   5169   4380     92    169   -269       C  
ATOM    942  CG  GLU B 672     -21.362   2.707  10.875  1.00 33.64           C  
ANISOU  942  CG  GLU B 672     3899   4796   4085     56    193   -413       C  
ATOM    943  CD  GLU B 672     -20.884   4.065  11.333  1.00 34.96           C  
ANISOU  943  CD  GLU B 672     4088   4846   4350     71    304   -453       C  
ATOM    944  OE1 GLU B 672     -21.509   5.075  10.951  1.00 38.53           O  
ANISOU  944  OE1 GLU B 672     4538   5230   4872    125    383   -338       O  
ATOM    945  OE2 GLU B 672     -19.865   4.125  12.076  1.00 34.53           O  
ANISOU  945  OE2 GLU B 672     4050   4782   4286     28    335   -601       O  
ATOM    946  N   GLY B 673     -22.389   0.792   7.979  1.00 34.85           N  
ANISOU  946  N   GLY B 673     3981   5239   4023    -75     35   -242       N  
ATOM    947  CA  GLY B 673     -21.364   0.341   7.063  1.00 36.24           C  
ANISOU  947  CA  GLY B 673     4201   5427   4141   -139      8   -272       C  
ATOM    948  C   GLY B 673     -20.227   1.347   6.970  1.00 35.16           C  
ANISOU  948  C   GLY B 673     4101   5187   4071    -98     43   -286       C  
ATOM    949  O   GLY B 673     -20.262   2.423   7.558  1.00 31.52           O  
ANISOU  949  O   GLY B 673     3637   4637   3703    -38    109   -278       O  
ATOM    950  N   PHE B 674     -19.188   0.969   6.211  1.00 30.30           N  
ANISOU  950  N   PHE B 674     3529   4581   3404   -147     17   -317       N  
ATOM    951  CA  PHE B 674     -18.102   1.909   5.949  1.00 32.50           C  
ANISOU  951  CA  PHE B 674     3832   4785   3733   -134     55   -335       C  
ATOM    952  C   PHE B 674     -18.536   3.016   5.005  1.00 37.40           C  
ANISOU  952  C   PHE B 674     4411   5391   4410    -85     98   -202       C  
ATOM    953  O   PHE B 674     -17.823   4.016   4.876  1.00 35.61           O  
ANISOU  953  O   PHE B 674     4217   5062   4253    -70    179   -211       O  
ATOM    954  CB  PHE B 674     -16.881   1.177   5.383  1.00 26.87           C  
ANISOU  954  CB  PHE B 674     3171   4102   2936   -186     16   -393       C  
ATOM    955  CG  PHE B 674     -16.247   0.249   6.379  1.00 28.95           C  
ANISOU  955  CG  PHE B 674     3481   4383   3134   -181     22   -500       C  
ATOM    956  CD1 PHE B 674     -15.577   0.768   7.489  1.00 29.22           C  
ANISOU  956  CD1 PHE B 674     3504   4407   3191   -153     68   -596       C  
ATOM    957  CD2 PHE B 674     -16.374  -1.135   6.231  1.00 30.27           C  
ANISOU  957  CD2 PHE B 674     3703   4592   3205   -200      9   -505       C  
ATOM    958  CE1 PHE B 674     -15.011  -0.078   8.440  1.00 31.36           C  
ANISOU  958  CE1 PHE B 674     3791   4752   3373   -110     82   -673       C  
ATOM    959  CE2 PHE B 674     -15.812  -1.991   7.184  1.00 31.73           C  
ANISOU  959  CE2 PHE B 674     3941   4796   3320   -146     53   -570       C  
ATOM    960  CZ  PHE B 674     -15.125  -1.465   8.275  1.00 32.60           C  
ANISOU  960  CZ  PHE B 674     4013   4938   3437    -84     79   -642       C  
ATOM    961  N   GLY B 675     -19.684   2.864   4.349  1.00 34.62           N  
ANISOU  961  N   GLY B 675     3981   5157   4016    -55     67    -79       N  
ATOM    962  CA  GLY B 675     -20.233   3.948   3.568  1.00 35.19           C  
ANISOU  962  CA  GLY B 675     3996   5252   4121     49    134     85       C  
ATOM    963  C   GLY B 675     -19.718   4.036   2.157  1.00 36.09           C  
ANISOU  963  C   GLY B 675     4091   5435   4186     48    114    159       C  
ATOM    964  O   GLY B 675     -19.560   5.145   1.633  1.00 37.09           O  
ANISOU  964  O   GLY B 675     4226   5494   4374    147    219    268       O  
ATOM    965  N   PHE B 676     -19.428   2.901   1.523  1.00 30.61           N  
ANISOU  965  N   PHE B 676     3422   4318   3891   -201   -256   -396       N  
ATOM    966  CA  PHE B 676     -19.124   2.909   0.101  1.00 27.73           C  
ANISOU  966  CA  PHE B 676     3065   3924   3548    -42   -351   -403       C  
ATOM    967  C   PHE B 676     -19.681   1.642  -0.517  1.00 33.81           C  
ANISOU  967  C   PHE B 676     3989   4603   4253   -179   -442   -433       C  
ATOM    968  O   PHE B 676     -19.952   0.649   0.171  1.00 38.75           O  
ANISOU  968  O   PHE B 676     4795   5112   4816   -368   -410   -425       O  
ATOM    969  CB  PHE B 676     -17.607   3.025  -0.173  1.00 30.71           C  
ANISOU  969  CB  PHE B 676     3544   4222   3903    185   -371   -382       C  
ATOM    970  CG  PHE B 676     -16.770   1.858   0.385  1.00 31.55           C  
ANISOU  970  CG  PHE B 676     3912   4193   3882    207   -436   -349       C  
ATOM    971  CD1 PHE B 676     -16.603   0.684  -0.340  1.00 31.89           C  
ANISOU  971  CD1 PHE B 676     4186   4077   3853    224   -528   -331       C  
ATOM    972  CD2 PHE B 676     -16.148   1.963   1.621  1.00 29.62           C  
ANISOU  972  CD2 PHE B 676     3689   3990   3574    246   -403   -343       C  
ATOM    973  CE1 PHE B 676     -15.844  -0.380   0.183  1.00 33.64           C  
ANISOU  973  CE1 PHE B 676     4681   4148   3952    299   -571   -281       C  
ATOM    974  CE2 PHE B 676     -15.380   0.930   2.137  1.00 30.43           C  
ANISOU  974  CE2 PHE B 676     4046   3991   3525    346   -477   -295       C  
ATOM    975  CZ  PHE B 676     -15.231  -0.242   1.426  1.00 35.75           C  
ANISOU  975  CZ  PHE B 676     4974   4472   4139    385   -553   -250       C  
ATOM    976  N   VAL B 677     -19.848   1.681  -1.831  1.00 34.69           N  
ANISOU  976  N   VAL B 677     4048   4762   4371    -84   -533   -476       N  
ATOM    977  CA  VAL B 677     -20.184   0.498  -2.599  1.00 34.61           C  
ANISOU  977  CA  VAL B 677     4180   4672   4297   -194   -627   -552       C  
ATOM    978  C   VAL B 677     -19.002   0.202  -3.507  1.00 35.81           C  
ANISOU  978  C   VAL B 677     4521   4696   4389     28   -697   -516       C  
ATOM    979  O   VAL B 677     -18.517   1.086  -4.226  1.00 32.66           O  
ANISOU  979  O   VAL B 677     4036   4371   4003    255   -705   -487       O  
ATOM    980  CB  VAL B 677     -21.476   0.678  -3.411  1.00 41.59           C  
ANISOU  980  CB  VAL B 677     4827   5775   5199   -264   -701   -684       C  
ATOM    981  CG1 VAL B 677     -21.598  -0.430  -4.445  1.00 40.74           C  
ANISOU  981  CG1 VAL B 677     4857   5605   5016   -352   -807   -809       C  
ATOM    982  CG2 VAL B 677     -22.699   0.712  -2.477  1.00 45.19           C  
ANISOU  982  CG2 VAL B 677     5075   6366   5730   -521   -617   -766       C  
ATOM    983  N   LEU B 678     -18.545  -1.035  -3.468  1.00 33.00           N  
ANISOU  983  N   LEU B 678     4441   4129   3968    -34   -718   -521       N  
ATOM    984  CA  LEU B 678     -17.477  -1.493  -4.324  1.00 34.34           C  
ANISOU  984  CA  LEU B 678     4795   4170   4082    163   -779   -514       C  
ATOM    985  C   LEU B 678     -18.069  -2.064  -5.598  1.00 38.89           C  
ANISOU  985  C   LEU B 678     5397   4766   4612     99   -867   -641       C  
ATOM    986  O   LEU B 678     -19.113  -2.721  -5.558  1.00 40.11           O  
ANISOU  986  O   LEU B 678     5542   4929   4769   -161   -870   -754       O  
ATOM    987  CB  LEU B 678     -16.694  -2.577  -3.602  1.00 36.61           C  
ANISOU  987  CB  LEU B 678     5388   4212   4311    180   -753   -453       C  
ATOM    988  CG  LEU B 678     -15.247  -2.811  -3.969  1.00 37.83           C  
ANISOU  988  CG  LEU B 678     5694   4257   4424    457   -793   -427       C  
ATOM    989  CD1 LEU B 678     -14.475  -1.527  -3.728  1.00 33.74           C  
ANISOU  989  CD1 LEU B 678     4951   3905   3962    652   -765   -405       C  
ATOM    990  CD2 LEU B 678     -14.712  -3.933  -3.086  1.00 40.03           C  
ANISOU  990  CD2 LEU B 678     6285   4306   4618    490   -773   -355       C  
ATOM    991  N   ARG B 679     -17.385  -1.848  -6.723  1.00 36.25           N  
ANISOU  991  N   ARG B 679     5093   4451   4231    321   -922   -650       N  
ATOM    992  CA  ARG B 679     -17.776  -2.479  -7.975  1.00 39.40           C  
ANISOU  992  CA  ARG B 679     5556   4870   4544    291  -1017   -787       C  
ATOM    993  C   ARG B 679     -16.533  -2.959  -8.700  1.00 38.34           C  
ANISOU  993  C   ARG B 679     5641   4575   4353    498  -1022   -775       C  
ATOM    994  O   ARG B 679     -15.497  -2.286  -8.692  1.00 36.40           O  
ANISOU  994  O   ARG B 679     5379   4319   4131    720   -965   -680       O  
ATOM    995  CB  ARG B 679     -18.570  -1.533  -8.885  1.00 40.28           C  
ANISOU  995  CB  ARG B 679     5420   5282   4603    375  -1098   -842       C  
ATOM    996  CG  ARG B 679     -18.997  -2.157 -10.240  1.00 44.93           C  
ANISOU  996  CG  ARG B 679     6049   5967   5055    374  -1228  -1017       C  
ATOM    997  CD  ARG B 679     -19.943  -1.243 -11.016  1.00 46.78           C  
ANISOU  997  CD  ARG B 679     6031   6551   5191    521  -1334  -1058       C  
ATOM    998  NE  ARG B 679     -20.329  -1.839 -12.293  1.00 53.17           N  
ANISOU  998  NE  ARG B 679     6863   7514   5826    547  -1485  -1250       N  
ATOM    999  CZ  ARG B 679     -20.998  -1.213 -13.265  1.00 57.48           C  
ANISOU  999  CZ  ARG B 679     7237   8397   6207    747  -1621  -1308       C  
ATOM   1000  NH1 ARG B 679     -21.377   0.054 -13.131  1.00 58.20           N  
ANISOU 1000  NH1 ARG B 679     7141   8671   6302    954  -1607  -1167       N  
ATOM   1001  NH2 ARG B 679     -21.292  -1.859 -14.382  1.00 59.05           N  
ANISOU 1001  NH2 ARG B 679     7462   8757   6218    766  -1772  -1515       N  
ATOM   1002  N   GLY B 680     -16.646  -4.118  -9.344  1.00 37.77           N  
ANISOU 1002  N   GLY B 680     5756   4379   4215    408  -1069   -906       N  
ATOM   1003  CA  GLY B 680     -15.561  -4.602 -10.180  1.00 39.08           C  
ANISOU 1003  CA  GLY B 680     6122   4407   4319    601  -1072   -928       C  
ATOM   1004  C   GLY B 680     -15.603  -3.961 -11.554  1.00 43.72           C  
ANISOU 1004  C   GLY B 680     6620   5199   4791    755  -1135   -990       C  
ATOM   1005  O   GLY B 680     -16.658  -3.916 -12.198  1.00 50.05           O  
ANISOU 1005  O   GLY B 680     7307   6200   5511    650  -1233  -1114       O  
ATOM   1006  N   ALA B 681     -14.446  -3.475 -12.021  1.00 48.20           N  
ANISOU 1006  N   ALA B 681     7239   5736   5337   1013  -1069   -918       N  
ATOM   1007  CA  ALA B 681     -14.400  -2.921 -13.371  1.00 51.32           C  
ANISOU 1007  CA  ALA B 681     7626   6289   5586   1189  -1087   -949       C  
ATOM   1008  C   ALA B 681     -14.553  -4.012 -14.425  1.00 60.51           C  
ANISOU 1008  C   ALA B 681     8971   7406   6613   1147  -1170  -1132       C  
ATOM   1009  O   ALA B 681     -15.103  -3.760 -15.504  1.00 62.58           O  
ANISOU 1009  O   ALA B 681     9213   7867   6696   1237  -1243  -1205       O  
ATOM   1010  CB  ALA B 681     -13.107  -2.144 -13.581  1.00 49.12           C  
ANISOU 1010  CB  ALA B 681     7363   5963   5337   1435   -927   -840       C  
ATOM   1011  N   LYS B 682     -14.073  -5.219 -14.134  1.00 58.86           N  
ANISOU 1011  N   LYS B 682     8958   6940   6468   1034  -1153  -1211       N  
ATOM   1012  CA  LYS B 682     -14.401  -6.402 -14.918  1.00 57.98           C  
ANISOU 1012  CA  LYS B 682     9018   6749   6262    905  -1213  -1428       C  
ATOM   1013  C   LYS B 682     -14.242  -7.619 -14.018  1.00 56.74           C  
ANISOU 1013  C   LYS B 682     9070   6259   6230    727  -1149  -1458       C  
ATOM   1014  O   LYS B 682     -13.754  -7.524 -12.888  1.00 51.52           O  
ANISOU 1014  O   LYS B 682     8432   5457   5685    770  -1081  -1295       O  
ATOM   1015  CB  LYS B 682     -13.541  -6.516 -16.184  1.00 60.81           C  
ANISOU 1015  CB  LYS B 682     9526   7092   6486   1125  -1187  -1493       C  
ATOM   1016  CG  LYS B 682     -12.037  -6.442 -15.970  1.00 63.01           C  
ANISOU 1016  CG  LYS B 682     9911   7176   6853   1353  -1049  -1379       C  
ATOM   1017  CD  LYS B 682     -11.291  -6.945 -17.214  1.00 66.01           C  
ANISOU 1017  CD  LYS B 682    10476   7496   7109   1506  -1003  -1506       C  
ATOM   1018  CE  LYS B 682      -9.773  -6.835 -17.048  1.00 68.50           C  
ANISOU 1018  CE  LYS B 682    10822   7687   7518   1748   -852  -1428       C  
ATOM   1019  NZ  LYS B 682      -9.008  -7.953 -17.710  1.00 70.83           N  
ANISOU 1019  NZ  LYS B 682    11332   7833   7748   1867   -789  -1580       N  
ATOM   1020  N   ALA B 683     -14.677  -8.769 -14.524  1.00 54.93           N  
ANISOU 1020  N   ALA B 683     9010   5902   5958    532  -1158  -1678       N  
ATOM   1021  CA  ALA B 683     -14.591  -9.980 -13.725  1.00 56.33           C  
ANISOU 1021  CA  ALA B 683     9458   5702   6242    360  -1045  -1701       C  
ATOM   1022  C   ALA B 683     -13.149 -10.475 -13.680  1.00 55.80           C  
ANISOU 1022  C   ALA B 683     9654   5348   6201    644   -962  -1601       C  
ATOM   1023  O   ALA B 683     -12.411 -10.391 -14.669  1.00 53.75           O  
ANISOU 1023  O   ALA B 683     9429   5129   5866    855   -976  -1659       O  
ATOM   1024  CB  ALA B 683     -15.516 -11.060 -14.287  1.00 59.03           C  
ANISOU 1024  CB  ALA B 683     9911   5963   6556     30  -1029  -2007       C  
ATOM   1025  N   GLN B 684     -12.739 -10.961 -12.512  1.00 53.73           N  
ANISOU 1025  N   GLN B 684     9572   4816   6028    677   -874  -1452       N  
ATOM   1026  CA  GLN B 684     -11.481 -11.680 -12.396  1.00 53.07           C  
ANISOU 1026  CA  GLN B 684     9763   4442   5958    961   -804  -1388       C  
ATOM   1027  C   GLN B 684     -11.649 -13.080 -12.980  1.00 60.54           C  
ANISOU 1027  C   GLN B 684    11065   5045   6894    822   -703  -1576       C  
ATOM   1028  O   GLN B 684     -12.670 -13.739 -12.762  1.00 63.40           O  
ANISOU 1028  O   GLN B 684    11562   5241   7288    485   -617  -1670       O  
ATOM   1029  CB  GLN B 684     -11.044 -11.752 -10.932  1.00 47.76           C  
ANISOU 1029  CB  GLN B 684     9176   3635   5336   1097   -764  -1160       C  
ATOM   1030  CG  GLN B 684      -9.813 -12.581 -10.660  1.00 51.00           C  
ANISOU 1030  CG  GLN B 684     9907   3733   5738   1418   -703  -1093       C  
ATOM   1031  CD  GLN B 684     -10.157 -13.947 -10.079  1.00 61.08           C  
ANISOU 1031  CD  GLN B 684    11626   4567   7014   1270   -551  -1074       C  
ATOM   1032  OE1 GLN B 684     -11.112 -14.079  -9.311  1.00 63.50           O  
ANISOU 1032  OE1 GLN B 684    11978   4814   7334   1002   -483  -1006       O  
ATOM   1033  NE2 GLN B 684      -9.386 -14.967 -10.446  1.00 65.53           N  
ANISOU 1033  NE2 GLN B 684    12418   4904   7576   1398   -452  -1101       N  
ATOM   1034  N   THR B 685     -10.655 -13.521 -13.750  1.00 60.02           N  
ANISOU 1034  N   THR B 685    11143   4868   6792   1058   -683  -1661       N  
ATOM   1035  CA  THR B 685     -10.668 -14.829 -14.380  1.00 60.17           C  
ANISOU 1035  CA  THR B 685    11461   4579   6823    932   -553  -1824       C  
ATOM   1036  C   THR B 685      -9.428 -15.601 -13.967  1.00 57.40           C  
ANISOU 1036  C   THR B 685    11250   4039   6522   1261   -453  -1659       C  
ATOM   1037  O   THR B 685      -8.318 -15.053 -14.034  1.00 53.52           O  
ANISOU 1037  O   THR B 685    10570   3745   6021   1578   -515  -1562       O  
ATOM   1038  CB  THR B 685     -10.682 -14.720 -15.911  1.00 61.26           C  
ANISOU 1038  CB  THR B 685    11499   4909   6867    817   -604  -2101       C  
ATOM   1039  OG1 THR B 685     -11.496 -13.611 -16.310  1.00 63.40           O  
ANISOU 1039  OG1 THR B 685    11988   4920   7181    758   -451  -2230       O  
ATOM   1040  CG2 THR B 685     -11.217 -15.981 -16.500  1.00 54.76           C  
ANISOU 1040  CG2 THR B 685    10445   4399   5964   1126   -701  -2046       C  
ATOM   1041  N   PRO B 686      -9.548 -16.870 -13.582  1.00 55.73           N  
ANISOU 1041  N   PRO B 686     9911   3980   7284  -1064   2058   -677       N  
ATOM   1042  CA  PRO B 686      -8.330 -17.663 -13.385  1.00 55.28           C  
ANISOU 1042  CA  PRO B 686    10063   3642   7300   -886   2158   -578       C  
ATOM   1043  C   PRO B 686      -7.512 -17.808 -14.660  1.00 52.50           C  
ANISOU 1043  C   PRO B 686     9717   3198   7033   -646   2273   -584       C  
ATOM   1044  O   PRO B 686      -6.325 -18.137 -14.574  1.00 55.14           O  
ANISOU 1044  O   PRO B 686    10133   3334   7484   -451   2375   -529       O  
ATOM   1045  CB  PRO B 686      -8.862 -19.015 -12.885  1.00 57.23           C  
ANISOU 1045  CB  PRO B 686    10584   3711   7451   -888   2066   -487       C  
ATOM   1046  CG  PRO B 686     -10.252 -19.071 -13.388  1.00 57.97           C  
ANISOU 1046  CG  PRO B 686    10608   3981   7436  -1002   1975   -560       C  
ATOM   1047  CD  PRO B 686     -10.765 -17.672 -13.349  1.00 54.17           C  
ANISOU 1047  CD  PRO B 686     9822   3790   6971  -1153   1946   -668       C  
ATOM   1048  N   ILE B 687      -8.091 -17.519 -15.832  1.00 49.58           N  
ANISOU 1048  N   ILE B 687     9250   2969   6619   -651   2254   -648       N  
ATOM   1049  CA  ILE B 687      -7.404 -17.816 -17.090  1.00 49.08           C  
ANISOU 1049  CA  ILE B 687     9231   2816   6601   -462   2363   -654       C  
ATOM   1050  C   ILE B 687      -6.308 -16.796 -17.392  1.00 54.98           C  
ANISOU 1050  C   ILE B 687     9823   3611   7455   -414   2518   -704       C  
ATOM   1051  O   ILE B 687      -5.268 -17.151 -17.960  1.00 51.44           O  
ANISOU 1051  O   ILE B 687     9424   3024   7098   -215   2662   -706       O  
ATOM   1052  CB  ILE B 687      -8.420 -17.923 -18.241  1.00 48.84           C  
ANISOU 1052  CB  ILE B 687     9181   2900   6476   -511   2278   -684       C  
ATOM   1053  CG1 ILE B 687      -9.476 -18.980 -17.890  1.00 49.08           C  
ANISOU 1053  CG1 ILE B 687     9354   2872   6424   -539   2155   -642       C  
ATOM   1054  CG2 ILE B 687      -7.711 -18.316 -19.554  1.00 48.76           C  
ANISOU 1054  CG2 ILE B 687     9233   2800   6493   -357   2403   -697       C  
ATOM   1055  CD1 ILE B 687     -10.580 -19.110 -18.896  1.00 51.78           C  
ANISOU 1055  CD1 ILE B 687     9733   3303   6638   -631   2158   -674       C  
ATOM   1056  N   GLU B 688      -6.490 -15.534 -17.007  1.00 55.27           N  
ANISOU 1056  N   GLU B 688     9652   3850   7499   -584   2494   -758       N  
ATOM   1057  CA  GLU B 688      -5.429 -14.561 -17.219  1.00 56.01           C  
ANISOU 1057  CA  GLU B 688     9582   4002   7697   -562   2645   -813       C  
ATOM   1058  C   GLU B 688      -5.423 -13.559 -16.077  1.00 55.03           C  
ANISOU 1058  C   GLU B 688     9279   4005   7625   -719   2621   -840       C  
ATOM   1059  O   GLU B 688      -6.478 -13.203 -15.550  1.00 51.12           O  
ANISOU 1059  O   GLU B 688     8707   3669   7048   -900   2454   -856       O  
ATOM   1060  CB  GLU B 688      -5.586 -13.835 -18.554  1.00 61.23           C  
ANISOU 1060  CB  GLU B 688    10144   4820   8302   -629   2637   -869       C  
ATOM   1061  CG  GLU B 688      -4.356 -13.044 -18.944  1.00 70.67           C  
ANISOU 1061  CG  GLU B 688    11203   6052   9596   -605   2823   -930       C  
ATOM   1062  CD  GLU B 688      -4.707 -11.730 -19.615  1.00 74.93           C  
ANISOU 1062  CD  GLU B 688    11567   6822  10081   -788   2730   -982       C  
ATOM   1063  OE1 GLU B 688      -5.473 -11.746 -20.605  1.00 74.12           O  
ANISOU 1063  OE1 GLU B 688    11505   6791   9867   -844   2571   -969       O  
ATOM   1064  OE2 GLU B 688      -4.230 -10.678 -19.135  1.00 79.07           O  
ANISOU 1064  OE2 GLU B 688    11902   7453  10688   -860   2797  -1035       O  
ATOM   1065  N   GLU B 689      -4.230 -13.127 -15.689  1.00 53.55           N  
ANISOU 1065  N   GLU B 689     9000   3755   7591   -637   2787   -855       N  
ATOM   1066  CA  GLU B 689      -4.124 -12.159 -14.616  1.00 54.22           C  
ANISOU 1066  CA  GLU B 689     8888   3965   7747   -804   2780   -888       C  
ATOM   1067  C   GLU B 689      -4.510 -10.787 -15.135  1.00 52.66           C  
ANISOU 1067  C   GLU B 689     8431   4051   7525   -968   2737   -988       C  
ATOM   1068  O   GLU B 689      -4.200 -10.426 -16.273  1.00 50.93           O  
ANISOU 1068  O   GLU B 689     8179   3863   7309   -909   2815  -1026       O  
ATOM   1069  CB  GLU B 689      -2.704 -12.110 -14.054  1.00 59.42           C  
ANISOU 1069  CB  GLU B 689     9499   4454   8622   -629   2968   -868       C  
ATOM   1070  CG  GLU B 689      -2.344 -13.215 -13.084  1.00 67.31           C  
ANISOU 1070  CG  GLU B 689    10662   5291   9622   -496   2877   -701       C  
ATOM   1071  CD  GLU B 689      -1.193 -12.806 -12.179  1.00 76.74           C  
ANISOU 1071  CD  GLU B 689    11516   6752  10890   -329   2799   -574       C  
ATOM   1072  OE1 GLU B 689      -0.568 -11.749 -12.449  1.00 77.62           O  
ANISOU 1072  OE1 GLU B 689    11284   7142  11067   -339   2863   -640       O  
ATOM   1073  OE2 GLU B 689      -0.919 -13.535 -11.198  1.00 81.58           O  
ANISOU 1073  OE2 GLU B 689    12214   7285  11496   -195   2659   -406       O  
ATOM   1074  N   PHE B 690      -5.213 -10.031 -14.299  1.00 53.13           N  
ANISOU 1074  N   PHE B 690     8311   4329   7548  -1171   2587  -1026       N  
ATOM   1075  CA  PHE B 690      -5.388  -8.617 -14.572  1.00 47.32           C  
ANISOU 1075  CA  PHE B 690     7298   3866   6817  -1279   2516  -1113       C  
ATOM   1076  C   PHE B 690      -4.017  -7.962 -14.639  1.00 44.44           C  
ANISOU 1076  C   PHE B 690     6779   3483   6624  -1246   2739  -1165       C  
ATOM   1077  O   PHE B 690      -3.129  -8.283 -13.848  1.00 48.83           O  
ANISOU 1077  O   PHE B 690     7321   3898   7335  -1210   2887  -1140       O  
ATOM   1078  CB  PHE B 690      -6.237  -7.974 -13.470  1.00 47.72           C  
ANISOU 1078  CB  PHE B 690     7156   4159   6818  -1437   2311  -1147       C  
ATOM   1079  CG  PHE B 690      -6.386  -6.500 -13.609  1.00 43.68           C  
ANISOU 1079  CG  PHE B 690     6357   3922   6316  -1482   2194  -1223       C  
ATOM   1080  CD1 PHE B 690      -7.122  -5.965 -14.651  1.00 43.14           C  
ANISOU 1080  CD1 PHE B 690     6269   3940   6182  -1438   2037  -1217       C  
ATOM   1081  CD2 PHE B 690      -5.810  -5.636 -12.684  1.00 43.73           C  
ANISOU 1081  CD2 PHE B 690     6121   4098   6396  -1553   2197  -1275       C  
ATOM   1082  CE1 PHE B 690      -7.264  -4.591 -14.787  1.00 45.02           C  
ANISOU 1082  CE1 PHE B 690     6286   4392   6429  -1445   1893  -1254       C  
ATOM   1083  CE2 PHE B 690      -5.931  -4.258 -12.818  1.00 40.73           C  
ANISOU 1083  CE2 PHE B 690     5507   3961   6006  -1542   2048  -1331       C  
ATOM   1084  CZ  PHE B 690      -6.656  -3.730 -13.864  1.00 41.09           C  
ANISOU 1084  CZ  PHE B 690     5569   4055   5988  -1484   1905  -1315       C  
ATOM   1085  N   THR B 691      -3.832  -7.063 -15.602  1.00 46.43           N  
ANISOU 1085  N   THR B 691     7784   4478   5378     72   1850  -1379       N  
ATOM   1086  CA  THR B 691      -2.604  -6.277 -15.643  1.00 48.64           C  
ANISOU 1086  CA  THR B 691     8047   4718   5716    181   2056  -1288       C  
ATOM   1087  C   THR B 691      -2.949  -4.808 -15.412  1.00 46.90           C  
ANISOU 1087  C   THR B 691     7772   4665   5384    229   1908  -1145       C  
ATOM   1088  O   THR B 691      -3.649  -4.199 -16.238  1.00 47.27           O  
ANISOU 1088  O   THR B 691     8007   4815   5139    212   1796  -1147       O  
ATOM   1089  CB  THR B 691      -1.855  -6.447 -16.967  1.00 56.30           C  
ANISOU 1089  CB  THR B 691     9298   5568   6524    159   2315  -1418       C  
ATOM   1090  OG1 THR B 691      -1.596  -7.844 -17.223  1.00 61.03           O  
ANISOU 1090  OG1 THR B 691     9984   5986   7220     99   2475  -1577       O  
ATOM   1091  CG2 THR B 691      -0.532  -5.704 -16.906  1.00 56.45           C  
ANISOU 1091  CG2 THR B 691     9251   5530   6669    258   2567  -1338       C  
ATOM   1092  N   PRO B 692      -2.498  -4.214 -14.316  1.00 42.82           N  
ANISOU 1092  N   PRO B 692     7003   4188   5079    293   1917  -1021       N  
ATOM   1093  CA  PRO B 692      -2.802  -2.807 -14.055  1.00 41.96           C  
ANISOU 1093  CA  PRO B 692     6854   4193   4896    324   1828   -905       C  
ATOM   1094  C   PRO B 692      -2.126  -1.892 -15.061  1.00 47.78           C  
ANISOU 1094  C   PRO B 692     7814   4871   5471    349   2048   -899       C  
ATOM   1095  O   PRO B 692      -1.042  -2.181 -15.569  1.00 47.14           O  
ANISOU 1095  O   PRO B 692     7808   4676   5428    346   2305   -970       O  
ATOM   1096  CB  PRO B 692      -2.236  -2.575 -12.648  1.00 42.22           C  
ANISOU 1096  CB  PRO B 692     6554   4279   5210    348   1846   -831       C  
ATOM   1097  CG  PRO B 692      -1.822  -3.906 -12.139  1.00 43.71           C  
ANISOU 1097  CG  PRO B 692     6601   4412   5596    364   1894   -864       C  
ATOM   1098  CD  PRO B 692      -1.623  -4.802 -13.291  1.00 43.52           C  
ANISOU 1098  CD  PRO B 692     6830   4234   5472    345   2036   -983       C  
ATOM   1099  N   THR B 693      -2.772  -0.764 -15.322  1.00 44.84           N  
ANISOU 1099  N   THR B 693     7546   4567   4924    387   1968   -799       N  
ATOM   1100  CA  THR B 693      -2.247   0.293 -16.172  1.00 46.22           C  
ANISOU 1100  CA  THR B 693     7943   4672   4946    428   2192   -746       C  
ATOM   1101  C   THR B 693      -2.531   1.620 -15.481  1.00 46.09           C  
ANISOU 1101  C   THR B 693     7834   4679   4999    469   2187   -612       C  
ATOM   1102  O   THR B 693      -3.397   1.694 -14.604  1.00 38.46           O  
ANISOU 1102  O   THR B 693     6683   3816   4115    478   1957   -560       O  
ATOM   1103  CB  THR B 693      -2.901   0.284 -17.559  1.00 49.40           C  
ANISOU 1103  CB  THR B 693     8671   5125   4975    469   2136   -736       C  
ATOM   1104  OG1 THR B 693      -4.294   0.599 -17.412  1.00 51.21           O  
ANISOU 1104  OG1 THR B 693     8872   5529   5058    523   1830   -637       O  
ATOM   1105  CG2 THR B 693      -2.747  -1.091 -18.240  1.00 56.12           C  
ANISOU 1105  CG2 THR B 693     9626   5950   5746    390   2151   -916       C  
ATOM   1106  N   PRO B 694      -1.809   2.681 -15.839  1.00 50.40           N  
ANISOU 1106  N   PRO B 694     8512   5112   5526    484   2470   -566       N  
ATOM   1107  CA  PRO B 694      -2.114   3.996 -15.229  1.00 46.66           C  
ANISOU 1107  CA  PRO B 694     7985   4615   5129    511   2521   -454       C  
ATOM   1108  C   PRO B 694      -3.593   4.374 -15.238  1.00 44.66           C  
ANISOU 1108  C   PRO B 694     7785   4467   4716    631   2256   -301       C  
ATOM   1109  O   PRO B 694      -4.140   4.766 -14.202  1.00 49.26           O  
ANISOU 1109  O   PRO B 694     8169   5097   5449    629   2143   -260       O  
ATOM   1110  CB  PRO B 694      -1.255   4.948 -16.071  1.00 50.82           C  
ANISOU 1110  CB  PRO B 694     8757   4966   5586    517   2905   -426       C  
ATOM   1111  CG  PRO B 694      -0.052   4.133 -16.368  1.00 51.28           C  
ANISOU 1111  CG  PRO B 694     8738   5001   5745    406   2989   -546       C  
ATOM   1112  CD  PRO B 694      -0.558   2.720 -16.620  1.00 49.35           C  
ANISOU 1112  CD  PRO B 694     8539   4843   5369    450   2806   -638       C  
ATOM   1113  N   ALA B 695      -4.263   4.249 -16.382  1.00 50.48           N  
ANISOU 1113  N   ALA B 695     8770   5273   5136    739   2152   -221       N  
ATOM   1114  CA  ALA B 695      -5.672   4.605 -16.461  1.00 54.67           C  
ANISOU 1114  CA  ALA B 695     9321   5961   5491    876   1893    -63       C  
ATOM   1115  C   ALA B 695      -6.570   3.611 -15.739  1.00 55.31           C  
ANISOU 1115  C   ALA B 695     9152   6227   5638    815   1532   -143       C  
ATOM   1116  O   ALA B 695      -7.696   3.961 -15.369  1.00 56.33           O  
ANISOU 1116  O   ALA B 695     9182   6487   5732    901   1319    -32       O  
ATOM   1117  CB  ALA B 695      -6.098   4.704 -17.925  1.00 60.00           C  
ANISOU 1117  CB  ALA B 695    10306   6731   5761   1013   1876     48       C  
ATOM   1118  N   PHE B 696      -6.096   2.385 -15.533  1.00 44.11           N  
ANISOU 1118  N   PHE B 696     7628   4802   4328    676   1490   -325       N  
ATOM   1119  CA  PHE B 696      -6.923   1.274 -15.061  1.00 43.92           C  
ANISOU 1119  CA  PHE B 696     7423   4918   4348    601   1197   -417       C  
ATOM   1120  C   PHE B 696      -6.079   0.474 -14.072  1.00 36.09           C  
ANISOU 1120  C   PHE B 696     6214   3823   3677    488   1280   -534       C  
ATOM   1121  O   PHE B 696      -5.555  -0.596 -14.402  1.00 37.18           O  
ANISOU 1121  O   PHE B 696     6389   3896   3840    416   1349   -664       O  
ATOM   1122  CB  PHE B 696      -7.373   0.425 -16.257  1.00 46.85           C  
ANISOU 1122  CB  PHE B 696     7975   5402   4422    566   1082   -517       C  
ATOM   1123  CG  PHE B 696      -8.392  -0.636 -15.936  1.00 51.29           C  
ANISOU 1123  CG  PHE B 696     8382   6117   4988    465    797   -629       C  
ATOM   1124  CD1 PHE B 696      -8.852  -0.843 -14.641  1.00 51.53           C  
ANISOU 1124  CD1 PHE B 696     8136   6170   5273    431    653   -610       C  
ATOM   1125  CD2 PHE B 696      -8.882  -1.442 -16.951  1.00 53.51           C  
ANISOU 1125  CD2 PHE B 696     8802   6525   5006    380    697   -775       C  
ATOM   1126  CE1 PHE B 696      -9.790  -1.839 -14.373  1.00 54.56           C  
ANISOU 1126  CE1 PHE B 696     8391   6674   5666    320    427   -720       C  
ATOM   1127  CE2 PHE B 696      -9.820  -2.433 -16.698  1.00 55.38           C  
ANISOU 1127  CE2 PHE B 696     8901   6891   5249    244    472   -916       C  
ATOM   1128  CZ  PHE B 696     -10.275  -2.633 -15.410  1.00 57.80           C  
ANISOU 1128  CZ  PHE B 696     8938   7192   5830    218    344   -881       C  
ATOM   1129  N   PRO B 697      -5.888   0.994 -12.854  1.00 41.79           N  
ANISOU 1129  N   PRO B 697     6706   4533   4638    481   1303   -484       N  
ATOM   1130  CA  PRO B 697      -4.870   0.423 -11.957  1.00 38.63           C  
ANISOU 1130  CA  PRO B 697     6088   4081   4507    407   1418   -562       C  
ATOM   1131  C   PRO B 697      -5.322  -0.725 -11.069  1.00 35.41           C  
ANISOU 1131  C   PRO B 697     5465   3744   4245    362   1227   -599       C  
ATOM   1132  O   PRO B 697      -4.460  -1.351 -10.435  1.00 35.98           O  
ANISOU 1132  O   PRO B 697     5374   3788   4510    340   1330   -636       O  
ATOM   1133  CB  PRO B 697      -4.458   1.624 -11.098  1.00 40.94           C  
ANISOU 1133  CB  PRO B 697     6234   4375   4946    399   1539   -510       C  
ATOM   1134  CG  PRO B 697      -5.710   2.520 -11.065  1.00 39.36           C  
ANISOU 1134  CG  PRO B 697     6099   4227   4629    474   1393   -391       C  
ATOM   1135  CD  PRO B 697      -6.352   2.333 -12.419  1.00 41.96           C  
ANISOU 1135  CD  PRO B 697     6698   4574   4669    554   1307   -351       C  
ATOM   1136  N   ALA B 698      -6.614  -1.029 -11.005  1.00 34.48           N  
ANISOU 1136  N   ALA B 698     5333   3724   4045    356    972   -582       N  
ATOM   1137  CA  ALA B 698      -7.075  -2.106 -10.147  1.00 32.72           C  
ANISOU 1137  CA  ALA B 698     4919   3541   3972    300    826   -613       C  
ATOM   1138  C   ALA B 698      -8.443  -2.571 -10.622  1.00 35.56           C  
ANISOU 1138  C   ALA B 698     5348   3995   4167    257    591   -654       C  
ATOM   1139  O   ALA B 698      -9.180  -1.817 -11.266  1.00 37.28           O  
ANISOU 1139  O   ALA B 698     5678   4317   4168    305    486   -610       O  
ATOM   1140  CB  ALA B 698      -7.108  -1.639  -8.682  1.00 29.20           C  
ANISOU 1140  CB  ALA B 698     4192   3180   3724    307    773   -531       C  
ATOM   1141  N   LEU B 699      -8.772  -3.833 -10.299  1.00 33.06           N  
ANISOU 1141  N   LEU B 699     4957   3652   3951    171    528   -736       N  
ATOM   1142  CA  LEU B 699     -10.066  -4.398 -10.698  1.00 35.47           C  
ANISOU 1142  CA  LEU B 699     5294   4067   4117     78    319   -824       C  
ATOM   1143  C   LEU B 699     -11.238  -3.760  -9.951  1.00 37.69           C  
ANISOU 1143  C   LEU B 699     5387   4531   4403    101     85   -727       C  
ATOM   1144  O   LEU B 699     -12.307  -3.564 -10.538  1.00 40.08           O  
ANISOU 1144  O   LEU B 699     5721   5009   4497     88   -102   -749       O  
ATOM   1145  CB  LEU B 699     -10.093  -5.912 -10.474  1.00 35.82           C  
ANISOU 1145  CB  LEU B 699     5317   3986   4307    -44    374   -951       C  
ATOM   1146  CG  LEU B 699      -9.490  -6.804 -11.551  1.00 40.55           C  
ANISOU 1146  CG  LEU B 699     6150   4428   4831   -115    565  -1116       C  
ATOM   1147  CD1 LEU B 699      -9.719  -8.259 -11.172  1.00 39.29           C  
ANISOU 1147  CD1 LEU B 699     5965   4111   4851   -239    645  -1233       C  
ATOM   1148  CD2 LEU B 699     -10.108  -6.485 -12.914  1.00 41.05           C  
ANISOU 1148  CD2 LEU B 699     6413   4646   4540   -175    457  -1230       C  
ATOM   1149  N   GLN B 700     -11.085  -3.455  -8.661  1.00 32.14           N  
ANISOU 1149  N   GLN B 700     4471   3819   3921    137     92   -625       N  
ATOM   1150  CA  GLN B 700     -12.203  -2.944  -7.865  1.00 29.27           C  
ANISOU 1150  CA  GLN B 700     3921   3612   3589    151   -104   -547       C  
ATOM   1151  C   GLN B 700     -12.094  -1.439  -7.692  1.00 31.07           C  
ANISOU 1151  C   GLN B 700     4140   3884   3783    275    -69   -419       C  
ATOM   1152  O   GLN B 700     -10.990  -0.893  -7.531  1.00 28.05           O  
ANISOU 1152  O   GLN B 700     3786   3399   3472    315    127   -389       O  
ATOM   1153  CB  GLN B 700     -12.267  -3.595  -6.481  1.00 27.87           C  
ANISOU 1153  CB  GLN B 700     3516   3416   3658     99   -115   -520       C  
ATOM   1154  CG  GLN B 700     -12.112  -5.102  -6.520  1.00 30.72           C  
ANISOU 1154  CG  GLN B 700     3905   3654   4114     -3    -53   -618       C  
ATOM   1155  CD  GLN B 700     -13.177  -5.741  -7.352  1.00 35.08           C  
ANISOU 1155  CD  GLN B 700     4548   4263   4517   -130   -184   -764       C  
ATOM   1156  OE1 GLN B 700     -14.327  -5.299  -7.327  1.00 34.20           O  
ANISOU 1156  OE1 GLN B 700     4343   4340   4312   -153   -389   -760       O  
ATOM   1157  NE2 GLN B 700     -12.814  -6.797  -8.097  1.00 34.91           N  
ANISOU 1157  NE2 GLN B 700     4697   4098   4468   -222    -57   -910       N  
ATOM   1158  N   TYR B 701     -13.245  -0.767  -7.727  1.00 31.19           N  
ANISOU 1158  N   TYR B 701     4106   4049   3696    334   -238   -351       N  
ATOM   1159  CA  TYR B 701     -13.259   0.668  -7.494  1.00 29.02           C  
ANISOU 1159  CA  TYR B 701     3828   3780   3419    463   -172   -219       C  
ATOM   1160  C   TYR B 701     -14.506   1.034  -6.703  1.00 28.36           C  
ANISOU 1160  C   TYR B 701     3544   3843   3389    493   -348   -152       C  
ATOM   1161  O   TYR B 701     -15.447   0.240  -6.577  1.00 30.44           O  
ANISOU 1161  O   TYR B 701     3690   4235   3639    420   -544   -205       O  
ATOM   1162  CB  TYR B 701     -13.173   1.438  -8.814  1.00 30.59           C  
ANISOU 1162  CB  TYR B 701     4273   3974   3374    591   -106   -150       C  
ATOM   1163  CG  TYR B 701     -14.426   1.342  -9.669  1.00 35.30           C  
ANISOU 1163  CG  TYR B 701     4902   4792   3720    654   -339   -120       C  
ATOM   1164  CD1 TYR B 701     -14.664   0.218 -10.467  1.00 41.38           C  
ANISOU 1164  CD1 TYR B 701     5735   5655   4332    540   -456   -265       C  
ATOM   1165  CD2 TYR B 701     -15.366   2.374  -9.677  1.00 35.00           C  
ANISOU 1165  CD2 TYR B 701     4815   4888   3597    825   -428     43       C  
ATOM   1166  CE1 TYR B 701     -15.795   0.127 -11.262  1.00 43.06           C  
ANISOU 1166  CE1 TYR B 701     5941   6138   4282    569   -681   -269       C  
ATOM   1167  CE2 TYR B 701     -16.505   2.293 -10.467  1.00 41.91           C  
ANISOU 1167  CE2 TYR B 701     5673   6035   4215    901   -658     81       C  
ATOM   1168  CZ  TYR B 701     -16.714   1.165 -11.252  1.00 45.91           C  
ANISOU 1168  CZ  TYR B 701     6220   6682   4543    759   -798    -87       C  
ATOM   1169  OH  TYR B 701     -17.840   1.071 -12.024  1.00 48.21           O  
ANISOU 1169  OH  TYR B 701     6458   7308   4553    804  -1039    -82       O  
ATOM   1170  N   LEU B 702     -14.490   2.248  -6.154  1.00 30.32           N  
ANISOU 1170  N   LEU B 702     3754   4057   3711    587   -245    -50       N  
ATOM   1171  CA  LEU B 702     -15.585   2.771  -5.345  1.00 30.53           C  
ANISOU 1171  CA  LEU B 702     3596   4194   3809    637   -356     22       C  
ATOM   1172  C   LEU B 702     -16.653   3.328  -6.279  1.00 33.73           C  
ANISOU 1172  C   LEU B 702     4072   4740   4005    810   -484    140       C  
ATOM   1173  O   LEU B 702     -16.512   4.424  -6.822  1.00 35.53           O  
ANISOU 1173  O   LEU B 702     4454   4899   4148    978   -343    268       O  
ATOM   1174  CB  LEU B 702     -15.065   3.833  -4.380  1.00 29.33           C  
ANISOU 1174  CB  LEU B 702     3387   3930   3826    650   -147     54       C  
ATOM   1175  CG  LEU B 702     -13.975   3.363  -3.394  1.00 27.39           C  
ANISOU 1175  CG  LEU B 702     3026   3628   3752    492    -31    -54       C  
ATOM   1176  CD1 LEU B 702     -13.696   4.437  -2.349  1.00 24.95           C  
ANISOU 1176  CD1 LEU B 702     2619   3280   3580    467    150    -62       C  
ATOM   1177  CD2 LEU B 702     -14.430   2.082  -2.692  1.00 31.92           C  
ANISOU 1177  CD2 LEU B 702     3411   4314   4404    386   -215   -102       C  
ATOM   1178  N   GLU B 703     -17.719   2.553  -6.480  1.00 35.10           N  
ANISOU 1178  N   GLU B 703     4127   5124   4085    769   -738     99       N  
ATOM   1179  CA  GLU B 703     -18.801   2.988  -7.357  1.00 37.41           C  
ANISOU 1179  CA  GLU B 703     4426   5644   4145    938   -901    209       C  
ATOM   1180  C   GLU B 703     -19.582   4.142  -6.735  1.00 35.74           C  
ANISOU 1180  C   GLU B 703     4100   5467   4014   1130   -873    385       C  
ATOM   1181  O   GLU B 703     -20.017   5.051  -7.442  1.00 40.82           O  
ANISOU 1181  O   GLU B 703     4832   6184   4492   1371   -856    565       O  
ATOM   1182  CB  GLU B 703     -19.723   1.813  -7.667  1.00 40.89           C  
ANISOU 1182  CB  GLU B 703     4720   6338   4479    797  -1172     74       C  
ATOM   1183  CG  GLU B 703     -20.991   2.212  -8.362  1.00 47.93           C  
ANISOU 1183  CG  GLU B 703     5518   7562   5130    957  -1387    176       C  
ATOM   1184  CD  GLU B 703     -21.783   1.011  -8.824  1.00 50.52           C  
ANISOU 1184  CD  GLU B 703     5720   8165   5309    763  -1632    -18       C  
ATOM   1185  OE1 GLU B 703     -21.995   0.879 -10.038  1.00 56.60           O  
ANISOU 1185  OE1 GLU B 703     6585   9153   5769    797  -1740    -41       O  
ATOM   1186  OE2 GLU B 703     -22.175   0.191  -7.972  1.00 52.07           O  
ANISOU 1186  OE2 GLU B 703     5730   8362   5693    560  -1698   -158       O  
ATOM   1187  N   SER B 704     -19.752   4.125  -5.414  1.00 34.79           N  
ANISOU 1187  N   SER B 704     3790   5289   4141   1041   -843    345       N  
ATOM   1188  CA  SER B 704     -20.330   5.264  -4.718  1.00 34.10           C  
ANISOU 1188  CA  SER B 704     3607   5179   4170   1199   -752    481       C  
ATOM   1189  C   SER B 704     -19.723   5.352  -3.325  1.00 30.90           C  
ANISOU 1189  C   SER B 704     3106   4605   4029   1042   -591    386       C  
ATOM   1190  O   SER B 704     -19.181   4.376  -2.788  1.00 28.83           O  
ANISOU 1190  O   SER B 704     2773   4327   3853    835   -629    244       O  
ATOM   1191  CB  SER B 704     -21.859   5.159  -4.639  1.00 36.30           C  
ANISOU 1191  CB  SER B 704     3652   5745   4397   1289   -996    545       C  
ATOM   1192  OG  SER B 704     -22.189   4.062  -3.807  1.00 38.18           O  
ANISOU 1192  OG  SER B 704     3678   6068   4760   1055  -1142    383       O  
ATOM   1193  N   VAL B 705     -19.794   6.551  -2.750  1.00 37.82           N  
ANISOU 1193  N   VAL B 705     3985   5362   5022   1152   -389    469       N  
ATOM   1194  CA  VAL B 705     -19.336   6.800  -1.387  1.00 35.34           C  
ANISOU 1194  CA  VAL B 705     3559   4942   4926   1003   -230    367       C  
ATOM   1195  C   VAL B 705     -20.385   7.688  -0.728  1.00 37.09           C  
ANISOU 1195  C   VAL B 705     3649   5196   5249   1133   -187    457       C  
ATOM   1196  O   VAL B 705     -20.716   8.752  -1.263  1.00 39.15           O  
ANISOU 1196  O   VAL B 705     4026   5373   5475   1363    -48    612       O  
ATOM   1197  CB  VAL B 705     -17.938   7.450  -1.351  1.00 34.14           C  
ANISOU 1197  CB  VAL B 705     3581   4559   4833    936     78    304       C  
ATOM   1198  CG1 VAL B 705     -17.535   7.819   0.073  1.00 32.82           C  
ANISOU 1198  CG1 VAL B 705     3267   4349   4853    771    237    177       C  
ATOM   1199  CG2 VAL B 705     -16.892   6.518  -1.964  1.00 34.19           C  
ANISOU 1199  CG2 VAL B 705     3693   4544   4753    821     44    218       C  
ATOM   1200  N   ASP B 706     -20.956   7.224   0.387  1.00 39.61           N  
ANISOU 1200  N   ASP B 706     4602   5163   5284   1528    366   -119       N  
ATOM   1201  CA  ASP B 706     -22.003   7.979   1.076  1.00 43.08           C  
ANISOU 1201  CA  ASP B 706     4945   5680   5742   1778    478   -212       C  
ATOM   1202  C   ASP B 706     -21.440   9.280   1.617  1.00 45.27           C  
ANISOU 1202  C   ASP B 706     5469   5568   6163   1924    585   -306       C  
ATOM   1203  O   ASP B 706     -20.576   9.270   2.500  1.00 43.70           O  
ANISOU 1203  O   ASP B 706     5438   5204   5962   1728    625   -454       O  
ATOM   1204  CB  ASP B 706     -22.591   7.165   2.228  1.00 47.79           C  
ANISOU 1204  CB  ASP B 706     5413   6545   6200   1619    531   -373       C  
ATOM   1205  CG  ASP B 706     -23.209   5.869   1.775  1.00 49.77           C  
ANISOU 1205  CG  ASP B 706     5458   7158   6294   1429    460   -307       C  
ATOM   1206  OD1 ASP B 706     -23.561   5.763   0.584  1.00 53.16           O  
ANISOU 1206  OD1 ASP B 706     5773   7709   6718   1489    383   -157       O  
ATOM   1207  OD2 ASP B 706     -23.355   4.956   2.614  1.00 51.26           O  
ANISOU 1207  OD2 ASP B 706     5613   7515   6349   1200    490   -404       O  
ATOM   1208  N   GLU B 707     -21.939  10.406   1.116  1.00 45.22           N  
ANISOU 1208  N   GLU B 707     5498   5416   6269   2264    638   -221       N  
ATOM   1209  CA  GLU B 707     -21.481  11.675   1.653  1.00 46.68           C  
ANISOU 1209  CA  GLU B 707     5963   5178   6594   2401    776   -330       C  
ATOM   1210  C   GLU B 707     -21.736  11.719   3.151  1.00 48.41           C  
ANISOU 1210  C   GLU B 707     6176   5443   6776   2349    911   -614       C  
ATOM   1211  O   GLU B 707     -22.828  11.392   3.619  1.00 52.29           O  
ANISOU 1211  O   GLU B 707     6421   6257   7190   2472    953   -690       O  
ATOM   1212  CB  GLU B 707     -22.171  12.838   0.950  1.00 55.19           C  
ANISOU 1212  CB  GLU B 707     7076   6102   7791   2846    825   -180       C  
ATOM   1213  CG  GLU B 707     -21.403  14.120   1.092  1.00 64.97           C  
ANISOU 1213  CG  GLU B 707     8715   6784   9186   2920    939   -193       C  
ATOM   1214  CD  GLU B 707     -21.885  15.171   0.132  1.00 75.12           C  
ANISOU 1214  CD  GLU B 707    10066   7909  10568   3278    920     51       C  
ATOM   1215  OE1 GLU B 707     -21.223  16.227   0.021  1.00 78.79           O  
ANISOU 1215  OE1 GLU B 707    10870   7936  11130   3227    958    114       O  
ATOM   1216  OE2 GLU B 707     -22.928  14.929  -0.514  1.00 79.26           O  
ANISOU 1216  OE2 GLU B 707    10279   8800  11038   3515    838    172       O  
ATOM   1217  N   GLY B 708     -20.701  12.063   3.911  1.00 49.68           N  
ANISOU 1217  N   GLY B 708     6586   5336   6956   2123    977   -781       N  
ATOM   1218  CA  GLY B 708     -20.815  12.154   5.350  1.00 47.38           C  
ANISOU 1218  CA  GLY B 708     6309   5096   6598   2025   1105  -1061       C  
ATOM   1219  C   GLY B 708     -20.625  10.848   6.094  1.00 47.57           C  
ANISOU 1219  C   GLY B 708     6184   5461   6429   1701   1021  -1123       C  
ATOM   1220  O   GLY B 708     -20.573  10.862   7.328  1.00 48.77           O  
ANISOU 1220  O   GLY B 708     6367   5675   6489   1563   1113  -1343       O  
ATOM   1221  N   GLY B 709     -20.505   9.722   5.392  1.00 42.70           N  
ANISOU 1221  N   GLY B 709     5432   5054   5738   1569    860   -937       N  
ATOM   1222  CA  GLY B 709     -20.253   8.458   6.046  1.00 42.62           C  
ANISOU 1222  CA  GLY B 709     5343   5299   5553   1280    784   -961       C  
ATOM   1223  C   GLY B 709     -18.787   8.281   6.413  1.00 40.01           C  
ANISOU 1223  C   GLY B 709     5191   4824   5187   1023    723  -1001       C  
ATOM   1224  O   GLY B 709     -17.950   9.161   6.226  1.00 40.28           O  
ANISOU 1224  O   GLY B 709     5402   4585   5317   1014    755  -1050       O  
ATOM   1225  N   VAL B 710     -18.486   7.091   6.932  1.00 37.99           N  
ANISOU 1225  N   VAL B 710     4887   4771   4775    807    633   -971       N  
ATOM   1226  CA  VAL B 710     -17.157   6.806   7.475  1.00 34.82           C  
ANISOU 1226  CA  VAL B 710     4601   4332   4296    593    562  -1009       C  
ATOM   1227  C   VAL B 710     -16.076   6.994   6.407  1.00 36.35           C  
ANISOU 1227  C   VAL B 710     4875   4336   4602    578    474   -908       C  
ATOM   1228  O   VAL B 710     -15.107   7.742   6.607  1.00 33.08           O  
ANISOU 1228  O   VAL B 710     4578   3782   4209    486    497  -1010       O  
ATOM   1229  CB  VAL B 710     -17.147   5.391   8.078  1.00 35.92           C  
ANISOU 1229  CB  VAL B 710     4688   4710   4251    429    471   -934       C  
ATOM   1230  CG1 VAL B 710     -15.730   4.920   8.423  1.00 35.42           C  
ANISOU 1230  CG1 VAL B 710     4707   4644   4106    277    355   -909       C  
ATOM   1231  CG2 VAL B 710     -18.048   5.377   9.336  1.00 34.21           C  
ANISOU 1231  CG2 VAL B 710     4418   4698   3881    376    578  -1068       C  
ATOM   1232  N   ALA B 711     -16.226   6.318   5.259  1.00 34.74           N  
ANISOU 1232  N   ALA B 711     4600   4154   4445    630    385   -726       N  
ATOM   1233  CA  ALA B 711     -15.263   6.454   4.163  1.00 31.94           C  
ANISOU 1233  CA  ALA B 711     4297   3660   4177    605    312   -633       C  
ATOM   1234  C   ALA B 711     -15.146   7.893   3.680  1.00 35.41           C  
ANISOU 1234  C   ALA B 711     4859   3846   4750    692    402   -669       C  
ATOM   1235  O   ALA B 711     -14.038   8.379   3.425  1.00 32.94           O  
ANISOU 1235  O   ALA B 711     4652   3401   4463    571    393   -702       O  
ATOM   1236  CB  ALA B 711     -15.671   5.566   2.992  1.00 29.91           C  
ANISOU 1236  CB  ALA B 711     3939   3489   3935    648    231   -458       C  
ATOM   1237  N   TRP B 712     -16.276   8.575   3.508  1.00 36.27           N  
ANISOU 1237  N   TRP B 712     4958   3887   4937    906    493   -656       N  
ATOM   1238  CA  TRP B 712     -16.249   9.951   3.020  1.00 38.52           C  
ANISOU 1238  CA  TRP B 712     5411   3868   5357   1036    590   -654       C  
ATOM   1239  C   TRP B 712     -15.426  10.850   3.940  1.00 37.91           C  
ANISOU 1239  C   TRP B 712     5535   3587   5282    885    701   -871       C  
ATOM   1240  O   TRP B 712     -14.577  11.624   3.480  1.00 38.61           O  
ANISOU 1240  O   TRP B 712     5806   3436   5428    780    735   -877       O  
ATOM   1241  CB  TRP B 712     -17.680  10.483   2.901  1.00 41.32           C  
ANISOU 1241  CB  TRP B 712     5700   4217   5783   1358    671   -609       C  
ATOM   1242  CG  TRP B 712     -17.731  11.949   2.631  1.00 49.95           C  
ANISOU 1242  CG  TRP B 712     7020   4936   7021   1549    797   -609       C  
ATOM   1243  CD1 TRP B 712     -17.730  12.959   3.557  1.00 52.51           C  
ANISOU 1243  CD1 TRP B 712     7539   5008   7404   1593    969   -818       C  
ATOM   1244  CD2 TRP B 712     -17.767  12.579   1.351  1.00 48.96           C  
ANISOU 1244  CD2 TRP B 712     6988   4622   6991   1713    772   -386       C  
ATOM   1245  NE1 TRP B 712     -17.778  14.180   2.927  1.00 53.74           N  
ANISOU 1245  NE1 TRP B 712     7935   4779   7704   1789   1063   -734       N  
ATOM   1246  CE2 TRP B 712     -17.798  13.976   1.573  1.00 55.70           C  
ANISOU 1246  CE2 TRP B 712     8126   5067   7971   1870    935   -450       C  
ATOM   1247  CE3 TRP B 712     -17.788  12.102   0.037  1.00 49.44           C  
ANISOU 1247  CE3 TRP B 712     6938   4819   7028   1732    635   -140       C  
ATOM   1248  CZ2 TRP B 712     -17.844  14.896   0.530  1.00 60.38           C  
ANISOU 1248  CZ2 TRP B 712     8911   5363   8666   2062    957   -238       C  
ATOM   1249  CZ3 TRP B 712     -17.832  13.018  -0.999  1.00 54.62           C  
ANISOU 1249  CZ3 TRP B 712     7749   5238   7766   1906    646     62       C  
ATOM   1250  CH2 TRP B 712     -17.859  14.401  -0.746  1.00 60.39           C  
ANISOU 1250  CH2 TRP B 712     8780   5542   8622   2077    801     30       C  
ATOM   1251  N   ARG B 713     -15.672  10.765   5.247  1.00 38.57           N  
ANISOU 1251  N   ARG B 713     5590   3787   5278    831    768  -1063       N  
ATOM   1252  CA  ARG B 713     -14.971  11.637   6.185  1.00 40.25           C  
ANISOU 1252  CA  ARG B 713     5984   3849   5462    656    890  -1307       C  
ATOM   1253  C   ARG B 713     -13.473  11.346   6.213  1.00 41.34           C  
ANISOU 1253  C   ARG B 713     6145   4059   5503    344    795  -1339       C  
ATOM   1254  O   ARG B 713     -12.668  12.252   6.466  1.00 42.05           O  
ANISOU 1254  O   ARG B 713     6411   3978   5589    154    889  -1503       O  
ATOM   1255  CB  ARG B 713     -15.572  11.484   7.579  1.00 42.12           C  
ANISOU 1255  CB  ARG B 713     6151   4272   5581    637    971  -1509       C  
ATOM   1256  CG  ARG B 713     -17.053  11.774   7.639  1.00 44.98           C  
ANISOU 1256  CG  ARG B 713     6434   4645   6010    941   1076  -1518       C  
ATOM   1257  CD  ARG B 713     -17.520  11.886   9.077  1.00 49.93           C  
ANISOU 1257  CD  ARG B 713     7030   5429   6512    881   1204  -1778       C  
ATOM   1258  NE  ARG B 713     -17.161  10.711   9.879  1.00 46.75           N  
ANISOU 1258  NE  ARG B 713     6482   5392   5888    643   1087  -1772       N  
ATOM   1259  CZ  ARG B 713     -17.990   9.706  10.136  1.00 48.56           C  
ANISOU 1259  CZ  ARG B 713     6516   5918   6015    684   1038  -1685       C  
ATOM   1260  NH1 ARG B 713     -19.216   9.717   9.635  1.00 50.35           N  
ANISOU 1260  NH1 ARG B 713     6616   6185   6330    943   1085  -1614       N  
ATOM   1261  NH2 ARG B 713     -17.593   8.688  10.894  1.00 51.87           N  
ANISOU 1261  NH2 ARG B 713     6870   6611   6227    460    942  -1659       N  
ATOM   1262  N   ALA B 714     -13.080  10.109   5.946  1.00 38.34           N  
ANISOU 1262  N   ALA B 714     5591   3939   5038    286    622  -1199       N  
ATOM   1263  CA  ALA B 714     -11.671   9.760   5.861  1.00 36.46           C  
ANISOU 1263  CA  ALA B 714     5324   3820   4709     54    519  -1212       C  
ATOM   1264  C   ALA B 714     -11.007  10.219   4.575  1.00 36.15           C  
ANISOU 1264  C   ALA B 714     5360   3606   4769      9    509  -1117       C  
ATOM   1265  O   ALA B 714      -9.774  10.220   4.514  1.00 39.31           O  
ANISOU 1265  O   ALA B 714     5742   4101   5094   -209    463  -1177       O  
ATOM   1266  CB  ALA B 714     -11.488   8.252   5.999  1.00 35.87           C  
ANISOU 1266  CB  ALA B 714     5064   4042   4522     62    351  -1087       C  
ATOM   1267  N   GLY B 715     -11.772  10.601   3.553  1.00 35.64           N  
ANISOU 1267  N   GLY B 715     5360   3334   4846    201    546   -966       N  
ATOM   1268  CA  GLY B 715     -11.207  11.118   2.316  1.00 38.38           C  
ANISOU 1268  CA  GLY B 715     5807   3508   5267    148    548   -854       C  
ATOM   1269  C   GLY B 715     -11.422  10.264   1.076  1.00 35.25           C  
ANISOU 1269  C   GLY B 715     5266   3236   4891    253    422   -627       C  
ATOM   1270  O   GLY B 715     -10.917  10.628   0.006  1.00 35.37           O  
ANISOU 1270  O   GLY B 715     5346   3158   4936    179    416   -531       O  
ATOM   1271  N   LEU B 716     -12.140   9.151   1.175  1.00 30.46           N  
ANISOU 1271  N   LEU B 716     4481   2841   4251    384    335   -552       N  
ATOM   1272  CA  LEU B 716     -12.372   8.293   0.022  1.00 29.22           C  
ANISOU 1272  CA  LEU B 716     4200   2804   4099    450    236   -372       C  
ATOM   1273  C   LEU B 716     -13.502   8.858  -0.822  1.00 34.70           C  
ANISOU 1273  C   LEU B 716     4920   3391   4874    660    274   -217       C  
ATOM   1274  O   LEU B 716     -14.446   9.462  -0.299  1.00 33.22           O  
ANISOU 1274  O   LEU B 716     4772   3117   4734    835    355   -242       O  
ATOM   1275  CB  LEU B 716     -12.728   6.871   0.461  1.00 30.76           C  
ANISOU 1275  CB  LEU B 716     4234   3240   4213    472    150   -360       C  
ATOM   1276  CG  LEU B 716     -11.705   6.100   1.304  1.00 28.64           C  
ANISOU 1276  CG  LEU B 716     3925   3110   3846    336     85   -459       C  
ATOM   1277  CD1 LEU B 716     -12.223   4.709   1.678  1.00 30.00           C  
ANISOU 1277  CD1 LEU B 716     4010   3444   3946    381     20   -406       C  
ATOM   1278  CD2 LEU B 716     -10.356   5.984   0.552  1.00 28.99           C  
ANISOU 1278  CD2 LEU B 716     3941   3193   3880    214     27   -458       C  
ATOM   1279  N   ARG B 717     -13.414   8.643  -2.139  1.00 28.67           N  
ANISOU 1279  N   ARG B 717     4117   2665   4110    655    213    -57       N  
ATOM   1280  CA  ARG B 717     -14.333   9.287  -3.068  1.00 31.25           C  
ANISOU 1280  CA  ARG B 717     4470   2917   4485    852    230    126       C  
ATOM   1281  C   ARG B 717     -14.754   8.323  -4.167  1.00 34.50           C  
ANISOU 1281  C   ARG B 717     4694   3588   4825    861    126    269       C  
ATOM   1282  O   ARG B 717     -14.025   7.381  -4.517  1.00 30.21           O  
ANISOU 1282  O   ARG B 717     4073   3184   4221    684     63    232       O  
ATOM   1283  CB  ARG B 717     -13.701  10.536  -3.699  1.00 33.46           C  
ANISOU 1283  CB  ARG B 717     4985   2910   4817    801    295    199       C  
ATOM   1284  CG  ARG B 717     -13.414  11.662  -2.713  1.00 38.42           C  
ANISOU 1284  CG  ARG B 717     5851   3229   5517    781    433     48       C  
ATOM   1285  CD  ARG B 717     -14.715  12.158  -2.109  1.00 40.36           C  
ANISOU 1285  CD  ARG B 717     6112   3386   5838   1094    508     44       C  
ATOM   1286  NE  ARG B 717     -14.559  13.368  -1.302  1.00 39.34           N  
ANISOU 1286  NE  ARG B 717     6253   2907   5789   1098    671   -109       N  
ATOM   1287  CZ  ARG B 717     -14.313  13.383   0.005  1.00 42.82           C  
ANISOU 1287  CZ  ARG B 717     6707   3355   6208    988    744   -364       C  
ATOM   1288  NH1 ARG B 717     -14.176  12.249   0.678  1.00 40.27           N  
ANISOU 1288  NH1 ARG B 717     6152   3364   5785    884    654   -460       N  
ATOM   1289  NH2 ARG B 717     -14.222  14.549   0.646  1.00 44.55           N  
ANISOU 1289  NH2 ARG B 717     7196   3237   6494    977    915   -521       N  
ATOM   1290  N   MET B 718     -15.948   8.578  -4.708  1.00 37.50           N  
ANISOU 1290  N   MET B 718     4993   4052   5203   1077    116    420       N  
ATOM   1291  CA  MET B 718     -16.435   7.821  -5.849  1.00 39.15           C  
ANISOU 1291  CA  MET B 718     5021   4540   5316   1062     26    553       C  
ATOM   1292  C   MET B 718     -15.376   7.818  -6.944  1.00 38.43           C  
ANISOU 1292  C   MET B 718     5000   4415   5188    876    -10    624       C  
ATOM   1293  O   MET B 718     -14.791   8.857  -7.266  1.00 38.00           O  
ANISOU 1293  O   MET B 718     5134   4127   5177    865     31    696       O  
ATOM   1294  CB  MET B 718     -17.747   8.437  -6.352  1.00 40.84           C  
ANISOU 1294  CB  MET B 718     5139   4863   5516   1345     16    730       C  
ATOM   1295  CG  MET B 718     -18.301   7.840  -7.629  1.00 48.07           C  
ANISOU 1295  CG  MET B 718     5871   6095   6300   1325    -80    897       C  
ATOM   1296  SD  MET B 718     -19.879   8.617  -8.025  1.00 54.37           S  
ANISOU 1296  SD  MET B 718     6513   7081   7065   1723   -104   1110       S  
ATOM   1297  CE  MET B 718     -19.478  10.340  -7.753  1.00 50.55           C  
ANISOU 1297  CE  MET B 718     6371   6073   6761   1974     -1   1181       C  
ATOM   1298  N   GLY B 719     -15.082   6.638  -7.476  1.00 30.82           N  
ANISOU 1298  N   GLY B 719     3903   3672   4137    705    -69    583       N  
ATOM   1299  CA  GLY B 719     -14.104   6.525  -8.533  1.00 32.71           C  
ANISOU 1299  CA  GLY B 719     4168   3940   4322    522    -92    617       C  
ATOM   1300  C   GLY B 719     -12.713   6.097  -8.103  1.00 32.91           C  
ANISOU 1300  C   GLY B 719     4241   3896   4368    333    -74    439       C  
ATOM   1301  O   GLY B 719     -11.922   5.706  -8.965  1.00 30.01           O  
ANISOU 1301  O   GLY B 719     3839   3624   3939    175    -88    423       O  
ATOM   1302  N   ASP B 720     -12.393   6.154  -6.809  1.00 31.01           N  
ANISOU 1302  N   ASP B 720     4055   3537   4192    351    -44    300       N  
ATOM   1303  CA  ASP B 720     -11.095   5.702  -6.346  1.00 27.48           C  
ANISOU 1303  CA  ASP B 720     3606   3097   3738    204    -47    140       C  
ATOM   1304  C   ASP B 720     -10.925   4.211  -6.637  1.00 26.81           C  
ANISOU 1304  C   ASP B 720     3388   3198   3600    166    -97     79       C  
ATOM   1305  O   ASP B 720     -11.850   3.418  -6.431  1.00 28.87           O  
ANISOU 1305  O   ASP B 720     3595   3531   3844    234   -114     93       O  
ATOM   1306  CB  ASP B 720     -10.960   5.935  -4.830  1.00 27.66           C  
ANISOU 1306  CB  ASP B 720     3688   3019   3802    238    -20     14       C  
ATOM   1307  CG  ASP B 720     -10.895   7.406  -4.456  1.00 31.39           C  
ANISOU 1307  CG  ASP B 720     4333   3263   4329    234     62     11       C  
ATOM   1308  OD1 ASP B 720     -10.748   8.254  -5.360  1.00 33.73           O  
ANISOU 1308  OD1 ASP B 720     4735   3444   4637    194     98    118       O  
ATOM   1309  OD2 ASP B 720     -11.002   7.714  -3.243  1.00 32.97           O  
ANISOU 1309  OD2 ASP B 720     4587   3387   4552    262    102   -102       O  
ATOM   1310  N   PHE B 721      -9.736   3.832  -7.092  1.00 29.58           N  
ANISOU 1310  N   PHE B 721     3696   3624   3920     49   -105     -5       N  
ATOM   1311  CA  PHE B 721      -9.407   2.422  -7.336  1.00 30.21           C  
ANISOU 1311  CA  PHE B 721     3684   3829   3967     43   -131    -89       C  
ATOM   1312  C   PHE B 721      -8.790   1.798  -6.098  1.00 29.28           C  
ANISOU 1312  C   PHE B 721     3566   3692   3868    113   -157   -199       C  
ATOM   1313  O   PHE B 721      -7.907   2.390  -5.495  1.00 29.00           O  
ANISOU 1313  O   PHE B 721     3528   3657   3834     82   -161   -266       O  
ATOM   1314  CB  PHE B 721      -8.415   2.295  -8.485  1.00 29.04           C  
ANISOU 1314  CB  PHE B 721     3463   3804   3766    -81   -116   -138       C  
ATOM   1315  CG  PHE B 721      -9.014   2.564  -9.815  1.00 34.64           C  
ANISOU 1315  CG  PHE B 721     4157   4595   4411   -161   -103    -24       C  
ATOM   1316  CD1 PHE B 721      -9.616   1.538 -10.524  1.00 35.63           C  
ANISOU 1316  CD1 PHE B 721     4218   4839   4480   -179   -103    -40       C  
ATOM   1317  CD2 PHE B 721      -8.969   3.842 -10.368  1.00 33.23           C  
ANISOU 1317  CD2 PHE B 721     4043   4375   4207   -236    -86    101       C  
ATOM   1318  CE1 PHE B 721     -10.185   1.779 -11.776  1.00 38.89           C  
ANISOU 1318  CE1 PHE B 721     4589   5393   4793   -272   -102     65       C  
ATOM   1319  CE2 PHE B 721      -9.529   4.084 -11.614  1.00 36.23           C  
ANISOU 1319  CE2 PHE B 721     4405   4863   4496   -296    -90    242       C  
ATOM   1320  CZ  PHE B 721     -10.135   3.054 -12.313  1.00 34.58           C  
ANISOU 1320  CZ  PHE B 721     4089   4837   4213   -315   -106    221       C  
ATOM   1321  N   LEU B 722      -9.205   0.569  -5.759  1.00 24.52           N  
ANISOU 1321  N   LEU B 722     2970   3088   3258    187   -172   -216       N  
ATOM   1322  CA  LEU B 722      -8.770  -0.054  -4.518  1.00 25.93           C  
ANISOU 1322  CA  LEU B 722     3179   3239   3435    282   -208   -267       C  
ATOM   1323  C   LEU B 722      -7.485  -0.838  -4.775  1.00 26.76           C  
ANISOU 1323  C   LEU B 722     3216   3424   3529    336   -231   -360       C  
ATOM   1324  O   LEU B 722      -7.489  -1.780  -5.577  1.00 28.79           O  
ANISOU 1324  O   LEU B 722     3474   3679   3787    353   -205   -389       O  
ATOM   1325  CB  LEU B 722      -9.867  -0.951  -3.968  1.00 28.71           C  
ANISOU 1325  CB  LEU B 722     3616   3523   3771    324   -200   -219       C  
ATOM   1326  CG  LEU B 722      -9.653  -1.624  -2.624  1.00 28.89           C  
ANISOU 1326  CG  LEU B 722     3711   3501   3763    414   -236   -222       C  
ATOM   1327  CD1 LEU B 722      -9.398  -0.623  -1.485  1.00 27.47           C  
ANISOU 1327  CD1 LEU B 722     3515   3353   3568    418   -259   -238       C  
ATOM   1328  CD2 LEU B 722     -10.880  -2.475  -2.330  1.00 31.49           C  
ANISOU 1328  CD2 LEU B 722     4144   3764   4055    383   -201   -167       C  
ATOM   1329  N   ILE B 723      -6.402  -0.435  -4.113  1.00 27.12           N  
ANISOU 1329  N   ILE B 723     3189   3562   3552    362   -271   -422       N  
ATOM   1330  CA  ILE B 723      -5.081  -1.051  -4.270  1.00 28.37           C  
ANISOU 1330  CA  ILE B 723     3224   3869   3686    451   -301   -519       C  
ATOM   1331  C   ILE B 723      -4.781  -2.062  -3.166  1.00 31.82           C  
ANISOU 1331  C   ILE B 723     3694   4296   4101    661   -368   -498       C  
ATOM   1332  O   ILE B 723      -4.212  -3.123  -3.435  1.00 33.68           O  
ANISOU 1332  O   ILE B 723     3911   4541   4346    828   -375   -531       O  
ATOM   1333  CB  ILE B 723      -3.978   0.035  -4.320  1.00 33.10           C  
ANISOU 1333  CB  ILE B 723     3679   4661   4236    319   -305   -610       C  
ATOM   1334  CG1 ILE B 723      -4.305   1.081  -5.384  1.00 32.90           C  
ANISOU 1334  CG1 ILE B 723     3680   4599   4221    107   -232   -589       C  
ATOM   1335  CG2 ILE B 723      -2.586  -0.608  -4.562  1.00 35.56           C  
ANISOU 1335  CG2 ILE B 723     3796   5214   4502    425   -335   -729       C  
ATOM   1336  CD1 ILE B 723      -4.539   0.488  -6.782  1.00 29.84           C  
ANISOU 1336  CD1 ILE B 723     3271   4224   3843     93   -189   -585       C  
ATOM   1337  N   GLU B 724      -5.083  -1.734  -1.907  1.00 30.09           N  
ANISOU 1337  N   GLU B 724     3533   4061   3840    669   -412   -445       N  
ATOM   1338  CA  GLU B 724      -4.758  -2.621  -0.790  1.00 32.11           C  
ANISOU 1338  CA  GLU B 724     3825   4338   4037    860   -490   -392       C  
ATOM   1339  C   GLU B 724      -5.889  -2.612   0.221  1.00 32.44           C  
ANISOU 1339  C   GLU B 724     4031   4247   4046    819   -487   -293       C  
ATOM   1340  O   GLU B 724      -6.576  -1.593   0.405  1.00 30.66           O  
ANISOU 1340  O   GLU B 724     3821   4002   3826    663   -445   -307       O  
ATOM   1341  CB  GLU B 724      -3.470  -2.244  -0.026  1.00 33.63           C  
ANISOU 1341  CB  GLU B 724     3831   4816   4131    913   -577   -456       C  
ATOM   1342  CG  GLU B 724      -2.251  -2.092  -0.871  1.00 34.19           C  
ANISOU 1342  CG  GLU B 724     3681   5113   4195    950   -584   -577       C  
ATOM   1343  CD  GLU B 724      -1.062  -1.547  -0.107  1.00 41.91           C  
ANISOU 1343  CD  GLU B 724     4434   6448   5041    924   -663   -664       C  
ATOM   1344  OE1 GLU B 724       0.010  -1.401  -0.747  1.00 42.37           O  
ANISOU 1344  OE1 GLU B 724     4267   6765   5066    900   -659   -790       O  
ATOM   1345  OE2 GLU B 724      -1.191  -1.268   1.118  1.00 39.36           O  
ANISOU 1345  OE2 GLU B 724     4142   6187   4625    903   -722   -623       O  
ATOM   1346  N   VAL B 725      -6.053  -3.758   0.881  1.00 31.51           N  
ANISOU 1346  N   VAL B 725     4047   4037   3890    969   -522   -194       N  
ATOM   1347  CA  VAL B 725      -6.980  -3.922   2.005  1.00 33.08           C  
ANISOU 1347  CA  VAL B 725     4399   4157   4013    926   -524    -95       C  
ATOM   1348  C   VAL B 725      -6.218  -4.569   3.155  1.00 37.48           C  
ANISOU 1348  C   VAL B 725     4980   4810   4451   1111   -631     -5       C  
ATOM   1349  O   VAL B 725      -5.743  -5.693   3.018  1.00 38.34           O  
ANISOU 1349  O   VAL B 725     5168   4830   4568   1322   -663     68       O  
ATOM   1350  CB  VAL B 725      -8.199  -4.778   1.616  1.00 31.21           C  
ANISOU 1350  CB  VAL B 725     4359   3688   3811    863   -438    -28       C  
ATOM   1351  CG1 VAL B 725      -8.986  -5.196   2.856  1.00 34.34           C  
ANISOU 1351  CG1 VAL B 725     4919   4033   4095    817   -438     80       C  
ATOM   1352  CG2 VAL B 725      -9.089  -3.973   0.632  1.00 29.26           C  
ANISOU 1352  CG2 VAL B 725     4046   3432   3640    684   -353    -96       C  
ATOM   1353  N   ASN B 726      -6.092  -3.858   4.275  1.00 31.99           N  
ANISOU 1353  N   ASN B 726     4220   4299   3636   1044   -684    -11       N  
ATOM   1354  CA  ASN B 726      -5.450  -4.384   5.489  1.00 33.83           C  
ANISOU 1354  CA  ASN B 726     4460   4690   3704   1196   -803     97       C  
ATOM   1355  C   ASN B 726      -4.103  -5.037   5.176  1.00 36.53           C  
ANISOU 1355  C   ASN B 726     4673   5165   4042   1474   -901    117       C  
ATOM   1356  O   ASN B 726      -3.802  -6.150   5.614  1.00 42.67           O  
ANISOU 1356  O   ASN B 726     5568   5884   4762   1727   -972    277       O  
ATOM   1357  CB  ASN B 726      -6.379  -5.353   6.231  1.00 37.31           C  
ANISOU 1357  CB  ASN B 726     5172   4934   4070   1214   -788    275       C  
ATOM   1358  CG  ASN B 726      -7.738  -4.707   6.553  1.00 36.39           C  
ANISOU 1358  CG  ASN B 726     5132   4756   3940    947   -682    232       C  
ATOM   1359  OD1 ASN B 726      -7.797  -3.529   6.907  1.00 34.01           O  
ANISOU 1359  OD1 ASN B 726     4699   4615   3607    802   -664    108       O  
ATOM   1360  ND2 ASN B 726      -8.818  -5.466   6.403  1.00 35.18           N  
ANISOU 1360  ND2 ASN B 726     5188   4375   3803    878   -599    317       N  
ATOM   1361  N   GLY B 727      -3.303  -4.333   4.377  1.00 34.69           N  
ANISOU 1361  N   GLY B 727     4203   5110   3866   1435   -896    -45       N  
ATOM   1362  CA  GLY B 727      -1.953  -4.753   4.097  1.00 40.76           C  
ANISOU 1362  CA  GLY B 727     4770   6107   4611   1682   -982    -72       C  
ATOM   1363  C   GLY B 727      -1.805  -5.775   2.996  1.00 46.08           C  
ANISOU 1363  C   GLY B 727     5518   6562   5430   1894   -928    -64       C  
ATOM   1364  O   GLY B 727      -0.671  -6.196   2.720  1.00 47.60           O  
ANISOU 1364  O   GLY B 727     5523   6949   5612   2142   -985   -106       O  
ATOM   1365  N   GLN B 728      -2.899  -6.190   2.363  1.00 42.64           N  
ANISOU 1365  N   GLN B 728     5329   5761   5113   1797   -812    -34       N  
ATOM   1366  CA  GLN B 728      -2.864  -7.141   1.259  1.00 41.29           C  
ANISOU 1366  CA  GLN B 728     5261   5358   5069   1939   -731    -62       C  
ATOM   1367  C   GLN B 728      -3.177  -6.415  -0.040  1.00 43.42           C  
ANISOU 1367  C   GLN B 728     5438   5621   5440   1689   -622   -223       C  
ATOM   1368  O   GLN B 728      -4.151  -5.662  -0.112  1.00 39.95           O  
ANISOU 1368  O   GLN B 728     5053   5115   5013   1420   -569   -227       O  
ATOM   1369  CB  GLN B 728      -3.867  -8.270   1.479  1.00 38.94           C  
ANISOU 1369  CB  GLN B 728     5332   4668   4794   1974   -670     85       C  
ATOM   1370  CG  GLN B 728      -3.719  -8.959   2.831  1.00 49.41           C  
ANISOU 1370  CG  GLN B 728     6817   5957   5998   2206   -773    295       C  
ATOM   1371  CD  GLN B 728      -4.216 -10.379   2.813  1.00 55.51           C  
ANISOU 1371  CD  GLN B 728     8004   6301   6785   2203   -686    440       C  
ATOM   1372  OE1 GLN B 728      -5.324 -10.667   3.258  1.00 64.53           O  
ANISOU 1372  OE1 GLN B 728     9309   7354   7856   1960   -651    519       O  
ATOM   1373  NE2 GLN B 728      -3.393 -11.284   2.293  1.00 61.32           N  
ANISOU 1373  NE2 GLN B 728     8919   6773   7605   2460   -634    459       N  
ATOM   1374  N   ASN B 729      -2.351  -6.628  -1.055  1.00 41.97           N  
ANISOU 1374  N   ASN B 729     5104   5528   5313   1791   -589   -351       N  
ATOM   1375  CA  ASN B 729      -2.611  -6.015  -2.349  1.00 39.83           C  
ANISOU 1375  CA  ASN B 729     4755   5271   5108   1550   -488   -484       C  
ATOM   1376  C   ASN B 729      -3.797  -6.709  -3.018  1.00 40.64           C  
ANISOU 1376  C   ASN B 729     5109   5049   5282   1447   -377   -459       C  
ATOM   1377  O   ASN B 729      -3.862  -7.942  -3.072  1.00 43.60           O  
ANISOU 1377  O   ASN B 729     5673   5200   5694   1623   -335   -436       O  
ATOM   1378  CB  ASN B 729      -1.361  -6.092  -3.228  1.00 44.84           C  
ANISOU 1378  CB  ASN B 729     5145   6139   5753   1669   -472   -644       C  
ATOM   1379  CG  ASN B 729      -1.505  -5.296  -4.508  1.00 43.69           C  
ANISOU 1379  CG  ASN B 729     4896   6075   5630   1382   -380   -766       C  
ATOM   1380  OD1 ASN B 729      -2.243  -5.697  -5.402  1.00 40.17           O  
ANISOU 1380  OD1 ASN B 729     4585   5437   5239   1285   -284   -787       O  
ATOM   1381  ND2 ASN B 729      -0.820  -4.153  -4.595  1.00 44.39           N  
ANISOU 1381  ND2 ASN B 729     4759   6455   5652   1213   -405   -842       N  
ATOM   1382  N   VAL B 730      -4.754  -5.921  -3.505  1.00 32.76           N  
ANISOU 1382  N   VAL B 730     4125   4031   4293   1162   -324   -463       N  
ATOM   1383  CA  VAL B 730      -5.975  -6.463  -4.088  1.00 29.91           C  
ANISOU 1383  CA  VAL B 730     3952   3454   3958   1015   -228   -445       C  
ATOM   1384  C   VAL B 730      -6.168  -5.999  -5.531  1.00 32.13           C  
ANISOU 1384  C   VAL B 730     4124   3830   4254    821   -155   -547       C  
ATOM   1385  O   VAL B 730      -7.240  -6.146  -6.084  1.00 31.26           O  
ANISOU 1385  O   VAL B 730     4100   3645   4131    644    -91   -534       O  
ATOM   1386  CB  VAL B 730      -7.208  -6.118  -3.239  1.00 31.00           C  
ANISOU 1386  CB  VAL B 730     4209   3513   4056    872   -238   -325       C  
ATOM   1387  CG1 VAL B 730      -7.108  -6.786  -1.864  1.00 34.65           C  
ANISOU 1387  CG1 VAL B 730     4826   3867   4471   1030   -295   -211       C  
ATOM   1388  CG2 VAL B 730      -7.361  -4.603  -3.095  1.00 27.09           C  
ANISOU 1388  CG2 VAL B 730     3557   3190   3546    736   -273   -320       C  
ATOM   1389  N   VAL B 731      -5.113  -5.457  -6.136  1.00 33.05           N  
ANISOU 1389  N   VAL B 731     4036   4151   4369    839   -164   -647       N  
ATOM   1390  CA  VAL B 731      -5.180  -4.931  -7.496  1.00 31.60           C  
ANISOU 1390  CA  VAL B 731     3745   4095   4166    637   -101   -723       C  
ATOM   1391  C   VAL B 731      -5.769  -5.961  -8.456  1.00 34.84           C  
ANISOU 1391  C   VAL B 731     4270   4390   4578    572      2   -797       C  
ATOM   1392  O   VAL B 731      -6.609  -5.636  -9.306  1.00 34.18           O  
ANISOU 1392  O   VAL B 731     4179   4359   4447    350     45   -785       O  
ATOM   1393  CB  VAL B 731      -3.772  -4.474  -7.926  1.00 35.80           C  
ANISOU 1393  CB  VAL B 731     4048   4881   4675    669   -110   -842       C  
ATOM   1394  CG1 VAL B 731      -3.676  -4.387  -9.405  1.00 37.50           C  
ANISOU 1394  CG1 VAL B 731     4178   5217   4852    499    -23   -946       C  
ATOM   1395  CG2 VAL B 731      -3.443  -3.096  -7.285  1.00 34.52           C  
ANISOU 1395  CG2 VAL B 731     3782   4857   4476    565   -179   -785       C  
ATOM   1396  N   LYS B 732      -5.353  -7.218  -8.325  1.00 31.75           N  
ANISOU 1396  N   LYS B 732     3996   3840   4229    765     47   -872       N  
ATOM   1397  CA  LYS B 732      -5.728  -8.275  -9.249  1.00 35.63           C  
ANISOU 1397  CA  LYS B 732     4622   4197   4719    696    175   -996       C  
ATOM   1398  C   LYS B 732      -6.829  -9.184  -8.723  1.00 37.40           C  
ANISOU 1398  C   LYS B 732     5136   4129   4946    646    223   -930       C  
ATOM   1399  O   LYS B 732      -7.104 -10.220  -9.338  1.00 40.23           O  
ANISOU 1399  O   LYS B 732     5666   4316   5304    588    349  -1051       O  
ATOM   1400  CB  LYS B 732      -4.489  -9.114  -9.576  1.00 34.95           C  
ANISOU 1400  CB  LYS B 732     4499   4098   4683    951    234  -1165       C  
ATOM   1401  CG  LYS B 732      -3.449  -8.328 -10.327  1.00 39.60           C  
ANISOU 1401  CG  LYS B 732     4780   5029   5237    936    221  -1277       C  
ATOM   1402  CD  LYS B 732      -2.036  -8.725  -9.917  1.00 51.09           C  
ANISOU 1402  CD  LYS B 732     6109   6564   6737   1298    197  -1366       C  
ATOM   1403  CE  LYS B 732      -1.833 -10.218  -9.940  1.00 56.48           C  
ANISOU 1403  CE  LYS B 732     7019   6942   7500   1569    296  -1456       C  
ATOM   1404  NZ  LYS B 732      -0.386 -10.534  -9.819  1.00 63.42           N  
ANISOU 1404  NZ  LYS B 732     7750   7928   8420   1995    260  -1521       N  
ATOM   1405  N   VAL B 733      -7.471  -8.825  -7.616  1.00 33.21           N  
ANISOU 1405  N   VAL B 733     4672   3543   4402    632    144   -760       N  
ATOM   1406  CA  VAL B 733      -8.333  -9.744  -6.888  1.00 34.29           C  
ANISOU 1406  CA  VAL B 733     5092   3413   4525    600    187   -685       C  
ATOM   1407  C   VAL B 733      -9.788  -9.496  -7.253  1.00 34.84           C  
ANISOU 1407  C   VAL B 733     5173   3555   4509    266    233   -663       C  
ATOM   1408  O   VAL B 733     -10.201  -8.352  -7.475  1.00 32.24           O  
ANISOU 1408  O   VAL B 733     4639   3464   4145    154    172   -610       O  
ATOM   1409  CB  VAL B 733      -8.089  -9.610  -5.375  1.00 33.65           C  
ANISOU 1409  CB  VAL B 733     5067   3270   4450    797     77   -520       C  
ATOM   1410  CG1 VAL B 733      -8.984 -10.548  -4.610  1.00 36.85           C  
ANISOU 1410  CG1 VAL B 733     5781   3409   4812    721    130   -424       C  
ATOM   1411  CG2 VAL B 733      -6.648  -9.954  -5.087  1.00 37.91           C  
ANISOU 1411  CG2 VAL B 733     5563   3795   5045   1149     25   -541       C  
ATOM   1412  N   GLY B 734     -10.563 -10.575  -7.330  1.00 34.49           N  
ANISOU 1412  N   GLY B 734     5373   3311   4422    107    346   -707       N  
ATOM   1413  CA  GLY B 734     -11.947 -10.487  -7.750  1.00 34.08           C  
ANISOU 1413  CA  GLY B 734     5303   3389   4256   -235    401   -717       C  
ATOM   1414  C   GLY B 734     -12.854  -9.918  -6.675  1.00 36.04           C  
ANISOU 1414  C   GLY B 734     5522   3719   4454   -292    333   -559       C  
ATOM   1415  O   GLY B 734     -12.512  -9.824  -5.495  1.00 33.96           O  
ANISOU 1415  O   GLY B 734     5331   3344   4228   -108    265   -445       O  
ATOM   1416  N   HIS B 735     -14.065  -9.562  -7.109  1.00 42.31           N  
ANISOU 1416  N   HIS B 735     6915   4384   4777  -1683   -162  -1193       N  
ATOM   1417  CA  HIS B 735     -14.967  -8.775  -6.272  1.00 43.10           C  
ANISOU 1417  CA  HIS B 735     6551   4778   5047  -1771   -287  -1183       C  
ATOM   1418  C   HIS B 735     -15.324  -9.494  -4.974  1.00 44.45           C  
ANISOU 1418  C   HIS B 735     6943   4693   5254  -1924      9  -1184       C  
ATOM   1419  O   HIS B 735     -15.146  -8.948  -3.879  1.00 41.01           O  
ANISOU 1419  O   HIS B 735     6343   4298   4942  -1694     11  -1021       O  
ATOM   1420  CB  HIS B 735     -16.233  -8.430  -7.053  1.00 43.94           C  
ANISOU 1420  CB  HIS B 735     6267   5279   5149  -2166   -506  -1411       C  
ATOM   1421  CG  HIS B 735     -17.189  -7.595  -6.267  1.00 46.06           C  
ANISOU 1421  CG  HIS B 735     6025   5867   5608  -2253   -642  -1418       C  
ATOM   1422  ND1 HIS B 735     -17.020  -6.237  -6.098  1.00 40.24           N  
ANISOU 1422  ND1 HIS B 735     4826   5429   5034  -1924   -901  -1248       N  
ATOM   1423  CD2 HIS B 735     -18.292  -7.932  -5.558  1.00 48.60           C  
ANISOU 1423  CD2 HIS B 735     6225   6223   6019  -2469   -508  -1490       C  
ATOM   1424  CE1 HIS B 735     -17.991  -5.771  -5.330  1.00 46.09           C  
ANISOU 1424  CE1 HIS B 735     5230   6318   5964  -1923   -911  -1206       C  
ATOM   1425  NE2 HIS B 735     -18.776  -6.779  -4.991  1.00 47.61           N  
ANISOU 1425  NE2 HIS B 735     5611   6378   6102  -2262   -692  -1361       N  
ATOM   1426  N   ARG B 736     -15.867 -10.715  -5.075  1.00 47.37           N  
ANISOU 1426  N   ARG B 736     7688   4802   5510  -2336    280  -1381       N  
ATOM   1427  CA  ARG B 736     -16.342 -11.378  -3.861  1.00 51.05           C  
ANISOU 1427  CA  ARG B 736     8362   5029   6004  -2528    582  -1392       C  
ATOM   1428  C   ARG B 736     -15.200 -11.643  -2.885  1.00 46.07           C  
ANISOU 1428  C   ARG B 736     8083   4064   5356  -2073    770  -1102       C  
ATOM   1429  O   ARG B 736     -15.399 -11.577  -1.669  1.00 49.21           O  
ANISOU 1429  O   ARG B 736     8444   4435   5820  -2025    878   -997       O  
ATOM   1430  CB  ARG B 736     -17.079 -12.683  -4.198  1.00 64.99           C  
ANISOU 1430  CB  ARG B 736    10385   6652   7657  -2890    860  -1565       C  
ATOM   1431  CG  ARG B 736     -18.411 -12.500  -4.955  1.00 73.37           C  
ANISOU 1431  CG  ARG B 736    10989   8149   8741  -3219    688  -1789       C  
ATOM   1432  CD  ARG B 736     -19.244 -11.300  -4.447  1.00 74.28           C  
ANISOU 1432  CD  ARG B 736    10507   8681   9036  -3207    428  -1777       C  
ATOM   1433  NE  ARG B 736     -19.830 -11.511  -3.118  1.00 77.61           N  
ANISOU 1433  NE  ARG B 736    10963   8990   9537  -3266    637  -1728       N  
ATOM   1434  CZ  ARG B 736     -20.430 -10.564  -2.395  1.00 75.17           C  
ANISOU 1434  CZ  ARG B 736    10193   8980   9388  -3239    487  -1705       C  
ATOM   1435  NH1 ARG B 736     -20.525  -9.324  -2.862  1.00 71.55           N  
ANISOU 1435  NH1 ARG B 736     9218   8926   9040  -3105    135  -1694       N  
ATOM   1436  NH2 ARG B 736     -20.925 -10.851  -1.193  1.00 76.08           N  
ANISOU 1436  NH2 ARG B 736    10389   8971   9547  -3300    704  -1666       N  
ATOM   1437  N   GLN B 737     -14.001 -11.933  -3.391  1.00 49.72           N  
ANISOU 1437  N   GLN B 737     8869   4298   5724  -1726    806   -973       N  
ATOM   1438  CA  GLN B 737     -12.859 -12.101  -2.500  1.00 49.89           C  
ANISOU 1438  CA  GLN B 737     9169   4066   5720  -1240    944   -697       C  
ATOM   1439  C   GLN B 737     -12.535 -10.799  -1.775  1.00 47.80           C  
ANISOU 1439  C   GLN B 737     8422   4147   5592   -876    692   -521       C  
ATOM   1440  O   GLN B 737     -12.319 -10.791  -0.559  1.00 46.30           O  
ANISOU 1440  O   GLN B 737     8282   3894   5415   -683    804   -363       O  
ATOM   1441  CB  GLN B 737     -11.647 -12.602  -3.281  1.00 49.91           C  
ANISOU 1441  CB  GLN B 737     9552   3801   5612   -932   1009   -624       C  
ATOM   1442  CG  GLN B 737     -10.412 -12.837  -2.416  1.00 54.74           C  
ANISOU 1442  CG  GLN B 737    10383   4232   6185   -381   1119   -339       C  
ATOM   1443  CD  GLN B 737      -9.421 -13.802  -3.065  1.00 60.43           C  
ANISOU 1443  CD  GLN B 737    11345   4843   6771   -156   1234   -263       C  
ATOM   1444  OE1 GLN B 737      -9.454 -14.026  -4.278  1.00 58.85           O  
ANISOU 1444  OE1 GLN B 737    11236   4597   6527   -381   1241   -418       O  
ATOM   1445  NE2 GLN B 737      -8.536 -14.377  -2.253  1.00 63.16           N  
ANISOU 1445  NE2 GLN B 737    11759   5195   7043    259   1315    -47       N  
ATOM   1446  N   VAL B 738     -12.512  -9.675  -2.496  1.00 36.12           N  
ANISOU 1446  N   VAL B 738     6477   3036   4210   -783    366   -549       N  
ATOM   1447  CA  VAL B 738     -12.201  -8.415  -1.819  1.00 32.62           C  
ANISOU 1447  CA  VAL B 738     5575   2902   3917   -458    163   -405       C  
ATOM   1448  C   VAL B 738     -13.256  -8.100  -0.762  1.00 35.22           C  
ANISOU 1448  C   VAL B 738     5617   3403   4361   -701    183   -447       C  
ATOM   1449  O   VAL B 738     -12.930  -7.672   0.354  1.00 34.59           O  
ANISOU 1449  O   VAL B 738     5415   3386   4342   -461    209   -307       O  
ATOM   1450  CB  VAL B 738     -12.042  -7.273  -2.837  1.00 27.76           C  
ANISOU 1450  CB  VAL B 738     4543   2613   3390   -334   -152   -427       C  
ATOM   1451  CG1 VAL B 738     -11.802  -5.938  -2.116  1.00 26.18           C  
ANISOU 1451  CG1 VAL B 738     3854   2719   3374    -51   -321   -309       C  
ATOM   1452  CG2 VAL B 738     -10.849  -7.557  -3.755  1.00 27.27           C  
ANISOU 1452  CG2 VAL B 738     4772   2374   3216    -45   -147   -370       C  
ATOM   1453  N   VAL B 739     -14.534  -8.319  -1.084  1.00 39.05           N  
ANISOU 1453  N   VAL B 739     5983   3982   4872  -1190    181   -659       N  
ATOM   1454  CA  VAL B 739     -15.597  -8.075  -0.110  1.00 38.17           C  
ANISOU 1454  CA  VAL B 739     5604   4024   4876  -1460    226   -731       C  
ATOM   1455  C   VAL B 739     -15.358  -8.896   1.154  1.00 40.90           C  
ANISOU 1455  C   VAL B 739     6355   4052   5135  -1416    547   -617       C  
ATOM   1456  O   VAL B 739     -15.529  -8.405   2.278  1.00 42.69           O  
ANISOU 1456  O   VAL B 739     6373   4403   5445  -1338    565   -537       O  
ATOM   1457  CB  VAL B 739     -16.967  -8.392  -0.738  1.00 42.09           C  
ANISOU 1457  CB  VAL B 739     5960   4647   5384  -2017    207  -1016       C  
ATOM   1458  CG1 VAL B 739     -18.062  -8.482   0.353  1.00 42.59           C  
ANISOU 1458  CG1 VAL B 739     5893   4754   5534  -2362    365  -1125       C  
ATOM   1459  CG2 VAL B 739     -17.309  -7.357  -1.831  1.00 38.63           C  
ANISOU 1459  CG2 VAL B 739     5006   4628   5044  -2010   -161  -1092       C  
ATOM   1460  N   ASN B 740     -14.944 -10.151   0.990  1.00 42.08           N  
ANISOU 1460  N   ASN B 740     7103   3781   5106  -1445    815   -597       N  
ATOM   1461  CA  ASN B 740     -14.650 -10.997   2.145  1.00 46.64           C  
ANISOU 1461  CA  ASN B 740     8130   4020   5571  -1353   1140   -449       C  
ATOM   1462  C   ASN B 740     -13.470 -10.453   2.946  1.00 44.19           C  
ANISOU 1462  C   ASN B 740     7784   3764   5242   -772   1069   -175       C  
ATOM   1463  O   ASN B 740     -13.510 -10.429   4.181  1.00 45.07           O  
ANISOU 1463  O   ASN B 740     7945   3857   5324   -679   1199    -52       O  
ATOM   1464  CB  ASN B 740     -14.380 -12.432   1.683  1.00 52.45           C  
ANISOU 1464  CB  ASN B 740     9528   4267   6132  -1472   1455   -477       C  
ATOM   1465  CG  ASN B 740     -15.657 -13.181   1.319  1.00 64.16           C  
ANISOU 1465  CG  ASN B 740    11122   5644   7611  -2113   1646   -770       C  
ATOM   1466  OD1 ASN B 740     -16.768 -12.737   1.633  1.00 65.80           O  
ANISOU 1466  OD1 ASN B 740    10930   6134   7936  -2466   1563   -941       O  
ATOM   1467  ND2 ASN B 740     -15.503 -14.335   0.668  1.00 69.88           N  
ANISOU 1467  ND2 ASN B 740    12251   6115   8186  -2173   1870   -812       N  
ATOM   1468  N   MET B 741     -12.420  -9.989   2.264  1.00 50.09           N  
ANISOU 1468  N   MET B 741     8435   4600   5996   -387    869    -92       N  
ATOM   1469  CA  MET B 741     -11.284  -9.398   2.970  1.00 46.59           C  
ANISOU 1469  CA  MET B 741     7894   4265   5542    152    789    122       C  
ATOM   1470  C   MET B 741     -11.708  -8.171   3.772  1.00 41.44           C  
ANISOU 1470  C   MET B 741     6674   4017   5055    168    618    119       C  
ATOM   1471  O   MET B 741     -11.263  -7.980   4.907  1.00 43.61           O  
ANISOU 1471  O   MET B 741     6926   4356   5289    438    670    262       O  
ATOM   1472  CB  MET B 741     -10.174  -9.038   1.977  1.00 43.56           C  
ANISOU 1472  CB  MET B 741     7475   3918   5157    505    617    160       C  
ATOM   1473  CG  MET B 741      -9.625 -10.239   1.194  1.00 43.67           C  
ANISOU 1473  CG  MET B 741     8057   3523   5012    543    800    167       C  
ATOM   1474  SD  MET B 741      -8.435  -9.739  -0.073  1.00 46.68           S  
ANISOU 1474  SD  MET B 741     8344   3982   5410    892    593    166       S  
ATOM   1475  CE  MET B 741      -7.320  -8.786   0.943  1.00 44.23           C  
ANISOU 1475  CE  MET B 741     7512   4155   5137   1292    438    306       C  
ATOM   1476  N   ILE B 742     -12.590  -7.344   3.214  1.00 37.66           N  
ANISOU 1476  N   ILE B 742     5731   3822   4755   -115    422    -46       N  
ATOM   1477  CA  ILE B 742     -13.072  -6.186   3.967  1.00 37.77           C  
ANISOU 1477  CA  ILE B 742     5205   4194   4952   -126    290    -65       C  
ATOM   1478  C   ILE B 742     -13.873  -6.619   5.189  1.00 43.23           C  
ANISOU 1478  C   ILE B 742     5990   4823   5612   -376    506    -76       C  
ATOM   1479  O   ILE B 742     -13.685  -6.081   6.286  1.00 42.75           O  
ANISOU 1479  O   ILE B 742     5741   4921   5582   -201    519     10       O  
ATOM   1480  CB  ILE B 742     -13.886  -5.258   3.056  1.00 31.91           C  
ANISOU 1480  CB  ILE B 742     3969   3749   4408   -360     45   -227       C  
ATOM   1481  CG1 ILE B 742     -12.930  -4.638   2.035  1.00 29.33           C  
ANISOU 1481  CG1 ILE B 742     3519   3514   4112    -39   -162   -176       C  
ATOM   1482  CG2 ILE B 742     -14.704  -4.253   3.925  1.00 28.61           C  
ANISOU 1482  CG2 ILE B 742     3029   3646   4196   -474    -24   -280       C  
ATOM   1483  CD1 ILE B 742     -13.617  -4.026   0.805  1.00 29.17           C  
ANISOU 1483  CD1 ILE B 742     3184   3701   4199   -263   -383   -311       C  
ATOM   1484  N   ARG B 743     -14.752  -7.616   5.040  1.00 46.77           N  
ANISOU 1484  N   ARG B 743     6741   5041   5988   -800    699   -195       N  
ATOM   1485  CA  ARG B 743     -15.570  -8.049   6.176  1.00 47.30           C  
ANISOU 1485  CA  ARG B 743     6911   5034   6028  -1084    935   -225       C  
ATOM   1486  C   ARG B 743     -14.752  -8.722   7.273  1.00 50.66           C  
ANISOU 1486  C   ARG B 743     7796   5208   6244   -781   1173      7       C  
ATOM   1487  O   ARG B 743     -15.222  -8.809   8.413  1.00 54.99           O  
ANISOU 1487  O   ARG B 743     8386   5751   6756   -915   1348     32       O  
ATOM   1488  CB  ARG B 743     -16.686  -8.989   5.706  1.00 48.93           C  
ANISOU 1488  CB  ARG B 743     7343   5041   6208  -1636   1118   -439       C  
ATOM   1489  CG  ARG B 743     -17.841  -8.267   5.008  1.00 50.06           C  
ANISOU 1489  CG  ARG B 743     6932   5528   6560  -2009    909   -692       C  
ATOM   1490  CD  ARG B 743     -18.925  -9.235   4.561  1.00 59.21           C  
ANISOU 1490  CD  ARG B 743     8286   6533   7677  -2558   1074   -948       C  
ATOM   1491  NE  ARG B 743     -19.874  -8.599   3.649  1.00 61.09           N  
ANISOU 1491  NE  ARG B 743     7952   7185   8073  -2727    787  -1138       N  
ATOM   1492  CZ  ARG B 743     -20.589  -9.258   2.742  1.00 68.16           C  
ANISOU 1492  CZ  ARG B 743     8844   8141   8911  -2918    749  -1298       C  
ATOM   1493  NH1 ARG B 743     -20.457 -10.573   2.611  1.00 73.28           N  
ANISOU 1493  NH1 ARG B 743    10002   8459   9381  -3116   1013  -1372       N  
ATOM   1494  NH2 ARG B 743     -21.430  -8.602   1.953  1.00 70.11           N  
ANISOU 1494  NH2 ARG B 743     8606   8757   9274  -2866    463  -1356       N  
ATOM   1495  N   GLN B 744     -13.533  -9.175   6.971  1.00 50.79           N  
ANISOU 1495  N   GLN B 744     8152   5032   6114   -363   1182    179       N  
ATOM   1496  CA  GLN B 744     -12.757  -9.897   7.974  1.00 50.33           C  
ANISOU 1496  CA  GLN B 744     8556   4736   5831    -41   1406    415       C  
ATOM   1497  C   GLN B 744     -12.270  -8.982   9.090  1.00 49.96           C  
ANISOU 1497  C   GLN B 744     8176   5018   5787    294   1295    539       C  
ATOM   1498  O   GLN B 744     -12.080  -9.436  10.220  1.00 51.67           O  
ANISOU 1498  O   GLN B 744     8673   5138   5822    442   1484    704       O  
ATOM   1499  CB  GLN B 744     -11.582 -10.606   7.315  1.00 46.51           C  
ANISOU 1499  CB  GLN B 744     8502   3968   5202    326   1445    549       C  
ATOM   1500  CG  GLN B 744     -12.015 -11.884   6.632  1.00 62.49           C  
ANISOU 1500  CG  GLN B 744    11108   5516   7118     29   1738    497       C  
ATOM   1501  CD  GLN B 744     -10.917 -12.916   6.581  1.00 69.23           C  
ANISOU 1501  CD  GLN B 744    12377   6133   7793    435   1834    637       C  
ATOM   1502  OE1 GLN B 744      -9.740 -12.577   6.437  1.00 69.33           O  
ANISOU 1502  OE1 GLN B 744    12169   6383   7791    881   1625    714       O  
ATOM   1503  NE2 GLN B 744     -11.292 -14.188   6.704  1.00 73.62           N  
ANISOU 1503  NE2 GLN B 744    13343   6406   8223    253   2106    579       N  
ATOM   1504  N   GLY B 745     -12.076  -7.702   8.810  1.00 46.51           N  
ANISOU 1504  N   GLY B 745     7154   4973   5544    411   1008    461       N  
ATOM   1505  CA  GLY B 745     -11.650  -6.809   9.874  1.00 39.67           C  
ANISOU 1505  CA  GLY B 745     5934   4439   4698    675    923    529       C  
ATOM   1506  C   GLY B 745     -12.746  -6.240  10.757  1.00 39.76           C  
ANISOU 1506  C   GLY B 745     5604   4669   4835    332    963    416       C  
ATOM   1507  O   GLY B 745     -12.458  -5.389  11.601  1.00 40.91           O  
ANISOU 1507  O   GLY B 745     5404   5120   5019    512    893    436       O  
ATOM   1508  N   GLY B 746     -13.993  -6.666  10.593  1.00 38.99           N  
ANISOU 1508  N   GLY B 746     5566   4442   4807   -168   1083    272       N  
ATOM   1509  CA  GLY B 746     -15.069  -6.149  11.441  1.00 40.48           C  
ANISOU 1509  CA  GLY B 746     5410   4840   5130   -512   1132    141       C  
ATOM   1510  C   GLY B 746     -15.262  -4.644  11.285  1.00 34.11           C  
ANISOU 1510  C   GLY B 746     3893   4456   4611   -482    868     14       C  
ATOM   1511  O   GLY B 746     -15.543  -4.119  10.188  1.00 34.52           O  
ANISOU 1511  O   GLY B 746     3655   4607   4855   -571    672   -105       O  
ATOM   1512  N   ASN B 747     -15.105  -3.906  12.384  1.00 36.40           N  
ANISOU 1512  N   ASN B 747     3894   5005   4930   -350    871     39       N  
ATOM   1513  CA  ASN B 747     -15.354  -2.472  12.331  1.00 36.19           C  
ANISOU 1513  CA  ASN B 747     3202   5349   5199   -352    676    -94       C  
ATOM   1514  C   ASN B 747     -14.138  -1.656  11.937  1.00 33.98           C  
ANISOU 1514  C   ASN B 747     2702   5240   4970    103    482    -27       C  
ATOM   1515  O   ASN B 747     -14.231  -0.429  11.904  1.00 29.06           O  
ANISOU 1515  O   ASN B 747     2200   4352   4488    104    269     55       O  
ATOM   1516  CB  ASN B 747     -15.900  -1.989  13.676  1.00 34.53           C  
ANISOU 1516  CB  ASN B 747     2746   5343   5030   -492    793   -150       C  
ATOM   1517  CG  ASN B 747     -17.275  -2.540  13.949  1.00 34.81           C  
ANISOU 1517  CG  ASN B 747     2898   5243   5086   -974    941   -262       C  
ATOM   1518  OD1 ASN B 747     -18.086  -2.708  13.026  1.00 37.75           O  
ANISOU 1518  OD1 ASN B 747     3300   5497   5547  -1179    825   -348       O  
ATOM   1519  ND2 ASN B 747     -17.564  -2.846  15.217  1.00 39.06           N  
ANISOU 1519  ND2 ASN B 747     3552   5793   5495  -1112   1182   -250       N  
ATOM   1520  N   THR B 748     -13.030  -2.302  11.606  1.00 34.86           N  
ANISOU 1520  N   THR B 748     3787   5984   3473    425    346      5       N  
ATOM   1521  CA  THR B 748     -11.791  -1.632  11.247  1.00 37.11           C  
ANISOU 1521  CA  THR B 748     4071   6363   3665    328    226   -192       C  
ATOM   1522  C   THR B 748     -11.394  -2.038   9.834  1.00 31.71           C  
ANISOU 1522  C   THR B 748     3323   5486   3241    385    104   -140       C  
ATOM   1523  O   THR B 748     -11.449  -3.218   9.474  1.00 35.68           O  
ANISOU 1523  O   THR B 748     3785   5916   3856    505     34     74       O  
ATOM   1524  CB  THR B 748     -10.685  -1.985  12.248  1.00 39.19           C  
ANISOU 1524  CB  THR B 748     4274   7026   3590    296    100   -148       C  
ATOM   1525  OG1 THR B 748     -11.096  -1.589  13.566  1.00 42.07           O  
ANISOU 1525  OG1 THR B 748     4721   7592   3671    239    216   -199       O  
ATOM   1526  CG2 THR B 748      -9.367  -1.287  11.872  1.00 40.22           C  
ANISOU 1526  CG2 THR B 748     4349   7325   3607    132    -26   -356       C  
ATOM   1527  N   LEU B 749     -11.031  -1.054   9.023  1.00 30.64           N  
ANISOU 1527  N   LEU B 749     3213   5240   3189    295    103   -337       N  
ATOM   1528  CA  LEU B 749     -10.601  -1.315   7.653  1.00 31.36           C  
ANISOU 1528  CA  LEU B 749     3251   5183   3482    346      1   -306       C  
ATOM   1529  C   LEU B 749      -9.535  -0.292   7.295  1.00 32.06           C  
ANISOU 1529  C   LEU B 749     3334   5355   3492    191    -31   -507       C  
ATOM   1530  O   LEU B 749      -9.804   0.910   7.364  1.00 31.50           O  
ANISOU 1530  O   LEU B 749     3385   5174   3409     61     92   -698       O  
ATOM   1531  CB  LEU B 749     -11.774  -1.214   6.673  1.00 31.80           C  
ANISOU 1531  CB  LEU B 749     3341   4931   3811    409     72   -272       C  
ATOM   1532  CG  LEU B 749     -11.413  -1.220   5.188  1.00 29.81           C  
ANISOU 1532  CG  LEU B 749     3070   4524   3732    438     -9   -288       C  
ATOM   1533  CD1 LEU B 749     -10.760  -2.551   4.761  1.00 28.43           C  
ANISOU 1533  CD1 LEU B 749     2852   4377   3574    540   -143   -148       C  
ATOM   1534  CD2 LEU B 749     -12.678  -0.974   4.384  1.00 29.32           C  
ANISOU 1534  CD2 LEU B 749     3019   4245   3877    482     55   -254       C  
ATOM   1535  N   MET B 750      -8.347  -0.761   6.932  1.00 31.76           N  
ANISOU 1535  N   MET B 750     3165   5508   3395    209   -171   -454       N  
ATOM   1536  CA  MET B 750      -7.310   0.087   6.354  1.00 30.76           C  
ANISOU 1536  CA  MET B 750     2986   5472   3231     43   -205   -605       C  
ATOM   1537  C   MET B 750      -7.260  -0.183   4.862  1.00 28.63           C  
ANISOU 1537  C   MET B 750     2698   4986   3193    166   -225   -542       C  
ATOM   1538  O   MET B 750      -7.072  -1.334   4.448  1.00 30.60           O  
ANISOU 1538  O   MET B 750     2881   5245   3500    371   -300   -372       O  
ATOM   1539  CB  MET B 750      -5.936  -0.196   6.968  1.00 31.97           C  
ANISOU 1539  CB  MET B 750     2936   6089   3123    -24   -344   -573       C  
ATOM   1540  CG  MET B 750      -5.828   0.271   8.367  1.00 44.86           C  
ANISOU 1540  CG  MET B 750     4587   8000   4459   -222   -346   -689       C  
ATOM   1541  SD  MET B 750      -4.098   0.370   8.853  1.00 50.15           S  
ANISOU 1541  SD  MET B 750     4960   9301   4794   -415   -533   -702       S  
ATOM   1542  CE  MET B 750      -3.521   1.781   7.888  1.00 39.46           C  
ANISOU 1542  CE  MET B 750     3645   7817   3531   -775   -475   -969       C  
ATOM   1543  N   VAL B 751      -7.406   0.865   4.061  1.00 29.50           N  
ANISOU 1543  N   VAL B 751     2899   4894   3415     52   -140   -674       N  
ATOM   1544  CA  VAL B 751      -7.342   0.713   2.614  1.00 28.79           C  
ANISOU 1544  CA  VAL B 751     2801   4635   3503    157   -154   -618       C  
ATOM   1545  C   VAL B 751      -6.384   1.724   2.019  1.00 32.26           C  
ANISOU 1545  C   VAL B 751     3216   5133   3908    -34   -122   -732       C  
ATOM   1546  O   VAL B 751      -6.234   2.844   2.523  1.00 30.38           O  
ANISOU 1546  O   VAL B 751     3066   4889   3587   -278    -37   -893       O  
ATOM   1547  CB  VAL B 751      -8.712   0.853   1.930  1.00 29.28           C  
ANISOU 1547  CB  VAL B 751     2991   4368   3765    260    -77   -585       C  
ATOM   1548  CG1 VAL B 751      -9.593  -0.303   2.292  1.00 32.14           C  
ANISOU 1548  CG1 VAL B 751     3344   4690   4179    402   -118   -450       C  
ATOM   1549  CG2 VAL B 751      -9.371   2.224   2.264  1.00 28.95           C  
ANISOU 1549  CG2 VAL B 751     3102   4155   3742    148     90   -713       C  
ATOM   1550  N   LYS B 752      -5.725   1.313   0.936  1.00 27.85           N  
ANISOU 1550  N   LYS B 752     2560   4619   3401     64   -172   -654       N  
ATOM   1551  CA  LYS B 752      -5.021   2.225   0.053  1.00 26.54           C  
ANISOU 1551  CA  LYS B 752     2385   4448   3251    -90   -111   -717       C  
ATOM   1552  C   LYS B 752      -5.793   2.294  -1.258  1.00 25.57           C  
ANISOU 1552  C   LYS B 752     2388   4022   3304     65    -58   -658       C  
ATOM   1553  O   LYS B 752      -6.116   1.258  -1.850  1.00 26.73           O  
ANISOU 1553  O   LYS B 752     2517   4131   3509    290   -129   -556       O  
ATOM   1554  CB  LYS B 752      -3.577   1.785  -0.198  1.00 30.83           C  
ANISOU 1554  CB  LYS B 752     2676   5366   3672   -100   -188   -658       C  
ATOM   1555  CG  LYS B 752      -2.837   2.767  -1.095  1.00 32.00           C  
ANISOU 1555  CG  LYS B 752     2797   5527   3833   -298   -103   -705       C  
ATOM   1556  CD  LYS B 752      -1.393   2.396  -1.245  1.00 35.70           C  
ANISOU 1556  CD  LYS B 752     2952   6454   4160   -335   -162   -635       C  
ATOM   1557  CE  LYS B 752      -0.675   3.349  -2.172  1.00 39.14           C  
ANISOU 1557  CE  LYS B 752     3349   6910   4611   -555    -56   -658       C  
ATOM   1558  NZ  LYS B 752       0.770   2.930  -2.265  1.00 42.14           N  
ANISOU 1558  NZ  LYS B 752     3351   7819   4843   -563   -108   -557       N  
ATOM   1559  N   VAL B 753      -6.112   3.502  -1.707  1.00 26.36           N  
ANISOU 1559  N   VAL B 753     2639   3904   3472    -58     72   -718       N  
ATOM   1560  CA  VAL B 753      -6.732   3.693  -3.013  1.00 24.80           C  
ANISOU 1560  CA  VAL B 753     2536   3488   3398     88    117   -632       C  
ATOM   1561  C   VAL B 753      -5.886   4.656  -3.834  1.00 30.06           C  
ANISOU 1561  C   VAL B 753     3232   4142   4048    -68    221   -643       C  
ATOM   1562  O   VAL B 753      -4.969   5.302  -3.325  1.00 32.21           O  
ANISOU 1562  O   VAL B 753     3469   4533   4235   -338    271   -738       O  
ATOM   1563  CB  VAL B 753      -8.175   4.216  -2.899  1.00 23.60           C  
ANISOU 1563  CB  VAL B 753     2545   3067   3356    182    203   -611       C  
ATOM   1564  CG1 VAL B 753      -9.051   3.301  -1.996  1.00 23.44           C  
ANISOU 1564  CG1 VAL B 753     2472   3089   3344    290    123   -588       C  
ATOM   1565  CG2 VAL B 753      -8.151   5.679  -2.372  1.00 26.40           C  
ANISOU 1565  CG2 VAL B 753     3089   3237   3705     -4    397   -720       C  
ATOM   1566  N   VAL B 754      -6.208   4.753  -5.134  1.00 29.54           N  
ANISOU 1566  N   VAL B 754     3226   3953   4045     75    251   -538       N  
ATOM   1567  CA  VAL B 754      -5.623   5.774  -5.998  1.00 32.77           C  
ANISOU 1567  CA  VAL B 754     3711   4288   4452    -52    390   -505       C  
ATOM   1568  C   VAL B 754      -6.742   6.447  -6.777  1.00 34.92           C  
ANISOU 1568  C   VAL B 754     4181   4268   4820    106    488   -396       C  
ATOM   1569  O   VAL B 754      -7.655   5.784  -7.289  1.00 32.07           O  
ANISOU 1569  O   VAL B 754     3797   3900   4490    346    389   -308       O  
ATOM   1570  CB  VAL B 754      -4.534   5.224  -6.952  1.00 38.53           C  
ANISOU 1570  CB  VAL B 754     4277   5265   5099    -12    348   -438       C  
ATOM   1571  CG1 VAL B 754      -3.381   4.644  -6.162  1.00 42.48           C  
ANISOU 1571  CG1 VAL B 754     4541   6108   5491   -152    284   -501       C  
ATOM   1572  CG2 VAL B 754      -5.085   4.166  -7.862  1.00 35.00           C  
ANISOU 1572  CG2 VAL B 754     3811   4839   4648    291    230   -361       C  
ATOM   1573  N   MET B 755      -6.710   7.766  -6.807  1.00 33.57           N  
ANISOU 1573  N   MET B 755     4207   3862   4686    -36    688   -395       N  
ATOM   1574  CA  MET B 755      -7.593   8.542  -7.651  1.00 33.18           C  
ANISOU 1574  CA  MET B 755     4346   3550   4709    150    820   -233       C  
ATOM   1575  C   MET B 755      -6.814   8.906  -8.906  1.00 38.19           C  
ANISOU 1575  C   MET B 755     4995   4224   5291    101    891   -114       C  
ATOM   1576  O   MET B 755      -5.710   9.453  -8.816  1.00 39.11           O  
ANISOU 1576  O   MET B 755     5135   4352   5373   -196   1000   -177       O  
ATOM   1577  CB  MET B 755      -8.078   9.806  -6.936  1.00 33.73           C  
ANISOU 1577  CB  MET B 755     4699   3262   4854     80   1056   -277       C  
ATOM   1578  CG  MET B 755      -8.686  10.802  -7.900  1.00 43.78           C  
ANISOU 1578  CG  MET B 755     6195   4252   6189    270   1250    -64       C  
ATOM   1579  SD  MET B 755      -9.248  12.309  -7.105  1.00 55.44           S  
ANISOU 1579  SD  MET B 755     8088   5218   7759    260   1595   -103       S  
ATOM   1580  CE  MET B 755      -7.775  12.830  -6.227  1.00 57.33           C  
ANISOU 1580  CE  MET B 755     8423   5435   7924   -305   1652   -437       C  
ATOM   1581  N   VAL B 756      -7.375   8.591 -10.068  1.00 34.83           N  
ANISOU 1581  N   VAL B 756     4543   3855   4837    364    827     58       N  
ATOM   1582  CA  VAL B 756      -6.720   8.827 -11.350  1.00 33.14           C  
ANISOU 1582  CA  VAL B 756     4343   3713   4537    367    894    196       C  
ATOM   1583  C   VAL B 756      -7.533   9.863 -12.097  1.00 36.31           C  
ANISOU 1583  C   VAL B 756     4962   3862   4971    551   1052    420       C  
ATOM   1584  O   VAL B 756      -8.754   9.726 -12.216  1.00 41.35           O  
ANISOU 1584  O   VAL B 756     5600   4476   5637    821    979    520       O  
ATOM   1585  CB  VAL B 756      -6.603   7.545 -12.191  1.00 37.54           C  
ANISOU 1585  CB  VAL B 756     4715   4580   4968    534    695    210       C  
ATOM   1586  CG1 VAL B 756      -6.154   7.912 -13.610  1.00 39.16           C  
ANISOU 1586  CG1 VAL B 756     4971   4855   5052    586    791    378       C  
ATOM   1587  CG2 VAL B 756      -5.644   6.555 -11.537  1.00 32.76           C  
ANISOU 1587  CG2 VAL B 756     3914   4211   4324    415    586     38       C  
ATOM   1588  N   THR B 757      -6.872  10.904 -12.588  1.00 37.46           N  
ANISOU 1588  N   THR B 757     5283   3838   5112    410   1278    526       N  
ATOM   1589  CA  THR B 757      -7.580  11.899 -13.371  1.00 40.32           C  
ANISOU 1589  CA  THR B 757     5881   3946   5492    624   1461    793       C  
ATOM   1590  C   THR B 757      -6.715  12.262 -14.568  1.00 45.57           C  
ANISOU 1590  C   THR B 757     6580   4697   6037    563   1567    966       C  
ATOM   1591  O   THR B 757      -5.517  12.524 -14.417  1.00 44.62           O  
ANISOU 1591  O   THR B 757     6468   4576   5910    220   1689    886       O  
ATOM   1592  CB  THR B 757      -7.912  13.146 -12.539  1.00 46.70           C  
ANISOU 1592  CB  THR B 757     7010   4288   6447    532   1736    776       C  
ATOM   1593  OG1 THR B 757      -6.706  13.668 -11.975  1.00 52.99           O  
ANISOU 1593  OG1 THR B 757     7889   4984   7260     68   1867    588       O  
ATOM   1594  CG2 THR B 757      -8.883  12.811 -11.401  1.00 45.02           C  
ANISOU 1594  CG2 THR B 757     6764   4017   6323    672   1657    643       C  
ATOM   1595  N   ARG B 758      -7.310  12.238 -15.753  1.00 49.20           N  
ANISOU 1595  N   ARG B 758     7024   5293   6375    876   1507   1204       N  
ATOM   1596  CA  ARG B 758      -6.562  12.601 -16.947  1.00 57.13           C  
ANISOU 1596  CA  ARG B 758     8093   6378   7235    868   1634   1414       C  
ATOM   1597  C   ARG B 758      -6.299  14.106 -16.970  1.00 63.86           C  
ANISOU 1597  C   ARG B 758     9287   6786   8189    759   1989   1601       C  
ATOM   1598  O   ARG B 758      -7.133  14.897 -16.516  1.00 64.17           O  
ANISOU 1598  O   ARG B 758     9542   6520   8321    998   2111   1765       O  
ATOM   1599  CB  ARG B 758      -7.320  12.163 -18.197  1.00 60.36           C  
ANISOU 1599  CB  ARG B 758     8430   7054   7450   1236   1475   1625       C  
ATOM   1600  CG  ARG B 758      -6.470  12.174 -19.453  1.00 66.03           C  
ANISOU 1600  CG  ARG B 758     9287   7800   8003   1310   1654   1929       C  
ATOM   1601  CD  ARG B 758      -7.130  11.409 -20.576  1.00 70.26           C  
ANISOU 1601  CD  ARG B 758     9656   8716   8325   1213   1572   1846       C  
ATOM   1602  NE  ARG B 758      -6.449  11.657 -21.841  1.00 74.70           N  
ANISOU 1602  NE  ARG B 758    10109   9636   8637   1495   1328   1895       N  
ATOM   1603  CZ  ARG B 758      -6.877  12.512 -22.763  1.00 79.72           C  
ANISOU 1603  CZ  ARG B 758    10834  10409   9046   1717   1366   2193       C  
ATOM   1604  NH1 ARG B 758      -7.995  13.200 -22.565  1.00 81.03           N  
ANISOU 1604  NH1 ARG B 758    11214  10345   9228   1723   1661   2499       N  
ATOM   1605  NH2 ARG B 758      -6.191  12.676 -23.887  1.00 80.91           N  
ANISOU 1605  NH2 ARG B 758    10881  10927   8933   1916   1112   2188       N  
ATOM   1606  N   HIS B 759      -5.109  14.478 -17.461  1.00 66.68           N  
ANISOU 1606  N   HIS B 759     9699   7102   8534    399   2174   1584       N  
ATOM   1607  CA  HIS B 759      -4.632  15.860 -17.718  1.00 74.49           C  
ANISOU 1607  CA  HIS B 759    11060   7614   9629    191   2539   1727       C  
ATOM   1608  C   HIS B 759      -3.920  16.513 -16.536  1.00 78.63           C  
ANISOU 1608  C   HIS B 759    11835   7953  10087    564   2714   2147       C  
ATOM   1609  O   HIS B 759      -3.335  17.601 -16.690  1.00 78.95           O  
ANISOU 1609  O   HIS B 759    11756   8314   9929    741   2648   2353       O  
ATOM   1610  CB  HIS B 759      -5.768  16.784 -18.170  1.00 80.78           C  
ANISOU 1610  CB  HIS B 759    11798   8502  10392   -315   2681   1652       C  
ATOM   1611  CG  HIS B 759      -6.400  16.375 -19.460  1.00 90.99           C  
ANISOU 1611  CG  HIS B 759    13496   9308  11767   -588   3074   1826       C  
ATOM   1612  ND1 HIS B 759      -7.743  16.549 -19.718  1.00 94.39           N  
ANISOU 1612  ND1 HIS B 759    14361   9144  12359   -529   3302   1872       N  
ATOM   1613  CD2 HIS B 759      -5.874  15.795 -20.565  1.00 96.37           C  
ANISOU 1613  CD2 HIS B 759    14242   9984  12392   -930   3307   1972       C  
ATOM   1614  CE1 HIS B 759      -8.018  16.094 -20.927  1.00 99.59           C  
ANISOU 1614  CE1 HIS B 759    15357   9424  13059   -823   3638   2012       C  
ATOM   1615  NE2 HIS B 759      -6.901  15.635 -21.464  1.00 99.81           N  
ANISOU 1615  NE2 HIS B 759    15173   9788  12962  -1105   3667   2098       N  
TER    1616      HIS B 759                                                      
HETATM 1617  C14 PWT A 801      22.437  -4.187 -19.700  0.93 77.37           C  
ANISOU 1617  C14 PWT A 801     8836  11446   9115    855    -36   1683       C  
HETATM 1618  C15 PWT A 801      22.084  -4.019 -18.240  0.93 83.80           C  
ANISOU 1618  C15 PWT A 801     9604  12407   9830    715   -110   1656       C  
HETATM 1619  C16 PWT A 801      21.151  -5.110 -17.760  0.93 86.16           C  
ANISOU 1619  C16 PWT A 801     9963  12568  10204    770    -50   1655       C  
HETATM 1620  C17 PWT A 801      20.776  -4.946 -16.303  0.93 85.75           C  
ANISOU 1620  C17 PWT A 801     9846  12603  10131    995     78   1854       C  
HETATM 1621  C18 PWT A 801      19.791  -5.996 -15.874  0.93 86.83           C  
ANISOU 1621  C18 PWT A 801    10095  12483  10413   1092    182   1845       C  
HETATM 1622  C19 PWT A 801      19.581  -9.446 -16.274  0.93 99.16           C  
ANISOU 1622  C19 PWT A 801    11796  13653  12229   1598    644   2111       C  
HETATM 1623  C20 PWT A 801      19.205 -10.709 -15.636  0.93107.64           C  
ANISOU 1623  C20 PWT A 801    12943  14552  13403   1731    835   2173       C  
HETATM 1624  C21 PWT A 801      19.483 -11.871 -16.357  0.93110.82           C  
ANISOU 1624  C21 PWT A 801    13456  14714  13938   1851   1027   2177       C  
HETATM 1625  C22 PWT A 801      19.186 -13.121 -15.857  0.93114.26           C  
ANISOU 1625  C22 PWT A 801    13983  14956  14475   1959   1240   2221       C  
HETATM 1626  O3  PWT A 801      23.592  -4.382 -20.066  0.93 80.35           O  
ANISOU 1626  O3  PWT A 801     9131  11961   9438   1010     35   1834       O  
HETATM 1627  O4  PWT A 801      18.763  -5.744 -15.247  0.93 76.44           O  
ANISOU 1627  O4  PWT A 801     8842  11063   9140    994    145   1744       O  
HETATM 1628  O5  PWT A 801      18.387  -9.931 -12.187  0.93103.69           O  
ANISOU 1628  O5  PWT A 801    12255  14490  12651   1460    514   2141       O  
HETATM 1629  O6  PWT A 801      17.612  -8.699 -13.869  0.93104.52           O  
ANISOU 1629  O6  PWT A 801    12348  14550  12815   1684    775   2316       O  
HETATM 1630  C23 PWT A 801      18.603 -13.241 -14.617  0.93115.87           C  
ANISOU 1630  C23 PWT A 801    14156  15220  14650   1967   1254   2279       C  
HETATM 1631  C24 PWT A 801      18.326 -12.109 -13.879  0.93115.46           C  
ANISOU 1631  C24 PWT A 801    13982  15420  14468   1865   1058   2284       C  
HETATM 1632  C25 PWT A 801      18.601 -10.835 -14.369  0.93112.38           C  
ANISOU 1632  C25 PWT A 801    13511  15215  13974   1738    854   2226       C  
HETATM 1633  C26 PWT A 801      18.214  -9.757 -13.385  0.93107.30           C  
ANISOU 1633  C26 PWT A 801    12753  14824  13192   1615    692   2224       C  
HETATM 1634  N7  PWT A 801      20.059  -7.255 -16.263  0.93 93.57           N  
ANISOU 1634  N7  PWT A 801    10984  13217  11351   1294    338   1954       N  
HETATM 1635  N8  PWT A 801      19.402  -8.323 -15.699  0.93 94.65           N  
ANISOU 1635  N8  PWT A 801    11188  13192  11582   1416    472   2010       N  
HETATM 1636  N   THR A 802      21.420  -4.133 -20.562  0.93 70.33           N  
ANISOU 1636  N   THR A 802     8070  10290   8364    797    -47   1536       N  
HETATM 1637  CA  THR A 802      21.616  -4.385 -21.979  0.93 61.00           C  
ANISOU 1637  CA  THR A 802     6913   9024   7241    843    -20   1511       C  
HETATM 1638  C   THR A 802      21.443  -3.119 -22.822  0.93 60.74           C  
ANISOU 1638  C   THR A 802     6904   8966   7210    670   -138   1380       C  
HETATM 1639  O   THR A 802      20.361  -2.531 -22.849  0.93 52.80           O  
ANISOU 1639  O   THR A 802     5982   7801   6278    568   -177   1258       O  
HETATM 1640  CB  THR A 802      20.717  -5.529 -22.476  0.93 58.90           C  
ANISOU 1640  CB  THR A 802     6758   8489   7132    947    109   1464       C  
HETATM 1641  OG1 THR A 802      20.742  -6.589 -21.520  0.93 57.56           O  
ANISOU 1641  OG1 THR A 802     6583   8315   6973   1108    238   1593       O  
HETATM 1642  CG2 THR A 802      21.155  -6.043 -23.830  0.93 54.86           C  
ANISOU 1642  CG2 THR A 802     6256   7924   6663    998    159   1443       C  
HETATM 1643  N   ARG A 803      22.524  -2.736 -23.511  0.93 55.99           N  
ANISOU 1643  N   ARG A 803     6223   8526   6523    650   -184   1421       N  
HETATM 1644  CA  ARG A 803      22.487  -1.712 -24.543  0.93 61.56           C  
ANISOU 1644  CA  ARG A 803     6948   9206   7235    510   -274   1322       C  
HETATM 1645  C   ARG A 803      21.784  -2.208 -25.810  0.93 61.91           C  
ANISOU 1645  C   ARG A 803     7060   9062   7402    553   -235   1245       C  
HETATM 1646  O   ARG A 803      21.993  -3.343 -26.235  0.93 59.42           O  
ANISOU 1646  O   ARG A 803     6742   8708   7125    688   -139   1287       O  
HETATM 1647  CB  ARG A 803      23.903  -1.214 -24.837  0.93 66.70           C  
ANISOU 1647  CB  ARG A 803     7487  10120   7737    444   -341   1386       C  
HETATM 1648  CG  ARG A 803      23.981  -0.253 -26.014  0.93 65.58           C  
ANISOU 1648  CG  ARG A 803     7324   9995   7599    439   -368   1372       C  
HETATM 1649  CD  ARG A 803      25.322   0.450 -26.147  0.93 68.30           C  
ANISOU 1649  CD  ARG A 803     7598  10539   7815    284   -459   1373       C  
HETATM 1650  NE  ARG A 803      25.480   1.566 -25.222  0.93 78.56           N  
ANISOU 1650  NE  ARG A 803     8982  11701   9165    117   -510   1256       N  
HETATM 1651  CZ  ARG A 803      24.789   2.701 -25.279  0.93 80.38           C  
ANISOU 1651  CZ  ARG A 803     9216  12000   9326    -43   -542   1217       C  
HETATM 1652  NH1 ARG A 803      24.952   3.622 -24.345  0.93 80.87           N  
ANISOU 1652  NH1 ARG A 803     9174  12324   9229    -92   -552   1278       N  
HETATM 1653  NH2 ARG A 803      23.935   2.913 -26.267  0.93 80.46           N  
ANISOU 1653  NH2 ARG A 803     9328  11827   9416   -155   -551   1118       N  
HETATM 1654  N   LEU A 804      20.928  -1.358 -26.389  0.93 57.70           N  
ANISOU 1654  N   LEU A 804     6585   8411   6926    440   -292   1133       N  
HETATM 1655  CA  LEU A 804      20.106  -1.720 -27.532  0.93 59.20           C  
ANISOU 1655  CA  LEU A 804     6826   8451   7217    457   -258   1047       C  
HETATM 1656  C   LEU A 804      20.134  -0.628 -28.618  0.93 63.88           C  
ANISOU 1656  C   LEU A 804     7404   9067   7800    352   -341    998       C  
HETATM 1657  O   LEU A 804      19.623  -0.913 -29.730  0.93 57.33           O  
ANISOU 1657  O   LEU A 804     6582   8175   7024    362   -319    937       O  
HETATM 1658  CB  LEU A 804      18.661  -1.958 -27.086  0.93 51.31           C  
ANISOU 1658  CB  LEU A 804     5913   7271   6310    454   -214    967       C  
HETATM 1659  CG  LEU A 804      18.464  -3.229 -26.263  0.93 51.23           C  
ANISOU 1659  CG  LEU A 804     5936   7185   6344    572    -95    999       C  
HETATM 1660  CD1 LEU A 804      18.690  -4.465 -27.121  0.93 50.66           C  
ANISOU 1660  CD1 LEU A 804     5877   7041   6329    650     15    968       C  
HETATM 1661  CD2 LEU A 804      17.085  -3.263 -25.633  0.93 46.27           C  
ANISOU 1661  CD2 LEU A 804     5384   6418   5778    543    -77    935       C  
HETATM 1662  OXT LEU A 804      20.656   0.470 -28.310  0.93 67.82           O1-
ANISOU 1662  OXT LEU A 804     7882   9652   8233    256   -413   1021       O1-
HETATM 1663  C14 PWT B 801     -22.544  -3.948  -5.165  0.87 77.77           C  
ANISOU 1663  C14 PWT B 801     9663  10733   9153   -206     64   -554       C  
HETATM 1664  C15 PWT B 801     -22.154  -3.703  -6.606  0.87 83.73           C  
ANISOU 1664  C15 PWT B 801    10374  11577   9863   -290    112   -599       C  
HETATM 1665  C16 PWT B 801     -21.269  -4.815  -7.127  0.87 86.65           C  
ANISOU 1665  C16 PWT B 801    10740  11897  10285   -181     86   -521       C  
HETATM 1666  C17 PWT B 801     -20.877  -4.644  -8.580  0.87 91.80           C  
ANISOU 1666  C17 PWT B 801    11341  12653  10885   -280    136   -576       C  
HETATM 1667  C18 PWT B 801     -20.112  -5.851  -9.046  0.87 91.23           C  
ANISOU 1667  C18 PWT B 801    11366  12390  10907   -404    202   -651       C  
HETATM 1668  C19 PWT B 801     -20.573  -9.247  -8.426  0.87 96.90           C  
ANISOU 1668  C19 PWT B 801    12260  12705  11851   -511    336   -696       C  
HETATM 1669  C20 PWT B 801     -20.040 -10.600  -8.603  0.87 96.15           C  
ANISOU 1669  C20 PWT B 801    12110  12762  11661   -667    425   -819       C  
HETATM 1670  C21 PWT B 801     -20.623 -11.612  -7.837  0.87 94.85           C  
ANISOU 1670  C21 PWT B 801    11871  12718  11450   -656    409   -815       C  
HETATM 1671  C22 PWT B 801     -20.199 -12.921  -7.929  0.87 98.04           C  
ANISOU 1671  C22 PWT B 801    12207  13294  11748   -820    497   -943       C  
HETATM 1672  O3  PWT B 801     -23.719  -4.015  -4.812  0.87 77.16           O  
ANISOU 1672  O3  PWT B 801     9522  10815   8982   -174     44   -550       O  
HETATM 1673  O4  PWT B 801     -19.048  -5.795  -9.658  0.87 91.56           O  
ANISOU 1673  O4  PWT B 801    11476  12327  10985   -488    247   -704       O  
HETATM 1674  O5  PWT B 801     -17.037 -10.098 -10.516  0.87 81.51           O  
ANISOU 1674  O5  PWT B 801    10325  10870   9776   -775    478   -887       O  
HETATM 1675  O6  PWT B 801     -18.970  -9.174 -11.123  0.87 94.62           O  
ANISOU 1675  O6  PWT B 801    12117  12304  11532   -976    714  -1020       O  
HETATM 1676  C23 PWT B 801     -19.185 -13.249  -8.799  0.87100.60           C  
ANISOU 1676  C23 PWT B 801    12552  13655  12016  -1010    613  -1088       C  
HETATM 1677  C24 PWT B 801     -18.596 -12.268  -9.569  0.87 99.35           C  
ANISOU 1677  C24 PWT B 801    12480  13354  11913  -1018    637  -1087       C  
HETATM 1678  C25 PWT B 801     -19.016 -10.942  -9.504  0.87 96.13           C  
ANISOU 1678  C25 PWT B 801    12127  12790  11607   -842    538   -948       C  
HETATM 1679  C26 PWT B 801     -18.253 -10.010 -10.413  0.87 90.18           C  
ANISOU 1679  C26 PWT B 801    11452  11915  10898   -864    570   -952       C  
HETATM 1680  N7  PWT B 801     -20.650  -7.035  -8.707  0.87 91.48           N  
ANISOU 1680  N7  PWT B 801    11409  12366  10983   -414    225   -650       N  
HETATM 1681  N8  PWT B 801     -19.967  -8.218  -8.872  0.87 93.78           N  
ANISOU 1681  N8  PWT B 801    11811  12401  11419   -394    241   -621       N  
HETATM 1682  N   THR B 802     -21.533  -4.120  -4.311  0.87 72.60           N  
ANISOU 1682  N   THR B 802     9109   9844   8632   -182     52   -524       N  
HETATM 1683  CA  THR B 802     -21.737  -4.565  -2.943  0.87 68.19           C  
ANISOU 1683  CA  THR B 802     8594   9210   8105   -193     40   -528       C  
HETATM 1684  C   THR B 802     -21.593  -3.399  -1.968  0.87 69.24           C  
ANISOU 1684  C   THR B 802     8741   9293   8274    -68    -20   -465       C  
HETATM 1685  O   THR B 802     -20.519  -2.809  -1.861  0.87 67.33           O  
ANISOU 1685  O   THR B 802     8546   8915   8120     -7    -39   -418       O  
HETATM 1686  CB  THR B 802     -20.731  -5.670  -2.580  0.87 65.64           C  
ANISOU 1686  CB  THR B 802     8357   8698   7885   -260     85   -531       C  
HETATM 1687  OG1 THR B 802     -20.839  -6.728  -3.534  0.87 66.90           O  
ANISOU 1687  OG1 THR B 802     8524   8869   8027   -380    171   -599       O  
HETATM 1688  CG2 THR B 802     -20.951  -6.198  -1.179  0.87 62.68           C  
ANISOU 1688  CG2 THR B 802     8008   8284   7523   -283     85   -527       C  
HETATM 1689  N   ARG B 803     -22.686  -3.086  -1.262  0.87 67.17           N  
ANISOU 1689  N   ARG B 803     8438   9143   7939    -44    -40   -476       N  
HETATM 1690  CA  ARG B 803     -22.664  -2.073  -0.220  0.87 68.76           C  
ANISOU 1690  CA  ARG B 803     8664   9287   8176     46    -75   -443       C  
HETATM 1691  C   ARG B 803     -21.941  -2.569   1.036  0.87 67.21           C  
ANISOU 1691  C   ARG B 803     8524   8963   8051     -6    -87   -449       C  
HETATM 1692  O   ARG B 803     -22.251  -3.644   1.544  0.87 70.92           O  
ANISOU 1692  O   ARG B 803     8991   9455   8499    -92    -70   -478       O  
HETATM 1693  CB  ARG B 803     -24.077  -1.585   0.099  0.87 66.64           C  
ANISOU 1693  CB  ARG B 803     8328   9189   7802    101    -83   -446       C  
HETATM 1694  CG  ARG B 803     -24.121  -0.600   1.257  0.87 60.37           C  
ANISOU 1694  CG  ARG B 803     7565   8328   7043    190    -97   -426       C  
HETATM 1695  CD  ARG B 803     -25.468   0.077   1.429  0.87 67.77           C  
ANISOU 1695  CD  ARG B 803     8439   9427   7883    282    -87   -410       C  
HETATM 1696  NE  ARG B 803     -25.653   1.231   0.558  0.87 73.16           N  
ANISOU 1696  NE  ARG B 803     9110  10121   8565    430    -47   -338       N  
HETATM 1697  CZ  ARG B 803     -25.001   2.385   0.675  0.87 76.77           C  
ANISOU 1697  CZ  ARG B 803     9642  10406   9120    511    -15   -308       C  
HETATM 1698  NH1 ARG B 803     -24.055   2.528   1.589  0.87 77.30           N  
ANISOU 1698  NH1 ARG B 803     9787  10303   9279    443    -31   -354       N  
HETATM 1699  NH2 ARG B 803     -25.310   3.399  -0.113  0.87 76.75           N  
ANISOU 1699  NH2 ARG B 803     9632  10414   9114    659     47   -230       N  
HETATM 1700  N   LEU B 804     -20.963  -1.791   1.516  0.87 64.62           N  
ANISOU 1700  N   LEU B 804     8239   8515   7799     41   -105   -417       N  
HETATM 1701  CA  LEU B 804     -20.150  -2.173   2.661  0.87 64.47           C  
ANISOU 1701  CA  LEU B 804     8247   8419   7830      1   -117   -405       C  
HETATM 1702  C   LEU B 804     -20.124  -1.072   3.738  0.87 68.88           C  
ANISOU 1702  C   LEU B 804     8810   8968   8393     40   -140   -415       C  
HETATM 1703  O   LEU B 804     -20.642   0.034   3.448  0.87 70.63           O1-
ANISOU 1703  O   LEU B 804     9036   9199   8601    111   -130   -425       O1-
HETATM 1704  CB  LEU B 804     -18.719  -2.493   2.219  0.87 59.15           C  
ANISOU 1704  CB  LEU B 804     7608   7635   7232    -16   -103   -364       C  
HETATM 1705  CG  LEU B 804     -18.559  -3.793   1.432  0.87 58.03           C  
ANISOU 1705  CG  LEU B 804     7477   7468   7102    -75    -54   -359       C  
HETATM 1706  CD1 LEU B 804     -17.253  -3.790   0.657  0.87 61.87           C  
ANISOU 1706  CD1 LEU B 804     7983   7891   7632    -59    -38   -341       C  
HETATM 1707  CD2 LEU B 804     -18.613  -4.999   2.359  0.87 56.75           C  
ANISOU 1707  CD2 LEU B 804     7331   7255   6977   -111    -25   -314       C  
HETATM 1708  OXT LEU B 804     -19.575  -1.357   4.831  0.87 60.35           O  
ANISOU 1708  OXT LEU B 804     7727   7877   7326     -2   -154   -408       O  
HETATM 1709  O   HOH A 901      18.081  -5.130 -11.102  1.00 45.10           O  
HETATM 1710  O   HOH A 902       3.511  16.415 -22.398  1.00 45.10           O  
HETATM 1711  O   HOH A 903      -0.814  -1.766 -21.936  1.00 46.81           O  
ANISOU 1711  O   HOH A 903     5820   5911   6054    120     -3     84       O  
HETATM 1712  O   HOH A 904      18.273 -11.763 -24.521  1.00 45.10           O  
HETATM 1713  O   HOH A 905      -1.178   0.935 -21.210  1.00 45.10           O  
HETATM 1714  O   HOH A 906      15.997  -5.150 -33.004  1.00 56.84           O  
ANISOU 1714  O   HOH A 906     6622   7762   7212    389    108    476       O  
HETATM 1715  O   HOH A 907       2.850  12.106 -22.636  1.00 37.85           O  
ANISOU 1715  O   HOH A 907     5088   4092   5202    371    246    831       O  
HETATM 1716  O   HOH A 908      12.133   9.665 -17.650  1.00 40.38           O  
ANISOU 1716  O   HOH A 908     5253   5065   5026   -642   -104    350       O  
HETATM 1717  O   HOH A 909      13.990   8.659 -33.636  1.00 36.59           O  
ANISOU 1717  O   HOH A 909     4077   5241   4585     83   -390   1091       O  
HETATM 1718  O   HOH A 910      -3.916   5.667 -21.530  1.00 45.10           O  
HETATM 1719  O   HOH A 911       8.313  10.581 -31.455  1.00 37.49           O  
ANISOU 1719  O   HOH A 911     4400   4958   4886    362   -107   1195       O  
HETATM 1720  O   HOH A 912      10.071   7.588 -14.798  1.00 33.50           O  
ANISOU 1720  O   HOH A 912     4339   4242   4149   -504   -156    301       O  
HETATM 1721  O   HOH A 913      17.363  10.806 -20.886  1.00 36.90           O  
ANISOU 1721  O   HOH A 913     4603   5105   4312   -935   -185    485       O  
HETATM 1722  O   HOH A 914      -1.232   7.079 -23.952  1.00 37.09           O  
ANISOU 1722  O   HOH A 914     4535   4720   4838    538    -21    702       O  
HETATM 1723  O   HOH A 915      18.939   7.585 -28.020  1.00 32.12           O  
ANISOU 1723  O   HOH A 915     3637   4793   3775   -330   -473    882       O  
HETATM 1724  O   HOH A 916      -3.142   3.790 -19.055  1.00 45.10           O  
HETATM 1725  O   HOH A 917       3.179  -7.925 -18.252  1.00 45.92           O  
ANISOU 1725  O   HOH A 917     6020   5200   6227    278    496    193       O  
HETATM 1726  O   HOH A 918      11.461  -4.265 -32.134  1.00 35.10           O  
ANISOU 1726  O   HOH A 918     3934   4907   4494    175     83    233       O  
HETATM 1727  O   HOH A 919       0.978   6.677 -25.326  1.00 35.32           O  
ANISOU 1727  O   HOH A 919     4257   4556   4607    453    -89    706       O  
HETATM 1728  O   HOH A 920      18.776   6.939 -37.755  1.00 58.28           O  
ANISOU 1728  O   HOH A 920     6402   8653   7087     48   -593   1119       O  
HETATM 1729  O   HOH A 921      20.155  -4.443 -35.227  1.00 45.10           O  
HETATM 1730  O   HOH A 922      23.757  10.609 -23.693  1.00 45.10           O  
HETATM 1731  O   HOH A 923       8.871  -3.740 -18.182  1.00 28.76           O  
ANISOU 1731  O   HOH A 923     3575   3529   3823    400     28    629       O  
HETATM 1732  O   HOH A 924       0.195  -8.116 -24.383  1.00 45.10           O  
HETATM 1733  O   HOH A 925      23.138   1.647 -28.845  1.00 45.10           O  
HETATM 1734  O   HOH A 926      10.919  11.578 -13.345  1.00 45.10           O  
HETATM 1735  O   HOH A 927      -4.003  13.132   0.273  1.00 45.10           O  
HETATM 1736  O   HOH A 928      12.593  -2.711 -40.226  1.00 45.10           O  
HETATM 1737  O   HOH A 929      13.573  14.676 -28.077  1.00 40.77           O  
ANISOU 1737  O   HOH A 929     5358   4759   5373   -347    157    993       O  
HETATM 1738  O   HOH A 930       1.750  -0.670 -15.245  1.00 43.13           O  
ANISOU 1738  O   HOH A 930     5582   5108   5696    181   -100    280       O  
HETATM 1739  O   HOH A 931      24.051   3.149 -31.421  1.00 46.83           O  
ANISOU 1739  O   HOH A 931     5003   7467   5323     17   -616   1130       O  
HETATM 1740  O   HOH A 932      14.319  -4.499 -39.778  1.00 50.01           O  
ANISOU 1740  O   HOH A 932     5285   7635   6082    -29     74     50       O  
HETATM 1741  O   HOH A 933      22.854   5.728 -30.136  1.00 51.83           O  
ANISOU 1741  O   HOH A 933     5810   7874   6010   -251   -613   1039       O  
HETATM 1742  O   HOH A 934       8.504  -8.075 -30.656  1.00 45.10           O  
HETATM 1743  O   HOH A 935      20.813   5.527 -31.656  1.00 38.80           O  
ANISOU 1743  O   HOH A 935     4211   5992   4538   -122   -587   1004       O  
HETATM 1744  O   HOH A 936      12.481   6.777 -35.258  1.00 40.77           O  
ANISOU 1744  O   HOH A 936     4410   6022   5058    192   -416   1029       O  
HETATM 1745  O   HOH A 937      13.379  15.229 -32.278  1.00 45.10           O  
HETATM 1746  O   HOH A 938       5.105  14.807  -6.320  1.00 45.10           O  
HETATM 1747  O   HOH A 939       6.982   8.213 -32.699  1.00 38.43           O  
ANISOU 1747  O   HOH A 939     4268   5458   4874    420   -208   1097       O  
HETATM 1748  O   HOH A 940      13.341 -13.168 -19.055  1.00 47.48           O  
ANISOU 1748  O   HOH A 940     6111   5413   6517   1334   1274   1258       O  
HETATM 1749  O   HOH A 941      15.978 -12.196 -17.318  1.00 45.10           O  
HETATM 1750  O   HOH A 942      20.943   8.990 -20.151  1.00 48.42           O  
ANISOU 1750  O   HOH A 942     5683   7367   5348  -1047   -349    588       O  
HETATM 1751  O   HOH A 943       8.588  12.203 -19.843  1.00 45.10           O  
HETATM 1752  O   HOH A 944       2.168  -9.724 -23.803  1.00 45.10           O  
HETATM 1753  O   HOH A 945       7.824 -13.211 -16.831  1.00 45.10           O  
HETATM 1754  O   HOH A 946       9.087 -11.666 -13.891  1.00 45.10           O  
HETATM 1755  O   HOH A 947      23.723   8.954 -21.971  1.00 45.10           O  
HETATM 1756  O   HOH A 948      17.103   6.232 -14.131  1.00 45.10           O  
HETATM 1757  O   HOH A 949      11.754   9.710 -15.020  1.00 45.10           O  
HETATM 1758  O   HOH A 950      17.758   0.893 -43.399  1.00 45.10           O  
HETATM 1759  O   HOH A 951      14.222   9.661 -13.261  1.00 45.10           O  
HETATM 1760  O   HOH A 952      -4.495  -0.719 -24.165  1.00 45.10           O  
HETATM 1761  O   HOH B 901      -3.210  -8.974 -18.371  1.00 45.10           O  
HETATM 1762  O   HOH B 902       0.546  -1.751  -2.951  1.00 45.10           O  
HETATM 1763  O   HOH B 903      -9.957  12.129  -3.963  1.00 45.10           O  
HETATM 1764  O   HOH B 904     -14.828 -11.109 -10.189  1.00 34.85           O  
ANISOU 1764  O   HOH B 904     4735   4178   4330   -699    757   -784       O  
HETATM 1765  O   HOH B 905     -18.720   6.149  12.878  1.00 44.12           O  
ANISOU 1765  O   HOH B 905     5702   5933   5128   -362     79  -1031       O  
HETATM 1766  O   HOH B 906       2.065  -0.338   0.223  1.00 45.10           O  
HETATM 1767  O   HOH B 907     -20.550  -6.415   4.761  1.00 45.10           O  
HETATM 1768  O   HOH B 908      -3.349 -10.329  -2.347  1.00 45.10           O  
HETATM 1769  O   HOH B 909     -23.780  10.711  -0.626  1.00 45.10           O  
HETATM 1770  O   HOH B 910      -6.639 -14.036 -12.366  1.00 42.56           O  
ANISOU 1770  O   HOH B 910     6067   4203   5900   -265   1275   -367       O  
HETATM 1771  O   HOH B 911     -19.502   3.036 -12.276  1.00 45.10           O  
HETATM 1772  O   HOH B 912      -5.493 -17.811 -12.139  1.00 45.10           O  
HETATM 1773  O   HOH B 913     -12.079   9.605  -7.156  1.00 39.75           O  
ANISOU 1773  O   HOH B 913     5564   4255   5283    612    379     71       O  
HETATM 1774  O   HOH B 914     -17.441  10.553  -3.787  1.00 41.22           O  
ANISOU 1774  O   HOH B 914     5744   4577   5340    923    575     32       O  
HETATM 1775  O   HOH B 915       1.157   6.984  -0.848  1.00 39.17           O  
ANISOU 1775  O   HOH B 915     5105   5085   4693   -793     25   -345       O  
HETATM 1776  O   HOH B 916     -10.110   7.341 -10.040  1.00 36.64           O  
ANISOU 1776  O   HOH B 916     5004   4072   4845    530    172    152       O  
HETATM 1777  O   HOH B 917      -3.183  12.008  -2.079  1.00 47.91           O  
ANISOU 1777  O   HOH B 917     6820   5163   6222   -671    525   -637       O  
HETATM 1778  O   HOH B 918     -18.905   7.284   3.267  1.00 32.44           O  
ANISOU 1778  O   HOH B 918     4518   3796   4011    381    237   -484       O  
HETATM 1779  O   HOH B 919     -18.373 -11.774  -0.329  1.00 45.10           O  
HETATM 1780  O   HOH B 920     -20.036  -4.639  10.116  1.00 45.10           O  
HETATM 1781  O   HOH B 921     -11.443  -4.818   7.251  1.00 40.23           O  
ANISOU 1781  O   HOH B 921     5000   5407   4878    -36    -80    130       O  
HETATM 1782  O   HOH B 922      -9.255   6.210 -15.187  1.00 55.81           O  
ANISOU 1782  O   HOH B 922     7155   6887   7163    625     94    358       O  
HETATM 1783  O   HOH B 923      -1.915  -0.611  -9.717  1.00 44.87           O  
ANISOU 1783  O   HOH B 923     5888   5273   5886    130    -91    166       O  
HETATM 1784  O   HOH B 924     -20.232  -0.015  17.750  1.00 36.35           O  
ANISOU 1784  O   HOH B 924     4145   5891   3777   -465   -308   -670       O  
HETATM 1785  O   HOH B 925     -16.883   5.509  13.938  1.00 45.10           O  
HETATM 1786  O   HOH B 926     -13.853   8.248   9.007  1.00 41.30           O  
ANISOU 1786  O   HOH B 926     5597   5090   5004   -470    268   -994       O  
HETATM 1787  O   HOH B 927      -8.660  -8.591   5.585  1.00 37.89           O  
ANISOU 1787  O   HOH B 927     4752   4886   4758    219    221    575       O  
HETATM 1788  O   HOH B 928      -1.040   6.570   0.548  1.00 41.26           O  
ANISOU 1788  O   HOH B 928     5393   5293   4991   -714     25   -395       O  
HETATM 1789  O   HOH B 929      -8.941  -3.892  -6.674  1.00 27.25           O  
ANISOU 1789  O   HOH B 929     3705   3052   3596     65     47    -75       O  
HETATM 1790  O   HOH B 930      -3.338  -8.011  -6.503  1.00 38.17           O  
ANISOU 1790  O   HOH B 930     5121   4227   5156    279    363    349       O  
HETATM 1791  O   HOH B 931      -8.443 -11.751 -14.203  1.00 48.87           O  
ANISOU 1791  O   HOH B 931     6648   5462   6460   -445    956   -583       O  
HETATM 1792  O   HOH B 932     -23.791   2.821   6.658  1.00 45.10           O  
HETATM 1793  O   HOH B 933      -8.254  10.025   6.860  1.00 42.41           O  
ANISOU 1793  O   HOH B 933     5810   5152   5150   -901    414  -1083       O  
HETATM 1794  O   HOH B 934       0.966   0.598  -3.827  1.00 45.10           O  
HETATM 1795  O   HOH B 935     -14.472  -5.049  14.879  1.00 39.17           O  
ANISOU 1795  O   HOH B 935     4434   6111   4339   -205   -191    147       O  
HETATM 1796  O   HOH B 936     -13.539 -13.155  -5.901  1.00 42.64           O  
ANISOU 1796  O   HOH B 936     5981   4593   5626   -465    961   -442       O  
HETATM 1797  O   HOH B 937     -14.433  -8.219 -10.226  1.00 47.44           O  
ANISOU 1797  O   HOH B 937     6183   5972   5870   -450    437   -609       O  
HETATM 1798  O   HOH B 938     -20.621   5.191   6.983  1.00 40.72           O  
ANISOU 1798  O   HOH B 938     5407   5189   4877    196     64   -632       O  
HETATM 1799  O   HOH B 939      -6.528 -11.219 -11.955  1.00 38.93           O  
ANISOU 1799  O   HOH B 939     5417   4061   5315   -148    822   -257       O  
HETATM 1800  O   HOH B 940       3.656  13.589 -24.854  1.00 39.95           O  
ANISOU 1800  O   HOH B 940     5332   4348   5499    453    354   1048       O  
HETATM 1801  O   HOH B 941     -12.958  13.991   3.568  1.00 45.10           O  
HETATM 1802  O   HOH B 942     -16.277 -12.121  -7.568  1.00 41.75           O  
ANISOU 1802  O   HOH B 942     5683   4976   5204   -752    821   -780       O  
HETATM 1803  O   HOH B 943      -1.643 -13.747 -16.824  1.00 50.61           O  
ANISOU 1803  O   HOH B 943     7007   5232   6989   -122   1324   -333       O  
HETATM 1804  O   HOH B 944     -21.261   8.432  -4.439  1.00 41.94           O  
ANISOU 1804  O   HOH B 944     5476   5363   5095   1125    413    166       O  
HETATM 1805  O   HOH B 945     -12.365   6.310  10.621  1.00 41.79           O  
ANISOU 1805  O   HOH B 945     5401   5591   4887   -649     82   -928       O  
HETATM 1806  O   HOH B 946      -6.958   7.759   8.002  1.00 36.95           O  
ANISOU 1806  O   HOH B 946     4813   4973   4254   -975    180   -938       O  
HETATM 1807  O   HOH B 947     -12.561  -3.583  15.286  1.00 45.10           O  
HETATM 1808  O   HOH B 948      -8.141 -13.701  -6.995  1.00 45.10           O  
HETATM 1809  O   HOH B 949      -9.487  -9.572 -15.141  1.00 49.71           O  
ANISOU 1809  O   HOH B 949     6544   5972   6372   -463    673   -622       O  
HETATM 1810  O   HOH B 950     -10.611   7.332 -13.207  1.00 47.21           O  
ANISOU 1810  O   HOH B 950     6167   5670   6101    710    182    346       O  
HETATM 1811  O   HOH B 951      -0.471  17.948 -15.053  1.00 45.10           O  
HETATM 1812  O   HOH B 952     -21.947  -4.849 -12.350  1.00 45.10           O  
HETATM 1813  O   HOH B 953      -9.796  13.892   5.028  1.00 45.10           O  
HETATM 1814  O   HOH B 954      -2.966  -5.166   9.006  1.00 45.10           O  
HETATM 1815  O   HOH B 955      -5.522  12.910  -2.322  1.00 45.10           O  
HETATM 1816  O   HOH B 956     -11.793   9.646  -9.693  1.00 46.73           O  
ANISOU 1816  O   HOH B 956     6364   5233   6160    756    388    256       O  
HETATM 1817  O   HOH B 957     -11.159   7.621  12.374  1.00 45.10           O  
HETATM 1818  O   HOH B 958     -10.420  15.041   3.298  1.00 45.10           O  
HETATM 1819  O   HOH B 959      -3.194  -7.096  10.170  1.00 45.10           O  
HETATM 1820  O   HOH B 960     -10.385  16.970   2.036  1.00 45.10           O  
HETATM 1821  O   HOH B 961      -8.484  15.006   2.242  1.00 45.10           O  
CONECT 1617 1618 1626 1636                                                      
CONECT 1618 1617 1619                                                           
CONECT 1619 1618 1620                                                           
CONECT 1620 1619 1621                                                           
CONECT 1621 1620 1627 1634                                                      
CONECT 1622 1623 1635                                                           
CONECT 1623 1622 1624 1632                                                      
CONECT 1624 1623 1625                                                           
CONECT 1625 1624 1630                                                           
CONECT 1626 1617                                                                
CONECT 1627 1621                                                                
CONECT 1628 1633                                                                
CONECT 1629 1633                                                                
CONECT 1630 1625 1631                                                           
CONECT 1631 1630 1632                                                           
CONECT 1632 1623 1631 1633                                                      
CONECT 1633 1628 1629 1632                                                      
CONECT 1634 1621 1635                                                           
CONECT 1635 1622 1634                                                           
CONECT 1636 1617                                                                
CONECT 1663 1664 1672 1682                                                      
CONECT 1664 1663 1665                                                           
CONECT 1665 1664 1666                                                           
CONECT 1666 1665 1667                                                           
CONECT 1667 1666 1673 1680                                                      
CONECT 1668 1669 1681                                                           
CONECT 1669 1668 1670 1678                                                      
CONECT 1670 1669 1671                                                           
CONECT 1671 1670 1676                                                           
CONECT 1672 1663                                                                
CONECT 1673 1667                                                                
CONECT 1674 1679                                                                
CONECT 1675 1679                                                                
CONECT 1676 1671 1677                                                           
CONECT 1677 1676 1678                                                           
CONECT 1678 1669 1677 1679                                                      
CONECT 1679 1674 1675 1678                                                      
CONECT 1680 1667 1681                                                           
CONECT 1681 1668 1680                                                           
CONECT 1682 1663                                                                
MASTER      341    0    8    4   12    0   12    6 1819    2   40   18          
END                                                                             
