# Supplementary material for: Identification of β-strand mediated protein–protein interaction inhibitors using ligand-directed fragment ligation
Source: Chem Sci. 2021 Jan 6;12(6):2286–93. doi: 10.1039/d0sc05694d (PMC8179271; doi:10.1039/d0sc05694d)
Supplement: SC-012-D0SC05694D-s004 [file SC-012-D0SC05694D-s004.pdb]

REMARK Date 2020-06-09 Time 11:07:44 K�z�p-eur�pai ny�ri id�  +0200 (1591693664.36 s)
REMARK PHENIX refinement
REMARK 
REMARK ****************** INPUT FILES AND LABELS ******************************
REMARK Reflections:
REMARK   file name      : C:\Users\hegez\Research temp nosync\Xtal\Shank_ZSH40_O1H4\Shank_ZSH40_O1H4_xia2dials_free.mtz
REMARK   labels         : ['IMEAN,SIGIMEAN']
REMARK R-free flags:
REMARK   file name      : C:\Users\hegez\Research temp nosync\Xtal\Shank_ZSH40_O1H4\Shank_ZSH40_O1H4_xia2dials_free.mtz
REMARK   label          : FreeR_flag
REMARK   test_flag_value: 0
REMARK Model file name(s): 
REMARK   C:\Users\hegez\Research temp nosync\Xtal\Shank_ZSH40_O1H4\Refine_134\Shank_ZSH40_refine_134-coot-0.pdb
REMARK 
REMARK ******************** REFINEMENT SUMMARY: QUICK FACTS *******************
REMARK Start: r_work = 0.2256 r_free = 0.2584 bonds = 0.006 angles = 0.760
REMARK Final: r_work = 0.2097 r_free = 0.2459 bonds = 0.006 angles = 0.734
REMARK ************************************************************************
REMARK 
REMARK ****************** REFINEMENT STATISTICS STEP BY STEP ******************
REMARK leading digit, like 1_, means number of macro-cycle                     
REMARK 0    : statistics at the very beginning when nothing is done yet        
REMARK 1_bss: bulk solvent correction and/or (anisotropic) scaling             
REMARK 1_xyz: refinement of coordinates                                        
REMARK ------------------------------------------------------------------------
REMARK  stage r-work r-free bonds angles b_min b_max b_ave n_water shift
REMARK       0    : 0.4181 0.6134 0.006  0.760  15.9 117.1  34.6 240      0.000
REMARK       1_bss: 0.2256 0.2584 0.006  0.760  15.9 117.1  34.6 240      0.000
REMARK 1_settarget: 0.2256 0.2584 0.006  0.760  15.9 117.1  34.6 240      0.000
REMARK    1_weight: 0.2256 0.2584 0.006  0.760  15.9 117.1  34.6 240      0.000
REMARK    1_xyzrec: 0.2225 0.2663 0.006  0.780  15.9 117.1  34.6 240      0.074
REMARK       1_adp: 0.2143 0.2607 0.006  0.780  14.8 124.6  36.2 240      0.074
REMARK       2_bss: 0.2136 0.2599 0.006  0.780  14.8 124.6  36.2 240      0.074
REMARK 2_settarget: 0.2136 0.2599 0.006  0.780  14.8 124.6  36.2 240      0.074
REMARK 2_updatecdl: 0.2136 0.2599 0.006  0.784  14.8 124.6  36.2 240      0.074
REMARK    2_weight: 0.2136 0.2599 0.006  0.784  14.8 124.6  36.2 240      0.074
REMARK    2_xyzrec: 0.2136 0.2501 0.005  0.728  14.8 124.6  36.2 240      0.039
REMARK       2_adp: 0.2114 0.2486 0.005  0.728  14.9 130.3  36.6 240      0.039
REMARK       3_bss: 0.2111 0.2482 0.005  0.728  14.9 130.3  36.6 240      0.039
REMARK 3_settarget: 0.2111 0.2482 0.005  0.728  14.9 130.3  36.6 240      0.039
REMARK 3_updatecdl: 0.2111 0.2482 0.005  0.734  14.9 130.3  36.6 240      0.039
REMARK     3_setrh: 0.2111 0.2482 0.005  0.734  14.9 130.3  36.6 240      0.039
REMARK    3_weight: 0.2111 0.2482 0.005  0.734  14.9 130.3  36.6 240      0.039
REMARK    3_xyzrec: 0.2107 0.2464 0.006  0.734  14.9 130.3  36.6 240      0.036
REMARK       3_adp: 0.2099 0.2461 0.006  0.734  15.2 131.6  36.8 240      0.036
REMARK         end: 0.2097 0.2459 0.006  0.734  15.2 131.6  36.8 240      0.036
REMARK ------------------------------------------------------------------------
REMARK MODEL CONTENT.
REMARK  ELEMENT        ATOM RECORD COUNT   OCCUPANCY SUM
REMARK        S                        8            8.00
REMARK        C                     1114         1107.56
REMARK      O1-                        2            2.00
REMARK        O                      555          553.69
REMARK        N                      307          305.31
REMARK    TOTAL                     1986         1976.56
REMARK -----------------------------------------------------------------------
REMARK r_free_flags.md5.hexdigest 2990d82e7f2edfd853b9b6c3edd8acc7
REMARK 
REMARK IF THIS FILE IS FOR PDB DEPOSITION: REMOVE ALL FROM THIS LINE UP.
REMARK   3
REMARK   3 REFINEMENT.
REMARK   3   PROGRAM     : PHENIX (1.17.1_3660: ???)
REMARK   3   AUTHORS     : Adams,Afonine,Bunkoczi,Burnley,Chen,Dar,Davis,
REMARK   3               : Draizen,Echols,Gildea,Gros,Grosse-Kunstleve,Headd,
REMARK   3               : Hintze,Hung,Ioerger,Liebschner,McCoy,McKee,Moriarty,
REMARK   3               : Oeffner,Poon,Read,Richardson,Richardson,Sacchettini,
REMARK   3               : Sauter,Sobolev,Storoni,Terwilliger,Williams,Zwart
REMARK   3
REMARK   3  X-RAY DATA.
REMARK   3  
REMARK   3  REFINEMENT TARGET : ML
REMARK   3  
REMARK   3  DATA USED IN REFINEMENT.
REMARK   3   RESOLUTION RANGE HIGH (ANGSTROMS) : 1.62    
REMARK   3   RESOLUTION RANGE LOW  (ANGSTROMS) : 52.26   
REMARK   3   MIN(FOBS/SIGMA_FOBS)              : 1.34  
REMARK   3   COMPLETENESS FOR RANGE        (%) : 99.38 
REMARK   3   NUMBER OF REFLECTIONS             : 33504     
REMARK   3   NUMBER OF REFLECTIONS (NON-ANOMALOUS) : 33504     
REMARK   3  
REMARK   3  FIT TO DATA USED IN REFINEMENT.
REMARK   3   R VALUE     (WORKING + TEST SET) : 0.2116
REMARK   3   R VALUE            (WORKING SET) : 0.2097
REMARK   3   FREE R VALUE                     : 0.2459
REMARK   3   FREE R VALUE TEST SET SIZE   (%) : 5.05  
REMARK   3   FREE R VALUE TEST SET COUNT      : 1693      
REMARK   3  
REMARK   3  FIT TO DATA USED IN REFINEMENT (IN BINS).
REMARK   3   BIN  RESOLUTION RANGE  COMPL.    NWORK NFREE   RWORK  RFREE  CCWORK CCFREE
REMARK   3     1   52.26 -    3.70    1.00     2845   155  0.1813 0.2137   0.942  0.920
REMARK   3     2    3.70 -    2.94    1.00     2693   165  0.1893 0.2397   0.937  0.908
REMARK   3     3    2.94 -    2.57    1.00     2695   126  0.2109 0.2135   0.923  0.887
REMARK   3     4    2.57 -    2.33    1.00     2682   137  0.2106 0.2396   0.915  0.863
REMARK   3     5    2.33 -    2.17    1.00     2630   152  0.1997 0.2367   0.927  0.880
REMARK   3     6    2.17 -    2.04    1.00     2664   128  0.2090 0.2610   0.931  0.878
REMARK   3     7    2.04 -    1.94    1.00     2650   134  0.2320 0.2952   0.912  0.841
REMARK   3     8    1.94 -    1.85    1.00     2622   161  0.2451 0.2851   0.907  0.856
REMARK   3     9    1.85 -    1.78    1.00     2600   141  0.2693 0.3307   0.894  0.799
REMARK   3    10    1.78 -    1.72    1.00     2634   134  0.3172 0.3706   0.869  0.795
REMARK   3    11    1.72 -    1.67    1.00     2597   141  0.3814 0.4146   0.845  0.809
REMARK   3    12    1.67 -    1.62    0.94     2499   119  0.4449 0.4829   0.776  0.733
REMARK   3  
REMARK   3  BULK SOLVENT MODELLING.
REMARK   3   METHOD USED        : FLAT BULK SOLVENT MODEL
REMARK   3   SOLVENT RADIUS     : 1.11    
REMARK   3   SHRINKAGE RADIUS   : 0.90    
REMARK   3   GRID STEP FACTOR   : 4.00    
REMARK   3  
REMARK   3  ERROR ESTIMATES.
REMARK   3   COORDINATE ERROR (MAXIMUM-LIKELIHOOD BASED)     : 0.26    
REMARK   3   PHASE ERROR (DEGREES, MAXIMUM-LIKELIHOOD BASED) : 31.78   
REMARK   3  
REMARK   3  STRUCTURE FACTORS CALCULATION ALGORITHM : FFT
REMARK   3  
REMARK   3  
REMARK   3  GEOMETRY RESTRAINTS LIBRARY: GEOSTD + MONOMER LIBRARY + CDL V1.2
REMARK   3  DEVIATIONS FROM IDEAL VALUES.
REMARK   3    BOND      :  0.006   0.037   1774
REMARK   3    ANGLE     :  0.734   6.687   2386
REMARK   3    CHIRALITY :  0.053   0.162    265
REMARK   3    PLANARITY :  0.006   0.046    311
REMARK   3    DIHEDRAL  : 16.642 179.848    666
REMARK   3    MIN NONBONDED DISTANCE : 2.185
REMARK   3  
REMARK   3  MOLPROBITY STATISTICS.
REMARK   3    ALL-ATOM CLASHSCORE : 2.86
REMARK   3    RAMACHANDRAN PLOT:
REMARK   3      OUTLIERS :  0.00 %
REMARK   3      ALLOWED  :  0.00 %
REMARK   3      FAVORED  : 100.00 %
REMARK   3    ROTAMER OUTLIERS :  0.55 %
REMARK   3    CBETA DEVIATIONS :  0.00 %
REMARK   3    PEPTIDE PLANE:
REMARK   3      CIS-PROLINE     : 0.00 %
REMARK   3      CIS-GENERAL     : 0.00 %
REMARK   3      TWISTED PROLINE : 0.00 %
REMARK   3      TWISTED GENERAL : 0.00 %
REMARK   3  
REMARK   3                  min    max   mean <Bi,j>   iso aniso
REMARK   3     Overall:   15.18 131.56  36.75   4.92  1986  1708
REMARK   3     Protein:   15.18 131.56  35.20   4.87  1708  1708
REMARK   3     Water:     19.72  67.35  44.02    N/A   240     0
REMARK   3     Other:     29.47  94.32  60.79    N/A    38     0
REMARK   3     Chain  A:  15.93 131.56  37.89    N/A   962   824
REMARK   3     Chain  B:  15.18 100.63  35.69    N/A  1024   884
REMARK   3     Histogram:
REMARK   3         Values      Number of atoms
REMARK   3      15.18 - 26.82       518
REMARK   3      26.82 - 38.46       797
REMARK   3      38.46 - 50.10       388
REMARK   3      50.10 - 61.73       148
REMARK   3      61.73 - 73.37        75
REMARK   3      73.37 - 85.01        22
REMARK   3      85.01 - 96.64        19
REMARK   3      96.64 - 108.28       15
REMARK   3     108.28 - 119.92        1
REMARK   3     119.92 - 131.56        3
REMARK   3  
REMARK   3  
REMARK   3  TLS DETAILS.
REMARK   3   NUMBER OF TLS GROUPS: 8     
REMARK   3   ORIGIN: CENTER OF MASS
REMARK   3   TLS GROUP : 1     
REMARK   3    SELECTION: chain 'A' and (resid 651 through 680 )
REMARK   3    ORIGIN FOR THE GROUP (A): -34.5275   4.8236 -23.2728
REMARK   3    T TENSOR                                            
REMARK   3      T11:   0.2446 T22:   0.2958                       
REMARK   3      T33:   0.2122 T12:  -0.0044                       
REMARK   3      T13:   0.0222 T23:   0.0530                       
REMARK   3    L TENSOR                                            
REMARK   3      L11:   1.6896 L22:   0.6166                       
REMARK   3      L33:   0.3842 L12:   0.5145                       
REMARK   3      L13:   0.4265 L23:   0.3479                       
REMARK   3    S TENSOR                                            
REMARK   3      S11:   0.1520 S12:   0.0048 S13:   0.1218         
REMARK   3      S21:   0.0784 S22:  -0.1007 S23:  -0.0359         
REMARK   3      S31:  -0.0940 S32:   0.1436 S33:  -0.0023         
REMARK   3   TLS GROUP : 2     
REMARK   3    SELECTION: chain 'A' and (resid 681 through 699 )
REMARK   3    ORIGIN FOR THE GROUP (A): -38.7799  -4.0285 -11.1495
REMARK   3    T TENSOR                                            
REMARK   3      T11:   0.4460 T22:   0.3502                       
REMARK   3      T33:   0.2975 T12:  -0.1156                       
REMARK   3      T13:   0.0723 T23:   0.1284                       
REMARK   3    L TENSOR                                            
REMARK   3      L11:   0.0223 L22:   0.8451                       
REMARK   3      L33:   0.3896 L12:   0.0699                       
REMARK   3      L13:   0.0168 L23:   0.4965                       
REMARK   3    S TENSOR                                            
REMARK   3      S11:   0.2167 S12:  -1.0953 S13:  -0.4464         
REMARK   3      S21:   0.6139 S22:  -0.4058 S23:   0.4341         
REMARK   3      S31:  -0.6563 S32:   0.2113 S33:  -0.0942         
REMARK   3   TLS GROUP : 3     
REMARK   3    SELECTION: chain 'A' and (resid 700 through 759 )
REMARK   3    ORIGIN FOR THE GROUP (A): -33.2431   0.2281 -24.0510
REMARK   3    T TENSOR                                            
REMARK   3      T11:   0.2159 T22:   0.1921                       
REMARK   3      T33:   0.2144 T12:  -0.0209                       
REMARK   3      T13:  -0.0161 T23:   0.0428                       
REMARK   3    L TENSOR                                            
REMARK   3      L11:   2.4737 L22:   0.7679                       
REMARK   3      L33:   1.5004 L12:   0.0459                       
REMARK   3      L13:  -0.6430 L23:  -0.5364                       
REMARK   3    S TENSOR                                            
REMARK   3      S11:   0.0385 S12:   0.1642 S13:  -0.0536         
REMARK   3      S21:   0.1050 S22:  -0.0256 S23:  -0.1520         
REMARK   3      S31:   0.0091 S32:   0.1393 S33:  -0.0001         
REMARK   3   TLS GROUP : 4     
REMARK   3    SELECTION: chain 'A' and (resid 802 through 804 )
REMARK   3    ORIGIN FOR THE GROUP (A): -23.1614  -2.0262 -25.6537
REMARK   3    T TENSOR                                            
REMARK   3      T11:   0.3035 T22:   0.5372                       
REMARK   3      T33:   0.4647 T12:   0.0362                       
REMARK   3      T13:  -0.0643 T23:   0.0023                       
REMARK   3    L TENSOR                                            
REMARK   3      L11:   0.0103 L22:   0.0504                       
REMARK   3      L33:   0.0054 L12:   0.0327                       
REMARK   3      L13:  -0.0091 L23:  -0.0065                       
REMARK   3    S TENSOR                                            
REMARK   3      S11:  -0.3010 S12:   0.4281 S13:   0.0729         
REMARK   3      S21:   0.1906 S22:   0.1328 S23:  -0.3204         
REMARK   3      S31:   0.0887 S32:   0.4054 S33:   0.0015         
REMARK   3   TLS GROUP : 5     
REMARK   3    SELECTION: chain 'B' and (resid 651 through 685 )
REMARK   3    ORIGIN FOR THE GROUP (A): -56.7080   3.2778  -4.6739
REMARK   3    T TENSOR                                            
REMARK   3      T11:   0.2347 T22:   0.2765                       
REMARK   3      T33:   0.2103 T12:  -0.0352                       
REMARK   3      T13:   0.0352 T23:  -0.0529                       
REMARK   3    L TENSOR                                            
REMARK   3      L11:   1.6317 L22:  -0.1359                       
REMARK   3      L33:   0.1597 L12:  -0.0144                       
REMARK   3      L13:  -0.4098 L23:  -0.2498                       
REMARK   3    S TENSOR                                            
REMARK   3      S11:   0.1620 S12:  -0.2832 S13:   0.1822         
REMARK   3      S21:  -0.0508 S22:  -0.1028 S23:   0.0128         
REMARK   3      S31:  -0.0542 S32:   0.0641 S33:   0.0002         
REMARK   3   TLS GROUP : 6     
REMARK   3    SELECTION: chain 'B' and (resid 686 through 690 )
REMARK   3    ORIGIN FOR THE GROUP (A): -51.3657 -13.6635 -14.9254
REMARK   3    T TENSOR                                            
REMARK   3      T11:   0.3687 T22:   0.1985                       
REMARK   3      T33:   0.4531 T12:  -0.0040                       
REMARK   3      T13:   0.0952 T23:  -0.0884                       
REMARK   3    L TENSOR                                            
REMARK   3      L11:   0.0945 L22:   0.0091                       
REMARK   3      L33:   0.0592 L12:  -0.0183                       
REMARK   3      L13:  -0.0848 L23:   0.0284                       
REMARK   3    S TENSOR                                            
REMARK   3      S11:   0.0938 S12:   0.2364 S13:  -0.1614         
REMARK   3      S21:  -0.2816 S22:   0.0140 S23:  -0.0150         
REMARK   3      S31:   0.1995 S32:  -0.2110 S33:   0.0042         
REMARK   3   TLS GROUP : 7     
REMARK   3    SELECTION: chain 'B' and (resid 691 through 761 )
REMARK   3    ORIGIN FOR THE GROUP (A): -56.6616   1.2610  -4.0578
REMARK   3    T TENSOR                                            
REMARK   3      T11:   0.1921 T22:   0.1760                       
REMARK   3      T33:   0.1956 T12:  -0.0011                       
REMARK   3      T13:  -0.0090 T23:  -0.0328                       
REMARK   3    L TENSOR                                            
REMARK   3      L11:   2.7985 L22:   2.1085                       
REMARK   3      L33:   1.7299 L12:   0.1531                       
REMARK   3      L13:  -1.1732 L23:  -0.0520                       
REMARK   3    S TENSOR                                            
REMARK   3      S11:   0.0722 S12:  -0.2824 S13:   0.0317         
REMARK   3      S21:  -0.0805 S22:  -0.0191 S23:  -0.0756         
REMARK   3      S31:  -0.0216 S32:   0.0569 S33:   0.0133         
REMARK   3   TLS GROUP : 8     
REMARK   3    SELECTION: chain 'B' and (resid 802 through 804 )
REMARK   3    ORIGIN FOR THE GROUP (A): -67.8322  -1.3623  -0.1431
REMARK   3    T TENSOR                                            
REMARK   3      T11:   0.2874 T22:   0.4924                       
REMARK   3      T33:   0.3324 T12:  -0.0077                       
REMARK   3      T13:   0.0014 T23:  -0.0785                       
REMARK   3    L TENSOR                                            
REMARK   3      L11:   0.0226 L22:   0.0383                       
REMARK   3      L33:   0.0358 L12:   0.0270                       
REMARK   3      L13:  -0.0294 L23:  -0.0399                       
REMARK   3    S TENSOR                                            
REMARK   3      S11:   0.3363 S12:  -0.0447 S13:   0.4328         
REMARK   3      S21:   0.3215 S22:   0.0811 S23:   0.1529         
REMARK   3      S31:  -0.2600 S32:  -0.3001 S33:   0.0012         
REMARK   3
HELIX    1 AA1 GLY A  709  GLY A  715  1                                   7
HELIX    2 AA2 GLY A  734  GLY A  745  1                                  12
HELIX    3 AA3 GLY B  709  GLY B  715  1                                   7
HELIX    4 AA4 GLY B  734  GLY B  745  1                                  12
SHEET    1 AA1 8 GLN A 728  ASN A 729  0
SHEET    2 AA1 8 PHE A 721  VAL A 725 -1  N  VAL A 725   O  GLN A 728
SHEET    3 AA1 8 THR A 748  ARG A 758 -1  O  LYS A 752   N  ILE A 723
SHEET    4 AA1 8 ASP A 656  GLN A 667 -1  N  LEU A 666   O  LEU A 749
SHEET    5 AA1 8 ASP B 656  GLN B 667 -1  O  ILE B 659   N  TYR A 657
SHEET    6 AA1 8 THR B 748  ARG B 758 -1  O  LEU B 749   N  LEU B 666
SHEET    7 AA1 8 PHE B 721  VAL B 725 -1  N  ILE B 723   O  LYS B 752
SHEET    8 AA1 8 GLN B 728  ASN B 729 -1  O  GLN B 728   N  VAL B 725
SHEET    1 AA2 2 PHE A 676  GLY A 680  0
SHEET    2 AA2 2 GLN A 700  VAL A 705 -1  O  TYR A 701   N  ARG A 679
SHEET    1 AA3 2 PHE B 676  GLY B 680  0
SHEET    2 AA3 2 GLN B 700  VAL B 705 -1  O  TYR B 701   N  ARG B 679
LINK         C14 PWW A 801                 N   THR A 802 
LINK         C14 PWW B 801                 N   THR B 802 
CRYST1   45.435   65.642   86.346  90.00  90.00  90.00 P 21 21 21
SCALE1      0.022010  0.000000  0.000000        0.00000
SCALE2      0.000000  0.015234  0.000000        0.00000
SCALE3      0.000000  0.000000  0.011581        0.00000
ATOM      1  N   GLY A 651     -45.808  14.136  -2.315  1.00 50.29           N
ANISOU    1  N   GLY A 651     6004   7547   5556  -1579   1102  -1652       N
ATOM      2  CA  GLY A 651     -46.726  14.861  -1.455  1.00 66.26           C
ANISOU    2  CA  GLY A 651     7938   9643   7595  -1658   1191  -1892       C
ATOM      3  C   GLY A 651     -46.621  14.463   0.006  1.00 64.93           C
ANISOU    3  C   GLY A 651     7756   9710   7204  -1833   1220  -1964       C
ATOM      4  O   GLY A 651     -45.764  13.658   0.373  1.00 66.42           O
ANISOU    4  O   GLY A 651     8008   9997   7233  -1894   1161  -1817       O
ATOM      5  N   PRO A 652     -47.494  15.025   0.846  1.00 71.31           N
ANISOU    5  N   PRO A 652     8478  10615   8003  -1919   1308  -2193       N
ATOM      6  CA  PRO A 652     -47.469  14.662   2.274  1.00 71.57           C
ANISOU    6  CA  PRO A 652     8491  10897   7806  -2102   1343  -2271       C
ATOM      7  C   PRO A 652     -47.717  13.185   2.534  1.00 67.42           C
ANISOU    7  C   PRO A 652     8036  10503   7078  -2170   1308  -2097       C
ATOM      8  O   PRO A 652     -47.291  12.671   3.576  1.00 57.03           O
ANISOU    8  O   PRO A 652     6725   9342   5600  -2296   1266  -2031       O
ATOM      9  CB  PRO A 652     -48.584  15.531   2.875  1.00 76.79           C
ANISOU    9  CB  PRO A 652     9026  11587   8562  -2142   1430  -2522       C
ATOM     10  CG  PRO A 652     -48.756  16.664   1.912  1.00 79.86           C
ANISOU   10  CG  PRO A 652     9375  11763   9205  -2007   1459  -2648       C
ATOM     11  CD  PRO A 652     -48.469  16.091   0.557  1.00 77.65           C
ANISOU   11  CD  PRO A 652     9188  11306   9010  -1857   1377  -2400       C
ATOM     12  N   LEU A 653     -48.386  12.481   1.621  1.00 60.91           N
ANISOU   12  N   LEU A 653     7253   9578   6314  -2071   1286  -1976       N
ATOM     13  CA  LEU A 653     -48.740  11.085   1.839  1.00 55.24           C
ANISOU   13  CA  LEU A 653     6592   8969   5426  -2133   1253  -1820       C
ATOM     14  C   LEU A 653     -47.827  10.100   1.110  1.00 45.64           C
ANISOU   14  C   LEU A 653     5477   7674   4189  -2059   1139  -1548       C
ATOM     15  O   LEU A 653     -47.948   8.891   1.337  1.00 40.61           O
ANISOU   15  O   LEU A 653     4891   7124   3415  -2116   1094  -1400       O
ATOM     16  CB  LEU A 653     -50.201  10.846   1.424  1.00 47.64           C
ANISOU   16  CB  LEU A 653     5597   7960   4544  -2084   1300  -1872       C
ATOM     17  CG  LEU A 653     -51.253  11.594   2.252  1.00 54.90           C
ANISOU   17  CG  LEU A 653     6400   8935   5523  -2149   1368  -2092       C
ATOM     18  CD1 LEU A 653     -52.628  11.494   1.606  1.00 53.28           C
ANISOU   18  CD1 LEU A 653     6162   8646   5434  -2071   1411  -2149       C
ATOM     19  CD2 LEU A 653     -51.291  11.069   3.680  1.00 53.21           C
ANISOU   19  CD2 LEU A 653     6160   8920   5137  -2321   1343  -2072       C
ATOM     20  N   GLY A 654     -46.904  10.576   0.283  1.00 48.61           N
ANISOU   20  N   GLY A 654     5877   7895   4697  -1943   1090  -1482       N
ATOM     21  CA  GLY A 654     -46.033   9.671  -0.441  1.00 45.95           C
ANISOU   21  CA  GLY A 654     5624   7485   4350  -1870    986  -1245       C
ATOM     22  C   GLY A 654     -45.296  10.384  -1.553  1.00 46.16           C
ANISOU   22  C   GLY A 654     5659   7323   4558  -1724    956  -1209       C
ATOM     23  O   GLY A 654     -45.486  11.579  -1.798  1.00 44.57           O
ANISOU   23  O   GLY A 654     5402   7033   4499  -1677   1009  -1355       O
ATOM     24  N   SER A 655     -44.458   9.607  -2.240  1.00 44.18           N
ANISOU   24  N   SER A 655     5473   7010   4302  -1657    866  -1010       N
ATOM     25  CA  SER A 655     -43.611  10.139  -3.304  1.00 53.40           C
ANISOU   25  CA  SER A 655     6654   8019   5616  -1531    829   -949       C
ATOM     26  C   SER A 655     -44.426  10.516  -4.536  1.00 53.17           C
ANISOU   26  C   SER A 655     6612   7829   5762  -1392    856   -966       C
ATOM     27  O   SER A 655     -45.399   9.844  -4.892  1.00 41.58           O
ANISOU   27  O   SER A 655     5155   6351   4294  -1359    863   -935       O
ATOM     28  CB  SER A 655     -42.546   9.112  -3.696  1.00 48.03           C
ANISOU   28  CB  SER A 655     6039   7331   4879  -1501    728   -743       C
ATOM     29  OG  SER A 655     -41.728   8.755  -2.593  1.00 55.30           O
ANISOU   29  OG  SER A 655     6972   8393   5647  -1625    688   -712       O
ATOM     30  N   ASP A 656     -44.011  11.595  -5.196  1.00 43.12           N
ANISOU   30  N   ASP A 656     5314   6428   4640  -1315    865  -1008       N
ATOM     31  CA  ASP A 656     -44.597  12.035  -6.453  1.00 42.18           C
ANISOU   31  CA  ASP A 656     5185   6146   4694  -1181    874  -1000       C
ATOM     32  C   ASP A 656     -43.584  11.835  -7.573  1.00 44.64           C
ANISOU   32  C   ASP A 656     5541   6359   5060  -1083    805   -835       C
ATOM     33  O   ASP A 656     -42.380  12.024  -7.373  1.00 46.05           O
ANISOU   33  O   ASP A 656     5731   6556   5210  -1110    772   -794       O
ATOM     34  CB  ASP A 656     -45.026  13.503  -6.382  1.00 46.15           C
ANISOU   34  CB  ASP A 656     5616   6571   5349  -1172    937  -1180       C
ATOM     35  CG  ASP A 656     -46.206  13.722  -5.452  1.00 62.52           C
ANISOU   35  CG  ASP A 656     7631   8730   7395  -1252   1013  -1364       C
ATOM     36  OD1 ASP A 656     -46.855  12.725  -5.060  1.00 49.54           O
ANISOU   36  OD1 ASP A 656     6007   7190   5627  -1299   1020  -1337       O
ATOM     37  OD2 ASP A 656     -46.484  14.894  -5.111  1.00 60.77           O
ANISOU   37  OD2 ASP A 656     7338   8471   7282  -1269   1065  -1540       O
ATOM     38  N   TYR A 657     -44.073  11.447  -8.748  1.00 47.48           N
ANISOU   38  N   TYR A 657     5921   6624   5496   -972    784   -747       N
ATOM     39  CA  TYR A 657     -43.207  11.144  -9.877  1.00 44.64           C
ANISOU   39  CA  TYR A 657     5598   6188   5174   -881    723   -594       C
ATOM     40  C   TYR A 657     -43.803  11.707 -11.158  1.00 40.01           C
ANISOU   40  C   TYR A 657     4998   5461   4744   -764    730   -581       C
ATOM     41  O   TYR A 657     -45.021  11.841 -11.293  1.00 36.97           O
ANISOU   41  O   TYR A 657     4590   5042   4416   -738    766   -652       O
ATOM     42  CB  TYR A 657     -43.016   9.636 -10.064  1.00 37.02           C
ANISOU   42  CB  TYR A 657     4684   5282   4101   -869    663   -453       C
ATOM     43  CG  TYR A 657     -42.539   8.884  -8.847  1.00 52.08           C
ANISOU   43  CG  TYR A 657     6609   7327   5850   -985    639   -435       C
ATOM     44  CD1 TYR A 657     -41.211   8.958  -8.438  1.00 58.68           C
ANISOU   44  CD1 TYR A 657     7456   8205   6637  -1030    598   -394       C
ATOM     45  CD2 TYR A 657     -43.404   8.067  -8.125  1.00 46.07           C
ANISOU   45  CD2 TYR A 657     5856   6660   4990  -1052    649   -451       C
ATOM     46  CE1 TYR A 657     -40.758   8.246  -7.337  1.00 57.82           C
ANISOU   46  CE1 TYR A 657     7363   8223   6383  -1137    563   -365       C
ATOM     47  CE2 TYR A 657     -42.959   7.352  -7.021  1.00 48.15           C
ANISOU   47  CE2 TYR A 657     6137   7054   5104  -1166    616   -416       C
ATOM     48  CZ  TYR A 657     -41.635   7.447  -6.635  1.00 52.83           C
ANISOU   48  CZ  TYR A 657     6740   7682   5650  -1207    570   -371       C
ATOM     49  OH  TYR A 657     -41.182   6.745  -5.544  1.00 57.21           O
ANISOU   49  OH  TYR A 657     7313   8366   6058  -1323    527   -327       O
ATOM     50  N   ILE A 658     -42.927  12.020 -12.107  1.00 35.57           N
ANISOU   50  N   ILE A 658     4447   4821   4246   -698    693   -488       N
ATOM     51  CA  ILE A 658     -43.307  12.210 -13.498  1.00 42.45           C
ANISOU   51  CA  ILE A 658     5321   5580   5229   -587    678   -420       C
ATOM     52  C   ILE A 658     -42.721  11.044 -14.279  1.00 33.74           C
ANISOU   52  C   ILE A 658     4262   4505   4055   -534    621   -268       C
ATOM     53  O   ILE A 658     -41.532  10.731 -14.135  1.00 33.42           O
ANISOU   53  O   ILE A 658     4238   4510   3952   -560    586   -204       O
ATOM     54  CB  ILE A 658     -42.806  13.554 -14.053  1.00 50.25           C
ANISOU   54  CB  ILE A 658     6280   6460   6353   -558    682   -431       C
ATOM     55  CG1 ILE A 658     -43.359  14.712 -13.225  1.00 55.15           C
ANISOU   55  CG1 ILE A 658     6846   7046   7062   -611    734   -598       C
ATOM     56  CG2 ILE A 658     -43.220  13.712 -15.506  1.00 46.08           C
ANISOU   56  CG2 ILE A 658     5754   5828   5926   -452    659   -345       C
ATOM     57  CD1 ILE A 658     -44.843  14.903 -13.394  1.00 53.74           C
ANISOU   57  CD1 ILE A 658     6636   6813   6967   -572    765   -681       C
ATOM     58  N   ILE A 659     -43.553  10.381 -15.075  1.00 35.25           N
ANISOU   58  N   ILE A 659     4464   4670   4259   -462    609   -220       N
ATOM     59  CA  ILE A 659     -43.119   9.241 -15.874  1.00 33.61           C
ANISOU   59  CA  ILE A 659     4287   4485   3997   -406    555    -93       C
ATOM     60  C   ILE A 659     -43.368   9.583 -17.335  1.00 32.48           C
ANISOU   60  C   ILE A 659     4139   4255   3949   -305    544    -34       C
ATOM     61  O   ILE A 659     -44.504   9.888 -17.722  1.00 30.77           O
ANISOU   61  O   ILE A 659     3907   3981   3803   -263    565    -73       O
ATOM     62  CB  ILE A 659     -43.849   7.951 -15.466  1.00 35.18           C
ANISOU   62  CB  ILE A 659     4506   4751   4112   -420    543    -84       C
ATOM     63  CG1 ILE A 659     -43.483   7.572 -14.028  1.00 37.63           C
ANISOU   63  CG1 ILE A 659     4825   5162   4313   -533    544   -119       C
ATOM     64  CG2 ILE A 659     -43.524   6.811 -16.414  1.00 36.07           C
ANISOU   64  CG2 ILE A 659     4639   4868   4197   -349    486     32       C
ATOM     65  CD1 ILE A 659     -44.213   6.348 -13.514  1.00 39.80           C
ANISOU   65  CD1 ILE A 659     5115   5503   4502   -566    530   -103       C
ATOM     66  N   LYS A 660     -42.311   9.531 -18.145  1.00 28.41           N
ANISOU   66  N   LYS A 660     3629   3733   3431   -269    509     59       N
ATOM     67  CA  LYS A 660     -42.408   9.848 -19.563  1.00 31.54           C
ANISOU   67  CA  LYS A 660     4020   4067   3898   -186    495    128       C
ATOM     68  C   LYS A 660     -42.044   8.613 -20.372  1.00 23.84           C
ANISOU   68  C   LYS A 660     3059   3141   2857   -132    451    219       C
ATOM     69  O   LYS A 660     -40.929   8.093 -20.244  1.00 28.37           O
ANISOU   69  O   LYS A 660     3639   3770   3371   -152    423    261       O
ATOM     70  CB  LYS A 660     -41.507  11.032 -19.920  1.00 32.69           C
ANISOU   70  CB  LYS A 660     4149   4162   4109   -197    498    152       C
ATOM     71  CG  LYS A 660     -41.915  12.315 -19.202  1.00 39.99           C
ANISOU   71  CG  LYS A 660     5049   5021   5125   -243    537     52       C
ATOM     72  CD  LYS A 660     -40.959  13.465 -19.496  1.00 54.03           C
ANISOU   72  CD  LYS A 660     6809   6744   6975   -262    534     79       C
ATOM     73  CE  LYS A 660     -40.870  13.774 -20.986  1.00 51.58           C
ANISOU   73  CE  LYS A 660     6496   6380   6721   -195    508    189       C
ATOM     74  NZ  LYS A 660     -42.072  14.488 -21.496  1.00 46.86           N
ANISOU   74  NZ  LYS A 660     5879   5682   6242   -152    511    171       N
ATOM     75  N   GLU A 661     -42.992   8.144 -21.182  1.00 23.49           N
ANISOU   75  N   GLU A 661     3015   3078   2833    -64    443    239       N
ATOM     76  CA  GLU A 661     -42.768   7.019 -22.081  1.00 21.75           C
ANISOU   76  CA  GLU A 661     2798   2899   2565     -4    403    311       C
ATOM     77  C   GLU A 661     -42.222   7.514 -23.407  1.00 25.33           C
ANISOU   77  C   GLU A 661     3238   3337   3051     46    390    382       C
ATOM     78  O   GLU A 661     -42.682   8.527 -23.940  1.00 27.21           O
ANISOU   78  O   GLU A 661     3466   3510   3361     64    406    388       O
ATOM     79  CB  GLU A 661     -44.066   6.248 -22.314  1.00 21.92           C
ANISOU   79  CB  GLU A 661     2823   2915   2589     42    400    293       C
ATOM     80  CG  GLU A 661     -44.632   5.686 -21.000  1.00 25.55           C
ANISOU   80  CG  GLU A 661     3295   3405   3007    -19    413    229       C
ATOM     81  CD  GLU A 661     -45.797   4.731 -21.201  1.00 30.93           C
ANISOU   81  CD  GLU A 661     3979   4091   3682     19    405    220       C
ATOM     82  OE1 GLU A 661     -46.451   4.777 -22.268  1.00 25.86           O
ANISOU   82  OE1 GLU A 661     3325   3412   3087     94    400    237       O
ATOM     83  OE2 GLU A 661     -46.044   3.921 -20.279  1.00 28.31           O
ANISOU   83  OE2 GLU A 661     3658   3802   3296    -30    399    199       O
ATOM     84  N   LYS A 662     -41.235   6.795 -23.931  1.00 23.34           N
ANISOU   84  N   LYS A 662     2979   3143   2745     64    359    436       N
ATOM     85  CA  LYS A 662     -40.654   7.128 -25.226  1.00 21.67           C
ANISOU   85  CA  LYS A 662     2748   2943   2542    103    349    504       C
ATOM     86  C   LYS A 662     -40.491   5.855 -26.034  1.00 22.23           C
ANISOU   86  C   LYS A 662     2805   3080   2561    159    315    533       C
ATOM     87  O   LYS A 662     -39.804   4.928 -25.592  1.00 21.45           O
ANISOU   87  O   LYS A 662     2702   3030   2419    148    289    524       O
ATOM     88  CB  LYS A 662     -39.293   7.820 -25.056  1.00 21.14           C
ANISOU   88  CB  LYS A 662     2672   2891   2471     52    354    527       C
ATOM     89  CG  LYS A 662     -39.332   9.063 -24.183  1.00 25.41           C
ANISOU   89  CG  LYS A 662     3219   3366   3070     -9    385    487       C
ATOM     90  CD  LYS A 662     -37.952   9.710 -24.086  1.00 24.63           C
ANISOU   90  CD  LYS A 662     3107   3282   2969    -58    388    512       C
ATOM     91  CE  LYS A 662     -37.007   8.879 -23.217  1.00 22.87           C
ANISOU   91  CE  LYS A 662     2886   3127   2677    -95    368    489       C
ATOM     92  NZ  LYS A 662     -35.667   9.535 -23.006  1.00 25.38           N
ANISOU   92  NZ  LYS A 662     3188   3458   2997   -147    372    503       N
ATOM     93  N   THR A 663     -41.058   5.822 -27.240  1.00 19.88           N
ANISOU   93  N   THR A 663     2494   2785   2273    219    309    566       N
ATOM     94  CA  THR A 663     -40.811   4.726 -28.164  1.00 19.37           C
ANISOU   94  CA  THR A 663     2405   2792   2163    273    279    584       C
ATOM     95  C   THR A 663     -40.101   5.295 -29.380  1.00 23.60           C
ANISOU   95  C   THR A 663     2914   3371   2683    282    282    644       C
ATOM     96  O   THR A 663     -40.539   6.311 -29.931  1.00 24.06           O
ANISOU   96  O   THR A 663     2977   3391   2774    282    296    684       O
ATOM     97  CB  THR A 663     -42.113   4.028 -28.586  1.00 20.86           C
ANISOU   97  CB  THR A 663     2596   2970   2361    332    268    565       C
ATOM     98  OG1 THR A 663     -42.763   3.512 -27.421  1.00 23.13           O
ANISOU   98  OG1 THR A 663     2906   3225   2659    311    268    513       O
ATOM     99  CG2 THR A 663     -41.812   2.874 -29.527  1.00 24.46           C
ANISOU   99  CG2 THR A 663     3017   3501   2776    387    236    569       C
ATOM    100  N   VAL A 664     -38.984   4.675 -29.759  1.00 22.68           N
ANISOU  100  N   VAL A 664     2765   3334   2519    284    267    649       N
ATOM    101  CA  VAL A 664     -38.151   5.185 -30.839  1.00 22.32           C
ANISOU  101  CA  VAL A 664     2688   3350   2444    278    275    701       C
ATOM    102  C   VAL A 664     -37.778   4.056 -31.789  1.00 22.56           C
ANISOU  102  C   VAL A 664     2670   3481   2422    326    253    684       C
ATOM    103  O   VAL A 664     -37.747   2.878 -31.420  1.00 21.40           O
ANISOU  103  O   VAL A 664     2510   3350   2273    354    226    630       O
ATOM    104  CB  VAL A 664     -36.871   5.884 -30.318  1.00 24.19           C
ANISOU  104  CB  VAL A 664     2919   3591   2682    212    289    715       C
ATOM    105  CG1 VAL A 664     -37.216   7.083 -29.452  1.00 25.62           C
ANISOU  105  CG1 VAL A 664     3138   3674   2922    163    312    722       C
ATOM    106  CG2 VAL A 664     -35.947   4.893 -29.580  1.00 24.52           C
ANISOU  106  CG2 VAL A 664     2943   3672   2702    203    266    666       C
ATOM    107  N   LEU A 665     -37.482   4.451 -33.027  1.00 21.04           N
ANISOU  107  N   LEU A 665     2446   3358   2190    329    263    730       N
ATOM    108  CA  LEU A 665     -36.928   3.585 -34.062  1.00 24.92           C
ANISOU  108  CA  LEU A 665     2877   3968   2623    362    252    707       C
ATOM    109  C   LEU A 665     -35.461   3.947 -34.279  1.00 29.38           C
ANISOU  109  C   LEU A 665     3403   4605   3154    312    269    721       C
ATOM    110  O   LEU A 665     -35.151   5.056 -34.733  1.00 32.17           O
ANISOU  110  O   LEU A 665     3760   4970   3492    265    293    792       O
ATOM    111  CB  LEU A 665     -37.716   3.732 -35.367  1.00 25.67           C
ANISOU  111  CB  LEU A 665     2959   4114   2681    394    253    745       C
ATOM    112  CG  LEU A 665     -37.189   3.010 -36.610  1.00 31.74           C
ANISOU  112  CG  LEU A 665     3658   5027   3376    418    250    719       C
ATOM    113  CD1 LEU A 665     -37.230   1.517 -36.377  1.00 31.82           C
ANISOU  113  CD1 LEU A 665     3634   5056   3401    476    221    618       C
ATOM    114  CD2 LEU A 665     -38.053   3.388 -37.819  1.00 35.10           C
ANISOU  114  CD2 LEU A 665     4080   5498   3758    436    250    774       C
ATOM    115  N   LEU A 666     -34.563   3.023 -33.952  1.00 27.61           N
ANISOU  115  N   LEU A 666     3138   4425   2927    320    251    656       N
ATOM    116  CA  LEU A 666     -33.133   3.206 -34.187  1.00 26.20           C
ANISOU  116  CA  LEU A 666     2909   4325   2720    278    265    653       C
ATOM    117  C   LEU A 666     -32.729   2.504 -35.475  1.00 26.99           C
ANISOU  117  C   LEU A 666     2930   4563   2760    308    266    614       C
ATOM    118  O   LEU A 666     -33.000   1.312 -35.642  1.00 27.14           O
ANISOU  118  O   LEU A 666     2916   4607   2790    368    236    540       O
ATOM    119  CB  LEU A 666     -32.312   2.648 -33.022  1.00 30.15           C
ANISOU  119  CB  LEU A 666     3403   4791   3261    266    238    600       C
ATOM    120  CG  LEU A 666     -32.568   3.175 -31.615  1.00 26.57           C
ANISOU  120  CG  LEU A 666     3017   4222   2855    229    235    618       C
ATOM    121  CD1 LEU A 666     -31.407   2.795 -30.693  1.00 28.05           C
ANISOU  121  CD1 LEU A 666     3183   4411   3064    199    209    580       C
ATOM    122  CD2 LEU A 666     -32.780   4.662 -31.632  1.00 27.58           C
ANISOU  122  CD2 LEU A 666     3186   4305   2989    178    274    689       C
ATOM    123  N   GLN A 667     -32.078   3.243 -36.381  1.00 26.70           N
ANISOU  123  N   GLN A 667     2860   4619   2664    262    300    660       N
ATOM    124  C   GLN A 667     -30.031   3.070 -37.640  0.83 27.58           C
ANISOU  124  C   GLN A 667     2834   4961   2683    210    337    610       C
ATOM    125  O   GLN A 667     -29.703   4.257 -37.736  0.91 29.42           O
ANISOU  125  O   GLN A 667     3091   5192   2895    141    367    698       O
ATOM    126  CA AGLN A 667     -31.502   2.683 -37.598  0.48 27.62           C
ANISOU  126  CA AGLN A 667     2891   4893   2710    272    311    614       C
ATOM    127  CB AGLN A 667     -32.250   3.177 -38.838  0.48 30.61           C
ANISOU  127  CB AGLN A 667     3271   5344   3017    267    330    681       C
ATOM    128  CG AGLN A 667     -33.701   2.734 -38.827  0.48 30.96           C
ANISOU  128  CG AGLN A 667     3358   5319   3087    333    302    675       C
ATOM    129  CD AGLN A 667     -34.524   3.287 -39.966  0.48 31.64           C
ANISOU  129  CD AGLN A 667     3451   5460   3109    328    310    751       C
ATOM    130  OE1AGLN A 667     -34.563   4.495 -40.197  0.48 34.95           O
ANISOU  130  OE1AGLN A 667     3904   5861   3513    271    325    861       O
ATOM    131  NE2AGLN A 667     -35.210   2.400 -40.673  0.48 37.32           N
ANISOU  131  NE2AGLN A 667     4139   6242   3798    387    293    695       N
ATOM    132  CA BGLN A 667     -31.502   2.682 -37.599  0.52 27.56           C
ANISOU  132  CA BGLN A 667     2883   4886   2703    272    311    614       C
ATOM    133  CB BGLN A 667     -32.225   3.176 -38.855  0.52 30.67           C
ANISOU  133  CB BGLN A 667     3277   5354   3022    266    330    680       C
ATOM    134  CG BGLN A 667     -31.758   2.498 -40.140  0.52 28.16           C
ANISOU  134  CG BGLN A 667     2864   5217   2618    276    343    618       C
ATOM    135  CD BGLN A 667     -32.045   1.005 -40.154  0.52 27.38           C
ANISOU  135  CD BGLN A 667     2717   5135   2549    360    309    490       C
ATOM    136  OE1BGLN A 667     -33.074   0.553 -39.646  0.52 32.31           O
ANISOU  136  OE1BGLN A 667     3389   5656   3230    414    277    479       O
ATOM    137  NE2BGLN A 667     -31.130   0.232 -40.724  0.52 32.85           N
ANISOU  137  NE2BGLN A 667     3311   5957   3214    368    315    388       N
ATOM    138  N   LYS A 668     -29.154   2.079 -37.553  1.00 27.71           N
ANISOU  138  N   LYS A 668     2778   5036   2715    234    321    505       N
ATOM    139  CA  LYS A 668     -27.715   2.322 -37.518  1.00 26.40           C
ANISOU  139  CA  LYS A 668     2553   4939   2539    181    342    482       C
ATOM    140  C   LYS A 668     -27.045   1.736 -38.755  1.00 27.14           C
ANISOU  140  C   LYS A 668     2535   5212   2565    184    363    404       C
ATOM    141  O   LYS A 668     -27.638   0.960 -39.506  1.00 30.55           O
ANISOU  141  O   LYS A 668     2930   5707   2969    237    353    348       O
ATOM    142  CB  LYS A 668     -27.089   1.724 -36.252  1.00 25.52           C
ANISOU  142  CB  LYS A 668     2439   4741   2516    197    299    420       C
ATOM    143  CG  LYS A 668     -26.964   0.213 -36.269  1.00 28.21           C
ANISOU  143  CG  LYS A 668     2711   5106   2903    271    251    299       C
ATOM    144  CD  LYS A 668     -26.349  -0.301 -34.978  1.00 25.34           C
ANISOU  144  CD  LYS A 668     2350   4650   2629    278    197    260       C
ATOM    145  CE  LYS A 668     -25.992  -1.775 -35.063  1.00 23.71           C
ANISOU  145  CE  LYS A 668     2055   4467   2486    344    140    140       C
ATOM    146  NZ  LYS A 668     -24.978  -2.043 -36.144  1.00 29.39           N
ANISOU  146  NZ  LYS A 668     2652   5341   3174    341    167     50       N
ATOM    147  N   LYS A 669     -25.775   2.108 -38.947  1.00 30.99           N
ANISOU  147  N   LYS A 669     2962   5787   3026    125    394    390       N
ATOM    148  CA  LYS A 669     -24.913   1.516 -39.957  1.00 36.01           C
ANISOU  148  CA  LYS A 669     3476   6600   3607    120    418    289       C
ATOM    149  C   LYS A 669     -24.236   0.254 -39.426  1.00 35.32           C
ANISOU  149  C   LYS A 669     3312   6499   3610    180    372    144       C
ATOM    150  O   LYS A 669     -24.105   0.042 -38.216  1.00 31.10           O
ANISOU  150  O   LYS A 669     2818   5828   3170    200    326    141       O
ATOM    151  CB  LYS A 669     -23.850   2.520 -40.416  1.00 36.45           C
ANISOU  151  CB  LYS A 669     3494   6760   3594     20    475    341       C
ATOM    152  CG  LYS A 669     -24.456   3.760 -41.030  1.00 45.28           C
ANISOU  152  CG  LYS A 669     4677   7896   4630    -46    511    494       C
ATOM    153  CD  LYS A 669     -23.416   4.782 -41.409  1.00 62.42           C
ANISOU  153  CD  LYS A 669     6816  10156   6743   -153    562    559       C
ATOM    154  CE  LYS A 669     -24.073   6.068 -41.870  1.00 70.23           C
ANISOU  154  CE  LYS A 669     7880  11126   7679   -220    581    731       C
ATOM    155  NZ  LYS A 669     -23.069   7.128 -42.142  1.00 69.16           N
ANISOU  155  NZ  LYS A 669     7719  11057   7501   -332    625    811       N
ATOM    156  N   ASP A 670     -23.809  -0.589 -40.368  1.00 32.19           N
ANISOU  156  N   ASP A 670     2799   6248   3185    206    380     20       N
ATOM    157  CA  ASP A 670     -23.094  -1.823 -40.043  1.00 33.58           C
ANISOU  157  CA  ASP A 670     2878   6422   3459    265    332   -133       C
ATOM    158  C   ASP A 670     -21.898  -1.584 -39.126  1.00 35.93           C
ANISOU  158  C   ASP A 670     3159   6669   3824    229    318   -141       C
ATOM    159  O   ASP A 670     -21.659  -2.364 -38.192  1.00 31.84           O
ANISOU  159  O   ASP A 670     2631   6043   3422    279    248   -197       O
ATOM    160  CB  ASP A 670     -22.619  -2.500 -41.338  1.00 35.60           C
ANISOU  160  CB  ASP A 670     2993   6874   3661    276    362   -272       C
ATOM    161  CG  ASP A 670     -23.769  -3.076 -42.145  1.00 44.76           C
ANISOU  161  CG  ASP A 670     4150   8077   4779    330    357   -302       C
ATOM    162  OD1 ASP A 670     -24.471  -3.964 -41.621  1.00 39.67           O
ANISOU  162  OD1 ASP A 670     3528   7313   4230    410    293   -342       O
ATOM    163  OD2 ASP A 670     -23.975  -2.638 -43.295  1.00 42.12           O
ANISOU  163  OD2 ASP A 670     3791   7897   4315    287    414   -281       O
ATOM    164  N   SER A 671     -21.134  -0.515 -39.372  1.00 34.19           N
ANISOU  164  N   SER A 671     2933   6523   3534    141    377    -81       N
ATOM    165  CA  SER A 671     -19.873  -0.268 -38.676  1.00 33.03           C
ANISOU  165  CA  SER A 671     2750   6359   3442    101    372   -103       C
ATOM    166  C   SER A 671     -20.024   0.653 -37.461  1.00 37.82           C
ANISOU  166  C   SER A 671     3477   6808   4083     63    357     24       C
ATOM    167  O   SER A 671     -19.080   1.349 -37.081  1.00 33.60           O
ANISOU  167  O   SER A 671     2933   6278   3554     -1    378     49       O
ATOM    168  CB  SER A 671     -18.843   0.303 -39.647  1.00 30.33           C
ANISOU  168  CB  SER A 671     2315   6200   3009     21    447   -127       C
ATOM    169  OG  SER A 671     -19.235   1.577 -40.122  1.00 35.21           O
ANISOU  169  OG  SER A 671     3005   6853   3521    -59    507     19       O
ATOM    170  N   GLU A 672     -21.191   0.683 -36.830  1.00 35.96           N
ANISOU  170  N   GLU A 672     3351   6438   3874     97    325     97       N
ATOM    171  CA  GLU A 672     -21.317   1.387 -35.563  1.00 32.26           C
ANISOU  171  CA  GLU A 672     2984   5823   3451     67    304    186       C
ATOM    172  C   GLU A 672     -22.272   0.617 -34.675  1.00 27.85           C
ANISOU  172  C   GLU A 672     2490   5129   2962    134    237    182       C
ATOM    173  O   GLU A 672     -22.948  -0.319 -35.115  1.00 32.02           O
ANISOU  173  O   GLU A 672     2997   5670   3501    201    211    129       O
ATOM    174  CB  GLU A 672     -21.819   2.824 -35.742  1.00 35.27           C
ANISOU  174  CB  GLU A 672     3451   6184   3767     -2    360    322       C
ATOM    175  CG  GLU A 672     -23.258   2.898 -36.242  1.00 31.33           C
ANISOU  175  CG  GLU A 672     3017   5659   3228     31    367    380       C
ATOM    176  CD  GLU A 672     -23.675   4.297 -36.630  1.00 37.06           C
ANISOU  176  CD  GLU A 672     3805   6377   3897    -37    416    511       C
ATOM    177  OE1 GLU A 672     -22.954   5.257 -36.282  1.00 41.14           O
ANISOU  177  OE1 GLU A 672     4333   6877   4421   -109    440    564       O
ATOM    178  OE2 GLU A 672     -24.730   4.434 -37.288  1.00 33.88           O
ANISOU  178  OE2 GLU A 672     3439   5983   3452    -18    425    562       O
ATOM    179  N   GLY A 673     -22.305   1.010 -33.399  1.00 30.07           N
ANISOU  179  N   GLY A 673     2848   5287   3290    111    208    235       N
ATOM    180  CA  GLY A 673     -23.302   0.510 -32.481  1.00 32.21           C
ANISOU  180  CA  GLY A 673     3196   5434   3609    152    154    255       C
ATOM    181  C   GLY A 673     -24.493   1.453 -32.393  1.00 26.14           C
ANISOU  181  C   GLY A 673     2532   4601   2800    131    192    355       C
ATOM    182  O   GLY A 673     -24.501   2.547 -32.956  1.00 28.54           O
ANISOU  182  O   GLY A 673     2854   4940   3049     81    251    418       O
ATOM    183  N   PHE A 674     -25.517   1.005 -31.660  1.00 28.92           N
ANISOU  183  N   PHE A 674     2950   4854   3185    166    153    368       N
ATOM    184  CA  PHE A 674     -26.629   1.898 -31.354  1.00 28.35           C
ANISOU  184  CA  PHE A 674     2974   4704   3092    144    182    449       C
ATOM    185  C   PHE A 674     -26.212   3.026 -30.415  1.00 28.50           C
ANISOU  185  C   PHE A 674     3043   4663   3121     71    201    500       C
ATOM    186  O   PHE A 674     -26.911   4.039 -30.333  1.00 27.07           O
ANISOU  186  O   PHE A 674     2925   4430   2930     41    237    563       O
ATOM    187  CB  PHE A 674     -27.804   1.102 -30.768  1.00 25.69           C
ANISOU  187  CB  PHE A 674     2688   4286   2789    194    139    441       C
ATOM    188  CG  PHE A 674     -28.466   0.194 -31.772  1.00 29.76           C
ANISOU  188  CG  PHE A 674     3165   4850   3294    264    129    400       C
ATOM    189  CD1 PHE A 674     -29.186   0.730 -32.842  1.00 25.16           C
ANISOU  189  CD1 PHE A 674     2592   4311   2656    272    176    435       C
ATOM    190  CD2 PHE A 674     -28.320  -1.181 -31.686  1.00 24.52           C
ANISOU  190  CD2 PHE A 674     2448   4188   2680    319     68    326       C
ATOM    191  CE1 PHE A 674     -29.790  -0.097 -33.788  1.00 26.82           C
ANISOU  191  CE1 PHE A 674     2763   4576   2851    334    167    391       C
ATOM    192  CE2 PHE A 674     -28.918  -2.023 -32.627  1.00 25.56           C
ANISOU  192  CE2 PHE A 674     2536   4365   2809    384     59    276       C
ATOM    193  CZ  PHE A 674     -29.657  -1.473 -33.679  1.00 29.97           C
ANISOU  193  CZ  PHE A 674     3108   4978   3302    391    111    306       C
ATOM    194  N   GLY A 675     -25.075   2.891 -29.732  1.00 29.09           N
ANISOU  194  N   GLY A 675     3085   4742   3225     42    175    468       N
ATOM    195  CA  GLY A 675     -24.573   3.964 -28.892  1.00 26.10           C
ANISOU  195  CA  GLY A 675     2743   4318   2855    -30    194    505       C
ATOM    196  C   GLY A 675     -25.133   4.037 -27.487  1.00 25.57           C
ANISOU  196  C   GLY A 675     2749   4150   2815    -49    163    517       C
ATOM    197  O   GLY A 675     -25.444   5.127 -26.992  1.00 27.49           O
ANISOU  197  O   GLY A 675     3047   4338   3059    -98    197    556       O
ATOM    198  N   PHE A 676     -25.299   2.890 -26.833  1.00 26.34           N
ANISOU  198  N   PHE A 676     2847   4224   2938    -14     99    483       N
ATOM    199  CA  PHE A 676     -25.717   2.897 -25.437  1.00 24.71           C
ANISOU  199  CA  PHE A 676     2703   3942   2743    -47     67    494       C
ATOM    200  C   PHE A 676     -25.133   1.681 -24.735  1.00 28.52           C
ANISOU  200  C   PHE A 676     3153   4425   3259    -32    -20    462       C
ATOM    201  O   PHE A 676     -24.682   0.722 -25.365  1.00 27.07           O
ANISOU  201  O   PHE A 676     2901   4280   3103     20    -57    424       O
ATOM    202  CB  PHE A 676     -27.258   2.970 -25.280  1.00 23.05           C
ANISOU  202  CB  PHE A 676     2563   3674   2522    -29     84    518       C
ATOM    203  CG  PHE A 676     -28.015   1.762 -25.797  1.00 27.87           C
ANISOU  203  CG  PHE A 676     3159   4289   3140     44     50    500       C
ATOM    204  CD1 PHE A 676     -28.206   0.640 -24.998  1.00 27.62           C
ANISOU  204  CD1 PHE A 676     3133   4228   3132     58    -21    486       C
ATOM    205  CD2 PHE A 676     -28.584   1.782 -27.061  1.00 22.91           C
ANISOU  205  CD2 PHE A 676     2515   3694   2497     92     86    503       C
ATOM    206  CE1 PHE A 676     -28.932  -0.461 -25.461  1.00 25.79           C
ANISOU  206  CE1 PHE A 676     2887   3991   2919    123    -55    470       C
ATOM    207  CE2 PHE A 676     -29.322   0.693 -27.542  1.00 24.89           C
ANISOU  207  CE2 PHE A 676     2751   3949   2758    159     56    479       C
ATOM    208  CZ  PHE A 676     -29.489  -0.432 -26.746  1.00 25.09           C
ANISOU  208  CZ  PHE A 676     2778   3936   2818    176    -14    460       C
ATOM    209  N   VAL A 677     -25.110   1.752 -23.409  1.00 26.55           N
ANISOU  209  N   VAL A 677     2946   4131   3009    -82    -54    475       N
ATOM    210  CA  VAL A 677     -24.666   0.647 -22.575  1.00 30.36           C
ANISOU  210  CA  VAL A 677     3410   4603   3523    -81   -149    465       C
ATOM    211  C   VAL A 677     -25.851   0.202 -21.734  1.00 25.32           C
ANISOU  211  C   VAL A 677     2839   3913   2868    -90   -176    493       C
ATOM    212  O   VAL A 677     -26.439   1.003 -20.989  1.00 23.43           O
ANISOU  212  O   VAL A 677     2663   3649   2590   -145   -138    512       O
ATOM    213  CB  VAL A 677     -23.464   1.028 -21.697  1.00 25.24           C
ANISOU  213  CB  VAL A 677     2745   3966   2881   -144   -179    462       C
ATOM    214  CG1 VAL A 677     -23.143  -0.116 -20.757  1.00 31.28           C
ANISOU  214  CG1 VAL A 677     3497   4710   3676   -148   -289    468       C
ATOM    215  CG2 VAL A 677     -22.251   1.378 -22.584  1.00 29.06           C
ANISOU  215  CG2 VAL A 677     3150   4506   3384   -135   -152    429       C
ATOM    216  N   LEU A 678     -26.218  -1.063 -21.870  1.00 26.80           N
ANISOU  216  N   LEU A 678     3007   4086   3091    -39   -241    490       N
ATOM    217  CA  LEU A 678     -27.355  -1.618 -21.156  1.00 24.70           C
ANISOU  217  CA  LEU A 678     2797   3775   2811    -48   -270    520       C
ATOM    218  C   LEU A 678     -26.884  -2.286 -19.872  1.00 27.40           C
ANISOU  218  C   LEU A 678     3145   4102   3163    -99   -366    550       C
ATOM    219  O   LEU A 678     -25.868  -2.984 -19.868  1.00 28.04           O
ANISOU  219  O   LEU A 678     3166   4190   3298    -83   -442    541       O
ATOM    220  CB  LEU A 678     -28.071  -2.639 -22.037  1.00 27.53           C
ANISOU  220  CB  LEU A 678     3130   4122   3208     33   -291    506       C
ATOM    221  CG  LEU A 678     -29.410  -3.140 -21.510  1.00 27.27           C
ANISOU  221  CG  LEU A 678     3154   4045   3162     28   -306    535       C
ATOM    222  CD1 LEU A 678     -30.474  -2.061 -21.685  1.00 22.44           C
ANISOU  222  CD1 LEU A 678     2602   3428   2497     14   -208    538       C
ATOM    223  CD2 LEU A 678     -29.792  -4.433 -22.225  1.00 31.92           C
ANISOU  223  CD2 LEU A 678     3699   4617   3813    107   -360    517       C
ATOM    224  N   ARG A 679     -27.618  -2.068 -18.782  1.00 25.09           N
ANISOU  224  N   ARG A 679     2921   3795   2818   -166   -364    583       N
ATOM    225  CA  ARG A 679     -27.261  -2.687 -17.514  1.00 29.97           C
ANISOU  225  CA  ARG A 679     3551   4410   3428   -229   -457    625       C
ATOM    226  C   ARG A 679     -28.492  -3.277 -16.837  1.00 30.22           C
ANISOU  226  C   ARG A 679     3636   4419   3427   -258   -480    665       C
ATOM    227  O   ARG A 679     -29.561  -2.652 -16.799  1.00 26.36           O
ANISOU  227  O   ARG A 679     3197   3929   2889   -274   -400    654       O
ATOM    228  CB  ARG A 679     -26.560  -1.687 -16.583  1.00 28.59           C
ANISOU  228  CB  ARG A 679     3396   4267   3200   -316   -438    624       C
ATOM    229  CG  ARG A 679     -26.078  -2.317 -15.266  1.00 33.38           C
ANISOU  229  CG  ARG A 679     4010   4883   3788   -389   -544    672       C
ATOM    230  CD  ARG A 679     -25.465  -1.276 -14.354  1.00 38.76           C
ANISOU  230  CD  ARG A 679     4712   5606   4409   -478   -518    661       C
ATOM    231  NE  ARG A 679     -25.050  -1.854 -13.076  1.00 38.80           N
ANISOU  231  NE  ARG A 679     4727   5633   4382   -557   -621    713       N
ATOM    232  CZ  ARG A 679     -24.585  -1.143 -12.055  1.00 42.88           C
ANISOU  232  CZ  ARG A 679     5263   6197   4834   -649   -619    709       C
ATOM    233  NH1 ARG A 679     -24.477   0.174 -12.160  1.00 46.69           N
ANISOU  233  NH1 ARG A 679     5755   6696   5288   -670   -518    649       N
ATOM    234  NH2 ARG A 679     -24.225  -1.752 -10.932  1.00 41.28           N
ANISOU  234  NH2 ARG A 679     5068   6022   4597   -722   -723    767       N
ATOM    235  N   GLY A 680     -28.332  -4.485 -16.312  1.00 33.90           N
ANISOU  235  N   GLY A 680     4087   4864   3928   -266   -593    713       N
ATOM    236  CA  GLY A 680     -29.389  -5.134 -15.561  1.00 30.74           C
ANISOU  236  CA  GLY A 680     3734   4449   3496   -310   -628    764       C
ATOM    237  C   GLY A 680     -29.298  -4.751 -14.100  1.00 47.27           C
ANISOU  237  C   GLY A 680     5875   6585   5501   -431   -646    805       C
ATOM    238  O   GLY A 680     -28.227  -4.831 -13.495  1.00 45.93           O
ANISOU  238  O   GLY A 680     5684   6434   5334   -472   -717    829       O
ATOM    239  N   ALA A 681     -30.431  -4.338 -13.533  1.00 46.14           N
ANISOU  239  N   ALA A 681     6385   6046   5099  -1299   -275   1253       N
ATOM    240  CA  ALA A 681     -30.442  -3.878 -12.148  1.00 63.14           C
ANISOU  240  CA  ALA A 681     8623   8364   7002  -1433   -221   1285       C
ATOM    241  C   ALA A 681     -30.399  -5.043 -11.161  1.00 73.21           C
ANISOU  241  C   ALA A 681     9722   9780   8316  -1420   -197   1463       C
ATOM    242  O   ALA A 681     -29.764  -4.939 -10.106  1.00 85.40           O
ANISOU  242  O   ALA A 681    11272  11489   9687  -1533   -221   1505       O
ATOM    243  CB  ALA A 681     -31.667  -3.001 -11.902  1.00 53.29           C
ANISOU  243  CB  ALA A 681     7566   7053   5630  -1449    -92   1201       C
ATOM    244  N   LYS A 682     -31.059  -6.152 -11.482  1.00 74.01           N
ANISOU  244  N   LYS A 682     9669   9807   8643  -1287   -155   1553       N
ATOM    245  CA  LYS A 682     -31.003  -7.347 -10.643  1.00 89.43           C
ANISOU  245  CA  LYS A 682    11453  11879  10647  -1275   -153   1706       C
ATOM    246  C   LYS A 682     -31.312  -8.601 -11.456  1.00 85.74           C
ANISOU  246  C   LYS A 682    10790  11316  10470  -1122   -183   1750       C
ATOM    247  O   LYS A 682     -31.410  -8.547 -12.683  1.00 72.90           O
ANISOU  247  O   LYS A 682     9153   9543   9002  -1025   -216   1658       O
ATOM    248  CB  LYS A 682     -31.975  -7.235  -9.466  1.00 99.23           C
ANISOU  248  CB  LYS A 682    12759  13188  11755  -1314     -1   1767       C
ATOM    249  CG  LYS A 682     -31.853  -8.370  -8.461  1.00114.28           C
ANISOU  249  CG  LYS A 682    14519  15229  13675  -1324     -3   1919       C
ATOM    250  CD  LYS A 682     -32.767  -8.156  -7.265  1.00126.30           C
ANISOU  250  CD  LYS A 682    16125  16821  15042  -1373    156   1964       C
ATOM    251  CE  LYS A 682     -32.537  -9.213  -6.197  1.00131.56           C
ANISOU  251  CE  LYS A 682    16668  17625  15693  -1399    145   2112       C
ATOM    252  NZ  LYS A 682     -31.141  -9.181  -5.678  1.00123.48           N
ANISOU  252  NZ  LYS A 682    15628  16750  14540  -1503      3   2142       N
ATOM    253  N   GLU A 689     -40.019 -13.963  -9.380  1.00 99.56           N
ANISOU  253  N   GLU A 689    11777  12808  13243   -522    600   2191       N
ATOM    254  CA  GLU A 689     -40.757 -13.021 -10.212  1.00 90.16           C
ANISOU  254  CA  GLU A 689    10656  11448  12151   -466    673   2062       C
ATOM    255  C   GLU A 689     -40.590 -11.587  -9.700  1.00 91.72           C
ANISOU  255  C   GLU A 689    11099  11684  12066   -645    768   2003       C
ATOM    256  O   GLU A 689     -40.477 -11.350  -8.496  1.00 98.25           O
ANISOU  256  O   GLU A 689    12024  12661  12646   -791    858   2056       O
ATOM    257  CB  GLU A 689     -42.238 -13.412 -10.269  1.00 91.65           C
ANISOU  257  CB  GLU A 689    10726  11523  12574   -328    818   2051       C
ATOM    258  CG  GLU A 689     -43.092 -12.583 -11.226  1.00 82.93           C
ANISOU  258  CG  GLU A 689     9653  10198  11657   -215    898   1906       C
ATOM    259  CD  GLU A 689     -42.946 -12.988 -12.687  1.00 79.32           C
ANISOU  259  CD  GLU A 689     9074   9597  11468    -20    747   1822       C
ATOM    260  OE1 GLU A 689     -41.967 -13.688 -13.028  1.00 82.45           O
ANISOU  260  OE1 GLU A 689     9389  10086  11851     -5    573   1865       O
ATOM    261  OE2 GLU A 689     -43.819 -12.604 -13.498  1.00 72.27           O
ANISOU  261  OE2 GLU A 689     8153   8509  10799    121    815   1687       O
ATOM    262  N   PHE A 690     -40.573 -10.641 -10.636  1.00 72.33           N
ANISOU  262  N   PHE A 690     8748   9087   9646   -623    746   1885       N
ATOM    263  CA  PHE A 690     -40.317  -9.230 -10.372  1.00 62.43           C
ANISOU  263  CA  PHE A 690     7742   7852   8127   -775    810   1818       C
ATOM    264  C   PHE A 690     -41.597  -8.441 -10.619  1.00 49.91           C
ANISOU  264  C   PHE A 690     6209   6103   6649   -713    996   1728       C
ATOM    265  O   PHE A 690     -42.289  -8.678 -11.616  1.00 55.32           O
ANISOU  265  O   PHE A 690     6790   6563   7665   -523    998   1648       O
ATOM    266  CB  PHE A 690     -39.168  -8.744 -11.266  1.00 56.00           C
ANISOU  266  CB  PHE A 690     7025   6986   7268   -790    636   1745       C
ATOM    267  CG  PHE A 690     -39.071  -7.249 -11.429  1.00 46.01           C
ANISOU  267  CG  PHE A 690     6012   5663   5805   -892    680   1644       C
ATOM    268  CD1 PHE A 690     -38.532  -6.454 -10.429  1.00 45.63           C
ANISOU  268  CD1 PHE A 690     6132   5800   5404  -1052    718   1647       C
ATOM    269  CD2 PHE A 690     -39.451  -6.649 -12.619  1.00 40.24           C
ANISOU  269  CD2 PHE A 690     5348   4687   5254   -799    653   1524       C
ATOM    270  CE1 PHE A 690     -38.417  -5.081 -10.600  1.00 52.01           C
ANISOU  270  CE1 PHE A 690     7184   6591   5985  -1150    711   1504       C
ATOM    271  CE2 PHE A 690     -39.342  -5.283 -12.797  1.00 30.53           C
ANISOU  271  CE2 PHE A 690     4386   3396   3820   -866    651   1336       C
ATOM    272  CZ  PHE A 690     -38.820  -4.494 -11.795  1.00 41.83           C
ANISOU  272  CZ  PHE A 690     6006   5044   4844  -1064    676   1318       C
ATOM    273  N   THR A 691     -41.926  -7.527  -9.701  1.00 44.47           N
ANISOU  273  N   THR A 691     5686   5516   5695   -842   1173   1712       N
ATOM    274  CA  THR A 691     -43.103  -6.677  -9.858  1.00 48.06           C
ANISOU  274  CA  THR A 691     6259   5807   6193   -726   1302   1413       C
ATOM    275  C   THR A 691     -42.666  -5.239 -10.086  1.00 45.07           C
ANISOU  275  C   THR A 691     6177   5399   5547   -794   1231   1171       C
ATOM    276  O   THR A 691     -42.042  -4.636  -9.199  1.00 46.00           O
ANISOU  276  O   THR A 691     6457   5726   5295   -985   1236   1196       O
ATOM    277  CB  THR A 691     -44.027  -6.763  -8.640  1.00 50.10           C
ANISOU  277  CB  THR A 691     6499   6192   6344   -765   1516   1414       C
ATOM    278  OG1 THR A 691     -44.360  -8.132  -8.381  1.00 56.28           O
ANISOU  278  OG1 THR A 691     7013   7014   7357   -719   1582   1656       O
ATOM    279  CG2 THR A 691     -45.316  -5.985  -8.895  1.00 46.23           C
ANISOU  279  CG2 THR A 691     6103   5512   5952   -619   1641   1088       C
ATOM    280  N   PRO A 692     -42.959  -4.662 -11.250  1.00 38.51           N
ANISOU  280  N   PRO A 692     5431   4314   4888   -645   1163    937       N
ATOM    281  CA  PRO A 692     -42.562  -3.273 -11.513  1.00 39.56           C
ANISOU  281  CA  PRO A 692     5859   4403   4770   -706   1096    697       C
ATOM    282  C   PRO A 692     -43.190  -2.302 -10.522  1.00 42.24           C
ANISOU  282  C   PRO A 692     6388   4837   4825   -778   1247    514       C
ATOM    283  O   PRO A 692     -44.338  -2.460 -10.105  1.00 39.62           O
ANISOU  283  O   PRO A 692     5985   4471   4597   -689   1407    440       O
ATOM    284  CB  PRO A 692     -43.074  -3.017 -12.935  1.00 34.84           C
ANISOU  284  CB  PRO A 692     5281   3482   4475   -491   1026    479       C
ATOM    285  CG  PRO A 692     -43.291  -4.365 -13.523  1.00 38.14           C
ANISOU  285  CG  PRO A 692     5405   3804   5281   -356   1000    666       C
ATOM    286  CD  PRO A 692     -43.605  -5.297 -12.410  1.00 37.92           C
ANISOU  286  CD  PRO A 692     5185   3976   5245   -418   1132    893       C
ATOM    287  N   THR A 693     -42.418  -1.290 -10.165  1.00 38.25           N
ANISOU  287  N   THR A 693     6124   4449   3961   -941   1195    438       N
ATOM    288  CA  THR A 693     -42.840  -0.165  -9.344  1.00 45.94           C
ANISOU  288  CA  THR A 693     7326   5503   4627  -1022   1309    236       C
ATOM    289  C   THR A 693     -42.463   1.108 -10.072  1.00 41.51           C
ANISOU  289  C   THR A 693     7035   4809   3927  -1024   1205    -20       C
ATOM    290  O   THR A 693     -41.635   1.090 -10.996  1.00 42.54           O
ANISOU  290  O   THR A 693     7184   4851   4129  -1018   1043      7       O
ATOM    291  CB  THR A 693     -42.168  -0.195  -7.965  1.00 51.75           C
ANISOU  291  CB  THR A 693     8101   6560   5001  -1258   1356    426       C
ATOM    292  OG1 THR A 693     -40.745  -0.106  -8.130  1.00 44.60           O
ANISOU  292  OG1 THR A 693     7258   5765   3923  -1405   1186    557       O
ATOM    293  CG2 THR A 693     -42.522  -1.473  -7.217  1.00 48.21           C
ANISOU  293  CG2 THR A 693     7398   6242   4677  -1262   1459    688       C
ATOM    294  N   PRO A 694     -43.075   2.238  -9.708  1.00 43.89           N
ANISOU  294  N   PRO A 694     7555   5085   4036  -1029   1298   -279       N
ATOM    295  CA  PRO A 694     -42.646   3.513 -10.298  1.00 32.69           C
ANISOU  295  CA  PRO A 694     6420   3561   2440  -1054   1201   -518       C
ATOM    296  C   PRO A 694     -41.148   3.751 -10.168  1.00 45.84           C
ANISOU  296  C   PRO A 694     8189   5395   3833  -1259   1065   -383       C
ATOM    297  O   PRO A 694     -40.497   4.121 -11.150  1.00 45.37           O
ANISOU  297  O   PRO A 694     8229   5202   3806  -1243    921   -458       O
ATOM    298  CB  PRO A 694     -43.484   4.540  -9.530  1.00 44.36           C
ANISOU  298  CB  PRO A 694     8088   5068   3698  -1072   1349   -755       C
ATOM    299  CG  PRO A 694     -44.724   3.803  -9.172  1.00 47.04           C
ANISOU  299  CG  PRO A 694     8222   5372   4278   -941   1507   -736       C
ATOM    300  CD  PRO A 694     -44.301   2.386  -8.898  1.00 45.94           C
ANISOU  300  CD  PRO A 694     7804   5368   4282   -982   1495   -392       C
ATOM    301  N   ALA A 695     -40.578   3.549  -8.979  1.00 54.11           N
ANISOU  301  N   ALA A 695     9175   6722   4662  -1434   1083   -189       N
ATOM    302  CA  ALA A 695     -39.149   3.792  -8.804  1.00 53.58           C
ANISOU  302  CA  ALA A 695     9048   6785   4524  -1545    884    -79       C
ATOM    303  C   ALA A 695     -38.293   2.767  -9.533  1.00 48.21           C
ANISOU  303  C   ALA A 695     8231   6103   3985  -1557    767    133       C
ATOM    304  O   ALA A 695     -37.121   3.038  -9.814  1.00 46.35           O
ANISOU  304  O   ALA A 695     7970   5894   3746  -1610    600    153       O
ATOM    305  CB  ALA A 695     -38.793   3.800  -7.317  1.00 59.71           C
ANISOU  305  CB  ALA A 695     9727   7825   5135  -1653    900     47       C
ATOM    306  N   PHE A 696     -38.865   1.611  -9.868  1.00 43.71           N
ANISOU  306  N   PHE A 696     7535   5475   3600  -1493    856    296       N
ATOM    307  CA  PHE A 696     -38.111   0.486 -10.421  1.00 42.37           C
ANISOU  307  CA  PHE A 696     7143   5308   3648  -1481    731    546       C
ATOM    308  C   PHE A 696     -38.993  -0.205 -11.462  1.00 38.99           C
ANISOU  308  C   PHE A 696     6538   4615   3661  -1237    738    506       C
ATOM    309  O   PHE A 696     -39.515  -1.297 -11.230  1.00 37.73           O
ANISOU  309  O   PHE A 696     6137   4477   3722  -1161    805    678       O
ATOM    310  CB  PHE A 696     -37.711  -0.469  -9.293  1.00 45.56           C
ANISOU  310  CB  PHE A 696     7283   5973   4056  -1526    723    806       C
ATOM    311  CG  PHE A 696     -36.640  -1.459  -9.646  1.00 53.07           C
ANISOU  311  CG  PHE A 696     7996   6977   5192  -1495    560   1016       C
ATOM    312  CD1 PHE A 696     -36.212  -1.633 -10.948  1.00 41.40           C
ANISOU  312  CD1 PHE A 696     6494   5325   3912  -1429    439   1001       C
ATOM    313  CD2 PHE A 696     -36.072  -2.239  -8.651  1.00 52.06           C
ANISOU  313  CD2 PHE A 696     7682   7049   5048  -1514    538   1204       C
ATOM    314  CE1 PHE A 696     -35.222  -2.560 -11.251  1.00 38.77           C
ANISOU  314  CE1 PHE A 696     5933   5043   3755  -1380    305   1159       C
ATOM    315  CE2 PHE A 696     -35.087  -3.166  -8.944  1.00 57.78           C
ANISOU  315  CE2 PHE A 696     8216   7801   5937  -1470    408   1349       C
ATOM    316  CZ  PHE A 696     -34.662  -3.327 -10.247  1.00 48.61           C
ANISOU  316  CZ  PHE A 696     7014   6487   4970  -1401    296   1320       C
ATOM    317  N   PRO A 697     -39.191   0.425 -12.630  1.00 40.34           N
ANISOU  317  N   PRO A 697     6833   4527   3966  -1110    669    274       N
ATOM    318  CA  PRO A 697     -40.201  -0.089 -13.573  1.00 34.32           C
ANISOU  318  CA  PRO A 697     5931   3499   3610   -865    690    192       C
ATOM    319  C   PRO A 697     -39.756  -1.264 -14.440  1.00 26.08           C
ANISOU  319  C   PRO A 697     4648   2370   2892   -783    577    397       C
ATOM    320  O   PRO A 697     -40.627  -1.909 -15.043  1.00 29.91           O
ANISOU  320  O   PRO A 697     4969   2670   3724   -588    610    380       O
ATOM    321  CB  PRO A 697     -40.520   1.137 -14.441  1.00 38.42           C
ANISOU  321  CB  PRO A 697     6710   3781   4108   -773    652   -144       C
ATOM    322  CG  PRO A 697     -39.272   1.918 -14.448  1.00 34.57           C
ANISOU  322  CG  PRO A 697     6431   3392   3313   -958    540   -160       C
ATOM    323  CD  PRO A 697     -38.621   1.708 -13.086  1.00 38.23           C
ANISOU  323  CD  PRO A 697     6858   4191   3476  -1178    585     53       C
ATOM    324  N   ALA A 698     -38.464  -1.595 -14.494  1.00 26.10           N
ANISOU  324  N   ALA A 698     4614   2501   2801   -924    449    591       N
ATOM    325  CA  ALA A 698     -37.990  -2.672 -15.357  1.00 26.90           C
ANISOU  325  CA  ALA A 698     4496   2517   3207   -850    335    777       C
ATOM    326  C   ALA A 698     -36.624  -3.150 -14.886  1.00 26.92           C
ANISOU  326  C   ALA A 698     4375   2787   3066   -994    232    999       C
ATOM    327  O   ALA A 698     -35.899  -2.425 -14.205  1.00 27.62           O
ANISOU  327  O   ALA A 698     4605   3060   2829  -1150    207    959       O
ATOM    328  CB  ALA A 698     -37.907  -2.214 -16.820  1.00 20.37           C
ANISOU  328  CB  ALA A 698     3751   1425   2565   -709    217    575       C
ATOM    329  N   LEU A 699     -36.255  -4.364 -15.315  1.00 24.76           N
ANISOU  329  N   LEU A 699     3809   2534   3064   -857    184   1134       N
ATOM    330  CA  LEU A 699     -34.969  -4.934 -14.906  1.00 30.02           C
ANISOU  330  CA  LEU A 699     4350   3423   3632   -908     99   1229       C
ATOM    331  C   LEU A 699     -33.771  -4.307 -15.620  1.00 31.64           C
ANISOU  331  C   LEU A 699     4628   3637   3757   -944    -46   1115       C
ATOM    332  O   LEU A 699     -32.684  -4.227 -15.030  1.00 32.60           O
ANISOU  332  O   LEU A 699     4744   3944   3698  -1061   -121   1153       O
ATOM    333  CB  LEU A 699     -34.971  -6.449 -15.132  1.00 30.79           C
ANISOU  333  CB  LEU A 699     4199   3537   3960   -781     77   1311       C
ATOM    334  CG  LEU A 699     -35.838  -7.322 -14.219  1.00 38.99           C
ANISOU  334  CG  LEU A 699     5110   4651   5052   -773    173   1444       C
ATOM    335  CD1 LEU A 699     -35.729  -8.775 -14.650  1.00 36.77           C
ANISOU  335  CD1 LEU A 699     4571   4402   4997   -641     84   1489       C
ATOM    336  CD2 LEU A 699     -35.449  -7.158 -12.750  1.00 43.02           C
ANISOU  336  CD2 LEU A 699     5661   5385   5299   -925    223   1557       C
ATOM    337  N   GLN A 700     -33.920  -3.882 -16.877  1.00 22.55           N
ANISOU  337  N   GLN A 700     3160   2471   2937   -145   -340    593       N
ATOM    338  CA  GLN A 700     -32.807  -3.339 -17.649  1.00 19.08           C
ANISOU  338  CA  GLN A 700     2664   2075   2510   -152   -353    563       C
ATOM    339  C   GLN A 700     -32.962  -1.833 -17.839  1.00 21.91           C
ANISOU  339  C   GLN A 700     3047   2462   2816   -209   -346    526       C
ATOM    340  O   GLN A 700     -34.070  -1.338 -18.044  1.00 21.81           O
ANISOU  340  O   GLN A 700     3082   2424   2782   -224   -306    506       O
ATOM    341  CB  GLN A 700     -32.719  -4.024 -19.015  1.00 24.94           C
ANISOU  341  CB  GLN A 700     3362   2793   3322   -117   -312    521       C
ATOM    342  CG  GLN A 700     -32.893  -5.532 -18.939  1.00 25.32           C
ANISOU  342  CG  GLN A 700     3404   2772   3444    -65   -294    538       C
ATOM    343  CD  GLN A 700     -31.784  -6.185 -18.139  1.00 29.42           C
ANISOU  343  CD  GLN A 700     3882   3299   3999    -19   -331    612       C
ATOM    344  OE1 GLN A 700     -30.611  -5.833 -18.295  1.00 30.54           O
ANISOU  344  OE1 GLN A 700     3964   3503   4138    -10   -358    622       O
ATOM    345  NE2 GLN A 700     -32.143  -7.125 -17.265  1.00 30.35           N
ANISOU  345  NE2 GLN A 700     4020   3363   4149     12   -332    678       N
ATOM    346  N   TYR A 701     -31.845  -1.102 -17.804  1.00 20.80           N
ANISOU  346  N   TYR A 701     2868   2371   2665   -239   -379    522       N
ATOM    347  CA  TYR A 701     -31.874   0.341 -18.017  1.00 20.75           C
ANISOU  347  CA  TYR A 701     2881   2370   2632   -298   -364    490       C
ATOM    348  C   TYR A 701     -30.626   0.768 -18.781  1.00 22.25           C
ANISOU  348  C   TYR A 701     2992   2606   2856   -315   -377    488       C
ATOM    349  O   TYR A 701     -29.672  -0.001 -18.938  1.00 20.61           O
ANISOU  349  O   TYR A 701     2715   2437   2678   -283   -405    511       O
ATOM    350  CB  TYR A 701     -32.001   1.116 -16.693  1.00 21.34           C
ANISOU  350  CB  TYR A 701     3017   2449   2641   -351   -391    477       C
ATOM    351  CG  TYR A 701     -30.801   1.016 -15.761  1.00 22.49           C
ANISOU  351  CG  TYR A 701     3124   2667   2755   -381   -467    493       C
ATOM    352  CD1 TYR A 701     -29.847   2.020 -15.721  1.00 21.84           C
ANISOU  352  CD1 TYR A 701     3011   2621   2666   -453   -495    463       C
ATOM    353  CD2 TYR A 701     -30.652  -0.070 -14.910  1.00 28.90           C
ANISOU  353  CD2 TYR A 701     3921   3515   3543   -342   -508    547       C
ATOM    354  CE1 TYR A 701     -28.745   1.936 -14.879  1.00 29.28           C
ANISOU  354  CE1 TYR A 701     3903   3653   3570   -491   -572    478       C
ATOM    355  CE2 TYR A 701     -29.566  -0.157 -14.042  1.00 27.58           C
ANISOU  355  CE2 TYR A 701     3704   3441   3334   -366   -581    578       C
ATOM    356  CZ  TYR A 701     -28.620   0.847 -14.037  1.00 31.45           C
ANISOU  356  CZ  TYR A 701     4158   3983   3807   -444   -617    539       C
ATOM    357  OH  TYR A 701     -27.537   0.768 -13.193  1.00 33.62           O
ANISOU  357  OH  TYR A 701     4370   4374   4032   -478   -697    569       O
ATOM    358  N   LEU A 702     -30.650   2.001 -19.284  1.00 23.42           N
ANISOU  358  N   LEU A 702     3145   2746   3008   -362   -348    469       N
ATOM    359  CA  LEU A 702     -29.501   2.563 -20.000  1.00 21.77           C
ANISOU  359  CA  LEU A 702     2858   2581   2834   -391   -353    478       C
ATOM    360  C   LEU A 702     -28.533   3.161 -18.978  1.00 22.59           C
ANISOU  360  C   LEU A 702     2950   2714   2918   -465   -415    470       C
ATOM    361  O   LEU A 702     -28.777   4.234 -18.422  1.00 22.60           O
ANISOU  361  O   LEU A 702     3007   2676   2902   -534   -409    437       O
ATOM    362  CB  LEU A 702     -29.957   3.595 -21.030  1.00 22.56           C
ANISOU  362  CB  LEU A 702     2958   2657   2956   -407   -288    481       C
ATOM    363  CG  LEU A 702     -30.987   3.061 -22.039  1.00 23.65           C
ANISOU  363  CG  LEU A 702     3099   2797   3092   -345   -234    486       C
ATOM    364  CD1 LEU A 702     -31.399   4.148 -23.041  1.00 20.03           C
ANISOU  364  CD1 LEU A 702     2625   2338   2646   -357   -171    516       C
ATOM    365  CD2 LEU A 702     -30.409   1.841 -22.744  1.00 19.93           C
ANISOU  365  CD2 LEU A 702     2558   2380   2634   -290   -243    482       C
ATOM    366  N   GLU A 703     -27.432   2.448 -18.724  1.00 22.44           N
ANISOU  366  N   GLU A 703     2855   2767   2903   -450   -471    499       N
ATOM    367  CA  GLU A 703     -26.398   2.968 -17.834  1.00 24.37           C
ANISOU  367  CA  GLU A 703     3064   3074   3122   -528   -539    497       C
ATOM    368  C   GLU A 703     -25.711   4.192 -18.433  1.00 31.52           C
ANISOU  368  C   GLU A 703     3926   3983   4067   -610   -526    483       C
ATOM    369  O   GLU A 703     -25.350   5.119 -17.700  1.00 31.32           O
ANISOU  369  O   GLU A 703     3918   3961   4022   -711   -559    444       O
ATOM    370  CB  GLU A 703     -25.386   1.869 -17.530  1.00 27.22           C
ANISOU  370  CB  GLU A 703     3333   3525   3484   -479   -597    556       C
ATOM    371  CG  GLU A 703     -24.251   2.337 -16.655  1.00 36.22           C
ANISOU  371  CG  GLU A 703     4411   4764   4587   -562   -678    564       C
ATOM    372  CD  GLU A 703     -23.437   1.193 -16.115  1.00 42.06           C
ANISOU  372  CD  GLU A 703     5064   5602   5316   -500   -737    643       C
ATOM    373  OE1 GLU A 703     -23.009   0.332 -16.910  1.00 39.74           O
ANISOU  373  OE1 GLU A 703     4699   5315   5087   -408   -709    694       O
ATOM    374  OE2 GLU A 703     -23.231   1.150 -14.886  1.00 51.68           O
ANISOU  374  OE2 GLU A 703     6283   6895   6459   -539   -806    657       O
ATOM    375  N   SER A 704     -25.545   4.226 -19.759  1.00 25.61           N
ANISOU  375  N   SER A 704     3122   3234   3374   -573   -473    512       N
ATOM    376  CA  SER A 704     -24.999   5.395 -20.430  1.00 26.07           C
ANISOU  376  CA  SER A 704     3137   3287   3480   -644   -446    519       C
ATOM    377  C   SER A 704     -25.503   5.421 -21.864  1.00 22.04           C
ANISOU  377  C   SER A 704     2609   2762   3004   -582   -365    550       C
ATOM    378  O   SER A 704     -25.933   4.403 -22.403  1.00 24.04           O
ANISOU  378  O   SER A 704     2857   3035   3244   -490   -344    557       O
ATOM    379  CB  SER A 704     -23.461   5.405 -20.420  1.00 27.44           C
ANISOU  379  CB  SER A 704     3188   3562   3676   -688   -500    552       C
ATOM    380  OG  SER A 704     -22.956   4.313 -21.170  1.00 26.86           O
ANISOU  380  OG  SER A 704     3028   3560   3617   -589   -492    601       O
ATOM    381  N   VAL A 705     -25.447   6.605 -22.465  1.00 24.96           N
ANISOU  381  N   VAL A 705     2967   3099   3418   -637   -317    570       N
ATOM    382  CA  VAL A 705     -25.844   6.826 -23.857  1.00 25.38           C
ANISOU  382  CA  VAL A 705     2986   3163   3493   -588   -240    620       C
ATOM    383  C   VAL A 705     -24.813   7.752 -24.485  1.00 28.75           C
ANISOU  383  C   VAL A 705     3322   3622   3980   -651   -221    674       C
ATOM    384  O   VAL A 705     -24.568   8.843 -23.959  1.00 30.59           O
ANISOU  384  O   VAL A 705     3579   3785   4259   -750   -223    666       O
ATOM    385  CB  VAL A 705     -27.256   7.442 -23.956  1.00 27.20           C
ANISOU  385  CB  VAL A 705     3310   3303   3721   -576   -178    618       C
ATOM    386  CG1 VAL A 705     -27.558   7.923 -25.391  1.00 23.87           C
ANISOU  386  CG1 VAL A 705     2835   2914   3320   -540    -99    692       C
ATOM    387  CG2 VAL A 705     -28.299   6.456 -23.494  1.00 22.60           C
ANISOU  387  CG2 VAL A 705     2801   2705   3082   -511   -190    577       C
ATOM    388  N   ASP A 706     -24.217   7.326 -25.609  1.00 28.15           N
ANISOU  388  N   ASP A 706     3143   3648   3906   -598   -196    726       N
ATOM    389  CA  ASP A 706     -23.212   8.143 -26.293  1.00 32.95           C
ANISOU  389  CA  ASP A 706     3649   4303   4570   -653   -171    796       C
ATOM    390  C   ASP A 706     -23.849   9.412 -26.828  1.00 33.66           C
ANISOU  390  C   ASP A 706     3767   4314   4707   -689    -95    850       C
ATOM    391  O   ASP A 706     -24.731   9.357 -27.688  1.00 33.41           O
ANISOU  391  O   ASP A 706     3748   4300   4648   -618    -34    886       O
ATOM    392  CB  ASP A 706     -22.578   7.380 -27.454  1.00 32.05           C
ANISOU  392  CB  ASP A 706     3419   4325   4432   -571   -144    839       C
ATOM    393  CG  ASP A 706     -21.866   6.128 -27.022  1.00 28.50           C
ANISOU  393  CG  ASP A 706     2928   3943   3957   -520   -202    802       C
ATOM    394  OD1 ASP A 706     -21.570   5.987 -25.812  1.00 34.62           O
ANISOU  394  OD1 ASP A 706     3733   4686   4737   -565   -274    767       O
ATOM    395  OD2 ASP A 706     -21.585   5.292 -27.912  1.00 33.41           O
ANISOU  395  OD2 ASP A 706     3482   4658   4554   -430   -170    810       O
ATOM    396  N   GLU A 707     -23.389  10.555 -26.345  1.00 33.84           N
ANISOU  396  N   GLU A 707     3795   4256   4806   -801    -95    859       N
ATOM    397  CA  GLU A 707     -23.925  11.810 -26.840  1.00 33.44           C
ANISOU  397  CA  GLU A 707     3769   4110   4828   -833    -11    925       C
ATOM    398  C   GLU A 707     -23.648  11.934 -28.337  1.00 34.96           C
ANISOU  398  C   GLU A 707     3847   4408   5028   -781     57   1047       C
ATOM    399  O   GLU A 707     -22.515  11.755 -28.788  1.00 35.74           O
ANISOU  399  O   GLU A 707     3833   4612   5136   -798     41   1088       O
ATOM    400  CB  GLU A 707     -23.315  12.976 -26.071  1.00 38.88           C
ANISOU  400  CB  GLU A 707     4475   4684   5614   -976    -20    901       C
ATOM    401  CG  GLU A 707     -23.949  14.311 -26.380  1.00 45.79           C
ANISOU  401  CG  GLU A 707     5397   5413   6590  -1010     78    959       C
ATOM    402  CD  GLU A 707     -23.682  15.333 -25.297  1.00 56.16           C
ANISOU  402  CD  GLU A 707     6780   6568   7990  -1151     69    877       C
ATOM    403  OE1 GLU A 707     -22.829  15.063 -24.423  1.00 59.70           O
ANISOU  403  OE1 GLU A 707     7213   7056   8414  -1238    -21    788       O
ATOM    404  OE2 GLU A 707     -24.333  16.399 -25.316  1.00 63.35           O
ANISOU  404  OE2 GLU A 707     7757   7321   8994  -1174    155    899       O
ATOM    405  N   GLY A 708     -24.697  12.206 -29.111  1.00 37.33           N
ANISOU  405  N   GLY A 708     4170   4700   5313   -712    131   1112       N
ATOM    406  CA  GLY A 708     -24.579  12.302 -30.550  1.00 36.69           C
ANISOU  406  CA  GLY A 708     3982   4745   5213   -654    197   1234       C
ATOM    407  C   GLY A 708     -24.659  10.990 -31.295  1.00 37.94           C
ANISOU  407  C   GLY A 708     4090   5075   5251   -551    181   1206       C
ATOM    408  O   GLY A 708     -24.649  11.000 -32.534  1.00 35.66           O
ANISOU  408  O   GLY A 708     3713   4917   4918   -497    237   1294       O
ATOM    409  N   GLY A 709     -24.725   9.858 -30.596  1.00 30.51           N
ANISOU  409  N   GLY A 709     3200   4139   4254   -523    113   1087       N
ATOM    410  CA  GLY A 709     -24.880   8.580 -31.258  1.00 30.14           C
ANISOU  410  CA  GLY A 709     3120   4223   4109   -428    107   1041       C
ATOM    411  C   GLY A 709     -26.314   8.327 -31.706  1.00 24.83           C
ANISOU  411  C   GLY A 709     2503   3565   3366   -366    140   1032       C
ATOM    412  O   GLY A 709     -27.210   9.152 -31.529  1.00 27.81           O
ANISOU  412  O   GLY A 709     2938   3857   3771   -382    172   1078       O
ATOM    413  N   VAL A 710     -26.517   7.149 -32.307  1.00 26.95           N
ANISOU  413  N   VAL A 710     2747   3945   3546   -294    137    970       N
ATOM    414  CA  VAL A 710     -27.828   6.789 -32.852  1.00 26.54           C
ANISOU  414  CA  VAL A 710     2727   3941   3414   -244    162    952       C
ATOM    415  C   VAL A 710     -28.907   6.889 -31.775  1.00 26.08           C
ANISOU  415  C   VAL A 710     2790   3739   3380   -262    136    913       C
ATOM    416  O   VAL A 710     -29.928   7.560 -31.960  1.00 24.81           O
ANISOU  416  O   VAL A 710     2654   3559   3213   -257    173    975       O
ATOM    417  CB  VAL A 710     -27.776   5.381 -33.471  1.00 25.96           C
ANISOU  417  CB  VAL A 710     2623   3985   3255   -182    155    852       C
ATOM    418  CG1 VAL A 710     -29.157   4.956 -33.980  1.00 27.18           C
ANISOU  418  CG1 VAL A 710     2807   4196   3322   -150    171    817       C
ATOM    419  CG2 VAL A 710     -26.756   5.332 -34.612  1.00 31.45           C
ANISOU  419  CG2 VAL A 710     3195   4841   3913   -154    196    890       C
ATOM    420  N   ALA A 711     -28.687   6.240 -30.624  1.00 25.07           N
ANISOU  420  N   ALA A 711     2730   3515   3280   -279     75    823       N
ATOM    421  CA  ALA A 711     -29.703   6.237 -29.566  1.00 22.42           C
ANISOU  421  CA  ALA A 711     2506   3058   2955   -292     52    782       C
ATOM    422  C   ALA A 711     -29.974   7.643 -29.041  1.00 22.07           C
ANISOU  422  C   ALA A 711     2507   2903   2976   -343     80    848       C
ATOM    423  O   ALA A 711     -31.134   8.027 -28.847  1.00 23.72           O
ANISOU  423  O   ALA A 711     2774   3058   3180   -330    109    867       O
ATOM    424  CB  ALA A 711     -29.267   5.316 -28.426  1.00 21.36           C
ANISOU  424  CB  ALA A 711     2421   2860   2834   -301    -16    693       C
ATOM    425  N   TRP A 712     -28.915   8.434 -28.838  1.00 26.46           N
ANISOU  425  N   TRP A 712     3030   3421   3601   -403     78    882       N
ATOM    426  CA  TRP A 712     -29.065   9.818 -28.392  1.00 21.86           C
ANISOU  426  CA  TRP A 712     2490   2715   3101   -461    115    933       C
ATOM    427  C   TRP A 712     -29.896  10.638 -29.376  1.00 24.66           C
ANISOU  427  C   TRP A 712     2816   3088   3465   -423    202   1049       C
ATOM    428  O   TRP A 712     -30.811  11.365 -28.976  1.00 26.45           O
ANISOU  428  O   TRP A 712     3112   3208   3729   -421    245   1075       O
ATOM    429  CB  TRP A 712     -27.689  10.463 -28.205  1.00 26.90           C
ANISOU  429  CB  TRP A 712     3076   3330   3814   -544    100    951       C
ATOM    430  CG  TRP A 712     -27.767  11.938 -27.890  1.00 30.57           C
ANISOU  430  CG  TRP A 712     3578   3655   4383   -615    153    999       C
ATOM    431  CD1 TRP A 712     -27.898  12.970 -28.789  1.00 34.81           C
ANISOU  431  CD1 TRP A 712     4066   4175   4983   -612    239   1125       C
ATOM    432  CD2 TRP A 712     -27.719  12.544 -26.594  1.00 30.09           C
ANISOU  432  CD2 TRP A 712     3610   3445   4379   -699    131    920       C
ATOM    433  NE1 TRP A 712     -27.949  14.171 -28.123  1.00 38.42           N
ANISOU  433  NE1 TRP A 712     4586   4459   5553   -687    278   1127       N
ATOM    434  CE2 TRP A 712     -27.837  13.936 -26.777  1.00 35.00           C
ANISOU  434  CE2 TRP A 712     4242   3944   5110   -746    212    989       C
ATOM    435  CE3 TRP A 712     -27.590  12.044 -25.296  1.00 29.79           C
ANISOU  435  CE3 TRP A 712     3643   3370   4304   -739     54    799       C
ATOM    436  CZ2 TRP A 712     -27.821  14.832 -25.711  1.00 43.24           C
ANISOU  436  CZ2 TRP A 712     5375   4820   6233   -837    221    917       C
ATOM    437  CZ3 TRP A 712     -27.577  12.936 -24.240  1.00 38.21           C
ANISOU  437  CZ3 TRP A 712     4791   4298   5427   -830     56    732       C
ATOM    438  CH2 TRP A 712     -27.688  14.313 -24.453  1.00 43.55           C
ANISOU  438  CH2 TRP A 712     5485   4844   6217   -881    140    780       C
ATOM    439  N   ARG A 713     -29.579  10.552 -30.673  1.00 28.79           N
ANISOU  439  N   ARG A 713     3231   3756   3950   -386    235   1130       N
ATOM    440  CA  ARG A 713     -30.269  11.414 -31.632  1.00 27.42           C
ANISOU  440  CA  ARG A 713     3013   3622   3785   -349    318   1269       C
ATOM    441  C   ARG A 713     -31.757  11.097 -31.719  1.00 30.76           C
ANISOU  441  C   ARG A 713     3478   4070   4139   -285    333   1269       C
ATOM    442  O   ARG A 713     -32.558  11.978 -32.043  1.00 31.76           O
ANISOU  442  O   ARG A 713     3600   4171   4297   -257    401   1383       O
ATOM    443  CB  ARG A 713     -29.617  11.305 -33.014  1.00 28.58           C
ANISOU  443  CB  ARG A 713     3026   3955   3879   -319    347   1356       C
ATOM    444  CG  ARG A 713     -28.120  11.649 -32.989  1.00 36.55           C
ANISOU  444  CG  ARG A 713     3974   4954   4959   -382    338   1374       C
ATOM    445  CD  ARG A 713     -27.501  11.789 -34.384  1.00 41.54           C
ANISOU  445  CD  ARG A 713     4467   5767   5551   -353    388   1491       C
ATOM    446  NE  ARG A 713     -27.790  10.663 -35.272  1.00 44.42           N
ANISOU  446  NE  ARG A 713     4780   6329   5768   -277    378   1445       N
ATOM    447  CZ  ARG A 713     -26.973   9.631 -35.478  1.00 41.67           C
ANISOU  447  CZ  ARG A 713     4389   6083   5362   -260    342   1353       C
ATOM    448  NH1 ARG A 713     -25.802   9.557 -34.852  1.00 46.90           N
ANISOU  448  NH1 ARG A 713     5041   6684   6096   -308    304   1313       N
ATOM    449  NH2 ARG A 713     -27.331   8.665 -36.313  1.00 47.23           N
ANISOU  449  NH2 ARG A 713     5055   6952   5937   -195    345   1297       N
ATOM    450  N   ALA A 714     -32.145   9.858 -31.417  1.00 26.80           N
ANISOU  450  N   ALA A 714     3013   3614   3556   -263    275   1152       N
ATOM    451  CA  ALA A 714     -33.547   9.476 -31.396  1.00 21.37           C
ANISOU  451  CA  ALA A 714     2363   2950   2808   -217    280   1141       C
ATOM    452  C   ALA A 714     -34.265   9.895 -30.117  1.00 26.58           C
ANISOU  452  C   ALA A 714     3137   3434   3527   -233    282   1110       C
ATOM    453  O   ALA A 714     -35.499   9.910 -30.095  1.00 24.97           O
ANISOU  453  O   ALA A 714     2956   3236   3294   -193    307   1138       O
ATOM    454  CB  ALA A 714     -33.682   7.965 -31.553  1.00 24.37           C
ANISOU  454  CB  ALA A 714     2739   3430   3092   -198    223   1023       C
ATOM    455  N   GLY A 715     -33.534  10.219 -29.054  1.00 26.98           N
ANISOU  455  N   GLY A 715     3253   3345   3653   -291    257   1050       N
ATOM    456  CA  GLY A 715     -34.145  10.668 -27.821  1.00 27.79           C
ANISOU  456  CA  GLY A 715     3465   3291   3801   -309    265   1007       C
ATOM    457  C   GLY A 715     -33.942   9.782 -26.611  1.00 27.04           C
ANISOU  457  C   GLY A 715     3447   3151   3678   -339    188    875       C
ATOM    458  O   GLY A 715     -34.547  10.053 -25.567  1.00 26.91           O
ANISOU  458  O   GLY A 715     3521   3027   3676   -349    195    833       O
ATOM    459  N   LEU A 716     -33.106   8.749 -26.695  1.00 22.34           N
ANISOU  459  N   LEU A 716     2813   2633   3041   -348    122    815       N
ATOM    460  CA  LEU A 716     -32.859   7.939 -25.509  1.00 22.21           C
ANISOU  460  CA  LEU A 716     2858   2574   3005   -370     52    715       C
ATOM    461  C   LEU A 716     -31.818   8.615 -24.629  1.00 27.18           C
ANISOU  461  C   LEU A 716     3512   3126   3688   -448     24    682       C
ATOM    462  O   LEU A 716     -30.966   9.363 -25.111  1.00 25.38           O
ANISOU  462  O   LEU A 716     3229   2900   3514   -488     42    725       O
ATOM    463  CB  LEU A 716     -32.401   6.532 -25.882  1.00 18.38           C
ANISOU  463  CB  LEU A 716     2324   2189   2470   -340      0    671       C
ATOM    464  CG  LEU A 716     -33.398   5.750 -26.753  1.00 17.31           C
ANISOU  464  CG  LEU A 716     2163   2137   2275   -282     22    675       C
ATOM    465  CD1 LEU A 716     -32.849   4.372 -27.101  1.00 20.96           C
ANISOU  465  CD1 LEU A 716     2585   2672   2708   -257    -18    611       C
ATOM    466  CD2 LEU A 716     -34.746   5.624 -26.065  1.00 21.54           C
ANISOU  466  CD2 LEU A 716     2777   2617   2792   -267     31    662       C
ATOM    467  N   ARG A 717     -31.910   8.372 -23.317  1.00 21.80           N
ANISOU  467  N   ARG A 717     2910   2385   2989   -476    -21    608       N
ATOM    468  CA  ARG A 717     -31.051   9.051 -22.353  1.00 22.50           C
ANISOU  468  CA  ARG A 717     3028   2411   3111   -563    -52    559       C
ATOM    469  C   ARG A 717     -30.642   8.091 -21.243  1.00 23.78           C
ANISOU  469  C   ARG A 717     3214   2608   3214   -577   -138    491       C
ATOM    470  O   ARG A 717     -31.366   7.149 -20.930  1.00 21.94           O
ANISOU  470  O   ARG A 717     3013   2394   2928   -522   -154    478       O
ATOM    471  CB  ARG A 717     -31.759  10.261 -21.731  1.00 30.66           C
ANISOU  471  CB  ARG A 717     4151   3313   4184   -597      9    540       C
ATOM    472  CG  ARG A 717     -32.076  11.398 -22.710  1.00 28.26           C
ANISOU  472  CG  ARG A 717     3823   2952   3963   -585    104    627       C
ATOM    473  CD  ARG A 717     -30.808  12.069 -23.220  1.00 30.10           C
ANISOU  473  CD  ARG A 717     3982   3187   4269   -657    103    660       C
ATOM    474  NE  ARG A 717     -31.101  13.208 -24.088  1.00 31.84           N
ANISOU  474  NE  ARG A 717     4177   3339   4579   -647    202    761       N
ATOM    475  CZ  ARG A 717     -31.284  13.130 -25.403  1.00 31.82           C
ANISOU  475  CZ  ARG A 717     4089   3426   4575   -582    244    877       C
ATOM    476  NH1 ARG A 717     -31.212  11.959 -26.027  1.00 27.79           N
ANISOU  476  NH1 ARG A 717     3515   3068   3975   -526    197    884       N
ATOM    477  NH2 ARG A 717     -31.544  14.230 -26.096  1.00 34.89           N
ANISOU  477  NH2 ARG A 717     4453   3752   5051   -571    338    987       N
ATOM    478  N   MET A 718     -29.481   8.364 -20.635  1.00 26.66           N
ANISOU  478  N   MET A 718     3555   2986   3590   -656   -194    457       N
ATOM    479  CA  MET A 718     -29.032   7.621 -19.460  1.00 22.48           C
ANISOU  479  CA  MET A 718     3040   2504   3000   -677   -277    407       C
ATOM    480  C   MET A 718     -30.126   7.575 -18.399  1.00 24.67           C
ANISOU  480  C   MET A 718     3425   2727   3220   -665   -269    359       C
ATOM    481  O   MET A 718     -30.769   8.585 -18.103  1.00 29.47           O
ANISOU  481  O   MET A 718     4107   3244   3846   -696   -213    326       O
ATOM    482  CB  MET A 718     -27.764   8.270 -18.890  1.00 28.54           C
ANISOU  482  CB  MET A 718     3769   3292   3782   -786   -331    373       C
ATOM    483  CG  MET A 718     -27.313   7.721 -17.554  1.00 31.37           C
ANISOU  483  CG  MET A 718     4140   3718   4063   -822   -420    326       C
ATOM    484  SD  MET A 718     -25.744   8.469 -17.052  1.00 45.92           S
ANISOU  484  SD  MET A 718     5908   5620   5918   -964   -492    290       S
ATOM    485  CE  MET A 718     -26.077  10.200 -17.378  1.00 44.76           C
ANISOU  485  CE  MET A 718     5824   5319   5862  -1056   -404    241       C
ATOM    486  N   GLY A 719     -30.360   6.383 -17.852  1.00 23.22           N
ANISOU  486  N   GLY A 719     3249   2598   2976   -614   -314    363       N
ATOM    487  CA  GLY A 719     -31.367   6.183 -16.832  1.00 25.54           C
ANISOU  487  CA  GLY A 719     3633   2863   3208   -596   -307    332       C
ATOM    488  C   GLY A 719     -32.702   5.681 -17.341  1.00 26.30           C
ANISOU  488  C   GLY A 719     3760   2928   3306   -513   -249    368       C
ATOM    489  O   GLY A 719     -33.510   5.206 -16.543  1.00 23.48           O
ANISOU  489  O   GLY A 719     3458   2566   2896   -486   -249    361       O
ATOM    490  N   ASP A 720     -32.957   5.773 -18.644  1.00 22.41           N
ANISOU  490  N   ASP A 720     3224   2428   2864   -477   -201    409       N
ATOM    491  CA  ASP A 720     -34.181   5.218 -19.213  1.00 23.03           C
ANISOU  491  CA  ASP A 720     3311   2503   2935   -408   -156    442       C
ATOM    492  C   ASP A 720     -34.257   3.716 -18.944  1.00 17.10           C
ANISOU  492  C   ASP A 720     2546   1796   2156   -367   -202    447       C
ATOM    493  O   ASP A 720     -33.271   2.989 -19.139  1.00 20.87           O
ANISOU  493  O   ASP A 720     2965   2317   2647   -361   -248    451       O
ATOM    494  CB  ASP A 720     -34.230   5.461 -20.736  1.00 20.44           C
ANISOU  494  CB  ASP A 720     2916   2201   2648   -382   -111    487       C
ATOM    495  CG  ASP A 720     -34.438   6.923 -21.116  1.00 22.67           C
ANISOU  495  CG  ASP A 720     3211   2428   2974   -404    -45    514       C
ATOM    496  OD1 ASP A 720     -34.686   7.761 -20.227  1.00 27.63           O
ANISOU  496  OD1 ASP A 720     3912   2977   3610   -437    -22    483       O
ATOM    497  OD2 ASP A 720     -34.338   7.234 -22.341  1.00 21.25           O
ANISOU  497  OD2 ASP A 720     2965   2284   2824   -386     -8    569       O
ATOM    498  N   PHE A 721     -35.434   3.255 -18.512  1.00 18.27           N
ANISOU  498  N   PHE A 721     2744   1924   2276   -335   -181    455       N
ATOM    499  CA  PHE A 721     -35.719   1.833 -18.294  1.00 20.55           C
ANISOU  499  CA  PHE A 721     3022   2230   2555   -298   -207    469       C
ATOM    500  C   PHE A 721     -36.367   1.204 -19.526  1.00 17.76           C
ANISOU  500  C   PHE A 721     2628   1892   2230   -263   -174    478       C
ATOM    501  O   PHE A 721     -37.285   1.777 -20.113  1.00 19.63           O
ANISOU  501  O   PHE A 721     2868   2130   2461   -257   -124    491       O
ATOM    502  CB  PHE A 721     -36.661   1.654 -17.103  1.00 20.38           C
ANISOU  502  CB  PHE A 721     3070   2186   2486   -292   -201    477       C
ATOM    503  CG  PHE A 721     -36.009   1.897 -15.762  1.00 25.71           C
ANISOU  503  CG  PHE A 721     3780   2878   3110   -325   -246    461       C
ATOM    504  CD1 PHE A 721     -35.404   0.862 -15.090  1.00 29.64           C
ANISOU  504  CD1 PHE A 721     4255   3414   3593   -313   -304    490       C
ATOM    505  CD2 PHE A 721     -36.038   3.154 -15.180  1.00 29.26           C
ANISOU  505  CD2 PHE A 721     4283   3308   3526   -368   -227    418       C
ATOM    506  CE1 PHE A 721     -34.815   1.074 -13.837  1.00 34.39           C
ANISOU  506  CE1 PHE A 721     4877   4063   4127   -346   -353    484       C
ATOM    507  CE2 PHE A 721     -35.456   3.378 -13.932  1.00 31.03           C
ANISOU  507  CE2 PHE A 721     4537   3567   3684   -411   -272    386       C
ATOM    508  CZ  PHE A 721     -34.845   2.337 -13.269  1.00 31.18           C
ANISOU  508  CZ  PHE A 721     4524   3654   3669   -401   -340    423       C
ATOM    509  N   LEU A 722     -35.935  -0.006 -19.886  1.00 18.64           N
ANISOU  509  N   LEU A 722     2696   2017   2369   -239   -199    471       N
ATOM    510  CA  LEU A 722     -36.418  -0.645 -21.111  1.00 18.85           C
ANISOU  510  CA  LEU A 722     2679   2066   2415   -219   -170    453       C
ATOM    511  C   LEU A 722     -37.695  -1.442 -20.844  1.00 22.32           C
ANISOU  511  C   LEU A 722     3149   2480   2852   -213   -153    456       C
ATOM    512  O   LEU A 722     -37.700  -2.358 -20.010  1.00 21.13           O
ANISOU  512  O   LEU A 722     3022   2287   2721   -204   -174    468       O
ATOM    513  CB  LEU A 722     -35.348  -1.561 -21.707  1.00 20.59           C
ANISOU  513  CB  LEU A 722     2842   2304   2677   -197   -189    425       C
ATOM    514  CG  LEU A 722     -34.434  -0.980 -22.777  1.00 30.86           C
ANISOU  514  CG  LEU A 722     4079   3666   3981   -197   -180    414       C
ATOM    515  CD1 LEU A 722     -33.505   0.040 -22.153  1.00 28.21           C
ANISOU  515  CD1 LEU A 722     3744   3332   3642   -225   -207    442       C
ATOM    516  CD2 LEU A 722     -33.650  -2.097 -23.446  1.00 33.41           C
ANISOU  516  CD2 LEU A 722     4347   4005   4344   -161   -181    375       C
ATOM    517  N   ILE A 723     -38.754  -1.126 -21.590  1.00 17.06           N
ANISOU  517  N   ILE A 723     2470   1847   2164   -219   -114    458       N
ATOM    518  CA  ILE A 723     -40.059  -1.799 -21.476  1.00 17.61           C
ANISOU  518  CA  ILE A 723     2551   1909   2230   -225    -96    465       C
ATOM    519  C   ILE A 723     -40.282  -2.828 -22.587  1.00 19.55           C
ANISOU  519  C   ILE A 723     2745   2186   2497   -235    -91    410       C
ATOM    520  O   ILE A 723     -40.771  -3.930 -22.327  1.00 24.65           O
ANISOU  520  O   ILE A 723     3399   2787   3178   -247    -94    392       O
ATOM    521  CB  ILE A 723     -41.205  -0.763 -21.447  1.00 17.42           C
ANISOU  521  CB  ILE A 723     2540   1914   2164   -225    -55    511       C
ATOM    522  CG1 ILE A 723     -40.964   0.300 -20.380  1.00 22.57           C
ANISOU  522  CG1 ILE A 723     3252   2524   2799   -218    -49    540       C
ATOM    523  CG2 ILE A 723     -42.520  -1.470 -21.144  1.00 21.38           C
ANISOU  523  CG2 ILE A 723     3047   2413   2661   -234    -41    529       C
ATOM    524  CD1 ILE A 723     -40.779  -0.277 -18.958  1.00 19.26           C
ANISOU  524  CD1 ILE A 723     2889   2055   2376   -219    -78    544       C
ATOM    525  N   GLU A 724     -39.983  -2.477 -23.844  1.00 19.54           N
ANISOU  525  N   GLU A 724     2687   2263   2473   -236    -79    380       N
ATOM    526  CA  GLU A 724     -40.194  -3.387 -24.967  1.00 22.96           C
ANISOU  526  CA  GLU A 724     3069   2747   2907   -254    -71    306       C
ATOM    527  C   GLU A 724     -39.023  -3.309 -25.927  1.00 18.88           C
ANISOU  527  C   GLU A 724     2504   2284   2385   -236    -70    262       C
ATOM    528  O   GLU A 724     -38.405  -2.254 -26.085  1.00 22.50           O
ANISOU  528  O   GLU A 724     2947   2780   2822   -220    -67    308       O
ATOM    529  CB  GLU A 724     -41.471  -3.072 -25.786  1.00 24.18           C
ANISOU  529  CB  GLU A 724     3181   3007   3001   -281    -49    315       C
ATOM    530  CG  GLU A 724     -42.746  -3.013 -24.971  1.00 23.96           C
ANISOU  530  CG  GLU A 724     3183   2952   2970   -296    -41    371       C
ATOM    531  CD  GLU A 724     -43.942  -2.504 -25.774  1.00 30.15           C
ANISOU  531  CD  GLU A 724     3906   3862   3688   -314    -19    407       C
ATOM    532  OE1 GLU A 724     -43.772  -2.162 -26.964  1.00 24.58           O
ANISOU  532  OE1 GLU A 724     3135   3273   2932   -315    -12    393       O
ATOM    533  OE2 GLU A 724     -45.064  -2.455 -25.210  1.00 25.44           O
ANISOU  533  OE2 GLU A 724     3319   3262   3086   -323     -7    459       O
ATOM    534  N   VAL A 725     -38.757  -4.426 -26.603  1.00 20.96           N
ANISOU  534  N   VAL A 725     2741   2549   2673   -240    -64    170       N
ATOM    535  CA  VAL A 725     -37.767  -4.502 -27.672  1.00 24.48           C
ANISOU  535  CA  VAL A 725     3132   3066   3104   -221    -51    113       C
ATOM    536  C   VAL A 725     -38.440  -5.199 -28.856  1.00 24.69           C
ANISOU  536  C   VAL A 725     3115   3179   3088   -255    -30     12       C
ATOM    537  O   VAL A 725     -38.791  -6.381 -28.762  1.00 25.47           O
ANISOU  537  O   VAL A 725     3234   3204   3238   -279    -24    -70       O
ATOM    538  CB  VAL A 725     -36.493  -5.248 -27.237  1.00 24.79           C
ANISOU  538  CB  VAL A 725     3182   3014   3224   -179    -58     86       C
ATOM    539  CG1 VAL A 725     -35.579  -5.494 -28.435  1.00 24.49           C
ANISOU  539  CG1 VAL A 725     3081   3055   3170   -154    -31     13       C
ATOM    540  CG2 VAL A 725     -35.752  -4.463 -26.145  1.00 22.89           C
ANISOU  540  CG2 VAL A 725     2967   2727   3003   -158    -88    182       C
ATOM    541  N   ASN A 726     -38.620  -4.473 -29.961  1.00 23.34           N
ANISOU  541  N   ASN A 726     2879   3165   2822   -264    -16     19       N
ATOM    542  CA  ASN A 726     -39.101  -5.061 -31.219  1.00 27.06           C
ANISOU  542  CA  ASN A 726     3294   3764   3224   -301      1    -88       C
ATOM    543  C   ASN A 726     -40.409  -5.823 -31.014  1.00 30.75           C
ANISOU  543  C   ASN A 726     3780   4205   3699   -364     -9   -138       C
ATOM    544  O   ASN A 726     -40.591  -6.930 -31.523  1.00 34.58           O
ANISOU  544  O   ASN A 726     4258   4685   4196   -406      2   -273       O
ATOM    545  CB  ASN A 726     -38.039  -5.977 -31.842  1.00 30.85           C
ANISOU  545  CB  ASN A 726     3758   4231   3730   -279     24   -213       C
ATOM    546  CG  ASN A 726     -36.761  -5.233 -32.217  1.00 22.77           C
ANISOU  546  CG  ASN A 726     2695   3268   2687   -222     38   -162       C
ATOM    547  OD1 ASN A 726     -36.794  -4.046 -32.553  1.00 27.42           O
ANISOU  547  OD1 ASN A 726     3243   3966   3209   -215     37    -61       O
ATOM    548  ND2 ASN A 726     -35.629  -5.929 -32.167  1.00 27.73           N
ANISOU  548  ND2 ASN A 726     3328   3823   3383   -178     55   -223       N
ATOM    549  N   GLY A 727     -41.310  -5.249 -30.220  1.00 24.17           N
ANISOU  549  N   GLY A 727     2971   3345   2868   -374    -23    -32       N
ATOM    550  CA  GLY A 727     -42.634  -5.823 -30.023  1.00 33.56           C
ANISOU  550  CA  GLY A 727     4162   4531   4059   -437    -32    -54       C
ATOM    551  C   GLY A 727     -42.732  -6.908 -28.974  1.00 39.17           C
ANISOU  551  C   GLY A 727     4942   5055   4886   -453    -35    -87       C
ATOM    552  O   GLY A 727     -43.774  -7.572 -28.884  1.00 35.52           O
ANISOU  552  O   GLY A 727     4476   4581   4440   -518    -38   -121       O
ATOM    553  N   GLN A 728     -41.685  -7.121 -28.184  1.00 30.54           N
ANISOU  553  N   GLN A 728     3903   3824   3876   -400    -35    -69       N
ATOM    554  CA  GLN A 728     -41.701  -8.089 -27.098  1.00 32.84           C
ANISOU  554  CA  GLN A 728     4255   3942   4280   -401    -36    -66       C
ATOM    555  C   GLN A 728     -41.444  -7.356 -25.792  1.00 30.30           C
ANISOU  555  C   GLN A 728     3982   3557   3973   -352    -53     67       C
ATOM    556  O   GLN A 728     -40.527  -6.530 -25.707  1.00 23.86           O
ANISOU  556  O   GLN A 728     3166   2766   3133   -305    -61    110       O
ATOM    557  CB  GLN A 728     -40.653  -9.185 -27.310  1.00 33.90           C
ANISOU  557  CB  GLN A 728     4401   3973   4505   -375    -15   -163       C
ATOM    558  CG  GLN A 728     -40.813  -9.982 -28.606  1.00 48.30           C
ANISOU  558  CG  GLN A 728     6186   5851   6316   -425     11   -327       C
ATOM    559  CD  GLN A 728     -39.886 -11.189 -28.670  1.00 57.66           C
ANISOU  559  CD  GLN A 728     7394   6894   7619   -393     48   -427       C
ATOM    560  OE1 GLN A 728     -38.705 -11.068 -29.005  1.00 49.35           O
ANISOU  560  OE1 GLN A 728     6326   5855   6569   -327     63   -444       O
ATOM    561  NE2 GLN A 728     -40.421 -12.363 -28.345  1.00 66.53           N
ANISOU  561  NE2 GLN A 728     8550   7876   8853   -438     70   -485       N
ATOM    562  N   ASN A 729     -42.253  -7.657 -24.786  1.00 28.50           N
ANISOU  562  N   ASN A 729     3792   3255   3782   -370    -56    126       N
ATOM    563  CA  ASN A 729     -42.066  -7.060 -23.475  1.00 28.26           C
ANISOU  563  CA  ASN A 729     3810   3174   3754   -330    -69    237       C
ATOM    564  C   ASN A 729     -40.803  -7.605 -22.816  1.00 27.21           C
ANISOU  564  C   ASN A 729     3705   2942   3693   -281    -81    247       C
ATOM    565  O   ASN A 729     -40.549  -8.812 -22.838  1.00 28.96           O
ANISOU  565  O   ASN A 729     3929   3071   4003   -281    -69    203       O
ATOM    566  CB  ASN A 729     -43.282  -7.351 -22.604  1.00 27.68           C
ANISOU  566  CB  ASN A 729     3761   3062   3694   -360    -62    298       C
ATOM    567  CG  ASN A 729     -43.325  -6.488 -21.392  1.00 31.37           C
ANISOU  567  CG  ASN A 729     4273   3521   4124   -323    -69    402       C
ATOM    568  OD1 ASN A 729     -42.671  -6.784 -20.402  1.00 26.67           O
ANISOU  568  OD1 ASN A 729     3716   2853   3564   -292    -82    444       O
ATOM    569  ND2 ASN A 729     -44.060  -5.387 -21.469  1.00 30.31           N
ANISOU  569  ND2 ASN A 729     4131   3469   3916   -323    -55    445       N
ATOM    570  N   VAL A 730     -40.005  -6.708 -22.227  1.00 21.73           N
ANISOU  570  N   VAL A 730     3027   2265   2964   -241   -103    308       N
ATOM    571  CA  VAL A 730     -38.768  -7.121 -21.555  1.00 26.58           C
ANISOU  571  CA  VAL A 730     3652   2817   3632   -195   -122    335       C
ATOM    572  C   VAL A 730     -38.690  -6.601 -20.119  1.00 22.83           C
ANISOU  572  C   VAL A 730     3218   2330   3125   -180   -149    432       C
ATOM    573  O   VAL A 730     -37.614  -6.592 -19.515  1.00 25.02           O
ANISOU  573  O   VAL A 730     3494   2600   3414   -147   -178    469       O
ATOM    574  CB  VAL A 730     -37.527  -6.679 -22.349  1.00 26.44           C
ANISOU  574  CB  VAL A 730     3591   2853   3601   -168   -129    296       C
ATOM    575  CG1 VAL A 730     -37.539  -7.315 -23.728  1.00 24.89           C
ANISOU  575  CG1 VAL A 730     3352   2678   3425   -177    -97    190       C
ATOM    576  CG2 VAL A 730     -37.465  -5.160 -22.482  1.00 21.44           C
ANISOU  576  CG2 VAL A 730     2953   2308   2884   -179   -139    326       C
ATOM    577  N   VAL A 731     -39.821  -6.168 -19.563  1.00 22.06           N
ANISOU  577  N   VAL A 731     3153   2246   2981   -205   -140    473       N
ATOM    578  CA  VAL A 731     -39.818  -5.614 -18.209  1.00 25.39           C
ANISOU  578  CA  VAL A 731     3619   2673   3355   -194   -158    548       C
ATOM    579  C   VAL A 731     -39.226  -6.605 -17.212  1.00 29.24           C
ANISOU  579  C   VAL A 731     4114   3106   3891   -164   -180    608       C
ATOM    580  O   VAL A 731     -38.482  -6.223 -16.302  1.00 27.22           O
ANISOU  580  O   VAL A 731     3870   2879   3594   -146   -214    654       O
ATOM    581  CB  VAL A 731     -41.245  -5.190 -17.814  1.00 25.43           C
ANISOU  581  CB  VAL A 731     3652   2696   3312   -216   -129    581       C
ATOM    582  CG1 VAL A 731     -41.365  -5.013 -16.319  1.00 29.77           C
ANISOU  582  CG1 VAL A 731     4249   3245   3817   -202   -138    653       C
ATOM    583  CG2 VAL A 731     -41.604  -3.902 -18.521  1.00 25.97           C
ANISOU  583  CG2 VAL A 731     3714   2830   3324   -226   -109    555       C
ATOM    584  N   LYS A 732     -39.511  -7.892 -17.394  1.00 29.27           N
ANISOU  584  N   LYS A 732     4104   3031   3985   -161   -159    610       N
ATOM    585  CA  LYS A 732     -39.131  -8.930 -16.446  1.00 35.79           C
ANISOU  585  CA  LYS A 732     4932   3791   4875   -126   -165    693       C
ATOM    586  C   LYS A 732     -38.072  -9.874 -17.005  1.00 34.71           C
ANISOU  586  C   LYS A 732     4757   3586   4844    -85   -160    668       C
ATOM    587  O   LYS A 732     -37.864 -10.960 -16.460  1.00 35.75           O
ANISOU  587  O   LYS A 732     4882   3635   5067    -50   -147    737       O
ATOM    588  CB  LYS A 732     -40.371  -9.716 -16.022  1.00 34.11           C
ANISOU  588  CB  LYS A 732     4737   3518   4706   -152   -132    740       C
ATOM    589  CG  LYS A 732     -41.390  -8.875 -15.275  1.00 34.59           C
ANISOU  589  CG  LYS A 732     4831   3648   4664   -175   -129    786       C
ATOM    590  CD  LYS A 732     -42.558  -9.719 -14.797  1.00 47.75           C
ANISOU  590  CD  LYS A 732     6502   5261   6379   -200    -93    851       C
ATOM    591  CE  LYS A 732     -43.854  -9.272 -15.441  1.00 44.68           C
ANISOU  591  CE  LYS A 732     6108   4911   5958   -253    -65    803       C
ATOM    592  NZ  LYS A 732     -44.998 -10.169 -15.087  1.00 50.84           N
ANISOU  592  NZ  LYS A 732     6878   5639   6798   -290    -31    862       N
ATOM    593  N   VAL A 733     -37.396  -9.483 -18.077  1.00 25.48           N
ANISOU  593  N   VAL A 733     3559   2452   3670    -82   -161    579       N
ATOM    594  CA  VAL A 733     -36.486 -10.370 -18.791  1.00 32.21           C
ANISOU  594  CA  VAL A 733     4373   3242   4623    -39   -140    534       C
ATOM    595  C   VAL A 733     -35.056 -10.064 -18.368  1.00 29.53           C
ANISOU  595  C   VAL A 733     3998   2954   4270     16   -178    590       C
ATOM    596  O   VAL A 733     -34.707  -8.905 -18.112  1.00 31.99           O
ANISOU  596  O   VAL A 733     4308   3366   4482     -1   -219    603       O
ATOM    597  CB  VAL A 733     -36.694 -10.230 -20.312  1.00 29.44           C
ANISOU  597  CB  VAL A 733     4003   2916   4267    -71   -110    397       C
ATOM    598  CG1 VAL A 733     -35.718 -11.106 -21.073  1.00 36.21           C
ANISOU  598  CG1 VAL A 733     4823   3716   5220    -22    -78    334       C
ATOM    599  CG2 VAL A 733     -38.132 -10.608 -20.657  1.00 30.27           C
ANISOU  599  CG2 VAL A 733     4130   2988   4382   -136    -81    349       C
ATOM    600  N   GLY A 734     -34.237 -11.113 -18.255  1.00 32.00           N
ANISOU  600  N   GLY A 734     4277   3193   4690     82   -160    629       N
ATOM    601  CA  GLY A 734     -32.875 -10.974 -17.776  1.00 34.38           C
ANISOU  601  CA  GLY A 734     4526   3550   4985    141   -197    705       C
ATOM    602  C   GLY A 734     -31.959 -10.338 -18.806  1.00 33.29           C
ANISOU  602  C   GLY A 734     4341   3486   4821    147   -201    625       C
ATOM    603  O   GLY A 734     -32.291 -10.195 -19.984  1.00 32.72           O
ANISOU  603  O   GLY A 734     4273   3412   4748    120   -165    510       O
ATOM    604  N   HIS A 735     -30.760  -9.971 -18.337  1.00 29.85           N
ANISOU  604  N   HIS A 735     3850   3131   4360    181   -245    696       N
ATOM    605  CA  HIS A 735     -29.878  -9.103 -19.114  1.00 32.54           C
ANISOU  605  CA  HIS A 735     4141   3568   4655    171   -260    644       C
ATOM    606  C   HIS A 735     -29.427  -9.759 -20.412  1.00 31.01           C
ANISOU  606  C   HIS A 735     3907   3333   4544    220   -197    559       C
ATOM    607  O   HIS A 735     -29.487  -9.144 -21.483  1.00 33.07           O
ANISOU  607  O   HIS A 735     4159   3645   4761    187   -178    467       O
ATOM    608  CB  HIS A 735     -28.662  -8.705 -18.278  1.00 32.81           C
ANISOU  608  CB  HIS A 735     4111   3700   4653    191   -324    743       C
ATOM    609  CG  HIS A 735     -27.709  -7.801 -18.997  1.00 31.52           C
ANISOU  609  CG  HIS A 735     3887   3637   4453    172   -340    704       C
ATOM    610  ND1 HIS A 735     -27.968  -6.462 -19.208  1.00 27.89           N
ANISOU  610  ND1 HIS A 735     3451   3243   3901     88   -365    656       N
ATOM    611  CD2 HIS A 735     -26.500  -8.042 -19.558  1.00 33.42           C
ANISOU  611  CD2 HIS A 735     4037   3918   4743    228   -329    716       C
ATOM    612  CE1 HIS A 735     -26.951  -5.914 -19.847  1.00 26.54           C
ANISOU  612  CE1 HIS A 735     3208   3149   3726     85   -371    644       C
ATOM    613  NE2 HIS A 735     -26.055  -6.855 -20.088  1.00 28.66           N
ANISOU  613  NE2 HIS A 735     3404   3412   4074    169   -350    678       N
ATOM    614  N   ARG A 736     -28.937 -10.998 -20.335  1.00 37.56           N
ANISOU  614  N   ARG A 736     4707   4072   5493    304   -156    592       N
ATOM    615  CA  ARG A 736     -28.387 -11.638 -21.527  1.00 39.76           C
ANISOU  615  CA  ARG A 736     4945   4311   5851    360    -86    501       C
ATOM    616  C   ARG A 736     -29.469 -11.881 -22.568  1.00 38.54           C
ANISOU  616  C   ARG A 736     4846   4100   5699    309    -32    352       C
ATOM    617  O   ARG A 736     -29.214 -11.794 -23.777  1.00 34.34           O
ANISOU  617  O   ARG A 736     4286   3608   5152    313     10    241       O
ATOM    618  CB  ARG A 736     -27.706 -12.954 -21.155  1.00 48.46           C
ANISOU  618  CB  ARG A 736     6009   5303   7099    469    -40    573       C
ATOM    619  CG  ARG A 736     -26.611 -12.815 -20.118  1.00 58.98           C
ANISOU  619  CG  ARG A 736     7268   6714   8426    526    -97    737       C
ATOM    620  CD  ARG A 736     -25.244 -12.667 -20.756  1.00 58.38           C
ANISOU  620  CD  ARG A 736     7093   6723   8366    590    -84    738       C
ATOM    621  NE  ARG A 736     -24.193 -12.699 -19.746  1.00 64.38           N
ANISOU  621  NE  ARG A 736     7766   7563   9132    649   -137    906       N
ATOM    622  CZ  ARG A 736     -23.726 -13.814 -19.191  1.00 65.29           C
ANISOU  622  CZ  ARG A 736     7838   7601   9370    759   -103   1023       C
ATOM    623  NH1 ARG A 736     -24.221 -14.992 -19.546  1.00 63.78           N
ANISOU  623  NH1 ARG A 736     7692   7222   9319    818     -9    978       N
ATOM    624  NH2 ARG A 736     -22.765 -13.751 -18.278  1.00 55.31           N
ANISOU  624  NH2 ARG A 736     6480   6447   8089    807   -162   1188       N
ATOM    625  N   GLN A 737     -30.686 -12.190 -22.118  1.00 37.51           N
ANISOU  625  N   GLN A 737     4784   3891   5578    259    -31    350       N
ATOM    626  CA  GLN A 737     -31.770 -12.420 -23.064  1.00 40.50           C
ANISOU  626  CA  GLN A 737     5204   4234   5950    197     11    212       C
ATOM    627  C   GLN A 737     -32.161 -11.133 -23.781  1.00 34.54           C
ANISOU  627  C   GLN A 737     4446   3625   5053    128    -18    157       C
ATOM    628  O   GLN A 737     -32.423 -11.148 -24.990  1.00 33.18           O
ANISOU  628  O   GLN A 737     4262   3494   4853    102     19     34       O
ATOM    629  CB  GLN A 737     -32.968 -13.030 -22.342  1.00 41.68           C
ANISOU  629  CB  GLN A 737     5415   4275   6148    155     16    243       C
ATOM    630  CG  GLN A 737     -34.056 -13.535 -23.265  1.00 49.55           C
ANISOU  630  CG  GLN A 737     6443   5220   7163     87     63    100       C
ATOM    631  CD  GLN A 737     -35.033 -14.441 -22.545  1.00 66.34           C
ANISOU  631  CD  GLN A 737     8616   7207   9384     55     82    138       C
ATOM    632  OE1 GLN A 737     -34.893 -14.695 -21.347  1.00 59.74           O
ANISOU  632  OE1 GLN A 737     7790   6316   8594     94     65    282       O
ATOM    633  NE2 GLN A 737     -36.027 -14.941 -23.273  1.00 69.67           N
ANISOU  633  NE2 GLN A 737     9060   7581   9830    -20    119     13       N
ATOM    634  N   VAL A 738     -32.198 -10.007 -23.062  1.00 30.90           N
ANISOU  634  N   VAL A 738     3992   3247   4502     97    -79    245       N
ATOM    635  CA  VAL A 738     -32.523  -8.742 -23.717  1.00 32.06           C
ANISOU  635  CA  VAL A 738     4133   3515   4534     41    -96    212       C
ATOM    636  C   VAL A 738     -31.432  -8.356 -24.709  1.00 32.30           C
ANISOU  636  C   VAL A 738     4095   3636   4544     72    -80    173       C
ATOM    637  O   VAL A 738     -31.722  -7.891 -25.817  1.00 27.96           O
ANISOU  637  O   VAL A 738     3525   3168   3931     43    -57    102       O
ATOM    638  CB  VAL A 738     -32.756  -7.630 -22.681  1.00 31.20           C
ANISOU  638  CB  VAL A 738     4053   3450   4351      5   -152    306       C
ATOM    639  CG1 VAL A 738     -32.934  -6.288 -23.389  1.00 27.22           C
ANISOU  639  CG1 VAL A 738     3536   3052   3754    -40   -157    285       C
ATOM    640  CG2 VAL A 738     -33.976  -7.942 -21.832  1.00 30.83           C
ANISOU  640  CG2 VAL A 738     4071   3338   4307    -26   -157    339       C
ATOM    641  N   VAL A 739     -30.165  -8.519 -24.319  1.00 30.65           N
ANISOU  641  N   VAL A 739     3838   3429   4380    131    -92    232       N
ATOM    642  CA  VAL A 739     -29.060  -8.223 -25.224  1.00 30.58           C
ANISOU  642  CA  VAL A 739     3751   3508   4359    166    -71    207       C
ATOM    643  C   VAL A 739     -29.214  -9.021 -26.509  1.00 33.28           C
ANISOU  643  C   VAL A 739     4080   3840   4726    191      3     76       C
ATOM    644  O   VAL A 739     -29.080  -8.485 -27.615  1.00 31.01           O
ANISOU  644  O   VAL A 739     3752   3662   4369    177     26     17       O
ATOM    645  CB  VAL A 739     -27.707  -8.516 -24.546  1.00 35.75           C
ANISOU  645  CB  VAL A 739     4346   4162   5076    235    -92    297       C
ATOM    646  CG1 VAL A 739     -26.584  -8.499 -25.583  1.00 38.46           C
ANISOU  646  CG1 VAL A 739     4601   4585   5427    287    -50    263       C
ATOM    647  CG2 VAL A 739     -27.417  -7.503 -23.465  1.00 28.26           C
ANISOU  647  CG2 VAL A 739     3395   3272   4071    191   -170    403       C
ATOM    648  N   ASN A 740     -29.519 -10.313 -26.380  1.00 32.09           N
ANISOU  648  N   ASN A 740     3962   3559   4673    224     44     26       N
ATOM    649  CA  ASN A 740     -29.687 -11.151 -27.563  1.00 35.48           C
ANISOU  649  CA  ASN A 740     4386   3964   5130    238    120   -126       C
ATOM    650  C   ASN A 740     -30.845 -10.656 -28.424  1.00 39.70           C
ANISOU  650  C   ASN A 740     4943   4585   5557    149    120   -219       C
ATOM    651  O   ASN A 740     -30.721 -10.560 -29.650  1.00 38.05           O
ANISOU  651  O   ASN A 740     4695   4478   5284    145    159   -321       O
ATOM    652  CB  ASN A 740     -29.896 -12.607 -27.142  1.00 41.68           C
ANISOU  652  CB  ASN A 740     5212   4563   6061    277    167   -159       C
ATOM    653  CG  ASN A 740     -30.006 -13.551 -28.330  1.00 57.17           C
ANISOU  653  CG  ASN A 740     7175   6481   8067    287    255   -341       C
ATOM    654  OD1 ASN A 740     -29.379 -13.338 -29.369  1.00 65.38           O
ANISOU  654  OD1 ASN A 740     8163   7626   9052    314    292   -421       O
ATOM    655  ND2 ASN A 740     -30.810 -14.599 -28.182  1.00 65.57           N
ANISOU  655  ND2 ASN A 740     8297   7389   9229    261    293   -413       N
ATOM    656  N   MET A 741     -31.979 -10.319 -27.796  1.00 34.99           N
ANISOU  656  N   MET A 741     4400   3965   4928     81     77   -176       N
ATOM    657  CA  MET A 741     -33.118  -9.810 -28.556  1.00 29.01           C
ANISOU  657  CA  MET A 741     3651   3304   4067      1     74   -240       C
ATOM    658  C   MET A 741     -32.736  -8.572 -29.363  1.00 35.32           C
ANISOU  658  C   MET A 741     4393   4280   4748     -5     64   -216       C
ATOM    659  O   MET A 741     -33.149  -8.424 -30.520  1.00 34.09           O
ANISOU  659  O   MET A 741     4205   4241   4508    -37     89   -301       O
ATOM    660  CB  MET A 741     -34.292  -9.513 -27.616  1.00 31.57           C
ANISOU  660  CB  MET A 741     4031   3583   4380    -57     31   -166       C
ATOM    661  CG  MET A 741     -34.896 -10.764 -26.979  1.00 34.36           C
ANISOU  661  CG  MET A 741     4436   3775   4845    -67     49   -191       C
ATOM    662  SD  MET A 741     -35.961 -10.424 -25.552  1.00 38.84           S
ANISOU  662  SD  MET A 741     5061   4288   5410   -108      1    -62       S
ATOM    663  CE  MET A 741     -37.301  -9.587 -26.375  1.00 37.80           C
ANISOU  663  CE  MET A 741     4917   4294   5150   -194     -8   -106       C
ATOM    664  N   ILE A 742     -31.932  -7.680 -28.781  1.00 30.95           N
ANISOU  664  N   ILE A 742     3818   3754   4187     19     29   -100       N
ATOM    665  CA  ILE A 742     -31.499  -6.488 -29.505  1.00 32.35           C
ANISOU  665  CA  ILE A 742     3937   4080   4274     11     27    -61       C
ATOM    666  C   ILE A 742     -30.603  -6.863 -30.681  1.00 34.18           C
ANISOU  666  C   ILE A 742     4099   4397   4491     58     80   -140       C
ATOM    667  O   ILE A 742     -30.700  -6.278 -31.765  1.00 38.15           O
ANISOU  667  O   ILE A 742     4553   5046   4898     41    102   -163       O
ATOM    668  CB  ILE A 742     -30.796  -5.512 -28.544  1.00 28.06           C
ANISOU  668  CB  ILE A 742     3390   3528   3743     14    -21     68       C
ATOM    669  CG1 ILE A 742     -31.812  -4.931 -27.566  1.00 24.74           C
ANISOU  669  CG1 ILE A 742     3039   3056   3306    -37    -61    131       C
ATOM    670  CG2 ILE A 742     -30.077  -4.400 -29.322  1.00 29.21           C
ANISOU  670  CG2 ILE A 742     3464   3807   3828     10    -12    112       C
ATOM    671  CD1 ILE A 742     -31.178  -4.174 -26.424  1.00 25.21           C
ANISOU  671  CD1 ILE A 742     3109   3087   3382    -44   -109    230       C
ATOM    672  N   ARG A 743     -29.712  -7.835 -30.491  1.00 36.58           N
ANISOU  672  N   ARG A 743     4391   4620   4888    125    107   -174       N
ATOM    673  CA  ARG A 743     -28.812  -8.198 -31.579  1.00 39.19           C
ANISOU  673  CA  ARG A 743     4653   5032   5207    180    169   -251       C
ATOM    674  C   ARG A 743     -29.556  -8.905 -32.701  1.00 40.96           C
ANISOU  674  C   ARG A 743     4886   5297   5381    157    223   -418       C
ATOM    675  O   ARG A 743     -29.110  -8.866 -33.855  1.00 41.14           O
ANISOU  675  O   ARG A 743     4848   5452   5333    178    273   -491       O
ATOM    676  CB  ARG A 743     -27.663  -9.060 -31.051  1.00 38.27           C
ANISOU  676  CB  ARG A 743     4516   4813   5213    271    194   -234       C
ATOM    677  CG  ARG A 743     -26.644  -8.273 -30.240  1.00 44.32           C
ANISOU  677  CG  ARG A 743     5234   5606   5998    292    142    -80       C
ATOM    678  CD  ARG A 743     -25.613  -9.179 -29.594  1.00 43.96           C
ANISOU  678  CD  ARG A 743     5160   5468   6075    385    159    -40       C
ATOM    679  NE  ARG A 743     -24.619  -8.417 -28.844  1.00 43.07           N
ANISOU  679  NE  ARG A 743     4987   5411   5967    392    102    104       N
ATOM    680  CZ  ARG A 743     -23.841  -8.938 -27.900  1.00 51.57           C
ANISOU  680  CZ  ARG A 743     6035   6426   7132    454     82    193       C
ATOM    681  NH1 ARG A 743     -23.949 -10.223 -27.593  1.00 55.29           N
ANISOU  681  NH1 ARG A 743     6537   6761   7710    523    124    164       N
ATOM    682  NH2 ARG A 743     -22.961  -8.177 -27.259  1.00 48.08           N
ANISOU  682  NH2 ARG A 743     5529   6062   6677    442     21    314       N
ATOM    683  N   GLN A 744     -30.697  -9.529 -32.395  1.00 41.02           N
ANISOU  683  N   GLN A 744     4963   5208   5415    105    215   -481       N
ATOM    684  CA  GLN A 744     -31.463 -10.213 -33.433  1.00 46.61           C
ANISOU  684  CA  GLN A 744     5677   5961   6072     61    259   -654       C
ATOM    685  C   GLN A 744     -31.953  -9.252 -34.509  1.00 44.90           C
ANISOU  685  C   GLN A 744     5406   5971   5684      9    250   -661       C
ATOM    686  O   GLN A 744     -32.071  -9.640 -35.677  1.00 43.64           O
ANISOU  686  O   GLN A 744     5212   5927   5443     -6    295   -802       O
ATOM    687  CB  GLN A 744     -32.649 -10.956 -32.817  1.00 49.28           C
ANISOU  687  CB  GLN A 744     6090   6157   6475     -2    242   -699       C
ATOM    688  CG  GLN A 744     -32.263 -12.117 -31.917  1.00 59.43           C
ANISOU  688  CG  GLN A 744     7426   7216   7938     50    269   -705       C
ATOM    689  CD  GLN A 744     -33.474 -12.859 -31.379  1.00 65.77           C
ANISOU  689  CD  GLN A 744     8296   7883   8809    -21    261   -744       C
ATOM    690  OE1 GLN A 744     -33.537 -13.194 -30.194  1.00 63.40           O
ANISOU  690  OE1 GLN A 744     8039   7431   8618     -2    241   -643       O
ATOM    691  NE2 GLN A 744     -34.441 -13.125 -32.252  1.00 71.79           N
ANISOU  691  NE2 GLN A 744     9061   8714   9503   -107    274   -887       N
ATOM    692  N   GLY A 745     -32.240  -8.003 -34.147  1.00 32.75           N
ANISOU  692  N   GLY A 745     3855   4501   4087    -17    196   -510       N
ATOM    693  CA  GLY A 745     -32.712  -7.042 -35.125  1.00 34.82           C
ANISOU  693  CA  GLY A 745     4058   4973   4198    -55    193   -482       C
ATOM    694  C   GLY A 745     -31.660  -6.435 -36.032  1.00 35.83           C
ANISOU  694  C   GLY A 745     4099   5261   4254     -8    228   -451       C
ATOM    695  O   GLY A 745     -32.004  -5.646 -36.920  1.00 33.80           O
ANISOU  695  O   GLY A 745     3780   5193   3867    -32    233   -413       O
ATOM    696  N   GLY A 746     -30.387  -6.769 -35.837  1.00 33.62           N
ANISOU  696  N   GLY A 746     3800   4920   4053     63    256   -450       N
ATOM    697  CA  GLY A 746     -29.342  -6.248 -36.702  1.00 35.03           C
ANISOU  697  CA  GLY A 746     3888   5255   4169    110    296   -417       C
ATOM    698  C   GLY A 746     -29.152  -4.753 -36.564  1.00 27.93           C
ANISOU  698  C   GLY A 746     2945   4437   3231     92    262   -232       C
ATOM    699  O   GLY A 746     -28.819  -4.262 -35.475  1.00 32.57           O
ANISOU  699  O   GLY A 746     3561   4907   3908     90    218   -120       O
ATOM    700  N   ASN A 747     -29.365  -4.017 -37.653  1.00 30.00           N
ANISOU  700  N   ASN A 747     3136   4902   3362     75    285   -198       N
ATOM    701  CA  ASN A 747     -29.176  -2.571 -37.663  1.00 28.16           C
ANISOU  701  CA  ASN A 747     2853   4744   3104     60    270    -16       C
ATOM    702  C   ASN A 747     -30.433  -1.796 -37.294  1.00 26.89           C
ANISOU  702  C   ASN A 747     2734   4565   2919      3    229     69       C
ATOM    703  O   ASN A 747     -30.391  -0.558 -37.265  1.00 25.65           O
ANISOU  703  O   ASN A 747     2545   4444   2756    -10    225    222       O
ATOM    704  CB  ASN A 747     -28.678  -2.115 -39.041  1.00 29.99           C
ANISOU  704  CB  ASN A 747     2972   5211   3212     84    326     12       C
ATOM    705  CG  ASN A 747     -27.305  -2.658 -39.366  1.00 33.53           C
ANISOU  705  CG  ASN A 747     3364   5685   3689    150    374    -39       C
ATOM    706  OD1 ASN A 747     -26.489  -2.872 -38.479  1.00 35.02           O
ANISOU  706  OD1 ASN A 747     3575   5729   4003    177    358    -16       O
ATOM    707  ND2 ASN A 747     -27.046  -2.889 -40.643  1.00 32.47           N
ANISOU  707  ND2 ASN A 747     3152   5753   3433    179    436   -106       N
ATOM    708  N   THR A 748     -31.539  -2.487 -37.014  1.00 30.06           N
ANISOU  708  N   THR A 748     3201   4906   3316    -30    206    -22       N
ATOM    709  CA  THR A 748     -32.813  -1.862 -36.676  1.00 28.04           C
ANISOU  709  CA  THR A 748     2978   4641   3036    -77    174     53       C
ATOM    710  C   THR A 748     -33.205  -2.284 -35.268  1.00 24.08           C
ANISOU  710  C   THR A 748     2580   3920   2649    -94    131     39       C
ATOM    711  O   THR A 748     -33.127  -3.469 -34.926  1.00 27.22           O
ANISOU  711  O   THR A 748     3024   4216   3103    -88    129    -82       O
ATOM    712  CB  THR A 748     -33.903  -2.252 -37.676  1.00 30.01           C
ANISOU  712  CB  THR A 748     3192   5057   3154   -111    184    -28       C
ATOM    713  OG1 THR A 748     -33.481  -1.887 -39.007  1.00 34.66           O
ANISOU  713  OG1 THR A 748     3676   5877   3616    -92    226    -12       O
ATOM    714  CG2 THR A 748     -35.225  -1.563 -37.348  1.00 29.02           C
ANISOU  714  CG2 THR A 748     3083   4939   3005   -150    155     72       C
ATOM    715  N   LEU A 749     -33.602  -1.311 -34.451  1.00 25.25           N
ANISOU  715  N   LEU A 749     2764   3994   2837   -111    105    165       N
ATOM    716  CA  LEU A 749     -34.094  -1.583 -33.105  1.00 25.47           C
ANISOU  716  CA  LEU A 749     2885   3841   2951   -128     67    165       C
ATOM    717  C   LEU A 749     -35.267  -0.661 -32.827  1.00 22.86           C
ANISOU  717  C   LEU A 749     2574   3518   2593   -156     60    263       C
ATOM    718  O   LEU A 749     -35.125   0.560 -32.927  1.00 23.68           O
ANISOU  718  O   LEU A 749     2652   3657   2691   -150     74    382       O
ATOM    719  CB  LEU A 749     -32.995  -1.369 -32.061  1.00 26.35           C
ANISOU  719  CB  LEU A 749     3028   3821   3161   -109     45    212       C
ATOM    720  CG  LEU A 749     -33.476  -1.355 -30.598  1.00 25.79           C
ANISOU  720  CG  LEU A 749     3048   3591   3158   -128      5    242       C
ATOM    721  CD1 LEU A 749     -34.110  -2.685 -30.175  1.00 22.70           C
ANISOU  721  CD1 LEU A 749     2709   3116   2798   -131     -6    148       C
ATOM    722  CD2 LEU A 749     -32.299  -1.001 -29.712  1.00 25.11           C
ANISOU  722  CD2 LEU A 749     2971   3426   3142   -118    -20    292       C
ATOM    723  N   MET A 750     -36.425  -1.240 -32.511  1.00 23.36           N
ANISOU  723  N   MET A 750     2679   3549   2649   -183     44    217       N
ATOM    724  CA  MET A 750     -37.578  -0.494 -32.025  1.00 20.54           C
ANISOU  724  CA  MET A 750     2347   3175   2282   -200     40    309       C
ATOM    725  C   MET A 750     -37.693  -0.764 -30.533  1.00 20.53           C
ANISOU  725  C   MET A 750     2441   2988   2371   -205     12    308       C
ATOM    726  O   MET A 750     -37.782  -1.923 -30.118  1.00 20.87           O
ANISOU  726  O   MET A 750     2523   2956   2453   -216     -5    220       O
ATOM    727  CB  MET A 750     -38.866  -0.903 -32.741  1.00 24.84           C
ANISOU  727  CB  MET A 750     2853   3844   2742   -232     42    274       C
ATOM    728  CG  MET A 750     -39.113  -0.197 -34.049  1.00 34.77           C
ANISOU  728  CG  MET A 750     4009   5315   3888   -226     68    337       C
ATOM    729  SD  MET A 750     -40.863  -0.361 -34.502  1.00 43.81           S
ANISOU  729  SD  MET A 750     5106   6600   4939   -268     59    347       S
ATOM    730  CE  MET A 750     -41.601   1.070 -33.714  1.00 36.49           C
ANISOU  730  CE  MET A 750     4198   5608   4056   -231     79    544       C
ATOM    731  N   VAL A 751     -37.667   0.292 -29.730  1.00 16.95           N
ANISOU  731  N   VAL A 751     2025   2462   1954   -198     13    406       N
ATOM    732  CA  VAL A 751     -37.628   0.114 -28.286  1.00 16.74           C
ANISOU  732  CA  VAL A 751     2084   2281   1994   -202    -13    405       C
ATOM    733  C   VAL A 751     -38.535   1.134 -27.616  1.00 21.96           C
ANISOU  733  C   VAL A 751     2786   2902   2657   -204      4    491       C
ATOM    734  O   VAL A 751     -38.563   2.307 -27.998  1.00 21.57           O
ANISOU  734  O   VAL A 751     2710   2890   2597   -194     37    572       O
ATOM    735  CB  VAL A 751     -36.168   0.206 -27.755  1.00 23.03           C
ANISOU  735  CB  VAL A 751     2892   3011   2845   -192    -34    401       C
ATOM    736  CG1 VAL A 751     -35.565   1.588 -27.982  1.00 29.27           C
ANISOU  736  CG1 VAL A 751     3655   3827   3640   -194    -15    482       C
ATOM    737  CG2 VAL A 751     -36.091  -0.186 -26.296  1.00 28.73           C
ANISOU  737  CG2 VAL A 751     3691   3608   3618   -197    -69    394       C
ATOM    738  N   LYS A 752     -39.258   0.686 -26.591  1.00 19.91           N
ANISOU  738  N   LYS A 752     2590   2560   2416   -212    -10    479       N
ATOM    739  CA  LYS A 752     -40.023   1.565 -25.718  1.00 18.88           C
ANISOU  739  CA  LYS A 752     2510   2370   2292   -207     12    547       C
ATOM    740  C   LYS A 752     -39.311   1.624 -24.379  1.00 17.35           C
ANISOU  740  C   LYS A 752     2391   2062   2140   -213    -15    532       C
ATOM    741  O   LYS A 752     -38.984   0.577 -23.818  1.00 16.27           O
ANISOU  741  O   LYS A 752     2278   1884   2022   -218    -52    484       O
ATOM    742  CB  LYS A 752     -41.453   1.067 -25.500  1.00 19.12           C
ANISOU  742  CB  LYS A 752     2550   2417   2300   -212     21    555       C
ATOM    743  CG  LYS A 752     -42.232   1.930 -24.500  1.00 21.94           C
ANISOU  743  CG  LYS A 752     2963   2710   2665   -195     53    621       C
ATOM    744  CD  LYS A 752     -43.642   1.424 -24.272  1.00 21.51           C
ANISOU  744  CD  LYS A 752     2904   2682   2588   -199     64    640       C
ATOM    745  CE  LYS A 752     -44.381   2.317 -23.309  1.00 21.48           C
ANISOU  745  CE  LYS A 752     2952   2621   2589   -169    109    706       C
ATOM    746  NZ  LYS A 752     -45.811   1.859 -23.180  1.00 25.03           N
ANISOU  746  NZ  LYS A 752     3377   3117   3015   -170    126    741       N
ATOM    747  N   VAL A 753     -39.084   2.838 -23.878  1.00 17.98           N
ANISOU  747  N   VAL A 753     2504   2093   2235   -213      6    573       N
ATOM    748  CA  VAL A 753     -38.470   3.052 -22.571  1.00 15.93           C
ANISOU  748  CA  VAL A 753     2312   1745   1994   -231    -20    552       C
ATOM    749  C   VAL A 753     -39.352   3.976 -21.752  1.00 19.45           C
ANISOU  749  C   VAL A 753     2822   2132   2435   -226     23    582       C
ATOM    750  O   VAL A 753     -40.268   4.621 -22.263  1.00 19.78           O
ANISOU  750  O   VAL A 753     2848   2193   2474   -201     79    635       O
ATOM    751  CB  VAL A 753     -37.047   3.652 -22.670  1.00 17.49           C
ANISOU  751  CB  VAL A 753     2491   1934   2222   -255    -40    543       C
ATOM    752  CG1 VAL A 753     -36.134   2.767 -23.522  1.00 18.13           C
ANISOU  752  CG1 VAL A 753     2500   2079   2309   -248    -70    517       C
ATOM    753  CG2 VAL A 753     -37.095   5.092 -23.214  1.00 21.77           C
ANISOU  753  CG2 VAL A 753     3019   2467   2788   -260     17    596       C
ATOM    754  N   VAL A 754     -39.073   4.025 -20.448  1.00 19.59           N
ANISOU  754  N   VAL A 754     2908   2089   2446   -244      0    550       N
ATOM    755  CA  VAL A 754     -39.718   4.988 -19.568  1.00 21.08           C
ANISOU  755  CA  VAL A 754     3167   2216   2627   -242     48    556       C
ATOM    756  C   VAL A 754     -38.628   5.760 -18.847  1.00 22.13           C
ANISOU  756  C   VAL A 754     3340   2298   2772   -289     28    508       C
ATOM    757  O   VAL A 754     -37.642   5.169 -18.383  1.00 22.33           O
ANISOU  757  O   VAL A 754     3359   2344   2783   -319    -40    473       O
ATOM    758  CB  VAL A 754     -40.688   4.327 -18.562  1.00 26.36           C
ANISOU  758  CB  VAL A 754     3884   2880   3253   -224     49    555       C
ATOM    759  CG1 VAL A 754     -41.872   3.723 -19.279  1.00 30.04           C
ANISOU  759  CG1 VAL A 754     4304   3395   3713   -192     74    603       C
ATOM    760  CG2 VAL A 754     -39.985   3.272 -17.718  1.00 28.18           C
ANISOU  760  CG2 VAL A 754     4129   3120   3459   -244    -23    523       C
ATOM    761  N   MET A 755     -38.780   7.083 -18.801  1.00 26.74           N
ANISOU  761  N   MET A 755     3957   2815   3389   -297     90    510       N
ATOM    762  CA  MET A 755     -37.938   7.947 -17.985  1.00 30.26           C
ANISOU  762  CA  MET A 755     4454   3196   3846   -357     83    446       C
ATOM    763  C   MET A 755     -38.720   8.351 -16.743  1.00 26.73           C
ANISOU  763  C   MET A 755     4100   2697   3360   -352    123    400       C
ATOM    764  O   MET A 755     -39.896   8.716 -16.841  1.00 29.43           O
ANISOU  764  O   MET A 755     4464   3006   3711   -297    201    439       O
ATOM    765  CB  MET A 755     -37.499   9.180 -18.778  1.00 33.29           C
ANISOU  765  CB  MET A 755     4815   3521   4313   -378    136    470       C
ATOM    766  CG  MET A 755     -36.653  10.132 -17.969  1.00 47.63           C
ANISOU  766  CG  MET A 755     6684   5258   6155   -458    134    389       C
ATOM    767  SD  MET A 755     -37.568  11.620 -17.554  1.00 58.08           S
ANISOU  767  SD  MET A 755     8097   6433   7539   -445    259    371       S
ATOM    768  CE  MET A 755     -37.605  12.405 -19.165  1.00 59.88           C
ANISOU  768  CE  MET A 755     8245   6629   7879   -409    335    497       C
ATOM    769  N   VAL A 756     -38.071   8.273 -15.585  1.00 25.75           N
ANISOU  769  N   VAL A 756     4022   2579   3183   -406     71    322       N
ATOM    770  CA  VAL A 756     -38.715   8.489 -14.293  1.00 31.05           C
ANISOU  770  CA  VAL A 756     4780   3232   3787   -405     99    266       C
ATOM    771  C   VAL A 756     -37.965   9.570 -13.530  1.00 37.48           C
ANISOU  771  C   VAL A 756     5653   3988   4599   -487    104    159       C
ATOM    772  O   VAL A 756     -36.752   9.459 -13.326  1.00 38.98           O
ANISOU  772  O   VAL A 756     5814   4220   4774   -560     24    117       O
ATOM    773  CB  VAL A 756     -38.764   7.199 -13.454  1.00 34.70           C
ANISOU  773  CB  VAL A 756     5239   3789   4157   -395     27    275       C
ATOM    774  CG1 VAL A 756     -39.366   7.486 -12.092  1.00 42.12           C
ANISOU  774  CG1 VAL A 756     6263   4729   5010   -396     59    218       C
ATOM    775  CG2 VAL A 756     -39.556   6.116 -14.174  1.00 36.68           C
ANISOU  775  CG2 VAL A 756     5437   4078   4421   -329     29    366       C
ATOM    776  N   THR A 757     -38.689  10.601 -13.090  1.00 41.78           N
ANISOU  776  N   THR A 757     6276   4438   5160   -476    200    110       N
ATOM    777  CA  THR A 757     -38.175  11.610 -12.167  1.00 44.28           C
ANISOU  777  CA  THR A 757     6669   4692   5464   -559    218    -23       C
ATOM    778  C   THR A 757     -38.868  11.460 -10.820  1.00 53.59           C
ANISOU  778  C   THR A 757     7929   5909   6526   -544    238    -94       C
ATOM    779  O   THR A 757     -40.101  11.422 -10.756  1.00 49.93           O
ANISOU  779  O   THR A 757     7492   5423   6055   -457    318    -49       O
ATOM    780  CB  THR A 757     -38.408  13.026 -12.699  1.00 52.91           C
ANISOU  780  CB  THR A 757     7799   5621   6685   -560    334    -40       C
ATOM    781  OG1 THR A 757     -37.801  13.165 -13.987  1.00 52.54           O
ANISOU  781  OG1 THR A 757     7668   5554   6740   -568    322     45       O
ATOM    782  CG2 THR A 757     -37.814  14.057 -11.744  1.00 59.91           C
ANISOU  782  CG2 THR A 757     8768   6426   7567   -664    354   -203       C
ATOM    783  N   ARG A 758     -38.081  11.391  -9.750  1.00 58.14           N
ANISOU  783  N   ARG A 758     8532   6557   7002   -630    166   -198       N
ATOM    784  CA  ARG A 758     -38.597  11.256  -8.394  1.00 70.66           C
ANISOU  784  CA  ARG A 758    10188   8209   8450   -627    176   -272       C
ATOM    785  C   ARG A 758     -38.404  12.558  -7.628  1.00 79.67           C
ANISOU  785  C   ARG A 758    11425   9266   9581   -706    238   -446       C
ATOM    786  O   ARG A 758     -37.393  13.246  -7.797  1.00 85.35           O
ANISOU  786  O   ARG A 758    12140   9935  10355   -808    209   -526       O
ATOM    787  CB  ARG A 758     -37.903  10.109  -7.652  1.00 71.30           C
ANISOU  787  CB  ARG A 758    10223   8469   8400   -660     46   -252       C
ATOM    788  N   HIS A 759     -39.377  12.892  -6.786  1.00 94.77           N
ANISOU  788  N   HIS A 759    13422  11161  11425   -662    327   -510       N
ATOM    789  CA  HIS A 759     -39.309  14.114  -5.992  1.00103.68           C
ANISOU  789  CA  HIS A 759    14655  12201  12539   -731    403   -698       C
ATOM    790  C   HIS A 759     -39.171  13.792  -4.507  1.00105.01           C
ANISOU  790  C   HIS A 759    14868  12532  12501   -783    351   -813       C
ATOM    791  O   HIS A 759     -39.610  12.737  -4.046  1.00 94.56           O
ANISOU  791  O   HIS A 759    13513  11357  11059   -721    307   -722       O
ATOM    792  CB  HIS A 759     -40.547  14.984  -6.230  1.00 98.61           C
ANISOU  792  CB  HIS A 759    14082  11390  11995   -633    577   -700       C
ATOM    793  CG  HIS A 759     -40.742  15.386  -7.660  1.00106.26           C
ANISOU  793  CG  HIS A 759    15002  12215  13156   -577    636   -576       C
ATOM    794  ND1 HIS A 759     -41.910  15.959  -8.118  1.00106.91           N
ANISOU  794  ND1 HIS A 759    15109  12172  13340   -461    782   -510       N
ATOM    795  CD2 HIS A 759     -39.920  15.301  -8.733  1.00101.48           C
ANISOU  795  CD2 HIS A 759    14315  11589  12652   -616    572   -496       C
ATOM    796  CE1 HIS A 759     -41.799  16.207  -9.411  1.00107.99           C
ANISOU  796  CE1 HIS A 759    15180  12226  13626   -434    801   -389       C
ATOM    797  NE2 HIS A 759     -40.601  15.817  -9.809  1.00 99.06           N
ANISOU  797  NE2 HIS A 759    13987  11156  12496   -527    676   -383       N
TER
HETATM  798  C14 PWW A 801     -22.454  -4.115 -19.799  1.00 34.11           C
HETATM  799  C15 PWW A 801     -23.061  -3.176 -18.753  1.00 35.96           C
HETATM  800  C16 PWW A 801     -22.558  -3.508 -17.357  1.00 44.94           C
HETATM  801  C17 PWW A 801     -22.250  -4.995 -17.238  1.00 53.41           C
HETATM  802  C18 PWW A 801     -21.343  -5.310 -16.052  1.00 62.27           C
HETATM  803  C19 PWW A 801     -19.909  -8.232 -14.643  1.00 59.30           C
HETATM  804  C20 PWW A 801     -19.091  -8.810 -13.503  1.00 55.00           C
HETATM  805  C21 PWW A 801     -19.151 -10.176 -13.287  1.00 66.17           C
HETATM  806  C22 PWW A 801     -18.433 -10.741 -12.254  1.00 66.52           C
HETATM  807  C23 PWW A 801     -17.657  -9.942 -11.433  1.00 60.02           C
HETATM  808  C24 PWW A 801     -16.881 -10.611 -10.301  1.00 65.94           C
HETATM  809  C25 PWW A 801     -17.605  -8.568 -11.643  1.00 48.37           C
HETATM  810  C26 PWW A 801     -18.324  -7.998 -12.683  1.00 48.93           C
HETATM  811  N7  PWW A 801     -20.779  -6.638 -15.956  1.00 63.26           N
HETATM  812  N8  PWW A 801     -19.952  -7.009 -14.882  1.00 54.86           N
HETATM  813  O3  PWW A 801     -21.308  -4.023 -20.081  1.00 37.86           O
HETATM  814  O4  PWW A 801     -21.102  -4.485 -15.233  1.00 57.85           O
HETATM  815  O5  PWW A 801     -15.689 -10.285 -10.043  1.00 59.84           O
HETATM  816  O6  PWW A 801     -17.450 -11.520  -9.637  1.00 70.80           O
HETATM  817  N   THR A 802     -23.346  -3.940 -20.902  1.00 33.90           N
ANISOU  817  N   THR A 802     3498   4721   4661    853   -746   -181       N
HETATM  818  CA  THR A 802     -23.097  -4.409 -22.258  1.00 35.52           C
ANISOU  818  CA  THR A 802     3567   5105   4824    788   -641   -197       C
HETATM  819  C   THR A 802     -23.306  -3.261 -23.227  1.00 38.06           C
ANISOU  819  C   THR A 802     3781   5534   5144    631   -673   -101       C
HETATM  820  O   THR A 802     -24.376  -2.660 -23.256  1.00 33.03           O
ANISOU  820  O   THR A 802     3215   4842   4495    569   -684    -62       O
HETATM  821  CB  THR A 802     -24.025  -5.579 -22.634  1.00 37.40           C
ANISOU  821  CB  THR A 802     3882   5334   4995    828   -493   -286       C
HETATM  822  OG1 THR A 802     -23.874  -6.631 -21.674  1.00 38.59           O
ANISOU  822  OG1 THR A 802     4142   5374   5147    977   -466   -376       O
HETATM  823  CG2 THR A 802     -23.695  -6.109 -24.029  1.00 33.71           C
ANISOU  823  CG2 THR A 802     3270   5054   4483    766   -382   -306       C
HETATM  824  N   ARG A 803     -22.268  -2.957 -24.004  1.00 34.61           N
ANISOU  824  N   ARG A 803     3174   5252   4723    567   -689    -62       N
HETATM  825  CA  ARG A 803     -22.322  -1.880 -24.983  1.00 34.77           C
ANISOU  825  CA  ARG A 803     3075   5391   4744    416   -720     31       C
HETATM  826  C   ARG A 803     -22.933  -2.381 -26.284  1.00 35.53           C
ANISOU  826  C   ARG A 803     3116   5610   4775    343   -586      6       C
HETATM  827  O   ARG A 803     -22.498  -3.400 -26.830  1.00 37.28           O
ANISOU  827  O   ARG A 803     3278   5921   4965    380   -486    -61       O
HETATM  828  CB  ARG A 803     -20.918  -1.325 -25.237  1.00 40.98           C
ANISOU  828  CB  ARG A 803     3703   6290   5578    379   -798     84       C
HETATM  829  CG  ARG A 803     -20.794  -0.540 -26.541  1.00 44.30           C
ANISOU  829  CG  ARG A 803     3967   6877   5987    226   -794    160       C
HETATM  830  CD  ARG A 803     -19.507   0.275 -26.595  1.00 47.75           C
ANISOU  830  CD  ARG A 803     4267   7395   6480    185   -900    229       C
HETATM  831  NE  ARG A 803     -19.496   1.357 -25.615  1.00 49.04           N
ANISOU  831  NE  ARG A 803     4491   7443   6700    182  -1044    298       N
HETATM  832  CZ  ARG A 803     -20.100   2.529 -25.787  1.00 52.94           C
ANISOU  832  CZ  ARG A 803     4985   7925   7204     77  -1110    384       C
HETATM  833  NH1 ARG A 803     -20.031   3.457 -24.842  1.00 44.40           N
ANISOU  833  NH1 ARG A 803     3960   6734   6175     84  -1241    442       N
HETATM  834  NH2 ARG A 803     -20.778   2.775 -26.901  1.00 48.73           N
ANISOU  834  NH2 ARG A 803     4397   7489   6628    -35  -1045    412       N
HETATM  835  N   LEU A 804     -23.945  -1.666 -26.777  1.00 36.34           N
ANISOU  835  N   LEU A 804     3236   5716   4855    239   -584     60       N
HETATM  836  CA  LEU A 804     -24.637  -2.060 -28.004  1.00 33.89           C
ANISOU  836  CA  LEU A 804     2880   5515   4481    163   -460     42       C
HETATM  837  C   LEU A 804     -24.649  -0.936 -29.035  1.00 37.38           C
ANISOU  837  C   LEU A 804     3194   6084   4925      5   -495    139       C
HETATM  838  O   LEU A 804     -25.016  -1.152 -30.198  1.00 35.48           O
ANISOU  838  O   LEU A 804     2882   5963   4635    -75   -400    136       O
HETATM  839  CB  LEU A 804     -26.064  -2.502 -27.685  1.00 32.88           C
ANISOU  839  CB  LEU A 804     2915   5266   4311    197   -395     -4       C
HETATM  840  CG  LEU A 804     -26.127  -3.770 -26.831  1.00 41.01           C
ANISOU  840  CG  LEU A 804     4068   6186   5328    350   -336   -110       C
HETATM  841  CD1 LEU A 804     -27.448  -3.845 -26.090  1.00 33.71           C
ANISOU  841  CD1 LEU A 804     3327   5096   4387    391   -327   -133       C
HETATM  842  CD2 LEU A 804     -25.929  -4.998 -27.708  1.00 43.04           C
ANISOU  842  CD2 LEU A 804     4262   6559   5532    373   -193   -190       C
HETATM  843  OXT LEU A 804     -24.284   0.206 -28.731  1.00 36.69           O1-
ANISOU  843  OXT LEU A 804     3071   5983   4887    -47   -617    223       O1-
TER
HETATM  844  O   HOH A 901     -14.717  -8.206  -9.998  1.00 31.46           O
HETATM  845  O   HOH A 902     -33.373   5.074 -42.120  1.00 50.02           O
HETATM  846  O   HOH A 903     -41.508 -11.019 -23.148  1.00 47.65           O
HETATM  847  O   HOH A 904     -37.437  -8.965 -29.523  1.00 47.79           O
HETATM  848  O   HOH A 905     -42.315  15.266 -23.751  1.00 52.66           O
HETATM  849  O   HOH A 906     -26.744  -4.570 -11.536  1.00 52.42           O
HETATM  850  O   HOH A 907     -20.283  10.516 -28.623  1.00 49.88           O
HETATM  851  O   HOH A 908     -25.383  -3.296 -31.574  1.00 39.40           O
HETATM  852  O   HOH A 909     -35.569  11.465 -21.509  1.00 42.21           O
HETATM  853  O   HOH A 910     -28.716   1.907 -41.736  1.00 44.81           O
HETATM  854  O   HOH A 911     -40.284  -7.078  -7.765  1.00 48.27           O
HETATM  855  O   HOH A 912     -41.481  -8.874 -19.399  1.00 34.68           O
HETATM  856  O   HOH A 913     -25.781  -5.690 -43.181  1.00 41.24           O
HETATM  857  O   HOH A 914     -28.312  -5.329 -33.164  1.00 40.07           O
HETATM  858  O   HOH A 915     -39.514  12.013 -15.599  1.00 44.30           O
HETATM  859  O   HOH A 916     -49.367  13.214  -0.715  1.00 52.87           O
HETATM  860  O   HOH A 917     -42.322  13.251  -4.205  1.00 61.19           O
HETATM  861  O   HOH A 918     -21.980   1.543 -28.915  1.00 40.60           O
HETATM  862  O   HOH A 919     -28.026   5.798 -39.156  1.00 45.66           O
HETATM  863  O   HOH A 920     -31.829  14.237 -33.295  1.00 38.13           O
HETATM  864  O   HOH A 921     -46.465  -0.151 -21.534  1.00 36.29           O
HETATM  865  O   HOH A 922     -21.235   3.230 -19.429  1.00 45.40           O
HETATM  866  O   HOH A 923     -45.876  -8.562 -30.266  1.00 42.48           O
HETATM  867  O   HOH A 924     -39.417  -0.180  -5.825  1.00 46.15           O
HETATM  868  O   HOH A 925     -32.940  -4.958 -32.585  1.00 32.57           O
HETATM  869  O   HOH A 926     -46.548   6.001 -24.704  1.00 24.29           O
HETATM  870  O   HOH A 927     -45.876  -2.199 -22.649  1.00 37.24           O
HETATM  871  O   HOH A 928     -33.415   9.234 -18.286  1.00 34.98           O
HETATM  872  O   HOH A 929     -35.682  -8.765 -31.508  1.00 34.49           O
HETATM  873  O   HOH A 930     -44.773  -9.933 -11.575  1.00 49.66           O
HETATM  874  O   HOH A 931     -26.228   7.298 -28.700  1.00 24.16           O
HETATM  875  O   HOH A 932     -25.853   6.818 -37.987  1.00 41.70           O
HETATM  876  O   HOH A 933     -25.514  10.914 -22.451  1.00 37.61           O
HETATM  877  O   HOH A 934     -23.416   7.180 -34.352  1.00 42.20           O
HETATM  878  O   HOH A 935     -43.132  -1.153 -16.020  1.00 30.31           O
HETATM  879  O   HOH A 936     -44.372   5.561 -26.538  1.00 28.31           O
HETATM  880  O   HOH A 937     -36.083  -4.421 -18.858  1.00 21.03           O
HETATM  881  O   HOH A 938     -16.846 -12.327  -7.322  1.00 41.78           O
HETATM  882  O   HOH A 939     -44.146  -9.683 -25.157  1.00 47.09           O
HETATM  883  O   HOH A 940     -32.377   5.918 -36.058  1.00 35.92           O
HETATM  884  O   HOH A 941     -26.051   3.082 -13.298  1.00 44.42           O
HETATM  885  O   HOH A 942     -21.384   8.992 -43.571  1.00 46.29           O
HETATM  886  O   HOH A 943     -24.292 -10.990 -17.523  1.00 51.92           O
HETATM  887  O   HOH A 944     -41.093   6.459  -9.819  1.00 60.43           O
HETATM  888  O   HOH A 945     -41.924   3.064  -6.529  1.00 46.17           O
HETATM  889  O   HOH A 946     -44.378   1.702 -19.701  1.00 40.39           O
HETATM  890  O   HOH A 947     -46.291  -1.895  -7.995  1.00 38.14           O
HETATM  891  O   HOH A 948     -18.393   3.204 -35.133  1.00 36.75           O
HETATM  892  O   HOH A 949     -45.572  -5.000 -23.806  1.00 36.73           O
HETATM  893  O   HOH A 950     -24.163   5.296 -32.360  1.00 27.27           O
HETATM  894  O   HOH A 951     -45.067 -15.000 -14.321  1.00 52.60           O
HETATM  895  O   HOH A 952     -48.657   3.140 -19.425  1.00 34.70           O
HETATM  896  O   HOH A 953     -22.369  -5.138 -37.808  1.00 42.74           O
HETATM  897  O   HOH A 954     -35.428   7.246 -15.460  1.00 30.51           O
HETATM  898  O   HOH A 955     -31.123   8.107 -34.503  1.00 25.76           O
HETATM  899  O   HOH A 956     -23.391  -5.997 -39.964  1.00 41.43           O
HETATM  900  O   HOH A 957     -28.007  10.650 -21.544  1.00 30.96           O
HETATM  901  O   HOH A 958     -44.155 -12.035 -17.214  1.00 55.22           O
HETATM  902  O   HOH A 959     -29.952  -5.372 -40.203  1.00 39.31           O
HETATM  903  O   HOH A 960     -35.293  14.673  -9.233  1.00 63.58           O
HETATM  904  O   HOH A 961     -24.375  -4.804 -35.513  1.00 42.77           O
HETATM  905  O   HOH A 962     -28.557  16.984 -28.542  1.00 48.00           O
HETATM  906  O   HOH A 963     -34.315 -14.052 -18.532  1.00 47.85           O
HETATM  907  O   HOH A 964     -25.738  -5.754 -16.165  1.00 43.53           O
HETATM  908  O   HOH A 965     -45.337  -3.593 -19.539  1.00 34.71           O
HETATM  909  O   HOH A 966     -38.218   7.204 -33.649  1.00 33.58           O
HETATM  910  O   HOH A 967     -31.777  14.136 -29.016  1.00 35.81           O
HETATM  911  O   HOH A 968     -19.672  -4.255 -23.617  1.00 40.37           O
HETATM  912  O   HOH A 969     -31.097  15.291 -22.057  1.00 53.56           O
HETATM  913  O   HOH A 970     -36.973   9.529 -32.573  1.00 30.37           O
HETATM  914  O   HOH A 971     -24.387   8.675 -20.677  1.00 34.63           O
HETATM  915  O   HOH A 972     -34.557  11.302 -13.946  1.00 38.79           O
HETATM  916  O   HOH A 973     -31.137 -13.550 -19.616  1.00 43.48           O
HETATM  917  O   HOH A 974     -39.712  -2.881  -8.725  1.00 41.05           O
HETATM  918  O   HOH A 975     -35.737   5.695 -10.365  1.00 51.10           O
HETATM  919  O   HOH A 976     -21.428  10.612 -23.961  1.00 40.86           O
HETATM  920  O   HOH A 977     -31.411  16.984 -24.491  1.00 50.83           O
HETATM  921  O   HOH A 978     -28.716 -12.707 -17.658  1.00 38.86           O
HETATM  922  O   HOH A 979     -26.185  -6.062 -38.408  1.00 46.16           O
HETATM  923  O   HOH A 980     -22.555   6.182 -16.496  1.00 47.80           O
HETATM  924  O   HOH A 981     -37.900  -4.373 -35.594  1.00 49.06           O
HETATM  925  O   HOH A 982     -24.794   8.292 -39.658  1.00 52.55           O
HETATM  926  O   HOH A 983     -33.284   6.825 -38.228  1.00 44.19           O
HETATM  927  O   HOH A 984     -20.178   5.897 -34.649  1.00 42.49           O
HETATM  928  O   HOH A 985     -21.832   8.884 -21.976  1.00 40.00           O
HETATM  929  O   HOH A 986     -24.461  13.196 -22.222  1.00 48.22           O
HETATM  930  O   HOH A 987     -32.674 -11.686 -12.920  1.00 60.13           O
HETATM  931  O   HOH A 988     -26.680 -12.343 -27.385  1.00 49.34           O
HETATM  932  O   HOH A 989     -37.955 -12.652 -11.799  1.00 65.25           O
HETATM  933  O   HOH A 990     -26.047 -11.988 -25.122  1.00 54.10           O
HETATM  934  O   HOH A 991     -34.391  12.632 -35.016  1.00 51.38           O
HETATM  935  O   HOH A 992     -34.559   6.698 -12.311  1.00 41.85           O
HETATM  936  O   HOH A 993     -32.894   9.748 -34.955  1.00 43.79           O
HETATM  937  O   HOH A 994     -35.809  -8.696 -34.787  1.00 53.21           O
HETATM  938  O   HOH A 995     -45.240   2.751 -12.628  1.00 46.58           O
HETATM  939  O   HOH A 996     -33.774   9.279 -15.617  1.00 36.79           O
HETATM  940  O   HOH A 997     -49.179   0.903 -21.535  1.00 40.74           O
HETATM  941  O   HOH A 998     -19.821  -2.669 -29.690  1.00 53.73           O
HETATM  942  O   HOH A 999     -37.103  -6.947 -35.822  1.00 55.90           O
HETATM  943  O   HOH A1000     -30.312 -15.898 -20.378  1.00 53.27           O
HETATM  944  O   HOH A1001     -19.843   0.086 -30.291  1.00 48.54           O
HETATM  945  O   HOH A1002     -43.787   2.449 -14.303  1.00 45.69           O
HETATM  946  O   HOH A1003     -34.680 -12.841 -14.555  1.00 49.94           O
HETATM  947  O   HOH A1004     -24.381 -11.079 -23.563  1.00 56.90           O
HETATM  948  O   HOH A1005     -35.082  10.217 -34.788  1.00 46.27           O
HETATM  949  O   HOH A1006     -21.952   5.255 -14.486  1.00 57.49           O
HETATM  950  O   HOH A1007     -45.774   0.106  -6.875  1.00 46.33           O
HETATM  951  O   HOH A1008     -49.416  -2.299 -25.234  1.00 38.23           O
HETATM  952  O   HOH A1009     -43.362  17.655 -24.308  1.00 56.43           O
HETATM  953  O   HOH A1010     -51.042  13.334  -3.502  1.00 53.57           O
HETATM  954  O   HOH A1011     -38.573   7.531 -36.288  1.00 43.56           O
HETATM  955  O   HOH A1012     -20.867   4.792 -16.887  1.00 50.95           O
HETATM  956  O   HOH A1013     -27.401  -7.436 -40.048  1.00 50.57           O
HETATM  957  O   HOH A1014     -20.352   7.427 -32.208  1.00 54.55           O
HETATM  958  O   HOH A1015     -28.420   5.537 -11.699  1.00 53.22           O
HETATM  959  O   HOH A1016     -32.593  18.099 -22.782  1.00 62.51           O
HETATM  960  O   HOH A1017     -41.696   4.514 -36.593  1.00 57.11           O
HETATM  961  O   HOH A1018     -35.304 -13.946 -12.663  1.00 65.66           O
HETATM  962  O   HOH A1019     -32.406   5.541 -13.207  1.00 61.53           O
ATOM    963  N   GLY B 651     -45.667  13.461 -24.593  1.00 39.59           N
ANISOU  963  N   GLY B 651     4761   4816   5467    734    760    655       N
ATOM    964  CA  GLY B 651     -44.798  14.099 -25.565  1.00 41.10           C
ANISOU  964  CA  GLY B 651     4890   5019   5707    808    784    772       C
ATOM    965  C   GLY B 651     -44.897  13.463 -26.935  1.00 34.16           C
ANISOU  965  C   GLY B 651     3993   4262   4725    898    739    860       C
ATOM    966  O   GLY B 651     -45.687  12.541 -27.142  1.00 32.92           O
ANISOU  966  O   GLY B 651     3871   4175   4462    900    693    821       O
ATOM    967  N   PRO B 652     -44.093  13.948 -27.884  1.00 39.27           N
ANISOU  967  N   PRO B 652     4580   4941   5401    973    753    974       N
ATOM    968  CA  PRO B 652     -44.150  13.385 -29.242  1.00 41.68           C
ANISOU  968  CA  PRO B 652     4854   5382   5601   1062    713   1057       C
ATOM    969  C   PRO B 652     -43.724  11.928 -29.322  1.00 37.79           C
ANISOU  969  C   PRO B 652     4448   4962   4947   1050    631    988       C
ATOM    970  O   PRO B 652     -44.094  11.243 -30.286  1.00 37.31           O
ANISOU  970  O   PRO B 652     4374   5020   4784   1104    592   1011       O
ATOM    971  CB  PRO B 652     -43.203  14.293 -30.040  1.00 39.23           C
ANISOU  971  CB  PRO B 652     4458   5077   5369   1135    749   1193       C
ATOM    972  CG  PRO B 652     -42.305  14.909 -29.019  1.00 42.85           C
ANISOU  972  CG  PRO B 652     4943   5406   5934   1072    783   1151       C
ATOM    973  CD  PRO B 652     -43.120  15.047 -27.770  1.00 41.35           C
ANISOU  973  CD  PRO B 652     4792   5123   5796    980    808   1033       C
ATOM    974  N   LEU B 653     -42.967  11.427 -28.343  1.00 31.87           N
ANISOU  974  N   LEU B 653     3782   4151   4175    980    607    902       N
ATOM    975  CA  LEU B 653     -42.508  10.046 -28.358  1.00 30.98           C
ANISOU  975  CA  LEU B 653     3748   4095   3929    967    538    842       C
ATOM    976  C   LEU B 653     -43.375   9.111 -27.519  1.00 31.74           C
ANISOU  976  C   LEU B 653     3913   4178   3969    896    507    724       C
ATOM    977  O   LEU B 653     -43.175   7.892 -27.575  1.00 23.56           O
ANISOU  977  O   LEU B 653     2934   3187   2832    888    454    674       O
ATOM    978  CB  LEU B 653     -41.055   9.968 -27.867  1.00 29.20           C
ANISOU  978  CB  LEU B 653     3565   3826   3705    940    530    840       C
ATOM    979  CG  LEU B 653     -40.009  10.680 -28.742  1.00 28.62           C
ANISOU  979  CG  LEU B 653     3433   3774   3670   1014    548    958       C
ATOM    980  CD1 LEU B 653     -38.626  10.500 -28.130  1.00 29.48           C
ANISOU  980  CD1 LEU B 653     3593   3839   3770    976    536    944       C
ATOM    981  CD2 LEU B 653     -40.028  10.159 -30.169  1.00 29.69           C
ANISOU  981  CD2 LEU B 653     3532   4038   3712   1107    512   1027       C
ATOM    982  N   GLY B 654     -44.325   9.634 -26.763  1.00 27.43           N
ANISOU  982  N   GLY B 654     3359   3571   3492    848    541    682       N
ATOM    983  CA  GLY B 654     -45.184   8.773 -25.972  1.00 25.55           C
ANISOU  983  CA  GLY B 654     3180   3326   3204    784    512    579       C
ATOM    984  C   GLY B 654     -45.877   9.533 -24.864  1.00 28.48           C
ANISOU  984  C   GLY B 654     3543   3611   3666    718    557    528       C
ATOM    985  O   GLY B 654     -45.671  10.732 -24.665  1.00 30.83           O
ANISOU  985  O   GLY B 654     3793   3846   4076    716    615    562       O
ATOM    986  N   SER B 655     -46.709   8.790 -24.132  1.00 29.11           N
ANISOU  986  N   SER B 655     3669   3688   3701    663    530    442       N
ATOM    987  CA  SER B 655     -47.557   9.387 -23.107  1.00 31.18           C
ANISOU  987  CA  SER B 655     3926   3886   4036    602    567    386       C
ATOM    988  C   SER B 655     -46.758   9.744 -21.859  1.00 26.99           C
ANISOU  988  C   SER B 655     3414   3289   3553    527    589    328       C
ATOM    989  O   SER B 655     -45.838   9.027 -21.464  1.00 25.08           O
ANISOU  989  O   SER B 655     3217   3062   3251    499    555    303       O
ATOM    990  CB  SER B 655     -48.690   8.426 -22.736  1.00 29.55           C
ANISOU  990  CB  SER B 655     3759   3708   3761    570    527    318       C
ATOM    991  OG  SER B 655     -49.507   8.151 -23.868  1.00 33.06           O
ANISOU  991  OG  SER B 655     4177   4221   4161    634    511    362       O
ATOM    992  N   ASP B 656     -47.120  10.866 -21.243  1.00 27.36           N
ANISOU  992  N   ASP B 656     3420   3267   3709    493    649    306       N
ATOM    993  CA  ASP B 656     -46.516  11.338 -20.006  1.00 27.36           C
ANISOU  993  CA  ASP B 656     3422   3211   3762    414    678    235       C
ATOM    994  C   ASP B 656     -47.558  11.294 -18.896  1.00 31.32           C
ANISOU  994  C   ASP B 656     3934   3694   4272    344    686    141       C
ATOM    995  O   ASP B 656     -48.731  11.608 -19.128  1.00 32.83           O
ANISOU  995  O   ASP B 656     4102   3874   4499    363    705    148       O
ATOM    996  CB  ASP B 656     -45.987  12.765 -20.154  1.00 32.46           C
ANISOU  996  CB  ASP B 656     4001   3786   4545    427    751    273       C
ATOM    997  CG  ASP B 656     -45.006  12.907 -21.301  1.00 37.15           C
ANISOU  997  CG  ASP B 656     4573   4401   5139    504    747    380       C
ATOM    998  OD1 ASP B 656     -44.218  11.969 -21.521  1.00 34.23           O
ANISOU  998  OD1 ASP B 656     4252   4086   4666    514    691    392       O
ATOM    999  OD2 ASP B 656     -45.038  13.951 -21.982  1.00 37.61           O
ANISOU  999  OD2 ASP B 656     4562   4422   5306    555    801    458       O
ATOM   1000  N   TYR B 657     -47.129  10.902 -17.693  1.00 26.68           N
ANISOU 1000  N   TYR B 657     3375   3114   3648    265    672     58       N
ATOM   1001  CA  TYR B 657     -48.040  10.672 -16.580  1.00 32.67           C
ANISOU 1001  CA  TYR B 657     4144   3878   4393    197    668    -31       C
ATOM   1002  C   TYR B 657     -47.536  11.362 -15.324  1.00 30.35           C
ANISOU 1002  C   TYR B 657     3822   3557   4151    114    710   -117       C
ATOM   1003  O   TYR B 657     -46.334  11.365 -15.037  1.00 31.47           O
ANISOU 1003  O   TYR B 657     3966   3713   4281     89    710   -122       O
ATOM   1004  CB  TYR B 657     -48.218   9.174 -16.281  1.00 25.66           C
ANISOU 1004  CB  TYR B 657     3313   3058   3378    181    596    -50       C
ATOM   1005  CG  TYR B 657     -48.808   8.402 -17.422  1.00 29.88           C
ANISOU 1005  CG  TYR B 657     3872   3625   3858    251    554      9       C
ATOM   1006  CD1 TYR B 657     -50.182   8.279 -17.555  1.00 26.05           C
ANISOU 1006  CD1 TYR B 657     3385   3143   3371    262    548     -2       C
ATOM   1007  CD2 TYR B 657     -47.987   7.804 -18.385  1.00 25.50           C
ANISOU 1007  CD2 TYR B 657     3338   3102   3250    307    522     72       C
ATOM   1008  CE1 TYR B 657     -50.737   7.584 -18.614  1.00 35.47           C
ANISOU 1008  CE1 TYR B 657     4592   4375   4509    322    512     44       C
ATOM   1009  CE2 TYR B 657     -48.534   7.100 -19.444  1.00 30.31           C
ANISOU 1009  CE2 TYR B 657     3961   3752   3806    368    486    111       C
ATOM   1010  CZ  TYR B 657     -49.908   6.997 -19.557  1.00 33.30           C
ANISOU 1010  CZ  TYR B 657     4333   4138   4182    374    481     95       C
ATOM   1011  OH  TYR B 657     -50.462   6.297 -20.612  1.00 32.65           O
ANISOU 1011  OH  TYR B 657     4257   4106   4041    430    446    126       O
ATOM   1012  N   ILE B 658     -48.471  11.941 -14.581  1.00 32.32           N
ANISOU 1012  N   ILE B 658     4043   3778   4459     70    747   -187       N
ATOM   1013  CA  ILE B 658     -48.225  12.454 -13.242  1.00 35.20           C
ANISOU 1013  CA  ILE B 658     4377   4140   4858    -20    781   -294       C
ATOM   1014  C   ILE B 658     -48.666  11.374 -12.260  1.00 27.50           C
ANISOU 1014  C   ILE B 658     3433   3245   3771    -74    728   -351       C
ATOM   1015  O   ILE B 658     -49.822  10.935 -12.301  1.00 31.71           O
ANISOU 1015  O   ILE B 658     3984   3788   4277    -60    705   -350       O
ATOM   1016  CB  ILE B 658     -48.991  13.763 -12.999  1.00 40.99           C
ANISOU 1016  CB  ILE B 658     5051   4794   5730    -36    859   -343       C
ATOM   1017  CG1 ILE B 658     -48.765  14.747 -14.149  1.00 47.26           C
ANISOU 1017  CG1 ILE B 658     5805   5507   6644     35    912   -257       C
ATOM   1018  CG2 ILE B 658     -48.607  14.366 -11.660  1.00 40.74           C
ANISOU 1018  CG2 ILE B 658     4977   4764   5738   -131    901   -468       C
ATOM   1019  CD1 ILE B 658     -49.790  15.866 -14.200  1.00 54.68           C
ANISOU 1019  CD1 ILE B 658     6687   6364   7724     44    987   -269       C
ATOM   1020  N   ILE B 659     -47.758  10.945 -11.386  1.00 26.25           N
ANISOU 1020  N   ILE B 659     3277   3149   3549   -133    711   -393       N
ATOM   1021  CA  ILE B 659     -47.991   9.830 -10.467  1.00 28.76           C
ANISOU 1021  CA  ILE B 659     3614   3556   3758   -180    660   -425       C
ATOM   1022  C   ILE B 659     -47.873  10.349  -9.042  1.00 36.42           C
ANISOU 1022  C   ILE B 659     4531   4570   4738   -274    694   -536       C
ATOM   1023  O   ILE B 659     -46.812  10.854  -8.655  1.00 38.12           O
ANISOU 1023  O   ILE B 659     4714   4799   4969   -314    723   -569       O
ATOM   1024  CB  ILE B 659     -46.983   8.690 -10.692  1.00 34.91           C
ANISOU 1024  CB  ILE B 659     4431   4393   4440   -165    607   -361       C
ATOM   1025  CG1 ILE B 659     -46.948   8.255 -12.163  1.00 35.20           C
ANISOU 1025  CG1 ILE B 659     4513   4393   4470    -73    579   -263       C
ATOM   1026  CG2 ILE B 659     -47.277   7.517  -9.752  1.00 35.27           C
ANISOU 1026  CG2 ILE B 659     4484   4528   4388   -209    561   -379       C
ATOM   1027  CD1 ILE B 659     -48.179   7.543 -12.639  1.00 35.34           C
ANISOU 1027  CD1 ILE B 659     4560   4410   4459    -33    543   -240       C
ATOM   1028  N   LYS B 660     -48.937  10.183  -8.251  1.00 30.78           N
ANISOU 1028  N   LYS B 660     3801   3889   4004   -311    688   -595       N
ATOM   1029  CA  LYS B 660     -48.957  10.598  -6.849  1.00 35.35           C
ANISOU 1029  CA  LYS B 660     4322   4532   4578   -401    716   -708       C
ATOM   1030  C   LYS B 660     -49.224   9.378  -5.976  1.00 29.44           C
ANISOU 1030  C   LYS B 660     3576   3900   3708   -435    659   -707       C
ATOM   1031  O   LYS B 660     -50.320   8.812  -6.016  1.00 26.99           O
ANISOU 1031  O   LYS B 660     3289   3593   3375   -413    627   -687       O
ATOM   1032  CB  LYS B 660     -50.016  11.671  -6.615  1.00 36.15           C
ANISOU 1032  CB  LYS B 660     4385   4568   4781   -416    771   -786       C
ATOM   1033  CG  LYS B 660     -49.786  12.956  -7.393  1.00 47.64           C
ANISOU 1033  CG  LYS B 660     5820   5904   6378   -385    840   -784       C
ATOM   1034  CD  LYS B 660     -49.519  14.125  -6.453  1.00 60.24           C
ANISOU 1034  CD  LYS B 660     7340   7489   8061   -463    913   -916       C
ATOM   1035  CE  LYS B 660     -49.288  15.425  -7.218  1.00 67.31           C
ANISOU 1035  CE  LYS B 660     8204   8251   9120   -431    990   -909       C
ATOM   1036  NZ  LYS B 660     -48.128  15.347  -8.158  1.00 60.90           N
ANISOU 1036  NZ  LYS B 660     7416   7411   8311   -381    979   -813       N
ATOM   1037  N   GLU B 661     -48.229   8.963  -5.193  1.00 27.40           N
ANISOU 1037  N   GLU B 661     3290   3744   3377   -488    647   -720       N
ATOM   1038  CA  GLU B 661     -48.411   7.853  -4.265  1.00 27.22           C
ANISOU 1038  CA  GLU B 661     3251   3846   3247   -524    601   -710       C
ATOM   1039  C   GLU B 661     -48.964   8.391  -2.954  1.00 33.18           C
ANISOU 1039  C   GLU B 661     3932   4680   3996   -602    629   -826       C
ATOM   1040  O   GLU B 661     -48.574   9.471  -2.501  1.00 31.21           O
ANISOU 1040  O   GLU B 661     3631   4431   3797   -653    684   -923       O
ATOM   1041  CB  GLU B 661     -47.089   7.112  -4.017  1.00 31.19           C
ANISOU 1041  CB  GLU B 661     3746   4435   3669   -542    579   -655       C
ATOM   1042  CG  GLU B 661     -46.519   6.400  -5.265  1.00 31.24           C
ANISOU 1042  CG  GLU B 661     3824   4378   3670   -464    547   -539       C
ATOM   1043  CD  GLU B 661     -45.328   5.482  -4.967  1.00 35.69           C
ANISOU 1043  CD  GLU B 661     4380   5030   4149   -479    523   -472       C
ATOM   1044  OE1 GLU B 661     -44.719   5.606  -3.885  1.00 29.63           O
ANISOU 1044  OE1 GLU B 661     3550   4376   3334   -551    539   -513       O
ATOM   1045  OE2 GLU B 661     -44.997   4.627  -5.821  1.00 37.48           O
ANISOU 1045  OE2 GLU B 661     4660   5223   4359   -420    490   -377       O
ATOM   1046  N   LYS B 662     -49.904   7.655  -2.368  1.00 27.77           N
ANISOU 1046  N   LYS B 662     3237   4059   3255   -610    594   -820       N
ATOM   1047  CA  LYS B 662     -50.476   8.030  -1.082  1.00 26.13           C
ANISOU 1047  CA  LYS B 662     2954   3948   3025   -682    613   -924       C
ATOM   1048  C   LYS B 662     -50.557   6.805  -0.186  1.00 24.10           C
ANISOU 1048  C   LYS B 662     2662   3840   2654   -707    562   -878       C
ATOM   1049  O   LYS B 662     -51.150   5.791  -0.560  1.00 27.53           O
ANISOU 1049  O   LYS B 662     3139   4258   3063   -659    514   -788       O
ATOM   1050  CB  LYS B 662     -51.872   8.650  -1.255  1.00 28.67           C
ANISOU 1050  CB  LYS B 662     3287   4184   3421   -663    632   -973       C
ATOM   1051  CG  LYS B 662     -51.887   9.923  -2.102  1.00 34.44           C
ANISOU 1051  CG  LYS B 662     4037   4768   4282   -637    692  -1011       C
ATOM   1052  CD  LYS B 662     -53.290  10.498  -2.270  1.00 35.86           C
ANISOU 1052  CD  LYS B 662     4223   4867   4535   -616    715  -1045       C
ATOM   1053  CE  LYS B 662     -54.145   9.658  -3.192  1.00 32.42           C
ANISOU 1053  CE  LYS B 662     3859   4377   4082   -538    664   -935       C
ATOM   1054  NZ  LYS B 662     -55.467  10.306  -3.513  1.00 36.29           N
ANISOU 1054  NZ  LYS B 662     4357   4780   4651   -511    692   -955       N
ATOM   1055  N   THR B 663     -50.001   6.902   1.021  1.00 26.21           N
ANISOU 1055  N   THR B 663     2843   4261   2856   -784    577   -939       N
ATOM   1056  CA  THR B 663     -50.162   5.851   2.015  1.00 22.29           C
ANISOU 1056  CA  THR B 663     2288   3926   2254   -813    537   -895       C
ATOM   1057  C   THR B 663     -50.881   6.452   3.211  1.00 31.08           C
ANISOU 1057  C   THR B 663     3315   5146   3347   -879    560  -1016       C
ATOM   1058  O   THR B 663     -50.461   7.493   3.723  1.00 29.53           O
ANISOU 1058  O   THR B 663     3063   4988   3170   -940    611  -1139       O
ATOM   1059  CB  THR B 663     -48.810   5.255   2.431  1.00 29.92           C
ANISOU 1059  CB  THR B 663     3212   5017   3139   -843    530   -837       C
ATOM   1060  OG1 THR B 663     -48.178   4.666   1.286  1.00 31.60           O
ANISOU 1060  OG1 THR B 663     3507   5125   3374   -777    508   -725       O
ATOM   1061  CG2 THR B 663     -49.007   4.175   3.495  1.00 26.13           C
ANISOU 1061  CG2 THR B 663     2655   4715   2557   -870    494   -778       C
ATOM   1062  N   VAL B 664     -51.986   5.826   3.625  1.00 26.36           N
ANISOU 1062  N   VAL B 664     2705   4592   2717   -868    525   -988       N
ATOM   1063  CA  VAL B 664     -52.819   6.376   4.687  1.00 29.09           C
ANISOU 1063  CA  VAL B 664     2974   5033   3047   -922    543  -1100       C
ATOM   1064  C   VAL B 664     -53.188   5.290   5.685  1.00 28.99           C
ANISOU 1064  C   VAL B 664     2889   5196   2928   -939    498  -1036       C
ATOM   1065  O   VAL B 664     -53.204   4.094   5.379  1.00 29.90           O
ANISOU 1065  O   VAL B 664     3033   5311   3015   -893    450   -899       O
ATOM   1066  CB  VAL B 664     -54.104   7.048   4.142  1.00 30.87           C
ANISOU 1066  CB  VAL B 664     3254   5108   3366   -886    558  -1150       C
ATOM   1067  CG1 VAL B 664     -53.769   8.163   3.155  1.00 34.93           C
ANISOU 1067  CG1 VAL B 664     3824   5451   3996   -866    611  -1200       C
ATOM   1068  CG2 VAL B 664     -55.026   6.014   3.509  1.00 31.03           C
ANISOU 1068  CG2 VAL B 664     3344   5061   3386   -814    501  -1028       C
ATOM   1069  N   LEU B 665     -53.473   5.727   6.901  1.00 26.63           N
ANISOU 1069  N   LEU B 665     2487   5054   2578  -1007    517  -1138       N
ATOM   1070  CA  LEU B 665     -54.017   4.876   7.942  1.00 31.29           C
ANISOU 1070  CA  LEU B 665     2991   5824   3074  -1024    479  -1091       C
ATOM   1071  C   LEU B 665     -55.502   5.197   8.069  1.00 36.51           C
ANISOU 1071  C   LEU B 665     3664   6433   3773  -1010    473  -1144       C
ATOM   1072  O   LEU B 665     -55.867   6.352   8.315  1.00 36.96           O
ANISOU 1072  O   LEU B 665     3703   6467   3874  -1047    520  -1290       O
ATOM   1073  CB  LEU B 665     -53.307   5.126   9.272  1.00 34.43           C
ANISOU 1073  CB  LEU B 665     3248   6464   3371  -1112    502  -1168       C
ATOM   1074  CG  LEU B 665     -54.051   4.475  10.431  1.00 37.49           C
ANISOU 1074  CG  LEU B 665     3529   7049   3665  -1133    470  -1139       C
ATOM   1075  CD1 LEU B 665     -53.786   2.980  10.424  1.00 38.84           C
ANISOU 1075  CD1 LEU B 665     3688   7286   3783  -1092    419   -944       C
ATOM   1076  CD2 LEU B 665     -53.633   5.108  11.744  1.00 49.49           C
ANISOU 1076  CD2 LEU B 665     4945   8751   5106  -1206    473  -1256       C
ATOM   1077  N   LEU B 666     -56.354   4.194   7.869  1.00 31.03           N
ANISOU 1077  N   LEU B 666     3003   5714   3072   -956    420  -1028       N
ATOM   1078  CA  LEU B 666     -57.795   4.353   8.052  1.00 30.73           C
ANISOU 1078  CA  LEU B 666     2972   5646   3057   -941    408  -1061       C
ATOM   1079  C   LEU B 666     -58.213   3.731   9.378  1.00 28.67           C
ANISOU 1079  C   LEU B 666     2592   5608   2695   -975    379  -1038       C
ATOM   1080  O   LEU B 666     -57.958   2.546   9.623  1.00 34.30           O
ANISOU 1080  O   LEU B 666     3269   6412   3353   -958    337   -905       O
ATOM   1081  CB  LEU B 666     -58.582   3.718   6.907  1.00 27.96           C
ANISOU 1081  CB  LEU B 666     2736   5116   2772   -858    370   -954       C
ATOM   1082  CG  LEU B 666     -58.311   4.227   5.489  1.00 30.47           C
ANISOU 1082  CG  LEU B 666     3170   5221   3187   -811    392   -955       C
ATOM   1083  CD1 LEU B 666     -59.440   3.819   4.540  1.00 32.66           C
ANISOU 1083  CD1 LEU B 666     3539   5350   3520   -741    360   -886       C
ATOM   1084  CD2 LEU B 666     -58.111   5.731   5.482  1.00 30.94           C
ANISOU 1084  CD2 LEU B 666     3223   5228   3306   -850    460  -1102       C
ATOM   1085  N   GLN B 667     -58.849   4.530  10.234  1.00 33.51           N
ANISOU 1085  N   GLN B 667     3135   6309   3289  -1023    404  -1166       N
ATOM   1086  CA  GLN B 667     -59.408   4.047  11.488  1.00 38.08           C
ANISOU 1086  CA  GLN B 667     3594   7103   3771  -1052    377  -1154       C
ATOM   1087  C   GLN B 667     -60.894   4.378  11.492  1.00 34.96           C
ANISOU 1087  C   GLN B 667     3229   6636   3418  -1029    369  -1196       C
ATOM   1088  O   GLN B 667     -61.272   5.548  11.374  1.00 33.30           O
ANISOU 1088  O   GLN B 667     3041   6342   3268  -1049    417  -1336       O
ATOM   1089  CB  GLN B 667     -58.700   4.677  12.690  1.00 45.23           C
ANISOU 1089  CB  GLN B 667     4361   8232   4590  -1140    416  -1278       C
ATOM   1090  CG  GLN B 667     -59.156   4.124  14.041  1.00 48.69           C
ANISOU 1090  CG  GLN B 667     4736   8852   4912  -1135    356  -1234       C
ATOM   1091  CD  GLN B 667     -58.896   2.626  14.187  1.00 55.51           C
ANISOU 1091  CD  GLN B 667     5585   9787   5719  -1087    296  -1028       C
ATOM   1092  OE1 GLN B 667     -57.836   2.123  13.798  1.00 53.82           O
ANISOU 1092  OE1 GLN B 667     5384   9562   5504  -1079    291   -943       O
ATOM   1093  NE2 GLN B 667     -59.867   1.908  14.749  1.00 56.47           N
ANISOU 1093  NE2 GLN B 667     5681   9975   5801  -1051    253   -942       N
ATOM   1094  N   LYS B 668     -61.731   3.354  11.593  1.00 34.55           N
ANISOU 1094  N   LYS B 668     3176   6608   3343   -985    313  -1072       N
ATOM   1095  CA  LYS B 668     -63.168   3.547  11.488  1.00 33.31           C
ANISOU 1095  CA  LYS B 668     3058   6371   3226   -955    299  -1089       C
ATOM   1096  C   LYS B 668     -63.856   3.000  12.729  1.00 33.25           C
ANISOU 1096  C   LYS B 668     2931   6576   3127   -973    264  -1058       C
ATOM   1097  O   LYS B 668     -63.281   2.219  13.485  1.00 35.66           O
ANISOU 1097  O   LYS B 668     3134   7070   3347   -991    241   -980       O
ATOM   1098  CB  LYS B 668     -63.743   2.868  10.232  1.00 33.36           C
ANISOU 1098  CB  LYS B 668     3196   6170   3311   -874    262   -968       C
ATOM   1099  CG  LYS B 668     -64.128   1.401  10.419  1.00 28.68           C
ANISOU 1099  CG  LYS B 668     2577   5639   2681   -835    196   -803       C
ATOM   1100  CD  LYS B 668     -64.558   0.769   9.093  1.00 25.67           C
ANISOU 1100  CD  LYS B 668     2324   5049   2382   -762    166   -704       C
ATOM   1101  CE  LYS B 668     -64.915  -0.703   9.216  1.00 25.13           C
ANISOU 1101  CE  LYS B 668     2229   5021   2300   -723    106   -547       C
ATOM   1102  NZ  LYS B 668     -65.907  -0.939  10.351  1.00 28.53           N
ANISOU 1102  NZ  LYS B 668     2562   5605   2674   -737     79   -532       N
ATOM   1103  N   LYS B 669     -65.107   3.406  12.915  1.00 33.96           N
ANISOU 1103  N   LYS B 669     3030   6637   3237   -963    261  -1109       N
ATOM   1104  CA  LYS B 669     -65.956   2.809  13.933  1.00 35.19           C
ANISOU 1104  CA  LYS B 669     3088   6967   3317   -964    219  -1058       C
ATOM   1105  C   LYS B 669     -66.620   1.541  13.404  1.00 35.43           C
ANISOU 1105  C   LYS B 669     3173   6916   3373   -893    155   -877       C
ATOM   1106  O   LYS B 669     -66.782   1.336  12.193  1.00 28.44           O
ANISOU 1106  O   LYS B 669     2416   5817   2573   -842    146   -824       O
ATOM   1107  CB  LYS B 669     -67.028   3.792  14.415  1.00 38.52           C
ANISOU 1107  CB  LYS B 669     3490   7400   3746   -986    245  -1193       C
ATOM   1108  CG  LYS B 669     -66.482   5.017  15.130  1.00 51.57           C
ANISOU 1108  CG  LYS B 669     5081   9143   5372  -1054    314  -1381       C
ATOM   1109  CD  LYS B 669     -67.594   5.815  15.792  1.00 59.15           C
ANISOU 1109  CD  LYS B 669     6016  10128   6329  -1062    342  -1493       C
ATOM   1110  CE  LYS B 669     -67.052   7.034  16.524  1.00 67.41           C
ANISOU 1110  CE  LYS B 669     7023  11222   7367  -1112    416  -1671       C
ATOM   1111  NZ  LYS B 669     -66.438   8.022  15.592  1.00 68.97           N
ANISOU 1111  NZ  LYS B 669     7255  11261   7688  -1150    478  -1787       N
ATOM   1112  N   ASP B 670     -67.016   0.691  14.350  1.00 27.27           N
ANISOU 1112  N   ASP B 670     2029   6066   2265   -891    112   -784       N
ATOM   1113  CA  ASP B 670     -67.739  -0.538  14.039  1.00 31.75           C
ANISOU 1113  CA  ASP B 670     2623   6579   2862   -829     52   -616       C
ATOM   1114  C   ASP B 670     -68.956  -0.293  13.145  1.00 30.10           C
ANISOU 1114  C   ASP B 670     2542   6159   2735   -782     40   -627       C
ATOM   1115  O   ASP B 670     -69.207  -1.060  12.208  1.00 29.14           O
ANISOU 1115  O   ASP B 670     2509   5884   2680   -727      9   -523       O
ATOM   1116  CB  ASP B 670     -68.183  -1.204  15.348  1.00 33.42           C
ANISOU 1116  CB  ASP B 670     2755   6958   2985   -808     30   -526       C
ATOM   1117  CG  ASP B 670     -67.035  -1.834  16.110  1.00 40.56           C
ANISOU 1117  CG  ASP B 670     3615   7984   3812   -806     37   -442       C
ATOM   1118  OD1 ASP B 670     -66.426  -2.788  15.579  1.00 35.39           O
ANISOU 1118  OD1 ASP B 670     2967   7283   3197   -782     16   -316       O
ATOM   1119  OD2 ASP B 670     -66.742  -1.381  17.244  1.00 40.41           O
ANISOU 1119  OD2 ASP B 670     3554   8108   3692   -828     62   -502       O
ATOM   1120  N   SER B 671     -69.715   0.772  13.411  1.00 27.30           N
ANISOU 1120  N   SER B 671     2194   5799   2381   -803     68   -756       N
ATOM   1121  CA  SER B 671     -71.012   1.001  12.787  1.00 26.28           C
ANISOU 1121  CA  SER B 671     2159   5512   2315   -761     56   -758       C
ATOM   1122  C   SER B 671     -70.920   1.898  11.559  1.00 29.40           C
ANISOU 1122  C   SER B 671     2688   5681   2803   -747    102   -835       C
ATOM   1123  O   SER B 671     -71.889   2.586  11.219  1.00 31.26           O
ANISOU 1123  O   SER B 671     2982   5812   3085   -732    119   -889       O
ATOM   1124  CB  SER B 671     -72.006   1.581  13.806  1.00 29.80           C
ANISOU 1124  CB  SER B 671     2528   6084   2712   -786     60   -836       C
ATOM   1125  OG  SER B 671     -71.564   2.838  14.299  1.00 30.38           O
ANISOU 1125  OG  SER B 671     2557   6218   2767   -846    124  -1011       O
ATOM   1126  N   GLU B 672     -69.777   1.889  10.876  1.00 28.54           N
ANISOU 1126  N   GLU B 672     2624   5498   2724   -748    122   -831       N
ATOM   1127  CA  GLU B 672     -69.640   2.568   9.592  1.00 29.84           C
ANISOU 1127  CA  GLU B 672     2911   5448   2979   -724    159   -872       C
ATOM   1128  C   GLU B 672     -68.689   1.766   8.726  1.00 29.20           C
ANISOU 1128  C   GLU B 672     2884   5290   2920   -695    141   -778       C
ATOM   1129  O   GLU B 672     -68.015   0.848   9.191  1.00 25.41           O
ANISOU 1129  O   GLU B 672     2340   4922   2390   -702    112   -699       O
ATOM   1130  CB  GLU B 672     -69.139   4.006   9.761  1.00 29.88           C
ANISOU 1130  CB  GLU B 672     2901   5443   3009   -773    235  -1035       C
ATOM   1131  CG  GLU B 672     -67.740   4.099  10.374  1.00 29.44           C
ANISOU 1131  CG  GLU B 672     2765   5520   2900   -827    258  -1083       C
ATOM   1132  CD  GLU B 672     -67.320   5.526  10.671  1.00 32.34           C
ANISOU 1132  CD  GLU B 672     3102   5891   3297   -883    334  -1258       C
ATOM   1133  OE1 GLU B 672     -68.101   6.450  10.366  1.00 35.68           O
ANISOU 1133  OE1 GLU B 672     3567   6199   3791   -877    374  -1337       O
ATOM   1134  OE2 GLU B 672     -66.219   5.723  11.240  1.00 37.03           O
ANISOU 1134  OE2 GLU B 672     3621   6603   3844   -936    358  -1318       O
ATOM   1135  N   GLY B 673     -68.649   2.106   7.437  1.00 28.91           N
ANISOU 1135  N   GLY B 673     2959   5063   2961   -658    159   -780       N
ATOM   1136  CA  GLY B 673     -67.649   1.570   6.550  1.00 28.16           C
ANISOU 1136  CA  GLY B 673     2918   4890   2892   -634    153   -717       C
ATOM   1137  C   GLY B 673     -66.476   2.527   6.420  1.00 30.37           C
ANISOU 1137  C   GLY B 673     3197   5155   3187   -669    212   -810       C
ATOM   1138  O   GLY B 673     -66.483   3.642   6.934  1.00 29.17           O
ANISOU 1138  O   GLY B 673     3008   5036   3040   -711    261   -930       O
ATOM   1139  N   PHE B 674     -65.451   2.071   5.688  1.00 28.69           N
ANISOU 1139  N   PHE B 674     3026   4887   2989   -651    208   -755       N
ATOM   1140  CA  PHE B 674     -64.360   2.977   5.352  1.00 27.24           C
ANISOU 1140  CA  PHE B 674     2856   4661   2833   -674    261   -832       C
ATOM   1141  C   PHE B 674     -64.784   4.032   4.341  1.00 30.73           C
ANISOU 1141  C   PHE B 674     3381   4932   3364   -647    304   -888       C
ATOM   1142  O   PHE B 674     -64.063   5.015   4.158  1.00 29.08           O
ANISOU 1142  O   PHE B 674     3173   4682   3194   -670    359   -968       O
ATOM   1143  CB  PHE B 674     -63.162   2.185   4.815  1.00 29.70           C
ANISOU 1143  CB  PHE B 674     3190   4958   3136   -657    245   -749       C
ATOM   1144  CG  PHE B 674     -62.508   1.333   5.863  1.00 28.50           C
ANISOU 1144  CG  PHE B 674     2940   4985   2903   -691    220   -696       C
ATOM   1145  CD1 PHE B 674     -61.830   1.928   6.923  1.00 29.31           C
ANISOU 1145  CD1 PHE B 674     2947   5240   2948   -757    253   -779       C
ATOM   1146  CD2 PHE B 674     -62.570  -0.054   5.792  1.00 25.32           C
ANISOU 1146  CD2 PHE B 674     2532   4603   2486   -657    170   -564       C
ATOM   1147  CE1 PHE B 674     -61.236   1.157   7.926  1.00 25.66           C
ANISOU 1147  CE1 PHE B 674     2380   4967   2404   -789    234   -721       C
ATOM   1148  CE2 PHE B 674     -61.961  -0.843   6.769  1.00 27.42           C
ANISOU 1148  CE2 PHE B 674     2695   5040   2685   -685    153   -499       C
ATOM   1149  CZ  PHE B 674     -61.303  -0.230   7.850  1.00 29.90           C
ANISOU 1149  CZ  PHE B 674     2909   5523   2930   -750    185   -572       C
ATOM   1150  N   GLY B 675     -65.939   3.861   3.707  1.00 30.26           N
ANISOU 1150  N   GLY B 675     3380   4777   3339   -600    283   -844       N
ATOM   1151  CA  GLY B 675     -66.452   4.878   2.815  1.00 28.59           C
ANISOU 1151  CA  GLY B 675     3232   4421   3211   -573    328   -886       C
ATOM   1152  C   GLY B 675     -65.887   4.830   1.412  1.00 26.82           C
ANISOU 1152  C   GLY B 675     3087   4066   3037   -524    334   -832       C
ATOM   1153  O   GLY B 675     -65.542   5.877   0.856  1.00 29.01           O
ANISOU 1153  O   GLY B 675     3385   4257   3381   -521    391   -882       O
ATOM   1154  N   PHE B 676     -65.771   3.643   0.826  1.00 28.69           N
ANISOU 1154  N   PHE B 676     3363   4288   3249   -486    280   -733       N
ATOM   1155  CA  PHE B 676     -65.379   3.557  -0.577  1.00 23.48           C
ANISOU 1155  CA  PHE B 676     2779   3512   2632   -435    282   -683       C
ATOM   1156  C   PHE B 676     -65.926   2.276  -1.187  1.00 24.65           C
ANISOU 1156  C   PHE B 676     2967   3636   2761   -390    220   -589       C
ATOM   1157  O   PHE B 676     -66.315   1.340  -0.489  1.00 25.98           O
ANISOU 1157  O   PHE B 676     3103   3880   2889   -400    175   -551       O
ATOM   1158  CB  PHE B 676     -63.843   3.670  -0.770  1.00 24.28           C
ANISOU 1158  CB  PHE B 676     2876   3617   2733   -448    303   -691       C
ATOM   1159  CG  PHE B 676     -63.022   2.541  -0.157  1.00 26.49           C
ANISOU 1159  CG  PHE B 676     3118   3998   2948   -468    263   -642       C
ATOM   1160  CD1 PHE B 676     -62.794   1.362  -0.854  1.00 23.01           C
ANISOU 1160  CD1 PHE B 676     2716   3527   2500   -428    219   -551       C
ATOM   1161  CD2 PHE B 676     -62.424   2.690   1.089  1.00 25.51           C
ANISOU 1161  CD2 PHE B 676     2913   4004   2777   -528    276   -688       C
ATOM   1162  CE1 PHE B 676     -62.003   0.338  -0.311  1.00 25.86           C
ANISOU 1162  CE1 PHE B 676     3036   3973   2817   -444    191   -496       C
ATOM   1163  CE2 PHE B 676     -61.629   1.675   1.626  1.00 25.10           C
ANISOU 1163  CE2 PHE B 676     2817   4052   2668   -544    245   -628       C
ATOM   1164  CZ  PHE B 676     -61.431   0.495   0.936  1.00 29.77           C
ANISOU 1164  CZ  PHE B 676     3448   4601   3263   -501    204   -527       C
ATOM   1165  N   VAL B 677     -65.996   2.269  -2.518  1.00 22.71           N
ANISOU 1165  N   VAL B 677     2787   3288   2552   -339    221   -553       N
ATOM   1166  CA  VAL B 677     -66.383   1.098  -3.281  1.00 26.24           C
ANISOU 1166  CA  VAL B 677     3275   3705   2991   -296    169   -479       C
ATOM   1167  C   VAL B 677     -65.165   0.656  -4.081  1.00 20.90           C
ANISOU 1167  C   VAL B 677     2627   2997   2319   -275    167   -448       C
ATOM   1168  O   VAL B 677     -64.618   1.425  -4.882  1.00 22.55           O
ANISOU 1168  O   VAL B 677     2863   3147   2558   -255    203   -464       O
ATOM   1169  CB  VAL B 677     -67.584   1.380  -4.197  1.00 28.95           C
ANISOU 1169  CB  VAL B 677     3664   3975   3362   -255    170   -465       C
ATOM   1170  CG1 VAL B 677     -67.888   0.162  -5.022  1.00 25.88           C
ANISOU 1170  CG1 VAL B 677     3309   3560   2963   -216    119   -403       C
ATOM   1171  CG2 VAL B 677     -68.807   1.794  -3.352  1.00 26.40           C
ANISOU 1171  CG2 VAL B 677     3313   3685   3034   -276    173   -491       C
ATOM   1172  N   LEU B 678     -64.731  -0.573  -3.830  1.00 21.57           N
ANISOU 1172  N   LEU B 678     2696   3121   2378   -278    126   -400       N
ATOM   1173  CA  LEU B 678     -63.598  -1.168  -4.507  1.00 21.23           C
ANISOU 1173  CA  LEU B 678     2675   3054   2338   -258    120   -366       C
ATOM   1174  C   LEU B 678     -64.092  -1.897  -5.746  1.00 28.55           C
ANISOU 1174  C   LEU B 678     3653   3910   3284   -206     91   -330       C
ATOM   1175  O   LEU B 678     -65.129  -2.568  -5.706  1.00 25.06           O
ANISOU 1175  O   LEU B 678     3211   3467   2844   -197     58   -310       O
ATOM   1176  CB  LEU B 678     -62.890  -2.142  -3.569  1.00 25.65           C
ANISOU 1176  CB  LEU B 678     3181   3695   2870   -287     99   -326       C
ATOM   1177  CG  LEU B 678     -61.559  -2.703  -4.031  1.00 24.18           C
ANISOU 1177  CG  LEU B 678     3005   3497   2686   -276    101   -290       C
ATOM   1178  CD1 LEU B 678     -60.503  -1.616  -3.992  1.00 24.87           C
ANISOU 1178  CD1 LEU B 678     3091   3593   2765   -296    145   -334       C
ATOM   1179  CD2 LEU B 678     -61.164  -3.890  -3.154  1.00 26.59           C
ANISOU 1179  CD2 LEU B 678     3251   3879   2975   -296     76   -228       C
ATOM   1180  N   ARG B 679     -63.357  -1.750  -6.846  1.00 20.39           N
ANISOU 1180  N   ARG B 679     2659   2824   2264   -173    105   -325       N
ATOM   1181  CA  ARG B 679     -63.712  -2.420  -8.091  1.00 23.38           C
ANISOU 1181  CA  ARG B 679     3079   3151   2655   -125     81   -303       C
ATOM   1182  C   ARG B 679     -62.484  -3.011  -8.765  1.00 20.61           C
ANISOU 1182  C   ARG B 679     2744   2781   2306   -105     79   -281       C
ATOM   1183  O   ARG B 679     -61.413  -2.397  -8.803  1.00 19.54           O
ANISOU 1183  O   ARG B 679     2610   2648   2168   -109    109   -287       O
ATOM   1184  CB  ARG B 679     -64.447  -1.469  -9.042  1.00 23.78           C
ANISOU 1184  CB  ARG B 679     3160   3159   2716    -92    103   -320       C
ATOM   1185  CG  ARG B 679     -64.764  -2.101 -10.413  1.00 29.55           C
ANISOU 1185  CG  ARG B 679     3924   3857   3446    -43     81   -302       C
ATOM   1186  CD  ARG B 679     -65.775  -1.287 -11.197  1.00 29.45           C
ANISOU 1186  CD  ARG B 679     3926   3828   3437    -14     98   -305       C
ATOM   1187  NE  ARG B 679     -66.015  -1.847 -12.532  1.00 30.16           N
ANISOU 1187  NE  ARG B 679     4035   3909   3515     30     79   -294       N
ATOM   1188  CZ  ARG B 679     -66.650  -1.191 -13.497  1.00 40.50           C
ANISOU 1188  CZ  ARG B 679     5351   5219   4819     66     97   -284       C
ATOM   1189  NH1 ARG B 679     -67.100   0.030 -13.257  1.00 37.49           N
ANISOU 1189  NH1 ARG B 679     4959   4830   4457     64    138   -277       N
ATOM   1190  NH2 ARG B 679     -66.841  -1.749 -14.691  1.00 37.19           N
ANISOU 1190  NH2 ARG B 679     4939   4812   4378    103     78   -280       N
ATOM   1191  N   GLY B 680     -62.648  -4.224  -9.297  1.00 25.65           N
ANISOU 1191  N   GLY B 680     3391   3400   2954    -83     45   -259       N
ATOM   1192  CA  GLY B 680     -61.584  -4.875 -10.038  1.00 24.47           C
ANISOU 1192  CA  GLY B 680     3257   3227   2812    -59     43   -243       C
ATOM   1193  C   GLY B 680     -61.682  -4.526 -11.509  1.00 26.63           C
ANISOU 1193  C   GLY B 680     3570   3465   3082    -11     49   -260       C
ATOM   1194  O   GLY B 680     -62.752  -4.646 -12.112  1.00 28.44           O
ANISOU 1194  O   GLY B 680     3811   3684   3312      9     34   -274       O
ATOM   1195  N   ALA B 681     -60.556  -4.092 -12.087  1.00 21.92           N
ANISOU 1195  N   ALA B 681     2988   2860   2480      9     72   -256       N
ATOM   1196  CA  ALA B 681     -60.542  -3.705 -13.499  1.00 25.45           C
ANISOU 1196  CA  ALA B 681     3461   3290   2919     58     80   -263       C
ATOM   1197  C   ALA B 681     -60.625  -4.915 -14.421  1.00 30.94           C
ANISOU 1197  C   ALA B 681     4166   3975   3615     87     51   -271       C
ATOM   1198  O   ALA B 681     -61.166  -4.809 -15.529  1.00 36.89           O
ANISOU 1198  O   ALA B 681     4929   4734   4354    124     46   -287       O
ATOM   1199  CB  ALA B 681     -59.298  -2.880 -13.815  1.00 30.50           C
ANISOU 1199  CB  ALA B 681     4107   3926   3555     72    113   -250       C
ATOM   1200  N   LYS B 682     -60.102  -6.059 -13.993  1.00 29.86           N
ANISOU 1200  N   LYS B 682     4018   3828   3499     71     34   -262       N
ATOM   1201  CA  LYS B 682     -60.328  -7.323 -14.681  1.00 37.60           C
ANISOU 1201  CA  LYS B 682     4997   4788   4500     90      9   -281       C
ATOM   1202  C   LYS B 682     -59.966  -8.439 -13.718  1.00 40.96           C
ANISOU 1202  C   LYS B 682     5395   5198   4968     59      0   -255       C
ATOM   1203  O   LYS B 682     -59.411  -8.203 -12.643  1.00 33.81           O
ANISOU 1203  O   LYS B 682     4472   4313   4063     28     12   -218       O
ATOM   1204  CB  LYS B 682     -59.531  -7.421 -15.992  1.00 46.49           C
ANISOU 1204  CB  LYS B 682     6140   5911   5611    133     16   -297       C
ATOM   1205  CG  LYS B 682     -58.017  -7.333 -15.849  1.00 39.62           C
ANISOU 1205  CG  LYS B 682     5276   5037   4742    136     36   -265       C
ATOM   1206  CD  LYS B 682     -57.336  -7.590 -17.201  1.00 34.30           C
ANISOU 1206  CD  LYS B 682     4615   4364   4053    183     38   -284       C
ATOM   1207  CE  LYS B 682     -55.821  -7.554 -17.067  1.00 44.89           C
ANISOU 1207  CE  LYS B 682     5963   5699   5395    186     57   -247       C
ATOM   1208  NZ  LYS B 682     -55.123  -7.994 -18.319  1.00 49.87           N
ANISOU 1208  NZ  LYS B 682     6602   6331   6014    232     57   -265       N
ATOM   1209  N   ALA B 683     -60.308  -9.661 -14.106  1.00 34.78           N
ANISOU 1209  N   ALA B 683     4600   4386   4227     66    -19   -274       N
ATOM   1210  CA  ALA B 683     -60.126 -10.794 -13.216  1.00 40.08           C
ANISOU 1210  CA  ALA B 683     5233   5037   4958     41    -24   -238       C
ATOM   1211  C   ALA B 683     -58.657 -11.192 -13.138  1.00 36.89           C
ANISOU 1211  C   ALA B 683     4822   4624   4572     44     -2   -202       C
ATOM   1212  O   ALA B 683     -57.901 -11.062 -14.104  1.00 35.94           O
ANISOU 1212  O   ALA B 683     4728   4492   4435     74      9   -223       O
ATOM   1213  CB  ALA B 683     -60.967 -11.983 -13.686  1.00 41.32           C
ANISOU 1213  CB  ALA B 683     5374   5154   5173     47    -44   -273       C
ATOM   1214  N   GLN B 684     -58.252 -11.663 -11.964  1.00 41.79           N
ANISOU 1214  N   GLN B 684     5400   5257   5223     14      6   -140       N
ATOM   1215  CA  GLN B 684     -56.971 -12.336 -11.833  1.00 42.16           C
ANISOU 1215  CA  GLN B 684     5426   5291   5303     16     28    -93       C
ATOM   1216  C   GLN B 684     -57.111 -13.776 -12.314  1.00 48.48           C
ANISOU 1216  C   GLN B 684     6202   6025   6192     30     26   -103       C
ATOM   1217  O   GLN B 684     -58.110 -14.448 -12.031  1.00 42.96           O
ANISOU 1217  O   GLN B 684     5473   5304   5546     20     10   -108       O
ATOM   1218  CB  GLN B 684     -56.482 -12.286 -10.386  1.00 42.87           C
ANISOU 1218  CB  GLN B 684     5465   5436   5387    -22     41    -14       C
ATOM   1219  CG  GLN B 684     -55.160 -12.988 -10.136  1.00 40.58           C
ANISOU 1219  CG  GLN B 684     5144   5144   5129    -23     67     52       C
ATOM   1220  CD  GLN B 684     -55.346 -14.437  -9.738  1.00 53.54           C
ANISOU 1220  CD  GLN B 684     6723   6749   6870    -26     72    104       C
ATOM   1221  OE1 GLN B 684     -56.390 -14.814  -9.200  1.00 53.66           O
ANISOU 1221  OE1 GLN B 684     6703   6766   6920    -40     55    112       O
ATOM   1222  NE2 GLN B 684     -54.338 -15.262 -10.007  1.00 49.89           N
ANISOU 1222  NE2 GLN B 684     6243   6250   6462    -11     98    143       N
ATOM   1223  N   THR B 685     -56.117 -14.239 -13.074  1.00 39.93           N
ANISOU 1223  N   THR B 685     5131   4909   5132     55     44   -110       N
ATOM   1224  CA  THR B 685     -56.129 -15.599 -13.589  1.00 43.32           C
ANISOU 1224  CA  THR B 685     5533   5267   5658     69     52   -131       C
ATOM   1225  C   THR B 685     -54.814 -16.293 -13.265  1.00 41.90           C
ANISOU 1225  C   THR B 685     5323   5068   5530     70     86    -60       C
ATOM   1226  O   THR B 685     -53.747 -15.676 -13.348  1.00 44.36           O
ANISOU 1226  O   THR B 685     5659   5411   5784     78    100    -33       O
ATOM   1227  CB  THR B 685     -56.359 -15.636 -15.113  1.00 44.57           C
ANISOU 1227  CB  THR B 685     5732   5401   5803    104     43   -233       C
ATOM   1228  OG1 THR B 685     -56.101 -16.958 -15.600  1.00 48.13           O
ANISOU 1228  OG1 THR B 685     6151   5782   6353    114     59   -260       O
ATOM   1229  CG2 THR B 685     -55.448 -14.651 -15.844  1.00 46.87           C
ANISOU 1229  CG2 THR B 685     6071   5730   6007    131     49   -244       C
ATOM   1230  N   PRO B 686     -54.857 -17.578 -12.901  1.00 37.03           N
ANISOU 1230  N   PRO B 686     4928   3238   5903   -334    643   -916       N
ATOM   1231  CA  PRO B 686     -53.607 -18.322 -12.693  1.00 39.93           C
ANISOU 1231  CA  PRO B 686     5337   3505   6329   -320    679   -965       C
ATOM   1232  C   PRO B 686     -52.797 -18.498 -13.962  1.00 35.00           C
ANISOU 1232  C   PRO B 686     4784   2861   5654   -281    716  -1026       C
ATOM   1233  O   PRO B 686     -51.621 -18.869 -13.872  1.00 38.88           O
ANISOU 1233  O   PRO B 686     5309   3274   6188   -254    761  -1062       O
ATOM   1234  CB  PRO B 686     -54.082 -19.684 -12.164  1.00 41.24           C
ANISOU 1234  CB  PRO B 686     5511   3623   6535   -393    611   -996       C
ATOM   1235  CG  PRO B 686     -55.514 -19.476 -11.751  1.00 41.01           C
ANISOU 1235  CG  PRO B 686     5427   3666   6488   -442    547   -947       C
ATOM   1236  CD  PRO B 686     -56.045 -18.413 -12.656  1.00 43.74           C
ANISOU 1236  CD  PRO B 686     5764   4106   6747   -411    557   -920       C
ATOM   1237  N   ILE B 687     -53.389 -18.251 -15.131  1.00 33.96           N
ANISOU 1237  N   ILE B 687     4676   2797   5431   -278    698  -1039       N
ATOM   1238  CA  ILE B 687     -52.716 -18.569 -16.388  1.00 37.36           C
ANISOU 1238  CA  ILE B 687     5177   3208   5809   -250    723  -1102       C
ATOM   1239  C   ILE B 687     -51.553 -17.619 -16.631  1.00 41.91           C
ANISOU 1239  C   ILE B 687     5764   3772   6389   -170    811  -1093       C
ATOM   1240  O   ILE B 687     -50.504 -18.017 -17.153  1.00 35.60           O
ANISOU 1240  O   ILE B 687     5019   2913   5593   -141    851  -1146       O
ATOM   1241  CB  ILE B 687     -53.725 -18.541 -17.552  1.00 36.15           C
ANISOU 1241  CB  ILE B 687     5043   3137   5557   -269    677  -1116       C
ATOM   1242  CG1 ILE B 687     -54.842 -19.562 -17.317  1.00 37.15           C
ANISOU 1242  CG1 ILE B 687     5162   3271   5683   -351    589  -1131       C
ATOM   1243  CG2 ILE B 687     -53.017 -18.819 -18.877  1.00 42.90           C
ANISOU 1243  CG2 ILE B 687     5969   3974   6355   -237    706  -1181       C
ATOM   1244  CD1 ILE B 687     -55.967 -19.512 -18.365  1.00 33.88           C
ANISOU 1244  CD1 ILE B 687     4757   2944   5171   -375    538  -1139       C
ATOM   1245  N   GLU B 688     -51.712 -16.354 -16.250  1.00 42.71           N
ANISOU 1245  N   GLU B 688     5812   3927   6489   -133    845  -1026       N
ATOM   1246  CA  GLU B 688     -50.701 -15.342 -16.531  1.00 43.28           C
ANISOU 1246  CA  GLU B 688     5890   3996   6558    -56    930  -1013       C
ATOM   1247  C   GLU B 688     -50.845 -14.217 -15.521  1.00 42.89           C
ANISOU 1247  C   GLU B 688     5768   3979   6549    -34    959   -934       C
ATOM   1248  O   GLU B 688     -51.958 -13.753 -15.268  1.00 46.62           O
ANISOU 1248  O   GLU B 688     6193   4523   6999    -59    920   -884       O
ATOM   1249  CB  GLU B 688     -50.847 -14.803 -17.957  1.00 47.16           C
ANISOU 1249  CB  GLU B 688     6416   4551   6950    -22    945  -1028       C
ATOM   1250  CG  GLU B 688     -50.200 -13.450 -18.177  1.00 56.84           C
ANISOU 1250  CG  GLU B 688     7629   5805   8162     55   1025   -991       C
ATOM   1251  CD  GLU B 688     -50.743 -12.740 -19.401  1.00 67.69           C
ANISOU 1251  CD  GLU B 688     9018   7266   9436     80   1027   -984       C
ATOM   1252  OE1 GLU B 688     -51.552 -13.348 -20.134  1.00 74.41           O
ANISOU 1252  OE1 GLU B 688     9893   8151  10227     40    967  -1013       O
ATOM   1253  OE2 GLU B 688     -50.363 -11.572 -19.624  1.00 74.20           O
ANISOU 1253  OE2 GLU B 688     9827   8124  10241    141   1089   -948       O
ATOM   1254  N   GLU B 689     -49.726 -13.782 -14.953  1.00 41.93           N
ANISOU 1254  N   GLU B 689     5638   3807   6487     14   1028   -924       N
ATOM   1255  CA  GLU B 689     -49.772 -12.722 -13.961  1.00 39.93           C
ANISOU 1255  CA  GLU B 689     5316   3579   6276     37   1061   -852       C
ATOM   1256  C   GLU B 689     -50.061 -11.374 -14.610  1.00 41.97           C
ANISOU 1256  C   GLU B 689     5555   3921   6469     85   1097   -809       C
ATOM   1257  O   GLU B 689     -49.684 -11.108 -15.754  1.00 41.91           O
ANISOU 1257  O   GLU B 689     5593   3930   6399    124   1129   -838       O
ATOM   1258  CB  GLU B 689     -48.454 -12.640 -13.191  1.00 46.45           C
ANISOU 1258  CB  GLU B 689     6136   4337   7175     74   1120   -851       C
ATOM   1259  CG  GLU B 689     -48.204 -13.778 -12.227  1.00 48.43           C
ANISOU 1259  CG  GLU B 689     6374   4562   7465     25   1060   -846       C
ATOM   1260  CD  GLU B 689     -46.940 -13.564 -11.419  1.00 64.28           C
ANISOU 1260  CD  GLU B 689     8346   6609   9467     53   1067   -788       C
ATOM   1261  OE1 GLU B 689     -46.302 -12.503 -11.598  1.00 61.67           O
ANISOU 1261  OE1 GLU B 689     8000   6325   9107    102   1113   -751       O
ATOM   1262  OE2 GLU B 689     -46.583 -14.450 -10.611  1.00 70.74           O
ANISOU 1262  OE2 GLU B 689     9153   7415  10308     25   1025   -781       O
ATOM   1263  N   PHE B 690     -50.746 -10.520 -13.857  1.00 38.93           N
ANISOU 1263  N   PHE B 690     5103   3591   6099     82   1093   -738       N
ATOM   1264  CA  PHE B 690     -50.910  -9.129 -14.247  1.00 34.45           C
ANISOU 1264  CA  PHE B 690     4508   3096   5485    133   1137   -689       C
ATOM   1265  C   PHE B 690     -49.552  -8.435 -14.306  1.00 32.91           C
ANISOU 1265  C   PHE B 690     4326   2862   5315    205   1231   -693       C
ATOM   1266  O   PHE B 690     -48.703  -8.620 -13.428  1.00 37.61           O
ANISOU 1266  O   PHE B 690     4912   3389   5990    214   1263   -696       O
ATOM   1267  CB  PHE B 690     -51.829  -8.438 -13.242  1.00 28.96           C
ANISOU 1267  CB  PHE B 690     3735   2454   4816    112   1115   -613       C
ATOM   1268  CG  PHE B 690     -52.065  -6.979 -13.505  1.00 32.00           C
ANISOU 1268  CG  PHE B 690     4084   2915   5159    161   1160   -554       C
ATOM   1269  CD1 PHE B 690     -52.903  -6.562 -14.528  1.00 33.55           C
ANISOU 1269  CD1 PHE B 690     4290   3194   5265    164   1137   -545       C
ATOM   1270  CD2 PHE B 690     -51.495  -6.019 -12.681  1.00 27.19           C
ANISOU 1270  CD2 PHE B 690     3429   2298   4604    202   1223   -507       C
ATOM   1271  CE1 PHE B 690     -53.133  -5.212 -14.747  1.00 33.50           C
ANISOU 1271  CE1 PHE B 690     4250   3257   5221    210   1179   -489       C
ATOM   1272  CE2 PHE B 690     -51.722  -4.675 -12.890  1.00 23.06           C
ANISOU 1272  CE2 PHE B 690     2872   1844   4046    247   1265   -452       C
ATOM   1273  CZ  PHE B 690     -52.542  -4.263 -13.910  1.00 25.88           C
ANISOU 1273  CZ  PHE B 690     3239   2280   4312    251   1243   -442       C
ATOM   1274  N   THR B 691     -49.350  -7.634 -15.348  1.00 32.74           N
ANISOU 1274  N   THR B 691     4872   3005   4563    167    837   -524       N
ATOM   1275  CA  THR B 691     -48.170  -6.781 -15.435  1.00 40.07           C
ANISOU 1275  CA  THR B 691     5740   3959   5527    206    908   -489       C
ATOM   1276  C   THR B 691     -48.591  -5.321 -15.340  1.00 31.56           C
ANISOU 1276  C   THR B 691     4662   2991   4338    174    811   -464       C
ATOM   1277  O   THR B 691     -49.232  -4.803 -16.269  1.00 32.29           O
ANISOU 1277  O   THR B 691     4881   3106   4283    134    798   -510       O
ATOM   1278  CB  THR B 691     -47.403  -7.036 -16.736  1.00 47.66           C
ANISOU 1278  CB  THR B 691     6800   4835   6475    211   1087   -567       C
ATOM   1279  OG1 THR B 691     -47.031  -8.417 -16.807  1.00 48.87           O
ANISOU 1279  OG1 THR B 691     6953   4862   6754    246   1197   -599       O
ATOM   1280  CG2 THR B 691     -46.142  -6.174 -16.787  1.00 44.90           C
ANISOU 1280  CG2 THR B 691     6367   4504   6189    246   1177   -526       C
ATOM   1281  N   PRO B 692     -48.273  -4.627 -14.250  1.00 27.67           N
ANISOU 1281  N   PRO B 692     4035   2570   3908    189    742   -395       N
ATOM   1282  CA  PRO B 692     -48.629  -3.209 -14.152  1.00 27.33           C
ANISOU 1282  CA  PRO B 692     3995   2604   3786    157    677   -383       C
ATOM   1283  C   PRO B 692     -47.908  -2.353 -15.183  1.00 33.58           C
ANISOU 1283  C   PRO B 692     4848   3366   4545    150    796   -403       C
ATOM   1284  O   PRO B 692     -46.782  -2.641 -15.598  1.00 29.40           O
ANISOU 1284  O   PRO B 692     4294   2782   4094    173    929   -414       O
ATOM   1285  CB  PRO B 692     -48.196  -2.833 -12.733  1.00 23.79           C
ANISOU 1285  CB  PRO B 692     3379   2230   3431    168    607   -330       C
ATOM   1286  CG  PRO B 692     -47.197  -3.861 -12.340  1.00 31.52           C
ANISOU 1286  CG  PRO B 692     4256   3177   4542    221    664   -297       C
ATOM   1287  CD  PRO B 692     -47.597  -5.121 -13.039  1.00 26.91           C
ANISOU 1287  CD  PRO B 692     3776   2494   3953    237    720   -324       C
ATOM   1288  N   THR B 693     -48.580  -1.281 -15.587  1.00 25.61           N
ANISOU 1288  N   THR B 693     3915   2388   3427    124    758   -396       N
ATOM   1289  CA  THR B 693     -48.044  -0.222 -16.415  1.00 34.21           C
ANISOU 1289  CA  THR B 693     5064   3454   4483    116    864   -386       C
ATOM   1290  C   THR B 693     -48.340   1.107 -15.743  1.00 31.94           C
ANISOU 1290  C   THR B 693     4720   3202   4214     98    803   -350       C
ATOM   1291  O   THR B 693     -49.161   1.173 -14.823  1.00 26.49           O
ANISOU 1291  O   THR B 693     3977   2564   3524     92    674   -343       O
ATOM   1292  CB  THR B 693     -48.671  -0.240 -17.817  1.00 32.27           C
ANISOU 1292  CB  THR B 693     5002   3199   4062    112    896   -400       C
ATOM   1293  OG1 THR B 693     -50.074   0.018 -17.703  1.00 27.54           O
ANISOU 1293  OG1 THR B 693     4446   2662   3357    104    747   -381       O
ATOM   1294  CG2 THR B 693     -48.440  -1.591 -18.504  1.00 32.58           C
ANISOU 1294  CG2 THR B 693     5110   3194   4075    115    968   -468       C
ATOM   1295  N   PRO B 694     -47.691   2.192 -16.177  1.00 31.22           N
ANISOU 1295  N   PRO B 694     4641   3072   4148     84    911   -332       N
ATOM   1296  CA  PRO B 694     -48.015   3.504 -15.588  1.00 25.88           C
ANISOU 1296  CA  PRO B 694     3926   2402   3505     62    876   -310       C
ATOM   1297  C   PRO B 694     -49.484   3.882 -15.671  1.00 30.05           C
ANISOU 1297  C   PRO B 694     4536   2960   3923     81    764   -274       C
ATOM   1298  O   PRO B 694     -50.036   4.380 -14.679  1.00 30.55           O
ANISOU 1298  O   PRO B 694     4526   3052   4028     70    679   -280       O
ATOM   1299  CB  PRO B 694     -47.116   4.463 -16.384  1.00 29.52           C
ANISOU 1299  CB  PRO B 694     4426   2786   4004     46   1046   -287       C
ATOM   1300  CG  PRO B 694     -45.917   3.621 -16.717  1.00 31.78           C
ANISOU 1300  CG  PRO B 694     4667   3052   4354     47   1155   -319       C
ATOM   1301  CD  PRO B 694     -46.459   2.245 -16.995  1.00 31.31           C
ANISOU 1301  CD  PRO B 694     4670   3022   4205     83   1089   -338       C
ATOM   1302  N   ALA B 695     -50.146   3.649 -16.808  1.00 30.42           N
ANISOU 1302  N   ALA B 695     4724   3011   3823    108    759   -242       N
ATOM   1303  CA  ALA B 695     -51.561   3.997 -16.917  1.00 29.83           C
ANISOU 1303  CA  ALA B 695     4704   2983   3649    133    640   -198       C
ATOM   1304  C   ALA B 695     -52.477   3.015 -16.196  1.00 30.40           C
ANISOU 1304  C   ALA B 695     4721   3123   3708    126    493   -238       C
ATOM   1305  O   ALA B 695     -53.606   3.384 -15.845  1.00 28.85           O
ANISOU 1305  O   ALA B 695     4509   2967   3484    141    389   -211       O
ATOM   1306  CB  ALA B 695     -51.978   4.077 -18.386  1.00 37.28           C
ANISOU 1306  CB  ALA B 695     5805   3939   4419    161    665   -146       C
ATOM   1307  N   PHE B 696     -52.015   1.788 -15.965  1.00 25.97           N
ANISOU 1307  N   PHE B 696     4126   2563   3180    108    497   -293       N
ATOM   1308  CA  PHE B 696     -52.832   0.707 -15.407  1.00 29.68           C
ANISOU 1308  CA  PHE B 696     4559   3075   3642     97    385   -325       C
ATOM   1309  C   PHE B 696     -51.987  -0.005 -14.356  1.00 25.08           C
ANISOU 1309  C   PHE B 696     3860   2479   3190     91    405   -345       C
ATOM   1310  O   PHE B 696     -51.468  -1.104 -14.588  1.00 23.32           O
ANISOU 1310  O   PHE B 696     3646   2219   2996     94    455   -374       O
ATOM   1311  CB  PHE B 696     -53.282  -0.243 -16.527  1.00 28.91           C
ANISOU 1311  CB  PHE B 696     4577   2983   3426     84    377   -365       C
ATOM   1312  CG  PHE B 696     -54.319  -1.271 -16.124  1.00 28.55           C
ANISOU 1312  CG  PHE B 696     4506   2971   3371     56    266   -402       C
ATOM   1313  CD1 PHE B 696     -54.823  -1.348 -14.823  1.00 27.23           C
ANISOU 1313  CD1 PHE B 696     4224   2831   3291     54    186   -382       C
ATOM   1314  CD2 PHE B 696     -54.778  -2.182 -17.074  1.00 30.91           C
ANISOU 1314  CD2 PHE B 696     4899   3276   3571     23    254   -467       C
ATOM   1315  CE1 PHE B 696     -55.772  -2.319 -14.488  1.00 28.41           C
ANISOU 1315  CE1 PHE B 696     4351   3001   3443     22    105   -410       C
ATOM   1316  CE2 PHE B 696     -55.722  -3.150 -16.753  1.00 31.98           C
ANISOU 1316  CE2 PHE B 696     5008   3429   3715    -20    167   -514       C
ATOM   1317  CZ  PHE B 696     -56.225  -3.221 -15.464  1.00 26.78           C
ANISOU 1317  CZ  PHE B 696     4231   2785   3158    -18     96   -478       C
ATOM   1318  N   PRO B 697     -51.812   0.608 -13.176  1.00 23.10           N
ANISOU 1318  N   PRO B 697     3497   2261   3020     86    373   -330       N
ATOM   1319  CA  PRO B 697     -50.802   0.107 -12.224  1.00 25.02           C
ANISOU 1319  CA  PRO B 697     3617   2516   3373     87    392   -334       C
ATOM   1320  C   PRO B 697     -51.247  -1.032 -11.309  1.00 20.86           C
ANISOU 1320  C   PRO B 697     3030   2027   2870     95    312   -318       C
ATOM   1321  O   PRO B 697     -50.387  -1.599 -10.620  1.00 20.08           O
ANISOU 1321  O   PRO B 697     2833   1942   2853    112    327   -297       O
ATOM   1322  CB  PRO B 697     -50.455   1.358 -11.397  1.00 25.85           C
ANISOU 1322  CB  PRO B 697     3635   2658   3529     63    388   -340       C
ATOM   1323  CG  PRO B 697     -51.700   2.200 -11.442  1.00 22.26           C
ANISOU 1323  CG  PRO B 697     3238   2213   3008     59    332   -334       C
ATOM   1324  CD  PRO B 697     -52.298   1.957 -12.826  1.00 24.15           C
ANISOU 1324  CD  PRO B 697     3614   2412   3149     82    346   -313       C
ATOM   1325  N   ALA B 698     -52.528  -1.395 -11.272  1.00 20.98           N
ANISOU 1325  N   ALA B 698     3089   2060   2824     85    232   -317       N
ATOM   1326  CA  ALA B 698     -53.002  -2.416 -10.340  1.00 20.58           C
ANISOU 1326  CA  ALA B 698     2981   2035   2805     86    172   -291       C
ATOM   1327  C   ALA B 698     -54.381  -2.895 -10.769  1.00 19.11           C
ANISOU 1327  C   ALA B 698     2863   1841   2555     60    114   -310       C
ATOM   1328  O   ALA B 698     -55.091  -2.216 -11.516  1.00 19.76           O
ANISOU 1328  O   ALA B 698     3011   1937   2561     49     85   -331       O
ATOM   1329  CB  ALA B 698     -53.046  -1.889  -8.898  1.00 18.38           C
ANISOU 1329  CB  ALA B 698     2591   1848   2545     81    112   -263       C
ATOM   1330  N   LEU B 699     -54.739  -4.094 -10.300  1.00 19.22           N
ANISOU 1330  N   LEU B 699     2856   1836   2613     53     99   -294       N
ATOM   1331  CA  LEU B 699     -56.026  -4.677 -10.668  1.00 22.40           C
ANISOU 1331  CA  LEU B 699     3305   2229   2977     11     48   -326       C
ATOM   1332  C   LEU B 699     -57.194  -3.989  -9.962  1.00 18.83           C
ANISOU 1332  C   LEU B 699     2800   1862   2491     -5    -42   -306       C
ATOM   1333  O   LEU B 699     -58.265  -3.837 -10.561  1.00 20.05           O
ANISOU 1333  O   LEU B 699     2988   2040   2592    -33    -98   -338       O
ATOM   1334  CB  LEU B 699     -56.041  -6.181 -10.378  1.00 24.11           C
ANISOU 1334  CB  LEU B 699     3513   2371   3276     -0     85   -316       C
ATOM   1335  CG  LEU B 699     -55.277  -7.127 -11.304  1.00 27.86           C
ANISOU 1335  CG  LEU B 699     4060   2731   3794      4    187   -364       C
ATOM   1336  CD1 LEU B 699     -55.432  -8.554 -10.833  1.00 28.55           C
ANISOU 1336  CD1 LEU B 699     4130   2725   3991     -4    232   -341       C
ATOM   1337  CD2 LEU B 699     -55.758  -6.970 -12.741  1.00 29.93           C
ANISOU 1337  CD2 LEU B 699     4438   2985   3950    -44    184   -466       C
ATOM   1338  N   GLN B 700     -57.036  -3.573  -8.699  1.00 19.49           N
ANISOU 1338  N   GLN B 700     2797   2005   2604     12    -58   -259       N
ATOM   1339  CA  GLN B 700     -58.152  -2.979  -7.966  1.00 15.18           C
ANISOU 1339  CA  GLN B 700     2201   1533   2035     -1   -119   -249       C
ATOM   1340  C   GLN B 700     -58.011  -1.464  -7.864  1.00 15.54           C
ANISOU 1340  C   GLN B 700     2233   1618   2052     18   -121   -263       C
ATOM   1341  O   GLN B 700     -56.912  -0.944  -7.673  1.00 19.13           O
ANISOU 1341  O   GLN B 700     2675   2073   2522     32    -79   -267       O
ATOM   1342  CB  GLN B 700     -58.262  -3.548  -6.546  1.00 17.16           C
ANISOU 1342  CB  GLN B 700     2373   1830   2319     -4   -124   -195       C
ATOM   1343  CG  GLN B 700     -58.123  -5.053  -6.450  1.00 20.71           C
ANISOU 1343  CG  GLN B 700     2827   2215   2827    -10    -92   -155       C
ATOM   1344  CD  GLN B 700     -59.195  -5.768  -7.228  1.00 22.18           C
ANISOU 1344  CD  GLN B 700     3058   2343   3026    -60   -105   -198       C
ATOM   1345  OE1 GLN B 700     -60.381  -5.409  -7.157  1.00 21.38           O
ANISOU 1345  OE1 GLN B 700     2932   2289   2901    -92   -157   -217       O
ATOM   1346  NE2 GLN B 700     -58.791  -6.773  -8.005  1.00 25.66           N
ANISOU 1346  NE2 GLN B 700     3558   2682   3511    -72    -55   -224       N
ATOM   1347  N   TYR B 701     -59.139  -0.758  -7.946  1.00 17.28           N
ANISOU 1347  N   TYR B 701     2447   1868   2248     17   -162   -272       N
ATOM   1348  CA  TYR B 701     -59.155   0.691  -7.788  1.00 15.88           C
ANISOU 1348  CA  TYR B 701     2258   1706   2070     41   -146   -282       C
ATOM   1349  C   TYR B 701     -60.411   1.137  -7.039  1.00 17.03           C
ANISOU 1349  C   TYR B 701     2342   1902   2226     42   -178   -280       C
ATOM   1350  O   TYR B 701     -61.351   0.364  -6.812  1.00 15.38           O
ANISOU 1350  O   TYR B 701     2100   1723   2021     23   -219   -267       O
ATOM   1351  CB  TYR B 701     -59.080   1.407  -9.140  1.00 18.69           C
ANISOU 1351  CB  TYR B 701     2694   2013   2394     68   -133   -278       C
ATOM   1352  CG  TYR B 701     -60.276   1.188 -10.050  1.00 19.16           C
ANISOU 1352  CG  TYR B 701     2782   2090   2406     76   -203   -262       C
ATOM   1353  CD1 TYR B 701     -61.269   2.151 -10.164  1.00 19.79           C
ANISOU 1353  CD1 TYR B 701     2838   2194   2488    114   -235   -233       C
ATOM   1354  CD2 TYR B 701     -60.395   0.026 -10.805  1.00 21.62           C
ANISOU 1354  CD2 TYR B 701     3139   2397   2677     44   -234   -281       C
ATOM   1355  CE1 TYR B 701     -62.368   1.964 -11.014  1.00 21.72           C
ANISOU 1355  CE1 TYR B 701     3088   2483   2684    124   -318   -211       C
ATOM   1356  CE2 TYR B 701     -61.490  -0.176 -11.657  1.00 21.42           C
ANISOU 1356  CE2 TYR B 701     3130   2414   2594     34   -314   -284       C
ATOM   1357  CZ  TYR B 701     -62.470   0.793 -11.745  1.00 20.82           C
ANISOU 1357  CZ  TYR B 701     3014   2386   2512     76   -365   -242       C
ATOM   1358  OH  TYR B 701     -63.547   0.592 -12.593  1.00 30.61           O
ANISOU 1358  OH  TYR B 701     4248   3693   3691     70   -463   -237       O
ATOM   1359  N   LEU B 702     -60.420   2.408  -6.644  1.00 20.68           N
ANISOU 1359  N   LEU B 702     2785   2365   2709     62   -142   -300       N
ATOM   1360  CA  LEU B 702     -61.560   2.989  -5.928  1.00 17.13           C
ANISOU 1360  CA  LEU B 702     2275   1951   2284     73   -145   -308       C
ATOM   1361  C   LEU B 702     -62.559   3.513  -6.955  1.00 20.82           C
ANISOU 1361  C   LEU B 702     2756   2392   2762    122   -178   -271       C
ATOM   1362  O   LEU B 702     -62.360   4.574  -7.549  1.00 21.19           O
ANISOU 1362  O   LEU B 702     2841   2384   2826    165   -143   -258       O
ATOM   1363  CB  LEU B 702     -61.085   4.084  -4.976  1.00 20.56           C
ANISOU 1363  CB  LEU B 702     2681   2388   2742     66    -75   -364       C
ATOM   1364  CG  LEU B 702     -60.055   3.630  -3.931  1.00 22.45           C
ANISOU 1364  CG  LEU B 702     2891   2689   2948     18    -64   -397       C
ATOM   1365  CD1 LEU B 702     -59.697   4.752  -2.969  1.00 22.79           C
ANISOU 1365  CD1 LEU B 702     2904   2756   3001     -9     -3   -483       C
ATOM   1366  CD2 LEU B 702     -60.564   2.420  -3.159  1.00 23.11           C
ANISOU 1366  CD2 LEU B 702     2935   2851   2996     -2   -103   -359       C
ATOM   1367  N   GLU B 703     -63.640   2.754  -7.169  1.00 17.91           N
ANISOU 1367  N   GLU B 703     2350   2067   2388    114   -247   -248       N
ATOM   1368  CA  GLU B 703     -64.697   3.186  -8.085  1.00 22.14           C
ANISOU 1368  CA  GLU B 703     2871   2614   2927    161   -304   -206       C
ATOM   1369  C   GLU B 703     -65.387   4.444  -7.572  1.00 24.58           C
ANISOU 1369  C   GLU B 703     3119   2912   3308    222   -258   -193       C
ATOM   1370  O   GLU B 703     -65.751   5.328  -8.359  1.00 27.76           O
ANISOU 1370  O   GLU B 703     3533   3288   3727    294   -266   -138       O
ATOM   1371  CB  GLU B 703     -65.699   2.056  -8.296  1.00 22.03           C
ANISOU 1371  CB  GLU B 703     2806   2662   2904    118   -388   -205       C
ATOM   1372  CG  GLU B 703     -66.899   2.494  -9.106  1.00 32.26           C
ANISOU 1372  CG  GLU B 703     4049   4005   4204    165   -468   -161       C
ATOM   1373  CD  GLU B 703     -67.862   1.374  -9.428  1.00 41.57           C
ANISOU 1373  CD  GLU B 703     5165   5252   5376    102   -561   -180       C
ATOM   1374  OE1 GLU B 703     -67.973   0.417  -8.639  1.00 39.50           O
ANISOU 1374  OE1 GLU B 703     4867   4991   5150     31   -537   -216       O
ATOM   1375  OE2 GLU B 703     -68.518   1.450 -10.482  1.00 45.52           O
ANISOU 1375  OE2 GLU B 703     5652   5812   5834    119   -657   -155       O
ATOM   1376  N   SER B 704     -65.557   4.556  -6.254  1.00 22.53           N
ANISOU 1376  N   SER B 704     2799   2670   3091    200   -200   -237       N
ATOM   1377  CA  SER B 704     -66.088   5.772  -5.677  1.00 22.62           C
ANISOU 1377  CA  SER B 704     2762   2652   3180    252   -125   -250       C
ATOM   1378  C   SER B 704     -65.579   5.892  -4.258  1.00 20.81           C
ANISOU 1378  C   SER B 704     2519   2440   2948    201    -40   -333       C
ATOM   1379  O   SER B 704     -65.130   4.913  -3.649  1.00 22.15           O
ANISOU 1379  O   SER B 704     2690   2668   3057    136    -59   -352       O
ATOM   1380  CB  SER B 704     -67.624   5.798  -5.684  1.00 24.94           C
ANISOU 1380  CB  SER B 704     2950   2991   3536    296   -160   -209       C
ATOM   1381  OG  SER B 704     -68.159   4.738  -4.907  1.00 27.33           O
ANISOU 1381  OG  SER B 704     3187   3369   3829    231   -179   -233       O
ATOM   1382  N   VAL B 705     -65.658   7.115  -3.742  1.00 24.80           N
ANISOU 1382  N   VAL B 705     3013   2894   3518    231     57   -381       N
ATOM   1383  CA  VAL B 705     -65.247   7.442  -2.379  1.00 21.19           C
ANISOU 1383  CA  VAL B 705     2543   2464   3045    177    145   -485       C
ATOM   1384  C   VAL B 705     -66.300   8.364  -1.785  1.00 28.68           C
ANISOU 1384  C   VAL B 705     3429   3383   4084    223    239   -522       C
ATOM   1385  O   VAL B 705     -66.605   9.412  -2.364  1.00 31.40           O
ANISOU 1385  O   VAL B 705     3778   3624   4530    298    291   -500       O
ATOM   1386  CB  VAL B 705     -63.860   8.113  -2.337  1.00 26.30           C
ANISOU 1386  CB  VAL B 705     3255   3057   3681    139    197   -554       C
ATOM   1387  CG1 VAL B 705     -63.556   8.645  -0.941  1.00 24.60           C
ANISOU 1387  CG1 VAL B 705     3019   2883   3446     77    285   -685       C
ATOM   1388  CG2 VAL B 705     -62.774   7.126  -2.789  1.00 22.68           C
ANISOU 1388  CG2 VAL B 705     2840   2635   3142     96    117   -521       C
ATOM   1389  N   ASP B 706     -66.848   7.977  -0.636  1.00 24.88           N
ANISOU 1389  N   ASP B 706     2892   2988   3572    185    275   -569       N
ATOM   1390  CA  ASP B 706     -67.878   8.767   0.033  1.00 38.58           C
ANISOU 1390  CA  ASP B 706     4561   4702   5394    225    386   -616       C
ATOM   1391  C   ASP B 706     -67.306  10.093   0.502  1.00 33.77           C
ANISOU 1391  C   ASP B 706     3996   4004   4832    218    518   -737       C
ATOM   1392  O   ASP B 706     -66.430  10.123   1.372  1.00 34.75           O
ANISOU 1392  O   ASP B 706     4158   4180   4863    130    552   -847       O
ATOM   1393  CB  ASP B 706     -68.430   8.011   1.234  1.00 28.72           C
ANISOU 1393  CB  ASP B 706     3260   3576   4077    170    414   -648       C
ATOM   1394  CG  ASP B 706     -69.196   6.774   0.857  1.00 26.48           C
ANISOU 1394  CG  ASP B 706     2917   3357   3787    169    317   -540       C
ATOM   1395  OD1 ASP B 706     -69.587   6.635  -0.323  1.00 34.71           O
ANISOU 1395  OD1 ASP B 706     3938   4359   4892    220    230   -456       O
ATOM   1396  OD2 ASP B 706     -69.443   5.959   1.772  1.00 35.64           O
ANISOU 1396  OD2 ASP B 706     4051   4613   4878    112    336   -543       O
ATOM   1397  N   GLU B 707     -67.817  11.186  -0.056  1.00 36.09           N
ANISOU 1397  N   GLU B 707     4277   4165   5272    310    592   -717       N
ATOM   1398  CA  GLU B 707     -67.366  12.508   0.353  1.00 42.20           C
ANISOU 1398  CA  GLU B 707     5091   4816   6126    303    745   -839       C
ATOM   1399  C   GLU B 707     -67.572  12.691   1.854  1.00 49.85           C
ANISOU 1399  C   GLU B 707     6038   5852   7051    232    861  -1001       C
ATOM   1400  O   GLU B 707     -68.670  12.475   2.374  1.00 46.91           O
ANISOU 1400  O   GLU B 707     5591   5531   6702    265    902   -992       O
ATOM   1401  CB  GLU B 707     -68.120  13.578  -0.433  1.00 52.11           C
ANISOU 1401  CB  GLU B 707     6322   5908   7569    437    823   -762       C
ATOM   1402  CG  GLU B 707     -67.547  14.972  -0.305  1.00 56.47           C
ANISOU 1402  CG  GLU B 707     6933   6283   8240    437    989   -865       C
ATOM   1403  CD  GLU B 707     -67.322  15.624  -1.653  1.00 62.96           C
ANISOU 1403  CD  GLU B 707     7801   6953   9168    533    985   -727       C
ATOM   1404  OE1 GLU B 707     -67.510  14.938  -2.682  1.00 70.46           O
ANISOU 1404  OE1 GLU B 707     8744   7964  10064    588    835   -564       O
ATOM   1405  OE2 GLU B 707     -66.954  16.818  -1.687  1.00 64.83           O
ANISOU 1405  OE2 GLU B 707     8085   7010   9538    549   1139   -783       O
ATOM   1406  N   GLY B 708     -66.501  13.055   2.559  1.00 44.56           N
ANISOU 1406  N   GLY B 708     5427   5198   6306    126    912  -1153       N
ATOM   1407  CA  GLY B 708     -66.560  13.223   3.997  1.00 42.71           C
ANISOU 1407  CA  GLY B 708     5186   5057   5986     41   1013  -1323       C
ATOM   1408  C   GLY B 708     -66.448  11.948   4.803  1.00 41.10           C
ANISOU 1408  C   GLY B 708     4966   5070   5579    -32    915  -1304       C
ATOM   1409  O   GLY B 708     -66.375  12.022   6.037  1.00 45.30           O
ANISOU 1409  O   GLY B 708     5504   5713   5995   -112    986  -1440       O
ATOM   1410  N   GLY B 709     -66.438  10.787   4.160  1.00 32.74           N
ANISOU 1410  N   GLY B 709     3893   4074   4471     -8    764  -1142       N
ATOM   1411  CA  GLY B 709     -66.216   9.535   4.850  1.00 29.45           C
ANISOU 1411  CA  GLY B 709     3469   3839   3880    -69    677  -1099       C
ATOM   1412  C   GLY B 709     -64.773   9.385   5.319  1.00 27.13           C
ANISOU 1412  C   GLY B 709     3223   3642   3445   -164    620  -1171       C
ATOM   1413  O   GLY B 709     -63.925  10.261   5.145  1.00 34.59           O
ANISOU 1413  O   GLY B 709     4200   4517   4426   -200    651  -1274       O
ATOM   1414  N   VAL B 710     -64.504   8.223   5.926  1.00 28.38           N
ANISOU 1414  N   VAL B 710     3373   3964   3447   -204    537  -1104       N
ATOM   1415  CA  VAL B 710     -63.199   7.949   6.533  1.00 26.53           C
ANISOU 1415  CA  VAL B 710     3158   3865   3059   -286    469  -1150       C
ATOM   1416  C   VAL B 710     -62.084   8.013   5.492  1.00 29.38           C
ANISOU 1416  C   VAL B 710     3536   4142   3485   -282    387  -1120       C
ATOM   1417  O   VAL B 710     -61.052   8.665   5.699  1.00 29.90           O
ANISOU 1417  O   VAL B 710     3610   4225   3527   -348    391  -1237       O
ATOM   1418  CB  VAL B 710     -63.222   6.578   7.234  1.00 27.34           C
ANISOU 1418  CB  VAL B 710     3244   4139   3004   -298    395  -1028       C
ATOM   1419  CG1 VAL B 710     -61.819   6.183   7.693  1.00 31.16           C
ANISOU 1419  CG1 VAL B 710     3730   4768   3343   -355    297  -1031       C
ATOM   1420  CG2 VAL B 710     -64.177   6.594   8.407  1.00 33.92           C
ANISOU 1420  CG2 VAL B 710     4066   5078   3745   -318    497  -1073       C
ATOM   1421  N   ALA B 711     -62.257   7.293   4.381  1.00 29.17           N
ANISOU 1421  N   ALA B 711     3514   4034   3536   -214    314   -969       N
ATOM   1422  CA  ALA B 711     -61.243   7.273   3.329  1.00 24.34           C
ANISOU 1422  CA  ALA B 711     2925   3342   2981   -205    251   -930       C
ATOM   1423  C   ALA B 711     -61.029   8.662   2.739  1.00 26.65           C
ANISOU 1423  C   ALA B 711     3245   3483   3400   -203    336  -1028       C
ATOM   1424  O   ALA B 711     -59.891   9.091   2.509  1.00 27.58           O
ANISOU 1424  O   ALA B 711     3372   3574   3531   -249    332  -1087       O
ATOM   1425  CB  ALA B 711     -61.660   6.291   2.229  1.00 22.40           C
ANISOU 1425  CB  ALA B 711     2689   3034   2788   -136    178   -771       C
ATOM   1426  N   TRP B 712     -62.124   9.366   2.450  1.00 26.48           N
ANISOU 1426  N   TRP B 712     3227   3350   3486   -144    419  -1034       N
ATOM   1427  CA  TRP B 712     -62.029  10.726   1.935  1.00 28.72           C
ANISOU 1427  CA  TRP B 712     3539   3466   3909   -127    524  -1108       C
ATOM   1428  C   TRP B 712     -61.210  11.611   2.861  1.00 32.82           C
ANISOU 1428  C   TRP B 712     4062   4006   4402   -232    607  -1303       C
ATOM   1429  O   TRP B 712     -60.315  12.339   2.419  1.00 34.47           O
ANISOU 1429  O   TRP B 712     4295   4118   4685   -269    646  -1364       O
ATOM   1430  CB  TRP B 712     -63.423  11.323   1.762  1.00 31.38           C
ANISOU 1430  CB  TRP B 712     3858   3702   4363    -38    611  -1083       C
ATOM   1431  CG  TRP B 712     -63.366  12.767   1.383  1.00 31.50           C
ANISOU 1431  CG  TRP B 712     3902   3531   4535    -12    744  -1153       C
ATOM   1432  CD1 TRP B 712     -63.222  13.836   2.227  1.00 39.31           C
ANISOU 1432  CD1 TRP B 712     4899   4465   5570    -71    890  -1335       C
ATOM   1433  CD2 TRP B 712     -63.448  13.308   0.063  1.00 37.24           C
ANISOU 1433  CD2 TRP B 712     4661   4094   5394     79    758  -1041       C
ATOM   1434  NE1 TRP B 712     -63.197  15.005   1.508  1.00 40.85           N
ANISOU 1434  NE1 TRP B 712     5129   4449   5945    -20   1004  -1338       N
ATOM   1435  CE2 TRP B 712     -63.340  14.709   0.177  1.00 36.12           C
ANISOU 1435  CE2 TRP B 712     4545   3785   5395     79    923  -1145       C
ATOM   1436  CE3 TRP B 712     -63.601  12.744  -1.207  1.00 32.61           C
ANISOU 1436  CE3 TRP B 712     4089   3489   4811    158    652   -864       C
ATOM   1437  CZ2 TRP B 712     -63.384  15.553  -0.929  1.00 44.38           C
ANISOU 1437  CZ2 TRP B 712     5630   4641   6593    168    988  -1050       C
ATOM   1438  CZ3 TRP B 712     -63.644  13.587  -2.306  1.00 46.02           C
ANISOU 1438  CZ3 TRP B 712     5828   5025   6632    242    704   -778       C
ATOM   1439  CH2 TRP B 712     -63.535  14.975  -2.160  1.00 47.52           C
ANISOU 1439  CH2 TRP B 712     6042   5045   6969    253    871   -857       C
ATOM   1440  N   ARG B 713     -61.542  11.602   4.152  1.00 28.44           N
ANISOU 1440  N   ARG B 713     3483   3577   3744   -289    646  -1412       N
ATOM   1441  CA  ARG B 713     -60.855  12.503   5.070  1.00 30.30           C
ANISOU 1441  CA  ARG B 713     3723   3845   3943   -403    729  -1629       C
ATOM   1442  C   ARG B 713     -59.364  12.204   5.157  1.00 33.08           C
ANISOU 1442  C   ARG B 713     4059   4304   4206   -497    629  -1666       C
ATOM   1443  O   ARG B 713     -58.569  13.113   5.423  1.00 37.11           O
ANISOU 1443  O   ARG B 713     4568   4783   4749   -594    691  -1838       O
ATOM   1444  CB  ARG B 713     -61.504  12.439   6.453  1.00 34.62           C
ANISOU 1444  CB  ARG B 713     4255   4541   4357   -449    784  -1736       C
ATOM   1445  CG  ARG B 713     -62.836  13.165   6.527  1.00 39.29           C
ANISOU 1445  CG  ARG B 713     4851   5000   5077   -380    940  -1772       C
ATOM   1446  CD  ARG B 713     -63.289  13.347   7.972  1.00 54.90           C
ANISOU 1446  CD  ARG B 713     6824   7114   6921   -450   1037  -1934       C
ATOM   1447  NE  ARG B 713     -64.015  12.180   8.464  1.00 51.17           N
ANISOU 1447  NE  ARG B 713     6323   6804   6313   -415    974  -1804       N
ATOM   1448  CZ  ARG B 713     -63.471  11.188   9.163  1.00 45.39           C
ANISOU 1448  CZ  ARG B 713     5585   6296   5364   -475    859  -1762       C
ATOM   1449  NH1 ARG B 713     -62.179  11.211   9.474  1.00 56.97           N
ANISOU 1449  NH1 ARG B 713     7059   7874   6713   -570    776  -1842       N
ATOM   1450  NH2 ARG B 713     -64.230  10.168   9.551  1.00 42.80           N
ANISOU 1450  NH2 ARG B 713     5237   6080   4946   -436    831  -1628       N
ATOM   1451  N   ALA B 714     -58.956  10.955   4.919  1.00 39.44           N
ANISOU 1451  N   ALA B 714     4842   5226   4918   -470    483  -1513       N
ATOM   1452  CA  ALA B 714     -57.532  10.630   4.953  1.00 31.69           C
ANISOU 1452  CA  ALA B 714     3824   4345   3871   -540    388  -1528       C
ATOM   1453  C   ALA B 714     -56.813  10.936   3.645  1.00 34.41           C
ANISOU 1453  C   ALA B 714     4184   4522   4367   -515    395  -1477       C
ATOM   1454  O   ALA B 714     -55.579  10.844   3.603  1.00 36.17           O
ANISOU 1454  O   ALA B 714     4365   4805   4573   -578    341  -1508       O
ATOM   1455  CB  ALA B 714     -57.332   9.161   5.309  1.00 27.67           C
ANISOU 1455  CB  ALA B 714     3280   4022   3211   -513    248  -1380       C
ATOM   1456  N   GLY B 715     -57.541  11.281   2.586  1.00 28.90           N
ANISOU 1456  N   GLY B 715     3541   3633   3809   -424    458  -1392       N
ATOM   1457  CA  GLY B 715     -56.946  11.709   1.329  1.00 29.45           C
ANISOU 1457  CA  GLY B 715     3643   3537   4012   -398    490  -1341       C
ATOM   1458  C   GLY B 715     -57.206  10.793   0.149  1.00 32.90           C
ANISOU 1458  C   GLY B 715     4112   3931   4459   -295    414  -1142       C
ATOM   1459  O   GLY B 715     -56.670  11.054  -0.936  1.00 34.80           O
ANISOU 1459  O   GLY B 715     4387   4053   4784   -271    440  -1088       O
ATOM   1460  N   LEU B 716     -57.987   9.730   0.294  1.00 30.66           N
ANISOU 1460  N   LEU B 716     3820   3738   4093   -240    331  -1038       N
ATOM   1461  CA  LEU B 716     -58.255   8.842  -0.826  1.00 25.87           C
ANISOU 1461  CA  LEU B 716     3245   3092   3494   -160    262   -878       C
ATOM   1462  C   LEU B 716     -59.337   9.424  -1.733  1.00 32.62           C
ANISOU 1462  C   LEU B 716     4142   3808   4443    -73    310   -813       C
ATOM   1463  O   LEU B 716     -60.238  10.144  -1.292  1.00 27.80           O
ANISOU 1463  O   LEU B 716     3521   3161   3882    -52    379   -858       O
ATOM   1464  CB  LEU B 716     -58.662   7.458  -0.316  1.00 21.10           C
ANISOU 1464  CB  LEU B 716     2610   2624   2784   -148    166   -798       C
ATOM   1465  CG  LEU B 716     -57.581   6.772   0.534  1.00 22.34           C
ANISOU 1465  CG  LEU B 716     2718   2929   2842   -208    105   -819       C
ATOM   1466  CD1 LEU B 716     -58.010   5.377   0.937  1.00 21.45           C
ANISOU 1466  CD1 LEU B 716     2586   2918   2645   -181     29   -709       C
ATOM   1467  CD2 LEU B 716     -56.246   6.722  -0.217  1.00 26.41           C
ANISOU 1467  CD2 LEU B 716     3232   3404   3399   -222     90   -807       C
ATOM   1468  N   ARG B 717     -59.237   9.111  -3.021  1.00 24.05           N
ANISOU 1468  N   ARG B 717     3104   2655   3380    -18    276   -703       N
ATOM   1469  CA  ARG B 717     -60.101   9.727  -4.019  1.00 23.94           C
ANISOU 1469  CA  ARG B 717     3130   2525   3440     70    308   -622       C
ATOM   1470  C   ARG B 717     -60.515   8.682  -5.037  1.00 27.24           C
ANISOU 1470  C   ARG B 717     3573   2975   3802    121    205   -497       C
ATOM   1471  O   ARG B 717     -59.834   7.674  -5.220  1.00 23.22           O
ANISOU 1471  O   ARG B 717     3074   2522   3226     88    144   -479       O
ATOM   1472  CB  ARG B 717     -59.420  10.904  -4.736  1.00 34.07           C
ANISOU 1472  CB  ARG B 717     4467   3659   4819     77    412   -630       C
ATOM   1473  CG  ARG B 717     -59.103  12.103  -3.850  1.00 38.99           C
ANISOU 1473  CG  ARG B 717     5071   4214   5530     19    539   -773       C
ATOM   1474  CD  ARG B 717     -60.375  12.783  -3.336  1.00 36.45           C
ANISOU 1474  CD  ARG B 717     4725   3847   5277     73    603   -795       C
ATOM   1475  NE  ARG B 717     -60.093  13.976  -2.536  1.00 39.49           N
ANISOU 1475  NE  ARG B 717     5105   4144   5758     12    747   -952       N
ATOM   1476  CZ  ARG B 717     -59.933  13.977  -1.214  1.00 37.67           C
ANISOU 1476  CZ  ARG B 717     4829   4010   5472    -83    766  -1113       C
ATOM   1477  NH1 ARG B 717     -60.011  12.847  -0.524  1.00 35.91           N
ANISOU 1477  NH1 ARG B 717     4565   3977   5103   -116    651  -1113       N
ATOM   1478  NH2 ARG B 717     -59.692  15.115  -0.579  1.00 49.39           N
ANISOU 1478  NH2 ARG B 717     6316   5402   7046   -148    907  -1276       N
ATOM   1479  N   MET B 718     -61.649   8.933  -5.685  1.00 24.86           N
ANISOU 1479  N   MET B 718     3274   2638   3532    201    187   -417       N
ATOM   1480  CA  MET B 718     -62.113   8.074  -6.765  1.00 23.06           C
ANISOU 1480  CA  MET B 718     3070   2445   3244    241     86   -315       C
ATOM   1481  C   MET B 718     -61.050   7.977  -7.854  1.00 22.57           C
ANISOU 1481  C   MET B 718     3095   2336   3144    236     92   -278       C
ATOM   1482  O   MET B 718     -60.420   8.973  -8.222  1.00 25.37           O
ANISOU 1482  O   MET B 718     3495   2593   3551    250    182   -276       O
ATOM   1483  CB  MET B 718     -63.423   8.630  -7.323  1.00 25.53           C
ANISOU 1483  CB  MET B 718     3359   2737   3606    334     68   -232       C
ATOM   1484  CG  MET B 718     -63.847   8.046  -8.646  1.00 32.21           C
ANISOU 1484  CG  MET B 718     4237   3620   4379    375    -36   -131       C
ATOM   1485  SD  MET B 718     -65.451   8.724  -9.123  1.00 42.91           S
ANISOU 1485  SD  MET B 718     5522   4986   5795    491    -78    -26       S
ATOM   1486  CE  MET B 718     -65.132  10.479  -8.987  1.00 39.01           C
ANISOU 1486  CE  MET B 718     5059   4330   5433    564     84     -7       C
ATOM   1487  N   GLY B 719     -60.835   6.760  -8.354  1.00 20.81           N
ANISOU 1487  N   GLY B 719     2895   2172   2839    213     14   -256       N
ATOM   1488  CA  GLY B 719     -59.818   6.526  -9.356  1.00 25.65           C
ANISOU 1488  CA  GLY B 719     3589   2748   3408    205     32   -233       C
ATOM   1489  C   GLY B 719     -58.467   6.070  -8.830  1.00 21.77           C
ANISOU 1489  C   GLY B 719     3087   2262   2922    140     71   -297       C
ATOM   1490  O   GLY B 719     -57.637   5.613  -9.624  1.00 19.03           O
ANISOU 1490  O   GLY B 719     2795   1893   2543    132     87   -281       O
ATOM   1491  N   ASP B 720     -58.212   6.171  -7.525  1.00 18.81           N
ANISOU 1491  N   ASP B 720     2639   1926   2582     96     86   -366       N
ATOM   1492  CA  ASP B 720     -56.943   5.688  -6.975  1.00 18.22           C
ANISOU 1492  CA  ASP B 720     2531   1886   2506     41    100   -413       C
ATOM   1493  C   ASP B 720     -56.813   4.169  -7.144  1.00 19.06           C
ANISOU 1493  C   ASP B 720     2638   2043   2562     40     35   -375       C
ATOM   1494  O   ASP B 720     -57.760   3.417  -6.883  1.00 18.39           O
ANISOU 1494  O   ASP B 720     2537   2003   2447     47    -27   -350       O
ATOM   1495  CB  ASP B 720     -56.841   6.051  -5.478  1.00 20.71           C
ANISOU 1495  CB  ASP B 720     2763   2270   2835     -7    108   -494       C
ATOM   1496  CG  ASP B 720     -56.661   7.554  -5.219  1.00 23.67           C
ANISOU 1496  CG  ASP B 720     3136   2576   3282    -30    201   -569       C
ATOM   1497  OD1 ASP B 720     -56.374   8.332  -6.151  1.00 27.59           O
ANISOU 1497  OD1 ASP B 720     3688   2961   3834     -9    271   -548       O
ATOM   1498  OD2 ASP B 720     -56.804   7.971  -4.043  1.00 24.12           O
ANISOU 1498  OD2 ASP B 720     3137   2687   3339    -73    215   -655       O
ATOM   1499  N   PHE B 721     -55.617   3.709  -7.550  1.00 17.96           N
ANISOU 1499  N   PHE B 721     2509   1885   2431     28     64   -373       N
ATOM   1500  CA  PHE B 721     -55.318   2.282  -7.684  1.00 19.26           C
ANISOU 1500  CA  PHE B 721     2673   2069   2575     32     32   -342       C
ATOM   1501  C   PHE B 721     -54.683   1.744  -6.400  1.00 19.12           C
ANISOU 1501  C   PHE B 721     2558   2134   2571     11      9   -346       C
ATOM   1502  O   PHE B 721     -53.793   2.376  -5.839  1.00 20.24           O
ANISOU 1502  O   PHE B 721     2640   2310   2739    -15     34   -386       O
ATOM   1503  CB  PHE B 721     -54.357   2.032  -8.852  1.00 19.22           C
ANISOU 1503  CB  PHE B 721     2728   1995   2579     44     93   -332       C
ATOM   1504  CG  PHE B 721     -54.963   2.241 -10.208  1.00 21.93           C
ANISOU 1504  CG  PHE B 721     3180   2284   2870     68    104   -311       C
ATOM   1505  CD1 PHE B 721     -55.534   1.181 -10.886  1.00 21.39           C
ANISOU 1505  CD1 PHE B 721     3167   2213   2748     72     64   -301       C
ATOM   1506  CD2 PHE B 721     -54.907   3.481 -10.826  1.00 21.71           C
ANISOU 1506  CD2 PHE B 721     3201   2207   2842     82    158   -301       C
ATOM   1507  CE1 PHE B 721     -56.062   1.360 -12.170  1.00 24.12           C
ANISOU 1507  CE1 PHE B 721     3611   2539   3013     88     58   -287       C
ATOM   1508  CE2 PHE B 721     -55.434   3.664 -12.109  1.00 23.84           C
ANISOU 1508  CE2 PHE B 721     3573   2448   3038    114    160   -259       C
ATOM   1509  CZ  PHE B 721     -56.011   2.607 -12.764  1.00 20.91           C
ANISOU 1509  CZ  PHE B 721     3251   2105   2588    115    100   -256       C
ATOM   1510  N   LEU B 722     -55.114   0.557  -5.966  1.00 16.70           N
ANISOU 1510  N   LEU B 722     2235   1864   2248     20    -37   -300       N
ATOM   1511  CA  LEU B 722     -54.619  -0.060  -4.735  1.00 18.60           C
ANISOU 1511  CA  LEU B 722     2388   2195   2484     16    -66   -269       C
ATOM   1512  C   LEU B 722     -53.339  -0.853  -4.961  1.00 18.14           C
ANISOU 1512  C   LEU B 722     2299   2120   2474     42    -41   -229       C
ATOM   1513  O   LEU B 722     -53.340  -1.838  -5.718  1.00 20.89           O
ANISOU 1513  O   LEU B 722     2696   2387   2853     69    -16   -194       O
ATOM   1514  CB  LEU B 722     -55.667  -0.994  -4.145  1.00 20.19           C
ANISOU 1514  CB  LEU B 722     2585   2428   2661     20   -105   -216       C
ATOM   1515  CG  LEU B 722     -56.558  -0.391  -3.080  1.00 31.12           C
ANISOU 1515  CG  LEU B 722     3932   3898   3995     -4   -130   -238       C
ATOM   1516  CD1 LEU B 722     -57.579   0.474  -3.782  1.00 28.68           C
ANISOU 1516  CD1 LEU B 722     3671   3532   3693     -7   -120   -286       C
ATOM   1517  CD2 LEU B 722     -57.203  -1.511  -2.258  1.00 24.54           C
ANISOU 1517  CD2 LEU B 722     3073   3112   3140     -1   -151   -161       C
ATOM   1518  N   ILE B 723     -52.269  -0.459  -4.270  1.00 15.95           N
ANISOU 1518  N   ILE B 723     1930   1922   2209     32    -46   -242       N
ATOM   1519  CA  ILE B 723     -50.954  -1.109  -4.386  1.00 20.57           C
ANISOU 1519  CA  ILE B 723     2451   2508   2858     65    -23   -197       C
ATOM   1520  C   ILE B 723     -50.698  -2.087  -3.235  1.00 23.20           C
ANISOU 1520  C   ILE B 723     2693   2945   3176    101    -80   -100       C
ATOM   1521  O   ILE B 723     -50.217  -3.201  -3.452  1.00 25.03           O
ANISOU 1521  O   ILE B 723     2909   3130   3472    160    -56    -15       O
ATOM   1522  CB  ILE B 723     -49.832  -0.045  -4.468  1.00 23.45           C
ANISOU 1522  CB  ILE B 723     2750   2900   3261     28      8   -268       C
ATOM   1523  CG1 ILE B 723     -50.105   0.965  -5.590  1.00 21.62           C
ANISOU 1523  CG1 ILE B 723     2617   2554   3044      1     81   -339       C
ATOM   1524  CG2 ILE B 723     -48.448  -0.701  -4.604  1.00 23.27           C
ANISOU 1524  CG2 ILE B 723     2635   2886   3322     68     35   -220       C
ATOM   1525  CD1 ILE B 723     -50.280   0.340  -6.972  1.00 21.88           C
ANISOU 1525  CD1 ILE B 723     2762   2459   3094     41    142   -308       C
ATOM   1526  N   GLU B 724     -50.986  -1.681  -1.998  1.00 20.27           N
ANISOU 1526  N   GLU B 724     2263   2717   2721     70   -146   -106       N
ATOM   1527  CA  GLU B 724     -50.719  -2.492  -0.813  1.00 22.26           C
ANISOU 1527  CA  GLU B 724     2429   3101   2928    105   -207      2       C
ATOM   1528  C   GLU B 724     -51.877  -2.413   0.171  1.00 21.85           C
ANISOU 1528  C   GLU B 724     2401   3135   2765     77   -245     10       C
ATOM   1529  O   GLU B 724     -52.495  -1.359   0.352  1.00 21.63           O
ANISOU 1529  O   GLU B 724     2402   3133   2684     16   -244    -99       O
ATOM   1530  CB  GLU B 724     -49.451  -2.050  -0.065  1.00 25.56           C
ANISOU 1530  CB  GLU B 724     2707   3679   3326     92   -262    -10       C
ATOM   1531  CG  GLU B 724     -48.181  -2.119  -0.869  1.00 28.27           C
ANISOU 1531  CG  GLU B 724     2989   3962   3789    120   -221    -11       C
ATOM   1532  CD  GLU B 724     -47.001  -1.579  -0.091  1.00 35.21           C
ANISOU 1532  CD  GLU B 724     3706   5020   4650     89   -287    -40       C
ATOM   1533  OE1 GLU B 724     -47.180  -1.260   1.101  1.00 29.05           O
ANISOU 1533  OE1 GLU B 724     2871   4421   3746     48   -374    -55       O
ATOM   1534  OE2 GLU B 724     -45.908  -1.465  -0.682  1.00 32.24           O
ANISOU 1534  OE2 GLU B 724     3254   4612   4382     98   -250    -58       O
ATOM   1535  N   VAL B 725     -52.114  -3.531   0.857  1.00 22.59           N
ANISOU 1535  N   VAL B 725     2478   3272   2834    125   -265    146       N
ATOM   1536  CA  VAL B 725     -53.076  -3.610   1.959  1.00 25.29           C
ANISOU 1536  CA  VAL B 725     2827   3719   3061    105   -291    182       C
ATOM   1537  C   VAL B 725     -52.366  -4.230   3.153  1.00 27.52           C
ANISOU 1537  C   VAL B 725     3016   4177   3265    149   -351    317       C
ATOM   1538  O   VAL B 725     -51.949  -5.392   3.091  1.00 30.25           O
ANISOU 1538  O   VAL B 725     3340   4475   3679    229   -339    469       O
ATOM   1539  CB  VAL B 725     -54.334  -4.430   1.602  1.00 24.01           C
ANISOU 1539  CB  VAL B 725     2752   3426   2944    114   -239    236       C
ATOM   1540  CG1 VAL B 725     -55.162  -4.716   2.843  1.00 23.71           C
ANISOU 1540  CG1 VAL B 725     2705   3504   2799    104   -248    308       C
ATOM   1541  CG2 VAL B 725     -55.195  -3.677   0.595  1.00 21.28           C
ANISOU 1541  CG2 VAL B 725     2483   2962   2638     68   -205    106       C
ATOM   1542  N   ASN B 726     -52.231  -3.462   4.231  1.00 28.56           N
ANISOU 1542  N   ASN B 726     3093   4510   3250     99   -412    261       N
ATOM   1543  CA  ASN B 726     -51.689  -3.970   5.497  1.00 30.32           C
ANISOU 1543  CA  ASN B 726     3228   4948   3345    136   -488    393       C
ATOM   1544  C   ASN B 726     -50.350  -4.689   5.294  1.00 34.74           C
ANISOU 1544  C   ASN B 726     3685   5525   3990    222   -528    519       C
ATOM   1545  O   ASN B 726     -50.135  -5.807   5.768  1.00 45.16           O
ANISOU 1545  O   ASN B 726     4969   6880   5308    314   -541    721       O
ATOM   1546  CB  ASN B 726     -52.703  -4.884   6.179  1.00 35.45           C
ANISOU 1546  CB  ASN B 726     3932   5606   3930    170   -455    539       C
ATOM   1547  CG  ASN B 726     -53.991  -4.163   6.528  1.00 25.90           C
ANISOU 1547  CG  ASN B 726     2797   4409   2634     89   -412    421       C
ATOM   1548  OD1 ASN B 726     -53.981  -2.966   6.832  1.00 31.98           O
ANISOU 1548  OD1 ASN B 726     3556   5276   3320     12   -432    252       O
ATOM   1549  ND2 ASN B 726     -55.104  -4.886   6.489  1.00 29.55           N
ANISOU 1549  ND2 ASN B 726     3328   4766   3132    104   -341    502       N
ATOM   1550  N   GLY B 727     -49.455  -4.043   4.550  1.00 29.43           N
ANISOU 1550  N   GLY B 727     2961   4813   3409    198   -532    406       N
ATOM   1551  CA  GLY B 727     -48.121  -4.566   4.311  1.00 29.99           C
ANISOU 1551  CA  GLY B 727     2912   4904   3578    274   -561    501       C
ATOM   1552  C   GLY B 727     -48.016  -5.694   3.309  1.00 42.00           C
ANISOU 1552  C   GLY B 727     4477   6198   5284    373   -469    616       C
ATOM   1553  O   GLY B 727     -46.958  -6.326   3.228  1.00 47.21           O
ANISOU 1553  O   GLY B 727     5031   6870   6037    461   -479    730       O
ATOM   1554  N   GLN B 728     -49.071  -5.970   2.545  1.00 32.97           N
ANISOU 1554  N   GLN B 728     3477   4851   4198    359   -378    583       N
ATOM   1555  CA  GLN B 728     -49.080  -7.028   1.544  1.00 33.51           C
ANISOU 1555  CA  GLN B 728     3606   4692   4433    429   -278    654       C
ATOM   1556  C   GLN B 728     -49.402  -6.410   0.193  1.00 31.06           C
ANISOU 1556  C   GLN B 728     3397   4213   4192    367   -207    483       C
ATOM   1557  O   GLN B 728     -50.344  -5.621   0.085  1.00 26.23           O
ANISOU 1557  O   GLN B 728     2863   3597   3506    286   -212    368       O
ATOM   1558  CB  GLN B 728     -50.110  -8.108   1.881  1.00 38.15           C
ANISOU 1558  CB  GLN B 728     4273   5198   5024    462   -234    781       C
ATOM   1559  CG  GLN B 728     -49.808  -8.915   3.135  1.00 54.03           C
ANISOU 1559  CG  GLN B 728     6201   7350   6977    547   -281    997       C
ATOM   1560  CD  GLN B 728     -48.717  -9.944   2.909  1.00 70.50           C
ANISOU 1560  CD  GLN B 728     8207   9364   9218    676   -245   1158       C
ATOM   1561  OE1 GLN B 728     -48.538 -10.442   1.795  1.00 72.29           O
ANISOU 1561  OE1 GLN B 728     8482   9371   9614    704   -142   1125       O
ATOM   1562  NE2 GLN B 728     -47.976 -10.265   3.964  1.00 84.30           N
ANISOU 1562  NE2 GLN B 728     9826  11301  10901    760   -326   1335       N
ATOM   1563  N   ASN B 729     -48.618  -6.764  -0.823  1.00 32.78           N
ANISOU 1563  N   ASN B 729     3611   4297   4547    411   -135    476       N
ATOM   1564  CA  ASN B 729     -48.810  -6.221  -2.165  1.00 27.01           C
ANISOU 1564  CA  ASN B 729     2980   3419   3863    360    -61    331       C
ATOM   1565  C   ASN B 729     -50.028  -6.861  -2.827  1.00 30.09           C
ANISOU 1565  C   ASN B 729     3513   3650   4270    343     -4    315       C
ATOM   1566  O   ASN B 729     -50.212  -8.081  -2.762  1.00 32.48           O
ANISOU 1566  O   ASN B 729     3835   3863   4644    396     41    416       O
ATOM   1567  CB  ASN B 729     -47.549  -6.461  -3.005  1.00 31.22           C
ANISOU 1567  CB  ASN B 729     3463   3871   4529    412     14    331       C
ATOM   1568  CG  ASN B 729     -47.555  -5.674  -4.294  1.00 34.88           C
ANISOU 1568  CG  ASN B 729     4017   4227   5008    355     85    185       C
ATOM   1569  OD1 ASN B 729     -48.266  -6.024  -5.236  1.00 30.26           O
ANISOU 1569  OD1 ASN B 729     3566   3499   4434    341    151    140       O
ATOM   1570  ND2 ASN B 729     -46.783  -4.594  -4.340  1.00 31.70           N
ANISOU 1570  ND2 ASN B 729     3543   3900   4602    314     74    110       N
ATOM   1571  N   VAL B 730     -50.873  -6.035  -3.455  1.00 23.61           N
ANISOU 1571  N   VAL B 730     2785   2794   3391    268     -4    189       N
ATOM   1572  CA  VAL B 730     -52.118  -6.526  -4.044  1.00 26.41           C
ANISOU 1572  CA  VAL B 730     3255   3035   3746    236     25    159       C
ATOM   1573  C   VAL B 730     -52.239  -6.045  -5.488  1.00 23.06           C
ANISOU 1573  C   VAL B 730     2928   2506   3327    201     72     40       C
ATOM   1574  O   VAL B 730     -53.328  -6.075  -6.075  1.00 23.91           O
ANISOU 1574  O   VAL B 730     3123   2559   3402    157     69    -15       O
ATOM   1575  CB  VAL B 730     -53.347  -6.095  -3.217  1.00 25.87           C
ANISOU 1575  CB  VAL B 730     3193   3056   3580    186    -39    153       C
ATOM   1576  CG1 VAL B 730     -53.336  -6.755  -1.859  1.00 28.17           C
ANISOU 1576  CG1 VAL B 730     3411   3443   3847    221    -69    286       C
ATOM   1577  CG2 VAL B 730     -53.414  -4.578  -3.073  1.00 19.65           C
ANISOU 1577  CG2 VAL B 730     2390   2365   2710    139    -84     55       C
ATOM   1578  N   VAL B 731     -51.124  -5.591  -6.061  1.00 20.12           N
ANISOU 1578  N   VAL B 731     2534   2120   2990    219    115      6       N
ATOM   1579  CA  VAL B 731     -51.113  -5.114  -7.447  1.00 24.86           C
ANISOU 1579  CA  VAL B 731     3233   2632   3579    192    175    -90       C
ATOM   1580  C   VAL B 731     -51.696  -6.164  -8.389  1.00 25.85           C
ANISOU 1580  C   VAL B 731     3467   2627   3726    187    230   -116       C
ATOM   1581  O   VAL B 731     -52.467  -5.845  -9.308  1.00 21.77           O
ANISOU 1581  O   VAL B 731     3052   2078   3141    142    226   -193       O
ATOM   1582  CB  VAL B 731     -49.672  -4.723  -7.843  1.00 22.43           C
ANISOU 1582  CB  VAL B 731     2872   2318   3334    219    242   -102       C
ATOM   1583  CG1 VAL B 731     -49.515  -4.598  -9.345  1.00 25.67           C
ANISOU 1583  CG1 VAL B 731     3395   2618   3739    208    338   -176       C
ATOM   1584  CG2 VAL B 731     -49.297  -3.405  -7.159  1.00 24.02           C
ANISOU 1584  CG2 VAL B 731     2988   2639   3498    186    189   -127       C
ATOM   1585  N   LYS B 732     -51.370  -7.434  -8.152  1.00 22.38           N
ANISOU 1585  N   LYS B 732     3005   2114   3383    232    281    -53       N
ATOM   1586  CA  LYS B 732     -51.730  -8.525  -9.053  1.00 27.79           C
ANISOU 1586  CA  LYS B 732     3790   2653   4117    219    362    -99       C
ATOM   1587  C   LYS B 732     -52.827  -9.424  -8.496  1.00 24.63           C
ANISOU 1587  C   LYS B 732     3402   2217   3739    191    334    -63       C
ATOM   1588  O   LYS B 732     -53.060 -10.508  -9.039  1.00 28.50           O
ANISOU 1588  O   LYS B 732     3958   2570   4302    177    413    -96       O
ATOM   1589  CB  LYS B 732     -50.488  -9.362  -9.370  1.00 33.29           C
ANISOU 1589  CB  LYS B 732     4461   3243   4946    292    485    -68       C
ATOM   1590  CG  LYS B 732     -49.348  -8.539  -9.932  1.00 30.25           C
ANISOU 1590  CG  LYS B 732     4049   2886   4560    315    533   -102       C
ATOM   1591  CD  LYS B 732     -48.114  -9.388 -10.224  1.00 40.02           C
ANISOU 1591  CD  LYS B 732     5240   4018   5948    397    667    -67       C
ATOM   1592  CE  LYS B 732     -47.372  -9.764  -8.955  1.00 46.13           C
ANISOU 1592  CE  LYS B 732     5847   4856   6825    484    632     85       C
ATOM   1593  NZ  LYS B 732     -46.087 -10.470  -9.259  1.00 58.16           N
ANISOU 1593  NZ  LYS B 732     7298   6286   8513    580    763    131       N
ATOM   1594  N   VAL B 733     -53.520  -8.999  -7.447  1.00 23.84           N
ANISOU 1594  N   VAL B 733     3246   2230   3584    175    240     -7       N
ATOM   1595  CA  VAL B 733     -54.417  -9.868  -6.697  1.00 24.22           C
ANISOU 1595  CA  VAL B 733     3282   2252   3667    158    231     59       C
ATOM   1596  C   VAL B 733     -55.857  -9.570  -7.103  1.00 28.43           C
ANISOU 1596  C   VAL B 733     3872   2800   4129     66    176    -33       C
ATOM   1597  O   VAL B 733     -56.213  -8.416  -7.349  1.00 23.93           O
ANISOU 1597  O   VAL B 733     3309   2323   3460     40    107    -92       O
ATOM   1598  CB  VAL B 733     -54.186  -9.677  -5.185  1.00 23.60           C
ANISOU 1598  CB  VAL B 733     3096   2304   3568    205    176    194       C
ATOM   1599  CG1 VAL B 733     -55.135 -10.539  -4.380  1.00 26.33           C
ANISOU 1599  CG1 VAL B 733     3434   2626   3942    187    183    278       C
ATOM   1600  CG2 VAL B 733     -52.728 -10.016  -4.835  1.00 29.96           C
ANISOU 1600  CG2 VAL B 733     3822   3114   4447    301    214    294       C
ATOM   1601  N   GLY B 734     -56.673 -10.617  -7.203  1.00 27.19           N
ANISOU 1601  N   GLY B 734     3749   2545   4037     18    212    -44       N
ATOM   1602  CA  GLY B 734     -58.046 -10.484  -7.659  1.00 29.12           C
ANISOU 1602  CA  GLY B 734     4027   2804   4233    -75    159   -137       C
ATOM   1603  C   GLY B 734     -58.959  -9.874  -6.611  1.00 29.14           C
ANISOU 1603  C   GLY B 734     3957   2932   4183    -91     82    -82       C
ATOM   1604  O   GLY B 734     -58.591  -9.672  -5.453  1.00 24.80           O
ANISOU 1604  O   GLY B 734     3342   2456   3624    -40     75     26       O
ATOM   1605  N   HIS B 735     -60.202  -9.614  -7.034  1.00 26.89           N
ANISOU 1605  N   HIS B 735     3679   2679   3861   -166     25   -161       N
ATOM   1606  CA  HIS B 735     -61.086  -8.732  -6.277  1.00 26.00           C
ANISOU 1606  CA  HIS B 735     3497   2693   3688   -176    -45   -136       C
ATOM   1607  C   HIS B 735     -61.453  -9.320  -4.921  1.00 25.90           C
ANISOU 1607  C   HIS B 735     3421   2695   3725   -175     -8    -27       C
ATOM   1608  O   HIS B 735     -61.318  -8.654  -3.883  1.00 26.78           O
ANISOU 1608  O   HIS B 735     3481   2915   3779   -135    -27     40       O
ATOM   1609  CB  HIS B 735     -62.354  -8.438  -7.084  1.00 28.50           C
ANISOU 1609  CB  HIS B 735     3814   3038   3975   -248   -112   -234       C
ATOM   1610  CG  HIS B 735     -63.288  -7.492  -6.397  1.00 28.14           C
ANISOU 1610  CG  HIS B 735     3690   3111   3889   -245   -169   -212       C
ATOM   1611  ND1 HIS B 735     -62.993  -6.159  -6.217  1.00 21.44           N
ANISOU 1611  ND1 HIS B 735     2829   2348   2968   -188   -204   -204       N
ATOM   1612  CD2 HIS B 735     -64.496  -7.691  -5.816  1.00 30.08           C
ANISOU 1612  CD2 HIS B 735     3863   3392   4175   -294   -179   -199       C
ATOM   1613  CE1 HIS B 735     -63.986  -5.571  -5.573  1.00 22.14           C
ANISOU 1613  CE1 HIS B 735     2845   2516   3052   -195   -230   -193       C
ATOM   1614  NE2 HIS B 735     -64.909  -6.479  -5.315  1.00 24.25           N
ANISOU 1614  NE2 HIS B 735     3070   2761   3383   -256   -217   -186       N
ATOM   1615  N   ARG B 736     -61.956 -10.553  -4.903  1.00 25.85           N
ANISOU 1615  N   ARG B 736     3422   2580   3820   -226     53    -12       N
ATOM   1616  CA  ARG B 736     -62.495 -11.049  -3.642  1.00 32.15           C
ANISOU 1616  CA  ARG B 736     4163   3397   4657   -233     96    102       C
ATOM   1617  C   ARG B 736     -61.390 -11.375  -2.651  1.00 32.37           C
ANISOU 1617  C   ARG B 736     4179   3436   4685   -141    144    254       C
ATOM   1618  O   ARG B 736     -61.605 -11.268  -1.434  1.00 30.14           O
ANISOU 1618  O   ARG B 736     3847   3248   4357   -120    151    361       O
ATOM   1619  CB  ARG B 736     -63.410 -12.246  -3.883  1.00 43.99           C
ANISOU 1619  CB  ARG B 736     5666   4766   6282   -326    161     78       C
ATOM   1620  CG  ARG B 736     -64.858 -11.805  -4.084  1.00 55.10           C
ANISOU 1620  CG  ARG B 736     7016   6243   7675   -415    101    -10       C
ATOM   1621  CD  ARG B 736     -65.833 -12.968  -4.133  1.00 63.32           C
ANISOU 1621  CD  ARG B 736     8035   7170   8853   -525    169    -34       C
ATOM   1622  NE  ARG B 736     -65.562 -13.846  -5.263  1.00 69.74           N
ANISOU 1622  NE  ARG B 736     8921   7833   9745   -584    204   -142       N
ATOM   1623  CZ  ARG B 736     -65.841 -13.541  -6.526  1.00 78.21           C
ANISOU 1623  CZ  ARG B 736    10020   8928  10768   -643    122   -303       C
ATOM   1624  NH1 ARG B 736     -65.557 -14.400  -7.494  1.00 81.64           N
ANISOU 1624  NH1 ARG B 736    10530   9226  11262   -704    171   -414       N
ATOM   1625  NH2 ARG B 736     -66.398 -12.374  -6.821  1.00 80.70           N
ANISOU 1625  NH2 ARG B 736    10289   9404  10971   -637     -1   -351       N
ATOM   1626  N   GLN B 737     -60.195 -11.721  -3.136  1.00 33.93           N
ANISOU 1626  N   GLN B 737     4414   3558   4921    -82    174    266       N
ATOM   1627  CA  GLN B 737     -59.072 -11.866  -2.219  1.00 37.12           C
ANISOU 1627  CA  GLN B 737     4781   4009   5312     18    192    415       C
ATOM   1628  C   GLN B 737     -58.724 -10.531  -1.569  1.00 31.89           C
ANISOU 1628  C   GLN B 737     4068   3545   4503     49    102    413       C
ATOM   1629  O   GLN B 737     -58.471 -10.474  -0.363  1.00 29.24           O
ANISOU 1629  O   GLN B 737     3680   3325   4105     91     90    532       O
ATOM   1630  CB  GLN B 737     -57.856 -12.448  -2.939  1.00 34.89           C
ANISOU 1630  CB  GLN B 737     4531   3607   5120     80    249    420       C
ATOM   1631  CG  GLN B 737     -56.724 -12.835  -1.995  1.00 43.27           C
ANISOU 1631  CG  GLN B 737     5532   4708   6201    194    270    600       C
ATOM   1632  CD  GLN B 737     -55.564 -13.499  -2.719  1.00 51.33           C
ANISOU 1632  CD  GLN B 737     6569   5590   7345    265    347    613       C
ATOM   1633  OE1 GLN B 737     -55.727 -14.015  -3.823  1.00 47.21           O
ANISOU 1633  OE1 GLN B 737     6122   4902   6914    222    419    500       O
ATOM   1634  NE2 GLN B 737     -54.387 -13.484  -2.099  1.00 57.52           N
ANISOU 1634  NE2 GLN B 737     7275   6449   8130    373    333    743       N
ATOM   1635  N   VAL B 738     -58.717  -9.442  -2.343  1.00 28.39           N
ANISOU 1635  N   VAL B 738     3643   3144   4000     25     44    279       N
ATOM   1636  CA  VAL B 738     -58.380  -8.148  -1.754  1.00 25.77           C
ANISOU 1636  CA  VAL B 738     3266   2972   3552     43    -22    259       C
ATOM   1637  C   VAL B 738     -59.461  -7.707  -0.775  1.00 28.59           C
ANISOU 1637  C   VAL B 738     3588   3438   3838      6    -40    271       C
ATOM   1638  O   VAL B 738     -59.156  -7.168   0.300  1.00 23.51           O
ANISOU 1638  O   VAL B 738     2898   2935   3101     26    -64    312       O
ATOM   1639  CB  VAL B 738     -58.139  -7.090  -2.843  1.00 24.42           C
ANISOU 1639  CB  VAL B 738     3130   2794   3354     29    -56    128       C
ATOM   1640  CG1 VAL B 738     -57.908  -5.722  -2.197  1.00 22.73           C
ANISOU 1640  CG1 VAL B 738     2872   2720   3044     33   -103     92       C
ATOM   1641  CG2 VAL B 738     -56.937  -7.480  -3.692  1.00 25.43           C
ANISOU 1641  CG2 VAL B 738     3289   2833   3543     70    -18    121       C
ATOM   1642  N   VAL B 739     -60.734  -7.932  -1.121  1.00 25.87           N
ANISOU 1642  N   VAL B 739     3257   3040   3534    -54    -27    226       N
ATOM   1643  CA  VAL B 739     -61.822  -7.631  -0.193  1.00 26.49           C
ANISOU 1643  CA  VAL B 739     3291   3207   3567    -87    -21    243       C
ATOM   1644  C   VAL B 739     -61.606  -8.372   1.120  1.00 27.57           C
ANISOU 1644  C   VAL B 739     3401   3399   3675    -60     26    394       C
ATOM   1645  O   VAL B 739     -61.731  -7.794   2.206  1.00 31.18           O
ANISOU 1645  O   VAL B 739     3824   4000   4024    -54     21    423       O
ATOM   1646  CB  VAL B 739     -63.188  -7.986  -0.817  1.00 29.15           C
ANISOU 1646  CB  VAL B 739     3624   3468   3983   -159     -9    185       C
ATOM   1647  CG1 VAL B 739     -64.279  -7.951   0.248  1.00 28.23           C
ANISOU 1647  CG1 VAL B 739     3450   3428   3849   -191     29    229       C
ATOM   1648  CG2 VAL B 739     -63.543  -7.033  -1.952  1.00 23.51           C
ANISOU 1648  CG2 VAL B 739     2922   2752   3257   -174    -74     56       C
ATOM   1649  N   ASN B 740     -61.249  -9.657   1.035  1.00 27.70           N
ANISOU 1649  N   ASN B 740     3438   3302   3784    -40     81    497       N
ATOM   1650  CA  ASN B 740     -61.003 -10.447   2.237  1.00 30.85           C
ANISOU 1650  CA  ASN B 740     3817   3744   4162      3    132    677       C
ATOM   1651  C   ASN B 740     -59.846  -9.877   3.049  1.00 33.87           C
ANISOU 1651  C   ASN B 740     4164   4293   4412     75     74    740       C
ATOM   1652  O   ASN B 740     -59.926  -9.794   4.282  1.00 40.01           O
ANISOU 1652  O   ASN B 740     4912   5219   5071     90     75    836       O
ATOM   1653  CB  ASN B 740     -60.731 -11.902   1.850  1.00 27.40           C
ANISOU 1653  CB  ASN B 740     3412   3118   3880     24    215    775       C
ATOM   1654  CG  ASN B 740     -61.991 -12.638   1.413  1.00 44.68           C
ANISOU 1654  CG  ASN B 740     5620   5161   6193    -68    289    733       C
ATOM   1655  OD1 ASN B 740     -63.087 -12.074   1.402  1.00 48.49           O
ANISOU 1655  OD1 ASN B 740     6079   5698   6646   -141    269    642       O
ATOM   1656  ND2 ASN B 740     -61.835 -13.905   1.044  1.00 47.63           N
ANISOU 1656  ND2 ASN B 740     6029   5345   6722    -67    381    793       N
ATOM   1657  N   MET B 741     -58.766  -9.469   2.376  1.00 36.39           N
ANISOU 1657  N   MET B 741     4481   4603   4742    112     23    680       N
ATOM   1658  CA  MET B 741     -57.625  -8.908   3.092  1.00 31.62           C
ANISOU 1658  CA  MET B 741     3823   4166   4026    165    -42    721       C
ATOM   1659  C   MET B 741     -58.013  -7.640   3.833  1.00 37.41           C
ANISOU 1659  C   MET B 741     4532   5079   4602    117    -91    626       C
ATOM   1660  O   MET B 741     -57.545  -7.399   4.952  1.00 33.21           O
ANISOU 1660  O   MET B 741     3954   4729   3934    137   -130    688       O
ATOM   1661  CB  MET B 741     -56.475  -8.632   2.125  1.00 30.41           C
ANISOU 1661  CB  MET B 741     3663   3956   3936    198    -72    653       C
ATOM   1662  CG  MET B 741     -55.918  -9.890   1.471  1.00 33.38           C
ANISOU 1662  CG  MET B 741     4058   4157   4468    258     -6    744       C
ATOM   1663  SD  MET B 741     -54.814  -9.541   0.091  1.00 39.96           S
ANISOU 1663  SD  MET B 741     4902   4893   5388    279     -5    628       S
ATOM   1664  CE  MET B 741     -53.394  -8.907   0.954  1.00 36.68           C
ANISOU 1664  CE  MET B 741     4369   4682   4886    341    -87    689       C
ATOM   1665  N   ILE B 742     -58.873  -6.820   3.231  1.00 30.86           N
ANISOU 1665  N   ILE B 742     3731   4207   3788     56    -88    475       N
ATOM   1666  CA  ILE B 742     -59.338  -5.615   3.912  1.00 27.39           C
ANISOU 1666  CA  ILE B 742     3272   3906   3228     13   -106    375       C
ATOM   1667  C   ILE B 742     -60.203  -5.975   5.111  1.00 31.72           C
ANISOU 1667  C   ILE B 742     3810   4550   3692     -4    -59    460       C
ATOM   1668  O   ILE B 742     -60.056  -5.394   6.194  1.00 32.31           O
ANISOU 1668  O   ILE B 742     3861   4802   3614    -14    -72    450       O
ATOM   1669  CB  ILE B 742     -60.090  -4.708   2.920  1.00 29.01           C
ANISOU 1669  CB  ILE B 742     3504   4022   3496    -28   -103    221       C
ATOM   1670  CG1 ILE B 742     -59.109  -4.103   1.920  1.00 22.72           C
ANISOU 1670  CG1 ILE B 742     2721   3170   2741    -13   -141    138       C
ATOM   1671  CG2 ILE B 742     -60.872  -3.618   3.666  1.00 28.04           C
ANISOU 1671  CG2 ILE B 742     3363   4006   3287    -66    -85    130       C
ATOM   1672  CD1 ILE B 742     -59.801  -3.430   0.740  1.00 25.47           C
ANISOU 1672  CD1 ILE B 742     3108   3411   3158    -34   -138     29       C
ATOM   1673  N   ARG B 743     -61.117  -6.935   4.947  1.00 33.86           N
ANISOU 1673  N   ARG B 743     4099   4709   4055    -16      7    536       N
ATOM   1674  CA  ARG B 743     -61.999  -7.298   6.054  1.00 39.76           C
ANISOU 1674  CA  ARG B 743     4837   5536   4734    -37     75    624       C
ATOM   1675  C   ARG B 743     -61.241  -7.939   7.207  1.00 41.95           C
ANISOU 1675  C   ARG B 743     5104   5943   4891     16     74    803       C
ATOM   1676  O   ARG B 743     -61.655  -7.809   8.363  1.00 47.06           O
ANISOU 1676  O   ARG B 743     5745   6740   5395      2    110    854       O
ATOM   1677  CB  ARG B 743     -63.102  -8.229   5.564  1.00 38.73           C
ANISOU 1677  CB  ARG B 743     4717   5243   4755    -75    152    662       C
ATOM   1678  CG  ARG B 743     -64.164  -7.500   4.789  1.00 41.45           C
ANISOU 1678  CG  ARG B 743     5046   5529   5173   -132    150    503       C
ATOM   1679  CD  ARG B 743     -65.179  -8.452   4.219  1.00 41.18           C
ANISOU 1679  CD  ARG B 743     5006   5348   5295   -184    208    524       C
ATOM   1680  NE  ARG B 743     -66.139  -7.747   3.388  1.00 40.94           N
ANISOU 1680  NE  ARG B 743     4942   5283   5331   -229    180    379       N
ATOM   1681  CZ  ARG B 743     -67.007  -8.350   2.588  1.00 50.45           C
ANISOU 1681  CZ  ARG B 743     6125   6372   6672   -288    193    344       C
ATOM   1682  NH1 ARG B 743     -67.028  -9.674   2.512  1.00 58.32           N
ANISOU 1682  NH1 ARG B 743     7141   7251   7768   -318    251    429       N
ATOM   1683  NH2 ARG B 743     -67.850  -7.628   1.863  1.00 44.27           N
ANISOU 1683  NH2 ARG B 743     5298   5591   5932   -317    147    226       N
ATOM   1684  N   GLN B 744     -60.126  -8.615   6.924  1.00 42.01           N
ANISOU 1684  N   GLN B 744     5107   5907   4946     82     37    905       N
ATOM   1685  CA  GLN B 744     -59.339  -9.215   7.995  1.00 36.03           C
ANISOU 1685  CA  GLN B 744     4324   5290   4074    152     20   1100       C
ATOM   1686  C   GLN B 744     -58.851  -8.179   9.000  1.00 44.96           C
ANISOU 1686  C   GLN B 744     5420   6689   4975    140    -59   1043       C
ATOM   1687  O   GLN B 744     -58.647  -8.507  10.178  1.00 49.19           O
ANISOU 1687  O   GLN B 744     5940   7402   5348    171    -65   1190       O
ATOM   1688  CB  GLN B 744     -58.147  -9.972   7.412  1.00 41.81           C
ANISOU 1688  CB  GLN B 744     5038   5927   4921    237    -11   1202       C
ATOM   1689  CG  GLN B 744     -58.480 -11.356   6.886  1.00 53.93           C
ANISOU 1689  CG  GLN B 744     6611   7226   6653    267     92   1330       C
ATOM   1690  CD  GLN B 744     -57.237 -12.199   6.674  1.00 67.71           C
ANISOU 1690  CD  GLN B 744     8328   8907   8493    377     84   1480       C
ATOM   1691  OE1 GLN B 744     -56.181 -11.686   6.295  1.00 63.48           O
ANISOU 1691  OE1 GLN B 744     7747   8426   7947    412      2   1417       O
ATOM   1692  NE2 GLN B 744     -57.350 -13.498   6.931  1.00 75.16           N
ANISOU 1692  NE2 GLN B 744     9291   9725   9543    434    182   1685       N
ATOM   1693  N   GLY B 745     -58.656  -6.933   8.563  1.00 41.83           N
ANISOU 1693  N   GLY B 745     5011   6325   4557     90   -113    830       N
ATOM   1694  CA  GLY B 745     -58.141  -5.895   9.441  1.00 41.72           C
ANISOU 1694  CA  GLY B 745     4962   6548   4343     58   -181    736       C
ATOM   1695  C   GLY B 745     -59.148  -5.277  10.391  1.00 40.29           C
ANISOU 1695  C   GLY B 745     4806   6494   4010     -7   -122    661       C
ATOM   1696  O   GLY B 745     -58.754  -4.516  11.282  1.00 38.53           O
ANISOU 1696  O   GLY B 745     4561   6485   3593    -42   -166    582       O
ATOM   1697  N   GLY B 746     -60.432  -5.573  10.225  1.00 36.75           N
ANISOU 1697  N   GLY B 746     4395   5923   3647    -30    -18    669       N
ATOM   1698  CA  GLY B 746     -61.440  -5.003  11.097  1.00 34.63           C
ANISOU 1698  CA  GLY B 746     4141   5761   3255    -86     62    598       C
ATOM   1699  C   GLY B 746     -61.587  -3.509  10.912  1.00 35.68           C
ANISOU 1699  C   GLY B 746     4271   5918   3370   -145     57    348       C
ATOM   1700  O   GLY B 746     -61.866  -3.042   9.809  1.00 33.21           O
ANISOU 1700  O   GLY B 746     3958   5434   3227   -153     58    238       O
ATOM   1701  N   ASN B 747     -61.398  -2.741  11.975  1.00 29.57           N
ANISOU 1701  N   ASN B 747     3495   5352   2389   -187     56    256       N
ATOM   1702  CA  ASN B 747     -61.644  -1.308  11.914  1.00 31.38           C
ANISOU 1702  CA  ASN B 747     3726   5585   2612   -248     86     11       C
ATOM   1703  C   ASN B 747     -60.411  -0.506  11.521  1.00 27.68           C
ANISOU 1703  C   ASN B 747     3232   5141   2143   -268    -15   -119       C
ATOM   1704  O   ASN B 747     -60.481   0.730  11.489  1.00 31.84           O
ANISOU 1704  O   ASN B 747     3762   5660   2674   -324     18   -327       O
ATOM   1705  CB  ASN B 747     -62.197  -0.821  13.258  1.00 35.61           C
ANISOU 1705  CB  ASN B 747     4282   6315   2935   -302    170    -62       C
ATOM   1706  CG  ASN B 747     -63.583  -1.366  13.537  1.00 34.70           C
ANISOU 1706  CG  ASN B 747     4182   6142   2858   -295    305     25       C
ATOM   1707  OD1 ASN B 747     -64.412  -1.479  12.631  1.00 32.80           O
ANISOU 1707  OD1 ASN B 747     3928   5700   2833   -278    354     24       O
ATOM   1708  ND2 ASN B 747     -63.837  -1.718  14.785  1.00 40.26           N
ANISOU 1708  ND2 ASN B 747     4910   7037   3351   -311    366    105       N
ATOM   1709  N   THR B 748     -59.304  -1.179  11.195  1.00 33.39           N
ANISOU 1709  N   THR B 748     3924   5879   2885   -223   -120      0       N
ATOM   1710  CA  THR B 748     -58.048  -0.536  10.822  1.00 32.42           C
ANISOU 1710  CA  THR B 748     3758   5787   2774   -243   -214   -104       C
ATOM   1711  C   THR B 748     -57.641  -0.990   9.426  1.00 30.57           C
ANISOU 1711  C   THR B 748     3517   5337   2759   -186   -243    -41       C
ATOM   1712  O   THR B 748     -57.659  -2.189   9.131  1.00 31.93           O
ANISOU 1712  O   THR B 748     3694   5438   2999   -118   -249    145       O
ATOM   1713  CB  THR B 748     -56.940  -0.878  11.831  1.00 39.54           C
ANISOU 1713  CB  THR B 748     4602   6950   3472   -241   -322    -23       C
ATOM   1714  OG1 THR B 748     -57.356  -0.514  13.157  1.00 46.08           O
ANISOU 1714  OG1 THR B 748     5449   8000   4061   -299   -292    -81       O
ATOM   1715  CG2 THR B 748     -55.643  -0.148  11.483  1.00 46.26           C
ANISOU 1715  CG2 THR B 748     5385   7845   4348   -278   -416   -151       C
ATOM   1716  N   LEU B 749     -57.287  -0.034   8.569  1.00 29.80           N
ANISOU 1716  N   LEU B 749     3418   5130   2774   -216   -245   -197       N
ATOM   1717  CA  LEU B 749     -56.762  -0.333   7.236  1.00 30.26           C
ANISOU 1717  CA  LEU B 749     3476   5008   3015   -171   -268   -159       C
ATOM   1718  C   LEU B 749     -55.569   0.571   6.970  1.00 25.25           C
ANISOU 1718  C   LEU B 749     2794   4404   2396   -211   -315   -288       C
ATOM   1719  O   LEU B 749     -55.710   1.799   6.990  1.00 29.45           O
ANISOU 1719  O   LEU B 749     3337   4923   2929   -279   -275   -469       O
ATOM   1720  CB  LEU B 749     -57.840  -0.133   6.157  1.00 26.13           C
ANISOU 1720  CB  LEU B 749     3014   4269   2647   -160   -195   -199       C
ATOM   1721  CG  LEU B 749     -57.428  -0.273   4.680  1.00 25.29           C
ANISOU 1721  CG  LEU B 749     2928   3977   2706   -125   -205   -189       C
ATOM   1722  CD1 LEU B 749     -56.773  -1.630   4.412  1.00 23.30           C
ANISOU 1722  CD1 LEU B 749     2660   3699   2493    -64   -242    -24       C
ATOM   1723  CD2 LEU B 749     -58.622  -0.028   3.732  1.00 26.76           C
ANISOU 1723  CD2 LEU B 749     3167   3996   3005   -118   -150   -226       C
ATOM   1724  N   MET B 750     -54.399  -0.029   6.715  1.00 27.38           N
ANISOU 1724  N   MET B 750     3004   4702   2696   -171   -386   -196       N
ATOM   1725  CA  MET B 750     -53.270   0.689   6.144  1.00 24.92           C
ANISOU 1725  CA  MET B 750     2640   4369   2459   -204   -413   -302       C
ATOM   1726  C   MET B 750     -53.196   0.318   4.672  1.00 20.98           C
ANISOU 1726  C   MET B 750     2182   3641   2147   -148   -372   -252       C
ATOM   1727  O   MET B 750     -53.040  -0.864   4.333  1.00 24.78           O
ANISOU 1727  O   MET B 750     2663   4069   2681    -71   -383    -95       O
ATOM   1728  CB  MET B 750     -51.955   0.350   6.855  1.00 28.87           C
ANISOU 1728  CB  MET B 750     3022   5076   2871   -199   -519   -244       C
ATOM   1729  CG  MET B 750     -51.920   0.779   8.289  1.00 35.39           C
ANISOU 1729  CG  MET B 750     3805   6163   3480   -268   -575   -311       C
ATOM   1730  SD  MET B 750     -50.236   0.668   8.906  1.00 68.86           S
ANISOU 1730  SD  MET B 750     7875  10655   7634   -280   -721   -284       S
ATOM   1731  CE  MET B 750     -49.426   1.842   7.822  1.00 42.23           C
ANISOU 1731  CE  MET B 750     4465   7131   4451   -360   -681   -491       C
ATOM   1732  N   VAL B 751     -53.302   1.319   3.804  1.00 21.67           N
ANISOU 1732  N   VAL B 751     2312   3591   2332   -185   -315   -385       N
ATOM   1733  CA  VAL B 751     -53.339   1.079   2.368  1.00 21.42           C
ANISOU 1733  CA  VAL B 751     2338   3355   2446   -139   -270   -350       C
ATOM   1734  C   VAL B 751     -52.405   2.063   1.668  1.00 27.72           C
ANISOU 1734  C   VAL B 751     3114   4091   3328   -180   -241   -462       C
ATOM   1735  O   VAL B 751     -52.291   3.227   2.073  1.00 26.29           O
ANISOU 1735  O   VAL B 751     2915   3949   3126   -255   -221   -603       O
ATOM   1736  CB  VAL B 751     -54.789   1.171   1.834  1.00 23.22           C
ANISOU 1736  CB  VAL B 751     2659   3453   2709   -126   -215   -356       C
ATOM   1737  CG1 VAL B 751     -55.352   2.589   2.014  1.00 23.18           C
ANISOU 1737  CG1 VAL B 751     2677   3432   2697   -182   -164   -506       C
ATOM   1738  CG2 VAL B 751     -54.848   0.739   0.369  1.00 23.79           C
ANISOU 1738  CG2 VAL B 751     2794   3348   2896    -80   -186   -310       C
ATOM   1739  N   LYS B 752     -51.698   1.583   0.641  1.00 20.02           N
ANISOU 1739  N   LYS B 752     2140   3013   2454   -136   -225   -403       N
ATOM   1740  CA  LYS B 752     -50.973   2.447  -0.280  1.00 20.42           C
ANISOU 1740  CA  LYS B 752     2195   2962   2603   -166   -166   -488       C
ATOM   1741  C   LYS B 752     -51.723   2.444  -1.602  1.00 17.23           C
ANISOU 1741  C   LYS B 752     1912   2370   2266   -126   -100   -465       C
ATOM   1742  O   LYS B 752     -52.098   1.369  -2.093  1.00 20.76           O
ANISOU 1742  O   LYS B 752     2403   2762   2722    -67   -107   -367       O
ATOM   1743  CB  LYS B 752     -49.523   1.979  -0.471  1.00 21.28           C
ANISOU 1743  CB  LYS B 752     2204   3109   2771   -148   -184   -446       C
ATOM   1744  CG  LYS B 752     -48.767   2.749  -1.567  1.00 23.06           C
ANISOU 1744  CG  LYS B 752     2439   3208   3113   -176    -98   -516       C
ATOM   1745  CD  LYS B 752     -47.382   2.192  -1.788  1.00 25.55           C
ANISOU 1745  CD  LYS B 752     2645   3558   3505   -150   -102   -467       C
ATOM   1746  CE  LYS B 752     -46.556   3.156  -2.591  1.00 27.74           C
ANISOU 1746  CE  LYS B 752     2905   3745   3889   -205    -10   -558       C
ATOM   1747  NZ  LYS B 752     -45.142   2.681  -2.667  1.00 30.19           N
ANISOU 1747  NZ  LYS B 752     3072   4112   4286   -187    -13   -521       N
ATOM   1748  N   VAL B 753     -51.957   3.635  -2.162  1.00 20.51           N
ANISOU 1748  N   VAL B 753     2379   2690   2725   -161    -34   -554       N
ATOM   1749  CA  VAL B 753     -52.571   3.774  -3.490  1.00 18.14           C
ANISOU 1749  CA  VAL B 753     2187   2232   2471   -120     21   -524       C
ATOM   1750  C   VAL B 753     -51.720   4.694  -4.352  1.00 23.74           C
ANISOU 1750  C   VAL B 753     2914   2845   3262   -145    106   -574       C
ATOM   1751  O   VAL B 753     -50.841   5.401  -3.865  1.00 24.40           O
ANISOU 1751  O   VAL B 753     2923   2966   3381   -207    130   -655       O
ATOM   1752  CB  VAL B 753     -54.025   4.321  -3.424  1.00 19.44           C
ANISOU 1752  CB  VAL B 753     2414   2362   2611   -111     28   -541       C
ATOM   1753  CG1 VAL B 753     -54.909   3.479  -2.484  1.00 18.53           C
ANISOU 1753  CG1 VAL B 753     2274   2345   2422    -99    -37   -498       C
ATOM   1754  CG2 VAL B 753     -54.048   5.800  -3.009  1.00 22.36           C
ANISOU 1754  CG2 VAL B 753     2772   2709   3012   -163     88   -654       C
ATOM   1755  N   VAL B 754     -52.003   4.689  -5.661  1.00 21.07           N
ANISOU 1755  N   VAL B 754     2675   2384   2947   -102    156   -526       N
ATOM   1756  CA  VAL B 754     -51.424   5.652  -6.592  1.00 19.63           C
ANISOU 1756  CA  VAL B 754     2535   2089   2832   -116    258   -551       C
ATOM   1757  C   VAL B 754     -52.539   6.336  -7.378  1.00 26.61           C
ANISOU 1757  C   VAL B 754     3529   2875   3705    -77    291   -519       C
ATOM   1758  O   VAL B 754     -53.487   5.688  -7.840  1.00 25.16           O
ANISOU 1758  O   VAL B 754     3405   2694   3462    -26    238   -456       O
ATOM   1759  CB  VAL B 754     -50.401   5.001  -7.547  1.00 23.43           C
ANISOU 1759  CB  VAL B 754     3029   2529   3346    -95    306   -507       C
ATOM   1760  CG1 VAL B 754     -49.166   4.539  -6.787  1.00 27.26           C
ANISOU 1760  CG1 VAL B 754     3378   3107   3873   -126    284   -531       C
ATOM   1761  CG2 VAL B 754     -51.022   3.840  -8.302  1.00 24.22           C
ANISOU 1761  CG2 VAL B 754     3211   2608   3384    -32    271   -430       C
ATOM   1762  N   MET B 755     -52.432   7.655  -7.508  1.00 22.69           N
ANISOU 1762  N   MET B 755     3051   2295   3276   -102    380   -562       N
ATOM   1763  CA  MET B 755     -53.256   8.432  -8.419  1.00 23.13           C
ANISOU 1763  CA  MET B 755     3207   2241   3341    -49    433   -503       C
ATOM   1764  C   MET B 755     -52.454   8.711  -9.682  1.00 27.03           C
ANISOU 1764  C   MET B 755     3772   2637   3861    -38    532   -452       C
ATOM   1765  O   MET B 755     -51.313   9.183  -9.607  1.00 26.88           O
ANISOU 1765  O   MET B 755     3711   2580   3923    -97    619   -505       O
ATOM   1766  CB  MET B 755     -53.707   9.748  -7.786  1.00 27.49           C
ANISOU 1766  CB  MET B 755     3743   2732   3969    -71    496   -567       C
ATOM   1767  CG  MET B 755     -54.414  10.659  -8.775  1.00 43.68           C
ANISOU 1767  CG  MET B 755     5889   4651   6055      1    569   -480       C
ATOM   1768  SD  MET B 755     -54.644  12.329  -8.153  1.00 64.75           S
ANISOU 1768  SD  MET B 755     8546   7189   8868    -25    701   -559       S
ATOM   1769  CE  MET B 755     -55.550  11.992  -6.636  1.00 47.25           C
ANISOU 1769  CE  MET B 755     6244   5100   6611    -47    609   -657       C
ATOM   1770  N   VAL B 756     -53.043   8.396 -10.835  1.00 23.24           N
ANISOU 1770  N   VAL B 756     3394   2130   3305     32    519   -353       N
ATOM   1771  CA  VAL B 756     -52.390   8.543 -12.130  1.00 23.79           C
ANISOU 1771  CA  VAL B 756     3553   2125   3360     51    614   -291       C
ATOM   1772  C   VAL B 756     -53.194   9.526 -12.970  1.00 28.01           C
ANISOU 1772  C   VAL B 756     4187   2577   3878    116    661   -194       C
ATOM   1773  O   VAL B 756     -54.411   9.365 -13.124  1.00 32.19           O
ANISOU 1773  O   VAL B 756     4744   3149   4336    176    567   -138       O
ATOM   1774  CB  VAL B 756     -52.268   7.196 -12.861  1.00 24.64           C
ANISOU 1774  CB  VAL B 756     3707   2292   3364     73    563   -261       C
ATOM   1775  CG1 VAL B 756     -51.558   7.395 -14.193  1.00 28.09           C
ANISOU 1775  CG1 VAL B 756     4244   2659   3770     88    682   -206       C
ATOM   1776  CG2 VAL B 756     -51.508   6.192 -12.018  1.00 26.48           C
ANISOU 1776  CG2 VAL B 756     3835   2595   3631     31    523   -329       C
ATOM   1777  N   THR B 757     -52.525  10.547 -13.505  1.00 29.29           N
ANISOU 1777  N   THR B 757     4394   2620   4114    107    808   -163       N
ATOM   1778  CA  THR B 757     -53.174  11.505 -14.388  1.00 33.76           C
ANISOU 1778  CA  THR B 757     5061   3095   4668    185    871    -37       C
ATOM   1779  C   THR B 757     -52.302  11.720 -15.616  1.00 35.73           C
ANISOU 1779  C   THR B 757     5410   3276   4888    190   1003     42       C
ATOM   1780  O   THR B 757     -51.087  11.887 -15.495  1.00 34.06           O
ANISOU 1780  O   THR B 757     5162   3009   4770    116   1118    -22       O
ATOM   1781  CB  THR B 757     -53.418  12.854 -13.695  1.00 38.56           C
ANISOU 1781  CB  THR B 757     5635   3584   5434    178    959    -60       C
ATOM   1782  OG1 THR B 757     -52.172  13.537 -13.539  1.00 51.67           O
ANISOU 1782  OG1 THR B 757     7269   5137   7227     92   1115   -129       O
ATOM   1783  CG2 THR B 757     -54.025  12.661 -12.318  1.00 33.84           C
ANISOU 1783  CG2 THR B 757     4928   3057   4872    147    861   -173       C
ATOM   1784  N   ARG B 758     -52.925  11.713 -16.792  1.00 35.43           N
ANISOU 1784  N   ARG B 758     5492   3255   4714    276    987    180       N
ATOM   1785  CA  ARG B 758     -52.197  12.025 -18.018  1.00 37.44           C
ANISOU 1785  CA  ARG B 758     5863   3447   4917    291   1129    276       C
ATOM   1786  C   ARG B 758     -51.800  13.495 -18.039  1.00 43.17           C
ANISOU 1786  C   ARG B 758     6607   3995   5802    290   1312    335       C
ATOM   1787  O   ARG B 758     -52.641  14.380 -17.858  1.00 44.51           O
ANISOU 1787  O   ARG B 758     6784   4095   6032    353   1314    410       O
ATOM   1788  CB  ARG B 758     -53.041  11.693 -19.245  1.00 42.98           C
ANISOU 1788  CB  ARG B 758     6691   4238   5403    382   1051    412       C
ATOM   1789  CG  ARG B 758     -53.043  10.219 -19.601  1.00 51.55           C
ANISOU 1789  CG  ARG B 758     7795   5466   6328    357    940    342       C
ATOM   1790  CD  ARG B 758     -53.055  10.022 -21.114  1.00 50.48           C
ANISOU 1790  CD  ARG B 758     7816   5383   5980    402    972    447       C
ATOM   1791  NE  ARG B 758     -51.896  10.639 -21.758  1.00 59.25           N
ANISOU 1791  NE  ARG B 758     9000   6385   7127    385   1187    499       N
ATOM   1792  CZ  ARG B 758     -51.711  10.688 -23.074  1.00 59.35           C
ANISOU 1792  CZ  ARG B 758     9162   6425   6964    421   1268    605       C
ATOM   1793  NH1 ARG B 758     -52.612  10.158 -23.893  1.00 68.81           N
ANISOU 1793  NH1 ARG B 758    10451   7769   7925    472   1134    660       N
ATOM   1794  NH2 ARG B 758     -50.627  11.271 -23.575  1.00 66.97           N
ANISOU 1794  NH2 ARG B 758    10184   7280   7983    399   1485    651       N
ATOM   1795  N   HIS B 759     -50.516  13.755 -18.262  1.00 43.96           N
ANISOU 1795  N   HIS B 759     6707   4008   5988    218   1481    302       N
ATOM   1796  CA  HIS B 759     -50.023  15.126 -18.247  1.00 55.12           C
ANISOU 1796  CA  HIS B 759     8130   5230   7582    192   1679    339       C
ATOM   1797  C   HIS B 759     -50.538  15.878 -19.474  1.00 62.76           C
ANISOU 1797  C   HIS B 759     9257   6122   8469    304   1770    564       C
ATOM   1798  O   HIS B 759     -50.583  15.315 -20.574  1.00 56.53           O
ANISOU 1798  O   HIS B 759     8577   5422   7479    358   1749    667       O
ATOM   1799  CB  HIS B 759     -48.491  15.149 -18.222  1.00 55.48           C
ANISOU 1799  CB  HIS B 759     8120   5215   7746     76   1838    245       C
ATOM   1800  CG  HIS B 759     -47.906  16.467 -17.811  1.00 69.68           C
ANISOU 1800  CG  HIS B 759     9874   6819   9779      1   2028    210       C
ATOM   1801  ND1 HIS B 759     -47.614  17.468 -18.713  1.00 72.16           N
ANISOU 1801  ND1 HIS B 759    10263   7029  10125     30   2206    338       N
ATOM   1802  CD2 HIS B 759     -47.548  16.942 -16.594  1.00 71.71           C
ANISOU 1802  CD2 HIS B 759     9978   7061  10208   -104   2027     38       C
ATOM   1803  CE1 HIS B 759     -47.107  18.504 -18.069  1.00 73.61           C
ANISOU 1803  CE1 HIS B 759    10334   7135  10499    -53   2306    239       C
ATOM   1804  NE2 HIS B 759     -47.056  18.211 -16.782  1.00 71.69           N
ANISOU 1804  NE2 HIS B 759     9953   6950  10335   -140   2198     54       N
ATOM   1805  N   PRO B 760     -50.940  17.139 -19.317  1.00 71.25           N
ANISOU 1805  N   PRO B 760    10349   7035   9689    345   1873    645       N
ATOM   1806  CA  PRO B 760     -51.456  17.906 -20.457  1.00 73.06           C
ANISOU 1806  CA  PRO B 760    10705   7217   9838    470   1945    880       C
ATOM   1807  C   PRO B 760     -50.389  18.129 -21.521  1.00 83.29           C
ANISOU 1807  C   PRO B 760    12078   8480  11088    443   2121    951       C
ATOM   1808  O   PRO B 760     -49.194  17.898 -21.321  1.00 78.85           O
ANISOU 1808  O   PRO B 760    11461   7888  10609    325   2225    821       O
ATOM   1809  CB  PRO B 760     -51.899  19.230 -19.825  1.00 72.41           C
ANISOU 1809  CB  PRO B 760    10536   7025   9952    487   2002    872       C
ATOM   1810  CG  PRO B 760     -52.095  18.916 -18.371  1.00 75.09           C
ANISOU 1810  CG  PRO B 760    10742   7382  10406    407   1904    664       C
ATOM   1811  CD  PRO B 760     -51.069  17.876 -18.048  1.00 71.82           C
ANISOU 1811  CD  PRO B 760    10289   7028   9970    286   1886    507       C
ATOM   1812  N   ASP B 761     -50.846  18.596 -22.678  1.00 88.28           N
ANISOU 1812  N   ASP B 761    12828   9130  11584    560   2150   1163       N
ATOM   1813  CA  ASP B 761     -49.956  18.899 -23.791  1.00 93.95           C
ANISOU 1813  CA  ASP B 761    13632   9822  12241    555   2320   1251       C
ATOM   1814  C   ASP B 761     -49.906  20.399 -24.063  1.00 91.57           C
ANISOU 1814  C   ASP B 761    13321   9382  12088    599   2475   1354       C
ATOM   1815  O   ASP B 761     -49.255  21.149 -23.336  1.00 93.11           O
ANISOU 1815  O   ASP B 761    13411   9445  12522    509   2604   1230       O
ATOM   1816  CB  ASP B 761     -50.400  18.147 -25.046  1.00 99.60           C
ANISOU 1816  CB  ASP B 761    14505  10699  12638    646   2234   1406       C
ATOM   1817  CG  ASP B 761     -50.126  16.659 -24.958  1.00100.63           C
ANISOU 1817  CG  ASP B 761    14667  10950  12620    580   2147   1289       C
ATOM   1818  OD1 ASP B 761     -48.957  16.282 -24.728  1.00 96.91           O
ANISOU 1818  OD1 ASP B 761    14150  10431  12240    466   2268   1151       O
ATOM   1819  OD2 ASP B 761     -51.081  15.867 -25.107  1.00 99.29           O
ANISOU 1819  OD2 ASP B 761    14537  10940  12249    640   1946   1315       O
TER
HETATM 1820  C14 PWW B 801     -68.481  -3.730  -5.739  1.00 36.02           C
HETATM 1821  C15 PWW B 801     -68.062  -3.073  -7.051  1.00 29.47           C
HETATM 1822  C16 PWW B 801     -67.870  -4.117  -8.142  1.00 46.10           C
HETATM 1823  C17 PWW B 801     -66.382  -4.442  -8.221  0.68 50.36           C
HETATM 1824  C18 PWW B 801     -66.082  -5.785  -8.858  0.67 54.32           C
HETATM 1825  C19 PWW B 801     -67.475  -9.087  -8.532  1.00 71.33           C
HETATM 1826  C20 PWW B 801     -67.392 -10.491  -9.107  0.94 81.07           C
HETATM 1827  C21 PWW B 801     -66.262 -10.898  -9.796  0.78 77.01           C
HETATM 1828  C22 PWW B 801     -66.216 -12.176 -10.326  0.67 81.50           C
HETATM 1829  C23 PWW B 801     -67.295 -13.031 -10.174  0.44 85.85           C
HETATM 1830  C24 PWW B 801     -67.238 -14.433 -10.762  0.85 89.53           C
HETATM 1831  C25 PWW B 801     -68.429 -12.617  -9.494  0.74 86.85           C
HETATM 1832  C26 PWW B 801     -68.478 -11.340  -8.965  0.96 87.43           C
HETATM 1833  N7  PWW B 801     -66.988  -6.872  -8.555  0.55 60.98           N
HETATM 1834  N8  PWW B 801     -66.850  -8.162  -9.090  0.76 64.38           N
HETATM 1835  O3  PWW B 801     -69.630  -3.883  -5.483  1.00 33.88           O
HETATM 1836  O4  PWW B 801     -65.139  -5.916  -9.559  1.00 40.40           O
HETATM 1837  O5  PWW B 801     -68.240 -15.191 -10.675  1.00 93.64           O
HETATM 1838  O6  PWW B 801     -66.190 -14.829 -11.339  0.78 94.32           O
HETATM 1839  N   THR B 802     -67.553  -3.573  -4.665  1.00 28.50           N
ANISOU 1839  N   THR B 802     2457   5111   3262     -6   -411   -451       N
HETATM 1840  CA  THR B 802     -67.838  -3.981  -3.297  1.00 34.72           C
ANISOU 1840  CA  THR B 802     3319   5909   3963    -75   -413   -526       C
HETATM 1841  C   THR B 802     -67.690  -2.781  -2.378  1.00 33.58           C
ANISOU 1841  C   THR B 802     3258   5637   3865    -59   -239   -618       C
HETATM 1842  O   THR B 802     -66.611  -2.186  -2.308  1.00 31.67           O
ANISOU 1842  O   THR B 802     3084   5289   3662    -79   -220   -721       O
HETATM 1843  CB  THR B 802     -66.902  -5.117  -2.847  1.00 30.35           C
ANISOU 1843  CB  THR B 802     2836   5386   3310   -196   -601   -633       C
HETATM 1844  OG1 THR B 802     -67.068  -6.237  -3.723  1.00 31.96           O
ANISOU 1844  OG1 THR B 802     2960   5711   3471   -209   -761   -544       O
HETATM 1845  CG2 THR B 802     -67.213  -5.539  -1.415  1.00 30.64           C
ANISOU 1845  CG2 THR B 802     2951   5434   3257   -267   -601   -710       C
HETATM 1846  N   ARG B 803     -68.782  -2.407  -1.701  1.00 29.51           N
ANISOU 1846  N   ARG B 803     2735   5130   3348    -20   -111   -576       N
HETATM 1847  CA  ARG B 803     -68.738  -1.298  -0.755  1.00 33.93           C
ANISOU 1847  CA  ARG B 803     3373   5572   3945     -5     57   -660       C
HETATM 1848  C   ARG B 803     -68.076  -1.752   0.537  1.00 31.96           C
ANISOU 1848  C   ARG B 803     3245   5291   3609   -117     -5   -812       C
HETATM 1849  O   ARG B 803     -68.404  -2.816   1.072  1.00 31.63           O
ANISOU 1849  O   ARG B 803     3213   5337   3469   -181   -112   -816       O
HETATM 1850  CB  ARG B 803     -70.145  -0.754  -0.471  1.00 37.24           C
ANISOU 1850  CB  ARG B 803     3743   6013   4392     75    216   -563       C
HETATM 1851  CG  ARG B 803     -70.146   0.345   0.594  1.00 33.79           C
ANISOU 1851  CG  ARG B 803     3392   5458   3987     85    389   -652       C
HETATM 1852  CD  ARG B 803     -71.438   1.179   0.621  1.00 35.55           C
ANISOU 1852  CD  ARG B 803     3558   5681   4270    187    574   -547       C
HETATM 1853  NE  ARG B 803     -71.518   2.084  -0.524  1.00 46.47           N
ANISOU 1853  NE  ARG B 803     4865   7026   5766    289    667   -459       N
HETATM 1854  CZ  ARG B 803     -71.051   3.331  -0.538  1.00 43.04           C
ANISOU 1854  CZ  ARG B 803     4467   6466   5420    334    805   -509       C
HETATM 1855  NH1 ARG B 803     -70.462   3.839   0.538  1.00 54.66           N
ANISOU 1855  NH1 ARG B 803     6052   7836   6881    286    869   -646       N
HETATM 1856  NH2 ARG B 803     -71.172   4.072  -1.633  1.00 49.16           N
ANISOU 1856  NH2 ARG B 803     5166   7217   6294    427    880   -420       N
HETATM 1857  N   LEU B 804     -67.137  -0.942   1.027  1.00 31.73           N
ANISOU 1857  N   LEU B 804     3307   5134   3614   -139     62   -937       N
HETATM 1858  CA  LEU B 804     -66.323  -1.291   2.187  1.00 29.48           C
ANISOU 1858  CA  LEU B 804     3143   4803   3255   -246      1  -1092       C
HETATM 1859  C   LEU B 804     -66.294  -0.151   3.202  1.00 32.67           C
ANISOU 1859  C   LEU B 804     3632   5087   3695   -234    176  -1181       C
HETATM 1860  O   LEU B 804     -66.696   0.984   2.917  1.00 35.84           O
ANISOU 1860  O   LEU B 804     4004   5424   4188   -144    341  -1133       O
HETATM 1861  CB  LEU B 804     -64.901  -1.630   1.734  1.00 28.52           C
ANISOU 1861  CB  LEU B 804     3061   4648   3128   -308   -136  -1178       C
HETATM 1862  CG  LEU B 804     -64.380  -3.073   1.619  1.00 43.50           C
ANISOU 1862  CG  LEU B 804     4961   6637   4929   -402   -357  -1202       C
HETATM 1863  CD1 LEU B 804     -65.473  -4.098   1.618  1.00 42.70           C
ANISOU 1863  CD1 LEU B 804     4793   6676   4757   -405   -430  -1100       C
HETATM 1864  CD2 LEU B 804     -63.484  -3.249   0.390  1.00 29.57           C
ANISOU 1864  CD2 LEU B 804     3157   4874   3205   -396   -463  -1185       C
HETATM 1865  OXT LEU B 804     -65.872  -0.351   4.345  1.00 33.15           O1-
ANISOU 1865  OXT LEU B 804     3793   5112   3692   -316    156  -1302       O1-
TER
HETATM 1866  O   HOH B 901     -66.114  10.255   8.261  1.00 47.53           O
HETATM 1867  O   HOH B 902     -48.593  11.755  -2.986  1.00 45.32           O
HETATM 1868  O   HOH B 903     -65.209   7.728  11.871  1.00 41.30           O
HETATM 1869  O   HOH B 904     -48.309  14.534 -26.172  1.00 60.11           O
HETATM 1870  O   HOH B 905     -45.254  -1.610  -2.952  1.00 38.58           O
HETATM 1871  O   HOH B 906     -53.849 -17.535  -9.275  1.00 56.37           O
HETATM 1872  O   HOH B 907     -46.277  -8.877 -13.545  1.00 43.91           O
HETATM 1873  O   HOH B 908     -64.963 -11.245   2.855  1.00 50.10           O
HETATM 1874  O   HOH B 909     -65.177  -4.406 -12.785  1.00 44.80           O
HETATM 1875  O   HOH B 910     -66.466   1.120  17.207  1.00 29.12           O
HETATM 1876  O   HOH B 911     -66.092  -2.369   5.947  1.00 39.13           O
HETATM 1877  O   HOH B 912     -68.793   2.377   3.011  1.00 36.09           O
HETATM 1878  O   HOH B 913     -51.994 -13.837  -2.281  1.00 59.85           O
HETATM 1879  O   HOH B 914     -64.843 -11.715  -0.360  1.00 48.24           O
HETATM 1880  O   HOH B 915     -58.243 -11.654 -16.585  1.00 47.98           O
HETATM 1881  O   HOH B 916     -47.245  -8.938   6.086  1.00 55.53           O
HETATM 1882  O   HOH B 917     -46.784  20.589 -23.354  1.00 67.35           O
HETATM 1883  O   HOH B 918     -65.031  -4.554  16.758  1.00 35.99           O
HETATM 1884  O   HOH B 919     -68.341  -3.452  11.688  1.00 44.67           O
HETATM 1885  O   HOH B 920     -51.461  -0.035 -19.893  1.00 38.10           O
HETATM 1886  O   HOH B 921     -55.635   3.308 -17.530  1.00 49.80           O
HETATM 1887  O   HOH B 922     -64.841   8.252   2.298  1.00 24.23           O
HETATM 1888  O   HOH B 923     -49.204   4.637 -22.199  1.00 37.32           O
HETATM 1889  O   HOH B 924     -45.639  -2.850  -5.934  1.00 41.39           O
HETATM 1890  O   HOH B 925     -44.621   6.526  -1.427  1.00 32.43           O
HETATM 1891  O   HOH B 926     -51.028  -8.174 -17.292  1.00 42.95           O
HETATM 1892  O   HOH B 927     -52.886   5.847 -21.542  1.00 46.31           O
HETATM 1893  O   HOH B 928     -66.733   6.179   6.249  1.00 28.67           O
HETATM 1894  O   HOH B 929     -54.084  10.896   5.790  1.00 40.48           O
HETATM 1895  O   HOH B 930     -43.728  -0.127   0.001  1.00 26.71           O
HETATM 1896  O   HOH B 931     -52.902  -7.811   3.884  1.00 42.17           O
HETATM 1897  O   HOH B 932     -69.785   3.311  -6.512  1.00 41.16           O
HETATM 1898  O   HOH B 933     -46.653   6.627   0.287  1.00 34.23           O
HETATM 1899  O   HOH B 934     -60.807  -3.924  14.395  1.00 39.78           O
HETATM 1900  O   HOH B 935     -49.528  -8.269  -6.073  1.00 32.25           O
HETATM 1901  O   HOH B 936     -59.512 -16.702 -12.702  1.00 42.11           O
HETATM 1902  O   HOH B 937     -50.844 -18.460 -11.314  1.00 45.47           O
HETATM 1903  O   HOH B 938     -44.716  -2.303 -17.342  1.00 35.84           O
HETATM 1904  O   HOH B 939     -49.035 -20.218 -17.315  1.00 33.18           O
HETATM 1905  O   HOH B 940     -57.850   9.712  -8.114  1.00 34.27           O
HETATM 1906  O   HOH B 941     -52.167 -11.677 -11.378  1.00 32.72           O
HETATM 1907  O   HOH B 942     -67.349  -4.906  14.121  1.00 37.90           O
HETATM 1908  O   HOH B 943     -57.922  -3.795   6.956  1.00 33.13           O
HETATM 1909  O   HOH B 944     -54.868  -3.945  -6.745  1.00 19.72           O
HETATM 1910  O   HOH B 945     -55.055  -8.042   5.709  1.00 37.69           O
HETATM 1911  O   HOH B 946     -63.097  -0.931 -14.819  1.00 36.97           O
HETATM 1912  O   HOH B 947     -62.526  -4.267   7.509  1.00 38.40           O
HETATM 1913  O   HOH B 948     -63.157  11.029  -4.776  1.00 33.08           O
HETATM 1914  O   HOH B 949     -51.937 -14.389 -11.702  1.00 49.03           O
HETATM 1915  O   HOH B 950     -48.844  -9.434 -18.510  1.00 54.24           O
HETATM 1916  O   HOH B 951     -62.098   2.612  16.052  1.00 47.76           O
HETATM 1917  O   HOH B 952     -51.210  -3.018 -16.908  1.00 32.03           O
HETATM 1918  O   HOH B 953     -50.066 -10.758  -2.352  1.00 50.68           O
HETATM 1919  O   HOH B 954     -53.808 -10.051 -17.006  1.00 44.81           O
HETATM 1920  O   HOH B 955     -55.711   7.293 -10.736  1.00 25.54           O
HETATM 1921  O   HOH B 956     -42.505  11.296 -23.537  1.00 28.04           O
HETATM 1922  O   HOH B 957     -47.884  -0.755  -9.882  1.00 29.39           O
HETATM 1923  O   HOH B 958     -67.692   8.187   8.281  1.00 39.32           O
HETATM 1924  O   HOH B 959     -68.938   6.606   4.505  1.00 36.96           O
HETATM 1925  O   HOH B 960     -53.842 -12.466 -13.612  1.00 39.00           O
HETATM 1926  O   HOH B 961     -44.705   0.279  -4.168  1.00 39.76           O
HETATM 1927  O   HOH B 962     -71.467  -5.595  -4.049  1.00 41.95           O
HETATM 1928  O   HOH B 963     -68.257   6.593  -9.247  1.00 41.90           O
HETATM 1929  O   HOH B 964     -47.197 -14.132 -16.272  1.00 43.93           O
HETATM 1930  O   HOH B 965     -59.209  15.029   2.619  1.00 48.27           O
HETATM 1931  O   HOH B 966     -56.865 -13.498  -6.608  1.00 47.45           O
HETATM 1932  O   HOH B 967     -69.545  11.314  -2.439  1.00 42.36           O
HETATM 1933  O   HOH B 968     -71.293  -3.912  -1.937  1.00 33.50           O
HETATM 1934  O   HOH B 969     -72.715   1.736  -3.070  1.00 51.06           O
HETATM 1935  O   HOH B 970     -55.110   5.897 -15.726  1.00 41.42           O
HETATM 1936  O   HOH B 971     -56.706  11.112 -12.525  1.00 41.52           O
HETATM 1937  O   HOH B 972     -52.871   8.579   7.188  1.00 41.59           O
HETATM 1938  O   HOH B 973     -59.701 -12.999  -5.742  1.00 36.42           O
HETATM 1939  O   HOH B 974     -55.051 -10.341 -14.665  1.00 34.07           O
HETATM 1940  O   HOH B 975     -46.502  11.958 -31.849  1.00 53.16           O
HETATM 1941  O   HOH B 976     -55.822  10.995 -16.903  1.00 40.25           O
HETATM 1942  O   HOH B 977     -45.225  -8.190   4.888  1.00 47.50           O
HETATM 1943  O   HOH B 978     -65.913  11.565  -4.480  1.00 45.18           O
HETATM 1944  O   HOH B 979     -51.632  12.210 -10.321  1.00 41.33           O
HETATM 1945  O   HOH B 980     -64.844  -4.513  12.238  1.00 51.45           O
HETATM 1946  O   HOH B 981     -45.360  -4.472  -1.696  1.00 42.41           O
HETATM 1947  O   HOH B 982     -69.278   9.355  -3.827  1.00 43.29           O
HETATM 1948  O   HOH B 983     -56.374   7.016 -13.872  1.00 35.00           O
HETATM 1949  O   HOH B 984     -66.701   9.282  -5.749  1.00 36.06           O
HETATM 1950  O   HOH B 985     -46.978   2.186  -6.598  1.00 38.64           O
HETATM 1951  O   HOH B 986     -58.652   5.679 -12.643  1.00 38.95           O
HETATM 1952  O   HOH B 987     -48.851   8.919 -26.890  1.00 49.79           O
HETATM 1953  O   HOH B 988     -65.976  -4.070   9.610  1.00 44.97           O
HETATM 1954  O   HOH B 989     -62.891   6.003  14.178  1.00 47.92           O
HETATM 1955  O   HOH B 990     -67.666  -2.986   8.562  1.00 59.66           O
HETATM 1956  O   HOH B 991     -69.514  -1.742   7.666  1.00 53.29           O
HETATM 1957  O   HOH B 992     -46.877  15.773 -28.707  1.00 53.57           O
HETATM 1958  O   HOH B 993     -69.821 -10.287   4.575  1.00 63.69           O
HETATM 1959  O   HOH B 994     -67.260  -4.567   4.897  1.00 50.32           O
HETATM 1960  O   HOH B 995     -46.541   0.739 -12.272  1.00 42.25           O
HETATM 1961  O   HOH B 996     -47.069  21.015 -19.771  1.00 61.92           O
HETATM 1962  O   HOH B 997     -41.960   1.180  -4.138  1.00 46.91           O
HETATM 1963  O   HOH B 998     -44.837   0.263 -14.039  1.00 43.77           O
HETATM 1964  O   HOH B 999     -57.322   9.501 -10.589  1.00 33.43           O
HETATM 1965  O   HOH B1000     -66.525  -9.714  -2.358  1.00 51.74           O
HETATM 1966  O   HOH B1001     -49.161 -11.019  -5.100  1.00 45.34           O
HETATM 1967  O   HOH B1002     -44.558 -17.106 -12.174  1.00 59.60           O
HETATM 1968  O   HOH B1003     -54.928   2.131 -19.401  1.00 47.00           O
HETATM 1969  O   HOH B1004     -59.694   8.979 -12.142  1.00 41.02           O
HETATM 1970  O   HOH B1005     -70.963  -8.272   4.226  1.00 58.15           O
HETATM 1971  O   HOH B1006     -63.791  -5.700  14.115  1.00 49.76           O
HETATM 1972  O   HOH B1007     -54.550   7.899 -17.304  1.00 51.44           O
HETATM 1973  O   HOH B1008     -44.914  -0.369 -18.541  1.00 42.07           O
HETATM 1974  O   HOH B1009     -70.204   4.947  -8.914  1.00 45.96           O
HETATM 1975  O   HOH B1010     -47.181   3.181 -11.654  1.00 48.85           O
HETATM 1976  O   HOH B1011     -42.405  -1.817  -3.104  1.00 47.23           O
HETATM 1977  O   HOH B1012     -57.858   4.541 -16.271  1.00 42.27           O
HETATM 1978  O   HOH B1013     -45.906  13.922 -33.307  1.00 64.90           O
HETATM 1979  O   HOH B1014     -41.462  -1.049  -0.845  1.00 37.59           O
HETATM 1980  O   HOH B1015     -71.692   1.367  -6.065  1.00 48.28           O
HETATM 1981  O   HOH B1016     -60.099   3.168 -14.075  1.00 44.56           O
HETATM 1982  O   HOH B1017     -43.087   1.767 -16.601  1.00 36.56           O
HETATM 1983  O   HOH B1018     -53.550   3.672 -22.903  1.00 61.13           O
HETATM 1984  O   HOH B1019     -47.837   2.165  -9.329  1.00 38.65           O
HETATM 1985  O   HOH B1020     -52.092 -21.139  -9.620  1.00 52.26           O
HETATM 1986  O   HOH B1021     -70.150  -3.021   6.012  1.00 63.37           O
END
